# Supplementary material for: Transcriptome regulation of carotenoids in five flesh-colored watermelons (Citrullus lanatus)
Source: BMC Plant Biol. 2021 Apr 28;21:203. doi: 10.1186/s12870-021-02965-z (PMC8082968; doi:10.1186/s12870-021-02965-z)
Supplement: Supplementary file 1 — Additional file 1 Table S1. Estimation of color coordinates values in the watermelon fruits of different development stages. Table S2. The contents of carotenoids compounds (ug/g). Table S3. An overview of the RNA-Seq data. Table S4. Numbers of detected transcripts in each sample. Table S5. Pearson correlation coefficient list between samples. Table S6. Numbers of differentially expressed genes (DEGs) in each Pairwise comparison. Table S7. FPKM of genes listed in this study. Table S8. Gene list of each subcluster. Table S9. Gene list of modules. Table S10. Hub gene in modules calculated using cytohubba. Table S11. The genes related to carotenoid biosynthesis. Table S12. The lycopene content and the gene expression of Cla007686 in 53 watermelon accessions. Table S13. Primers used for the quantitative real-time PCR analysis. [file 12870_2021_2965_MOESM1_ESM.xlsx]

## Sheet: Table S1 
Table S1 Estimation of color coordinates values in the watermelon fruits of different development stages.
genotype	stage10 DAP				stage 20 DAP				stage 34DAP
	L*	a*	b*	Chroma(a2+b2)1/2	L*	a*	b*	Chroma(a2+b2)1/2	L*	a*	b*	Chroma(a2+b2)1/2
O	70.69±1.15 a	-4.88±0.53a	13.8±0.79ab	14.65±0.74ab	61.89±0.59b	12.49±1.46 a	21.39±0.94a	24.81±0.41a	61.47±0.73b	6.84±0.33c	36.16±0.29a	36.79±0.32a
R	67.63±2.93a	-4.31±0.84a	13.04±2.13ab	13.74±2.25ab	40.57±0.88d	12.4±0.48 a	17.01±0.46b	21.06±0.54b	39.38±1.093e	29.39±1.09a	19.63±0.74b	35.35±1.27a
P	68.52±0.98a	-4.85±1.157a	14.05±1.73a	14.87±1.97a	50.85±1.66c	13.69±0.83 a	13.93±0.82c	19.55±0.13c	47.72±0.74d	21.73±0.79b	14.97±0.8c	26.39±1.11b
W	69.06±1.90a	-3.95±0.50a	11.29±0.73b	11.96±0.84b	67.1±2.15a	-4.3±0.44b	11.81±0.59d	12.57±0.7d	64.88±0.54a	-5.38±0.66d	17.40±1.06d	18.23±1.21c
Y	70.53±2.74a	-4.50±0.57a	13.52±0.95ab	14.27±0.72ab	61.49±0.64b	-5.67±0.43b	20.43±0.55a	21.2±0.41b	53.62±1.08c	-5.28±0.90d	35.72±1.11a	36.11±1.23a
Note:
Different letters within columns indicate statistically significant differences(P<0.05) with one-way ANOVA and Tukey's post-hoc test.
Chroma reflects the concentration of pigment

## Sheet: Table S2
Table S2 The contents of carotenoids compounds ( ug/g DW)
Sample	α-Carotene	Antheraxanthin	Lycopene	Zeaxanthin	Violaxanthin	γ-Carotene	Neoxanthin	β-Carotene	Lutein	β-Cryptoxanthin	Apocarotenal	Phytofluene	(E/Z)-Phytoene	Astaxanthin	Capsanthin	ε-Carotene	α-Cryptoxanthin	Capsorubin
O_10DAP	0.0029±0.0015	N/A	N/A	N/A	N/A	N/A	N/A	N/A	N/A	N/A	N/A	N/A	0.092±0.04460	N/A	N/A	N/A	N/A	N/A
P_10DAP	N/A	N/A	N/A	N/A	N/A	N/A	N/A	N/A	N/A	N/A	N/A	N/A	0.0549±0.0028	N/A	N/A	N/A	N/A	N/A
R_10DAP	N/A	N/A	N/A	N/A	N/A	N/A	N/A	N/A	N/A	N/A	N/A	N/A	0.0245±0.0012	N/A	N/A	N/A	N/A	N/A
W_10DAP	N/A	N/A	N/A	N/A	N/A	N/A	N/A	N/A	N/A	N/A	N/A	N/A	N/A	N/A	N/A	N/A	N/A	N/A
Y_10DAP	N/A	N/A	N/A	N/A	0.0246±0.0012	N/A	N/A	N/A	N/A	N/A	N/A	N/A	N/A	N/A	N/A	N/A	N/A	N/A
O_20DAP	1.0580±0.0529	N/A	0.1812±0.0091	1.167±0.0584	N/A	0.139±0.0070	0.621±0.0400	15.864±0.7932	0.785±0.0593	5.06±0.5600	0.5742±0.0337	0.78±0.0390	3.426±0.1713	N/A	N/A	N/A	N/A	N/A
P_20DAP	0.1450±0.0173	N/A	10.175±0.5088	N/A	N/A	0.123±0.0230	N/A	1.0128±0.0540	0.159±0.0900	0.498±0.0600	0.3945±0.0500	0.435±0.0118	4.1214±0.0607	N/A	N/A	N/A	N/A	N/A
R_20DAP	0.1230±0.0062	N/A	24.339±1.2170	N/A	N/A	0.8211±0.1011	N/A	1.0185±0.0830	0.756±0.0910	0.234±0.0500	0.059±0.0700	0.9853±0.0377	3.56±0.0600	N/A	N/A	N/A	N/A	N/A
W_20DAP	N/A	N/A	N/A	N/A	0.0025±0.0002	N/A	N/A	0.0127±0.0006	0.0078±0.0004	0.0585±0.0029	N/A	0.0247±0.0012	2.053±0.0265	N/A	N/A	N/A	N/A	N/A
Y_20DAP	0.1280±0.0064	0.0305±0.0015	0.12176±0.0609	0.0692±0.0335	2.7872±0.1394	0.0164±0.0008	0.46±0.0300	0.7573±0.0379	0.17328±0.0366	0.4059±0.0603	0.0584±0.0700	0.695±0.0048	1.1891±0.0946	N/A	N/A	N/A	N/A	N/A
O_34DAP	2.0360±0.1018	0.0178±0.0009	5.3264±0.3663	2.196±0.1098	2.6819±0.1341	0.8472±0.0574	1.0381±0.0600	27.8586±1.3929	1.4262±0.0613	8.42±0.4210	2.7611±0.0806	1.123±0.0562	7.3805±0.3690	N/A	N/A	N/A	N/A	N/A
P_34DAP	0.5320±0.0266	N/A	24.1306±1.2065	0.248±0.0124	0.0046±0.0002	0.5707±0.0635	N/A	5.2382±0.0920	0.2211±0.0611	0.8609±0.1593	0.235±0.0640	0.241±0.0121	6.3305±0.0865	N/A	N/A	N/A	N/A	N/A
R_34DAP	0.4480±0.0624	N/A	56.8479±2.8424	1.304±0.0650	0.1002±0.0050	1.2795±0.1040	N/A	3.2089±0.6905	0.8077±0.0604	1.295±0.0908	0.0842±0.0300	0.589±0.0295	6.6572±0.1829	N/A	N/A	N/A	N/A	N/A
W_34DAP	N/A	0.0114±0.0006	N/A	N/A	0.0912±0.02456	N/A	N/A	0.0506±0.0025	0.0719±0.0036	N/A	0.028±0.0300	0.199±0.0100	0.582±0.2910	N/A	N/A	N/A	N/A	N/A
Y_34DAP	0.1790±0.0140	0.0773±0.0039	0.1768±0.0088	0.9175±0.0959	3.7661±0.18831	0.0129±0.0006	0.72±0.0660	0.3092±0.01546	0.2398±0.0120	0.2161±0.0908	0.188±0.0800	0.759±0.0380	0.8268±0.5213	N/A	N/A	N/A	N/A	N/A
DW: dry weight

## Sheet: TableS3
Table S3 An overview of the RNA-Seq data.
Sample name	Total reads	Total mapped	Multiple mapped	Uniquely mapped	Q20(%)	Q30(%)	GC content(%)
O_10_1	56425762	53480457 (94.78%)	1022948 (1.81%)	52457509 (92.97%)	96.66	91.27	44.48
O_10_2	47972710	41038399 (85.55%)	890250 (1.86%)	40148149 (83.69%)	97.35	92.77	44.44
O_10_3	50064916	43854226 (87.59%)	819010 (1.64%)	43035216 (85.96%)	97.1	92.17	44.32
O_20_1	59810514	51027776 (85.32%)	1073518 (1.79%)	49954258 (83.52%)	97.03	92.13	44.27
O_20_2	56860292	49220853 (86.56%)	944924 (1.66%)	48275929 (84.9%)	96.92	91.83	44.19
O_20_3	58509316	52127598 (89.09%)	1080495 (1.85%)	51047103 (87.25%)	96.96	91.94	44.25
O_34_1	60341714	42333343 (70.16%)	1263672 (2.09%)	41069671 (68.06%)	97.38	92.81	43.86
O_34_2	55176282	41012851 (74.33%)	985129 (1.79%)	40027722 (72.55%)	97.26	92.53	43.88
O_34_3	54655066	43899340 (80.32%)	1009525 (1.85%)	42889815 (78.47%)	97.28	92.6	44.05
P_10_1	50541548	45887109 (90.79%)	846710 (1.68%)	45040399 (89.12%)	96.78	91.54	44.22
P_10_2	47552202	44780452 (94.17%)	864599 (1.82%)	43915853 (92.35%)	96.92	91.87	44.47
P_10_3	48836180	42997549 (88.04%)	865541 (1.77%)	42132008 (86.27%)	96.82	91.7	44.36
P_20_1	56962810	46595397 (81.8%)	1042623 (1.83%)	45552774 (79.97%)	96.74	91.53	44.12
P_20_2	39835480	36547045 (91.74%)	750130 (1.88%)	35796915 (89.86%)	96.97	91.96	44.4
P_20_3	47230414	42186886 (89.32%)	886612 (1.88%)	41300274 (87.44%)	97.04	92.06	44.19
P_34_1	51093286	32548834 (63.7%)	783671 (1.53%)	31765163 (62.17%)	96.96	91.88	43.71
P_34_2	41998876	33038952 (78.67%)	755322 (1.8%)	32283630 (76.87%)	97.14	92.4	44.06
P_34_3	53107862	36791115 (69.28%)	860119 (1.62%)	35930996 (67.66%)	97.23	92.49	43.79
R_10_1	48989476	43697856 (89.2%)	788986 (1.61%)	42908870 (87.59%)	96.84	91.66	44.25
R_10_2	54270592	50325422 (92.73%)	966143 (1.78%)	49359279 (90.95%)	97.1	92.21	44.22
R_10_3	51962392	49369841 (95.01%)	971603 (1.87%)	48398238 (93.14%)	95.9	89.38	44.72
R_20_1	49252842	45570285 (92.52%)	900049 (1.83%)	44670236 (90.7%)	97.01	92.05	44.31
R_20_2	42311332	37345012 (88.26%)	775066 (1.83%)	36569946 (86.43%)	96.84	91.72	44.42
R_20_3	46872504	36151303 (77.13%)	735257 (1.57%)	35416046 (75.56%)	96.95	91.91	44.2
R_34_1	55831156	40017854 (71.68%)	962136 (1.72%)	39055718 (69.95%)	97.17	92.31	43.89
R_34_2	44028602	32731310 (74.34%)	859329 (1.95%)	31871981 (72.39%)	97.35	92.72	44.04
R_34_3	60209792	43606416 (72.42%)	1338622 (2.22%)	42267794 (70.2%)	97.3	92.57	44.08
W_10_1	52587364	50061681 (95.2%)	1034846 (1.97%)	49026835 (93.23%)	97.09	92.24	44.47
W_10_2	46628374	44126694 (94.63%)	940885 (2.02%)	43185809 (92.62%)	97.13	92.28	44.5
W_10_3	48243454	38184127 (79.15%)	1000295 (2.07%)	37183832 (77.08%)	97.03	92.06	43.95
W_20_1	53562148	38753766 (72.35%)	802245 (1.5%)	37951521 (70.86%)	97.15	92.3	44.22
W_20_2	60070492	46947439 (78.15%)	958940 (1.6%)	45988499 (76.56%)	96.89	91.76	44.32
W_20_3	56566126	41825124 (73.94%)	824759 (1.46%)	41000365 (72.48%)	97.05	92.08	44.12
W_34_1	45621410	29393287 (64.43%)	709208 (1.55%)	28684079 (62.87%)	97.21	92.54	44.06
W_34_2	49885260	30207456 (60.55%)	688009 (1.38%)	29519447 (59.17%)	97.28	92.62	43.86
W_34_3	53147490	27438433 (51.63%)	616583 (1.16%)	26821850 (50.47%)	97.16	92.41	43.73
Y_10_1	53028164	47681846 (89.92%)	928328 (1.75%)	46753518 (88.17%)	96.93	91.86	44.31
Y_10_2	59642060	57117772 (95.77%)	1152956 (1.93%)	55964816 (93.83%)	97.05	92.15	44.35
Y_10_3	53539814	51223797 (95.67%)	997422 (1.86%)	50226375 (93.81%)	96.92	91.86	44.35
Y_20_1	52085898	42613112 (81.81%)	871024 (1.67%)	41742088 (80.14%)	96.84	91.68	43.93
Y_20_2	53456490	41626797 (77.87%)	845108 (1.58%)	40781689 (76.29%)	96.94	91.89	44.15
Y_20_3	62028054	50565904 (81.52%)	1097697 (1.77%)	49468207 (79.75%)	96.92	91.81	43.98
Y_34_1	53177116	34723405 (65.3%)	713786 (1.34%)	34009619 (63.96%)	97.25	92.47	43.44
Y_34_2	39789416	29773157 (74.83%)	634502 (1.59%)	29138655 (73.23%)	96.89	91.86	44.04
Y_34_3	52176098	38193636 (73.2%)	696434 (1.33%)	37497202 (71.87%)	97.17	92.35	43.62

## Sheet: Table  S4
Table S4 Numbers of detected transcripts in each sample.
FPKM Interval	O_10_1	O_10_2	O_10_3	O_20_1	O_20_2	O_20_3	O_34_1	O_34_2	O_34_3	P_10_1	P_10_2	P_10_3	P_20_1	P_20_2	P_20_3	P_34_1	P_34_2	P_34_3	R_10_1	R_10_2	R_10_3	R_20_1	R_20_2	R_20_3	R_34_1	R_34_2	R_34_3	W_10_1	W_10_2	W_10_3	W_20_1	W_20_2	W_20_3	W_34_1	W_34_2	W_34_3	Y_10_1	Y_10_2	Y_10_3	Y_20_1	Y_20_2	Y_20_3	Y_34_1	Y_34_2	Y_34_3
0~1	9358(37.74%)	9333(37.64%)	8755(35.31%)	9758(39.36%)	9518(38.39%)	9757(39.35%)	10300(41.54%)	9706(39.15%)	9664(38.98%)	9074(36.60%)	8879(35.81%)	8744(35.27%)	9689(39.08%)	9435(38.05%)	9526(38.42%)	10102(40.74%)	10186(41.08%)	10151(40.94%)	9028(36.41%)	9060(36.54%)	9046(36.48%)	9613(38.77%)	9956(40.15%)	10015(40.39%)	10033(40.47%)	11480(46.30%)	10739(43.31%)	9136(36.85%)	9376(37.82%)	8995(36.28%)	10330(41.66%)	10195(41.12%)	10189(41.09%)	10224(41.24%)	10058(40.57%)	9982(40.26%)	9039(36.46%)	8962(36.15%)	9094(36.68%)	10230(41.26%)	9906(39.95%)	9819(39.60%)	9929(40.05%)	9746(39.31%)	9865(39.79%)
1~3	1821(7.34%)	1749(7.05%)	1738(7.01%)	1802(7.27%)	1742(7.03%)	1826(7.36%)	1598(6.45%)	1703(6.87%)	1665(6.72%)	1801(7.26%)	1779(7.18%)	1729(6.97%)	1678(6.77%)	1748(7.05%)	1704(6.87%)	1661(6.70%)	1686(6.80%)	1663(6.71%)	1834(7.40%)	1732(6.99%)	1878(7.57%)	1619(6.53%)	1576(6.36%)	1608(6.49%)	1701(6.86%)	1935(7.80%)	1931(7.79%)	1704(6.87%)	1758(7.09%)	1871(7.55%)	1633(6.59%)	1612(6.50%)	1617(6.52%)	1569(6.33%)	1555(6.27%)	1711(6.90%)	1775(7.16%)	1758(7.09%)	1681(6.78%)	1609(6.49%)	1602(6.46%)	1656(6.68%)	1688(6.81%)	1623(6.55%)	1637(6.60%)
3~15	4892(19.73%)	4815(19.42%)	4808(19.39%)	4627(18.66%)	4574(18.45%)	4610(18.59%)	4144(16.71%)	4341(17.51%)	4343(17.52%)	4900(19.76%)	4864(19.62%)	4866(19.63%)	4357(17.57%)	4621(18.64%)	4481(18.07%)	4391(17.71%)	4417(17.81%)	4291(17.31%)	4827(19.47%)	4679(18.87%)	5032(20.30%)	4395(17.73%)	4375(17.65%)	4265(17.20%)	4256(17.17%)	4304(17.36%)	4479(18.06%)	4743(19.13%)	4639(18.71%)	4791(19.32%)	4378(17.66%)	4325(17.44%)	4355(17.56%)	4290(17.30%)	4265(17.20%)	4337(17.49%)	4550(18.35%)	4853(19.57%)	4689(18.91%)	4238(17.09%)	4312(17.39%)	4305(17.36%)	4151(16.74%)	4417(17.81%)	4229(17.06%)
15~60	5554(22.40%)	5698(22.98%)	6076(24.51%)	5408(21.81%)	5613(22.64%)	5439(21.94%)	5247(21.16%)	5459(22.02%)	5525(22.28%)	5684(22.92%)	5860(23.63%)	5955(24.02%)	5611(22.63%)	5647(22.78%)	5705(23.01%)	5309(21.41%)	5234(21.11%)	5326(21.48%)	5803(23.40%)	5864(23.65%)	5619(22.66%)	5782(23.32%)	5539(22.34%)	5552(22.39%)	5369(21.65%)	4313(17.40%)	4687(18.90%)	5852(23.60%)	5704(23.01%)	5747(23.18%)	5230(21.09%)	5360(21.62%)	5388(21.73%)	5416(21.84%)	5578(22.50%)	5471(22.07%)	5927(23.90%)	5911(23.84%)	5956(24.02%)	5468(22.05%)	5649(22.78%)	5689(22.95%)	5389(21.74%)	5492(22.15%)	5482(22.11%)
>60	3169(12.78%)	3199(12.90%)	3417(13.78%)	3199(12.90%)	3347(13.50%)	3162(12.75%)	3505(14.14%)	3585(14.46%)	3597(14.51%)	3335(13.45%)	3412(13.76%)	3500(14.12%)	3459(13.95%)	3343(13.48%)	3378(13.62%)	3331(13.43%)	3271(13.19%)	3363(13.56%)	3302(13.32%)	3459(13.95%)	3219(12.98%)	3385(13.65%)	3348(13.50%)	3354(13.53%)	3435(13.85%)	2762(11.14%)	2958(11.93%)	3359(13.55%)	3317(13.38%)	3390(13.67%)	3223(13.00%)	3302(13.32%)	3245(13.09%)	3295(13.29%)	3338(13.46%)	3293(13.28%)	3503(14.13%)	3310(13.35%)	3374(13.61%)	3249(13.10%)	3325(13.41%)	3325(13.41%)	3637(14.67%)	3516(14.18%)	3581(14.44%)

## Sheet: Table S5
Table S5 Pearson correlation coefficient list between samples
	O_10_1	O_10_2	O_10_3	O_20_1	O_20_2	O_20_3	O_34_1	O_34_2	O_34_3	P_10_1	P_10_2	P_10_3	P_20_1	P_20_2	P_20_3	P_34_1	P_34_2	P_34_3	R_10_1	R_10_2	R_10_3	R_20_1	R_20_2	R_20_3	R_34_1	R_34_2	R_34_3	W_10_1	W_10_2	W_10_3	W_20_1	W_20_2	W_20_3	W_34_1	W_34_2	W_34_3	Y_10_1	Y_10_2	Y_10_3	Y_20_1	Y_20_2	Y_20_3	Y_34_1	Y_34_2	Y_34_3
R2	O_10_1	O_10_2	O_10_3	O_20_1	O_20_2	O_20_3	O_34_1	O_34_2	O_34_3	P_10_1	P_10_2	P_10_3	P_20_1	P_20_2	P_20_3	P_34_1	P_34_2	P_34_3	R_10_1	R_10_2	R_10_3	R_20_1	R_20_2	R_20_3	R_34_1	R_34_2	R_34_3	W_10_1	W_10_2	W_10_3	W_20_1	W_20_2	W_20_3	W_34_1	W_34_2	W_34_3	Y_10_1	Y_10_2	Y_10_3	Y_20_1	Y_20_2	Y_20_3	Y_34_1	Y_34_2	Y_34_3
O_10_1	1	0.98	0.963	0.915	0.91	0.91	0.787	0.806	0.804	0.963	0.959	0.952	0.866	0.897	0.894	0.793	0.802	0.798	0.962	0.933	0.96	0.896	0.884	0.875	0.791	0.706	0.755	0.95	0.957	0.931	0.847	0.84	0.843	0.817	0.82	0.806	0.887	0.922	0.916	0.826	0.843	0.851	0.794	0.817	0.796
O_10_2	0.98	1	0.981	0.908	0.902	0.906	0.768	0.793	0.794	0.961	0.958	0.955	0.864	0.886	0.885	0.783	0.786	0.785	0.967	0.941	0.959	0.898	0.885	0.874	0.782	0.697	0.743	0.952	0.955	0.927	0.84	0.832	0.834	0.807	0.811	0.795	0.902	0.939	0.938	0.827	0.845	0.855	0.788	0.812	0.79
O_10_3	0.963	0.981	1	0.891	0.89	0.89	0.751	0.783	0.787	0.957	0.958	0.962	0.856	0.878	0.876	0.771	0.773	0.772	0.967	0.94	0.957	0.888	0.872	0.86	0.777	0.685	0.732	0.958	0.95	0.927	0.825	0.819	0.819	0.793	0.797	0.78	0.906	0.94	0.939	0.814	0.835	0.845	0.779	0.805	0.783
O_20_1	0.915	0.908	0.891	1	0.988	0.994	0.88	0.917	0.919	0.924	0.92	0.904	0.938	0.951	0.958	0.89	0.893	0.899	0.884	0.914	0.875	0.948	0.945	0.943	0.868	0.746	0.803	0.894	0.921	0.906	0.929	0.926	0.926	0.897	0.893	0.889	0.891	0.894	0.9	0.921	0.927	0.932	0.882	0.908	0.887
O_20_2	0.91	0.902	0.89	0.988	1	0.981	0.878	0.92	0.921	0.921	0.921	0.905	0.932	0.961	0.961	0.889	0.895	0.897	0.885	0.909	0.88	0.947	0.94	0.935	0.865	0.742	0.802	0.89	0.916	0.906	0.927	0.926	0.928	0.897	0.897	0.888	0.888	0.891	0.896	0.912	0.926	0.933	0.885	0.909	0.891
O_20_3	0.91	0.906	0.89	0.994	0.981	1	0.873	0.913	0.917	0.924	0.919	0.903	0.941	0.945	0.956	0.886	0.888	0.896	0.881	0.916	0.873	0.947	0.942	0.941	0.866	0.744	0.799	0.895	0.921	0.906	0.924	0.92	0.92	0.89	0.886	0.882	0.892	0.898	0.903	0.921	0.923	0.93	0.877	0.905	0.883
O_34_1	0.787	0.768	0.751	0.88	0.878	0.873	1	0.963	0.948	0.802	0.79	0.782	0.869	0.861	0.874	0.928	0.921	0.93	0.759	0.792	0.748	0.864	0.872	0.883	0.888	0.791	0.845	0.776	0.801	0.795	0.91	0.91	0.907	0.939	0.929	0.938	0.791	0.767	0.775	0.889	0.892	0.879	0.915	0.911	0.912
O_34_2	0.806	0.793	0.783	0.917	0.92	0.913	0.963	1	0.992	0.832	0.828	0.819	0.915	0.908	0.92	0.953	0.944	0.956	0.782	0.835	0.774	0.901	0.905	0.912	0.91	0.783	0.841	0.808	0.835	0.834	0.925	0.933	0.93	0.941	0.936	0.939	0.836	0.81	0.819	0.918	0.921	0.915	0.923	0.936	0.928
O_34_3	0.804	0.794	0.787	0.919	0.921	0.917	0.948	0.992	1	0.834	0.83	0.824	0.925	0.913	0.926	0.948	0.935	0.95	0.781	0.842	0.772	0.905	0.909	0.913	0.911	0.778	0.835	0.814	0.838	0.839	0.922	0.931	0.927	0.931	0.927	0.929	0.846	0.819	0.828	0.922	0.924	0.918	0.92	0.937	0.928
P_10_1	0.963	0.961	0.957	0.924	0.921	0.924	0.802	0.832	0.834	1	0.983	0.974	0.91	0.927	0.928	0.829	0.832	0.834	0.957	0.95	0.95	0.917	0.905	0.897	0.82	0.719	0.769	0.955	0.966	0.945	0.877	0.871	0.871	0.84	0.842	0.831	0.916	0.942	0.937	0.855	0.871	0.88	0.817	0.845	0.823
P_10_2	0.959	0.958	0.958	0.92	0.921	0.919	0.79	0.828	0.83	0.983	1	0.982	0.907	0.929	0.927	0.819	0.826	0.825	0.947	0.948	0.954	0.911	0.897	0.886	0.813	0.71	0.76	0.955	0.964	0.949	0.867	0.864	0.862	0.829	0.833	0.818	0.921	0.947	0.939	0.846	0.864	0.874	0.811	0.842	0.819
P_10_3	0.952	0.955	0.962	0.904	0.905	0.903	0.782	0.819	0.824	0.974	0.982	1	0.895	0.914	0.912	0.808	0.81	0.811	0.941	0.941	0.943	0.897	0.885	0.872	0.803	0.7	0.749	0.96	0.96	0.948	0.852	0.849	0.847	0.821	0.823	0.809	0.927	0.94	0.936	0.829	0.852	0.858	0.799	0.83	0.806
P_20_1	0.866	0.864	0.856	0.938	0.932	0.941	0.869	0.915	0.925	0.91	0.907	0.895	1	0.955	0.977	0.91	0.895	0.914	0.851	0.917	0.839	0.938	0.935	0.933	0.891	0.763	0.812	0.885	0.912	0.905	0.926	0.928	0.925	0.894	0.892	0.888	0.91	0.901	0.905	0.926	0.926	0.929	0.882	0.908	0.89
P_20_2	0.897	0.886	0.878	0.951	0.961	0.945	0.861	0.908	0.913	0.927	0.929	0.914	0.955	1	0.987	0.904	0.906	0.907	0.884	0.916	0.883	0.948	0.937	0.931	0.878	0.763	0.82	0.896	0.924	0.918	0.918	0.92	0.924	0.892	0.897	0.884	0.89	0.892	0.895	0.901	0.915	0.925	0.875	0.904	0.886
P_20_3	0.894	0.885	0.876	0.958	0.961	0.956	0.874	0.92	0.926	0.928	0.927	0.912	0.977	0.987	1	0.918	0.914	0.921	0.879	0.922	0.873	0.955	0.947	0.943	0.892	0.768	0.824	0.898	0.926	0.919	0.931	0.932	0.933	0.903	0.905	0.895	0.9	0.9	0.904	0.921	0.928	0.936	0.886	0.915	0.896
P_34_1	0.793	0.783	0.771	0.89	0.889	0.886	0.928	0.953	0.948	0.829	0.819	0.808	0.91	0.904	0.918	1	0.979	0.988	0.778	0.824	0.766	0.898	0.9	0.909	0.932	0.834	0.883	0.797	0.824	0.823	0.92	0.926	0.925	0.94	0.941	0.939	0.819	0.795	0.806	0.907	0.912	0.905	0.915	0.919	0.918
P_34_2	0.802	0.786	0.773	0.893	0.895	0.888	0.921	0.944	0.935	0.832	0.826	0.81	0.895	0.906	0.914	0.979	1	0.986	0.782	0.816	0.776	0.889	0.888	0.898	0.919	0.824	0.875	0.8	0.827	0.824	0.914	0.921	0.919	0.934	0.936	0.934	0.806	0.789	0.796	0.892	0.896	0.893	0.903	0.907	0.905
P_34_3	0.798	0.785	0.772	0.899	0.897	0.896	0.93	0.956	0.95	0.834	0.825	0.811	0.914	0.907	0.921	0.988	0.986	1	0.778	0.824	0.767	0.897	0.9	0.909	0.929	0.823	0.872	0.801	0.829	0.826	0.926	0.934	0.932	0.943	0.941	0.943	0.819	0.797	0.806	0.91	0.91	0.905	0.912	0.918	0.914
R_10_1	0.962	0.967	0.967	0.884	0.885	0.881	0.759	0.782	0.781	0.957	0.947	0.941	0.851	0.884	0.879	0.778	0.782	0.778	1	0.948	0.978	0.903	0.886	0.877	0.787	0.701	0.751	0.947	0.951	0.925	0.835	0.827	0.831	0.804	0.81	0.792	0.891	0.93	0.929	0.823	0.843	0.855	0.789	0.811	0.792
R_10_2	0.933	0.941	0.94	0.914	0.909	0.916	0.792	0.835	0.842	0.95	0.948	0.941	0.917	0.916	0.922	0.824	0.816	0.824	0.948	1	0.939	0.945	0.932	0.924	0.837	0.723	0.774	0.954	0.964	0.946	0.88	0.877	0.879	0.835	0.838	0.823	0.947	0.965	0.966	0.886	0.898	0.908	0.833	0.862	0.84
R_10_3	0.96	0.959	0.957	0.875	0.88	0.873	0.748	0.774	0.772	0.95	0.954	0.943	0.839	0.883	0.873	0.766	0.776	0.767	0.978	0.939	1	0.89	0.871	0.861	0.773	0.69	0.741	0.941	0.945	0.924	0.821	0.814	0.818	0.792	0.799	0.78	0.878	0.926	0.918	0.806	0.826	0.84	0.777	0.802	0.782
R_20_1	0.896	0.898	0.888	0.948	0.947	0.947	0.864	0.901	0.905	0.917	0.911	0.897	0.938	0.948	0.955	0.898	0.889	0.897	0.903	0.945	0.89	1	0.988	0.985	0.908	0.788	0.845	0.904	0.928	0.916	0.934	0.933	0.936	0.904	0.908	0.893	0.91	0.91	0.92	0.944	0.953	0.962	0.907	0.927	0.913
R_20_2	0.884	0.885	0.872	0.945	0.94	0.942	0.872	0.905	0.909	0.905	0.897	0.885	0.935	0.937	0.947	0.9	0.888	0.9	0.886	0.932	0.871	0.988	1	0.989	0.912	0.792	0.848	0.89	0.915	0.906	0.942	0.939	0.941	0.911	0.91	0.9	0.906	0.896	0.907	0.948	0.955	0.958	0.911	0.931	0.917
R_20_3	0.875	0.874	0.86	0.943	0.935	0.941	0.883	0.912	0.913	0.897	0.886	0.872	0.933	0.931	0.943	0.909	0.898	0.909	0.877	0.924	0.861	0.985	0.989	1	0.918	0.799	0.855	0.879	0.907	0.895	0.948	0.946	0.947	0.921	0.919	0.91	0.895	0.886	0.897	0.957	0.959	0.963	0.921	0.938	0.925
R_34_1	0.791	0.782	0.777	0.868	0.865	0.866	0.888	0.91	0.911	0.82	0.813	0.803	0.891	0.878	0.892	0.932	0.919	0.929	0.787	0.837	0.773	0.908	0.912	0.918	1	0.899	0.941	0.806	0.829	0.83	0.903	0.91	0.907	0.905	0.903	0.901	0.832	0.807	0.816	0.914	0.909	0.906	0.928	0.933	0.932
R_34_2	0.706	0.697	0.685	0.746	0.742	0.744	0.791	0.783	0.778	0.719	0.71	0.7	0.763	0.763	0.768	0.834	0.824	0.823	0.701	0.723	0.69	0.788	0.792	0.799	0.899	1	0.974	0.713	0.732	0.73	0.781	0.785	0.784	0.8	0.8	0.794	0.715	0.694	0.703	0.785	0.785	0.781	0.808	0.797	0.806
R_34_3	0.755	0.743	0.732	0.803	0.802	0.799	0.845	0.841	0.835	0.769	0.76	0.749	0.812	0.82	0.824	0.883	0.875	0.872	0.751	0.774	0.741	0.845	0.848	0.855	0.941	0.974	1	0.757	0.778	0.775	0.834	0.838	0.838	0.854	0.855	0.849	0.761	0.741	0.75	0.837	0.839	0.836	0.865	0.857	0.865
W_10_1	0.95	0.952	0.958	0.894	0.89	0.895	0.776	0.808	0.814	0.955	0.955	0.96	0.885	0.896	0.898	0.797	0.8	0.801	0.947	0.954	0.941	0.904	0.89	0.879	0.806	0.713	0.757	1	0.986	0.963	0.856	0.854	0.853	0.82	0.822	0.804	0.923	0.946	0.944	0.837	0.855	0.863	0.796	0.826	0.801
W_10_2	0.957	0.955	0.95	0.921	0.916	0.921	0.801	0.835	0.838	0.966	0.964	0.96	0.912	0.924	0.926	0.824	0.827	0.829	0.951	0.964	0.945	0.928	0.915	0.907	0.829	0.732	0.778	0.986	1	0.973	0.886	0.883	0.884	0.846	0.848	0.832	0.928	0.95	0.949	0.866	0.881	0.89	0.821	0.851	0.826
W_10_3	0.931	0.927	0.927	0.906	0.906	0.906	0.795	0.834	0.839	0.945	0.949	0.948	0.905	0.918	0.919	0.823	0.824	0.826	0.925	0.946	0.924	0.916	0.906	0.895	0.83	0.73	0.775	0.963	0.973	1	0.877	0.878	0.877	0.843	0.846	0.829	0.923	0.933	0.931	0.857	0.874	0.881	0.817	0.848	0.824
W_20_1	0.847	0.84	0.825	0.929	0.927	0.924	0.91	0.925	0.922	0.877	0.867	0.852	0.926	0.918	0.931	0.92	0.914	0.926	0.835	0.88	0.821	0.934	0.942	0.948	0.903	0.781	0.834	0.856	0.886	0.877	1	0.991	0.989	0.955	0.947	0.947	0.877	0.855	0.865	0.947	0.953	0.947	0.925	0.933	0.925
W_20_2	0.84	0.832	0.819	0.926	0.926	0.92	0.91	0.933	0.931	0.871	0.864	0.849	0.928	0.92	0.932	0.926	0.921	0.934	0.827	0.877	0.814	0.933	0.939	0.946	0.91	0.785	0.838	0.854	0.883	0.878	0.991	1	0.992	0.96	0.954	0.951	0.878	0.851	0.862	0.947	0.953	0.947	0.927	0.937	0.929
W_20_3	0.843	0.834	0.819	0.926	0.928	0.92	0.907	0.93	0.927	0.871	0.862	0.847	0.925	0.924	0.933	0.925	0.919	0.932	0.831	0.879	0.818	0.936	0.941	0.947	0.907	0.784	0.838	0.853	0.884	0.877	0.989	0.992	1	0.955	0.952	0.948	0.873	0.852	0.861	0.947	0.954	0.95	0.928	0.936	0.929
W_34_1	0.817	0.807	0.793	0.897	0.897	0.89	0.939	0.941	0.931	0.84	0.829	0.821	0.894	0.892	0.903	0.94	0.934	0.943	0.804	0.835	0.792	0.904	0.911	0.921	0.905	0.8	0.854	0.82	0.846	0.843	0.955	0.96	0.955	1	0.99	0.989	0.833	0.81	0.82	0.918	0.927	0.916	0.934	0.929	0.93
W_34_2	0.82	0.811	0.797	0.893	0.897	0.886	0.929	0.936	0.927	0.842	0.833	0.823	0.892	0.897	0.905	0.941	0.936	0.941	0.81	0.838	0.799	0.908	0.91	0.919	0.903	0.8	0.855	0.822	0.848	0.846	0.947	0.954	0.952	0.99	1	0.985	0.833	0.813	0.823	0.913	0.926	0.918	0.934	0.926	0.93
W_34_3	0.806	0.795	0.78	0.889	0.888	0.882	0.938	0.939	0.929	0.831	0.818	0.809	0.888	0.884	0.895	0.939	0.934	0.943	0.792	0.823	0.78	0.893	0.9	0.91	0.901	0.794	0.849	0.804	0.832	0.829	0.947	0.951	0.948	0.989	0.985	1	0.822	0.799	0.808	0.91	0.917	0.906	0.929	0.923	0.925
Y_10_1	0.887	0.902	0.906	0.891	0.888	0.892	0.791	0.836	0.846	0.916	0.921	0.927	0.91	0.89	0.9	0.819	0.806	0.819	0.891	0.947	0.878	0.91	0.906	0.895	0.832	0.715	0.761	0.923	0.928	0.923	0.877	0.878	0.873	0.833	0.833	0.822	1	0.963	0.972	0.892	0.908	0.91	0.841	0.871	0.848
Y_10_2	0.922	0.939	0.94	0.894	0.891	0.898	0.767	0.81	0.819	0.942	0.947	0.94	0.901	0.892	0.9	0.795	0.789	0.797	0.93	0.965	0.926	0.91	0.896	0.886	0.807	0.694	0.741	0.946	0.95	0.933	0.855	0.851	0.852	0.81	0.813	0.799	0.963	1	0.989	0.873	0.886	0.897	0.819	0.85	0.826
Y_10_3	0.916	0.938	0.939	0.9	0.896	0.903	0.775	0.819	0.828	0.937	0.939	0.936	0.905	0.895	0.904	0.806	0.796	0.806	0.929	0.966	0.918	0.92	0.907	0.897	0.816	0.703	0.75	0.944	0.949	0.931	0.865	0.862	0.861	0.82	0.823	0.808	0.972	0.989	1	0.884	0.899	0.909	0.829	0.86	0.837
Y_20_1	0.826	0.827	0.814	0.921	0.912	0.921	0.889	0.918	0.922	0.855	0.846	0.829	0.926	0.901	0.921	0.907	0.892	0.91	0.823	0.886	0.806	0.944	0.948	0.957	0.914	0.785	0.837	0.837	0.866	0.857	0.947	0.947	0.947	0.918	0.913	0.91	0.892	0.873	0.884	1	0.985	0.986	0.95	0.963	0.953
Y_20_2	0.843	0.845	0.835	0.927	0.926	0.923	0.892	0.921	0.924	0.871	0.864	0.852	0.926	0.915	0.928	0.912	0.896	0.91	0.843	0.898	0.826	0.953	0.955	0.959	0.909	0.785	0.839	0.855	0.881	0.874	0.953	0.953	0.954	0.927	0.926	0.917	0.908	0.886	0.899	0.985	1	0.99	0.952	0.963	0.954
Y_20_3	0.851	0.855	0.845	0.932	0.933	0.93	0.879	0.915	0.918	0.88	0.874	0.858	0.929	0.925	0.936	0.905	0.893	0.905	0.855	0.908	0.84	0.962	0.958	0.963	0.906	0.781	0.836	0.863	0.89	0.881	0.947	0.947	0.95	0.916	0.918	0.906	0.91	0.897	0.909	0.986	0.99	1	0.945	0.962	0.95
Y_34_1	0.794	0.788	0.779	0.882	0.885	0.877	0.915	0.923	0.92	0.817	0.811	0.799	0.882	0.875	0.886	0.915	0.903	0.912	0.789	0.833	0.777	0.907	0.911	0.921	0.928	0.808	0.865	0.796	0.821	0.817	0.925	0.927	0.928	0.934	0.934	0.929	0.841	0.819	0.829	0.95	0.952	0.945	1	0.977	0.99
Y_34_2	0.817	0.812	0.805	0.908	0.909	0.905	0.911	0.936	0.937	0.845	0.842	0.83	0.908	0.904	0.915	0.919	0.907	0.918	0.811	0.862	0.802	0.927	0.931	0.938	0.933	0.797	0.857	0.826	0.851	0.848	0.933	0.937	0.936	0.929	0.926	0.923	0.871	0.85	0.86	0.963	0.963	0.962	0.977	1	0.986
Y_34_3	0.796	0.79	0.783	0.887	0.891	0.883	0.912	0.928	0.928	0.823	0.819	0.806	0.89	0.886	0.896	0.918	0.905	0.914	0.792	0.84	0.782	0.913	0.917	0.925	0.932	0.806	0.865	0.801	0.826	0.824	0.925	0.929	0.929	0.93	0.93	0.925	0.848	0.826	0.837	0.953	0.954	0.95	0.99	0.986	1

## Sheet: Table S6 number of DEGs
Table S6 Numbers of differentially expressed genes (DEGs) in each Pairwise comparison
comparison	up regulated	down regulated	total differential expressed genes
Y_34 vs Y_20	1534	1819	3353
Y_34 vs Y_10	3501	4166	7667
Y_34 vs W_34	2845	2910	5755
Y_34 vs P_34	2865	2969	5834
Y_20 vs Y_10	2595	3055	5650
Y_20 vs W_20	2261	2395	4656
Y_20 vs P_20	1930	1860	3790
Y_10 vs W_10	857	982	1839
Y_10 vs P_10	1140	1446	2586
W_34 vs W_20	2308	2498	4806
W_34 vs W_10	3543	4224	7767
W_20 vs W_10	3630	4166	7796
R_34 vs Y_34	940	1489	2429
R_34 vs W_34	1305	2011	3316
R_34 vs R_20	1249	2236	3485
R_34 vs R_10	1369	2909	4278
R_34 vs P_34	689	1408	2097
R_34 vs O_34	935	1637	2572
R_20 vs Y_20	1516	1607	3123
R_20 vs W_20	2383	2493	4876
R_20 vs R_10	1339	1814	3153
R_20 vs P_20	1241	1257	2498
R_20 vs O_20	2066	2764	4830
R_10 vs Y_10	323	265	588
R_10 vs W_10	144	205	349
R_10 vs P_10	213	297	510
R_10 vs O_10	106	156	262
P_34 vs W_34	2020	1961	3981
P_34 vs P_20	1807	1988	3795
P_34 vs P_10	3558	4584	8142
P_20 vs W_20	2173	2092	4265
P_20 vs P_10	1342	2124	3466
P_10 vs W_10	643	442	1085
O_34 vs Y_34	1869	1567	3436
O_34 vs W_34	1704	1389	3093
O_34 vs P_34	1292	931	2223
O_34 vs 0_20	1869	2511	4380
O_34 vs 0_10	3625	3971	7596
O_20 vs Y_20	3128	2357	5485
O_20 vs W_20	3732	3218	6950
O_20 vs P_20	1686	926	2612
O_20 vs 0_10	3123	2743	5866
O_10 vs Y_10	1428	1188	2616
O_10 vs W_10	678	622	1300
O_10 vs P_10	468	479	947

## Sheet: Table S7 FPKM
Table S7 FPKM of genes listed in this study
ID	annotation	R_10	P_10	O_10	Y_10	W_10	R_20	P_20	O_20	Y_20	W_20	R_34	P_34	O_34	Y_34	W_34	TF type
Cla011257	Calmodulin-binding family protein (AHRD V1 **-* Q9ZU28_ARATH); contains Interpro domain(s) IPR000048 IQ calmodulin-binding region	6.38971	8.5091	7.60688	12.4901	6.35685	7.09216	8.13172	2.92584	1.66678	0.675191	0.774504	0.24712	0.780997	0.684966	0.0144114
Cla019403	Xyloglucan endotransglucosylase/hydrolase 3 (AHRD V1 ***- C0IRH6_MALDO); contains Interpro domain(s) IPR016455 Xyloglucan endotransglucosylase/hydrolase	11.3061	11.8359	20.1856	19.1001	6.87976	0.303	1.67091	1.50239	0.696594	0.215286	0.0596653	0.0803357	0.336141	0.277277	0.0805658
Cla009800	Auxin response factor 3	354.534	218.546	313.99	174.601	235.557	174.593	208.03	240.083	164.715	171.651	87.9049	173.965	128.167	80.0499	105.549	ARF
Cla006802	Growth-regulating factor 5	9.3482	5.20585	5.62956	1.83587	4.21766	2.3312	1.90729	2.02296	1.21915	2.44392	1.1825	1.14106	0.544513	0.937816	1.36276	GRF
Cla016617	Auxin-induced SAUR-like protein	243.175	188.176	231.839	413.124	188.118	39.1878	80.9864	44.1587	23.6873	2.27769	1.37302	2.48835	4.14243	1.99299	0.53229
Cla015797	Geranylgeranyl pyrophosphate synthase 4 (AHRD V1 ***- F1C935_SOLPN); contains Interpro domain(s) IPR000092 Polyprenyl synthetase	38.7647	38.4875	43.9395	57.245	38.2662	94.3908	55.4571	160.613	135.078	74.6453	45.7167	66.4726	125.367	118.499	67.9182
Cla005425	Phytoene synthase protein (AHRD V1 ***- C5I849_FRAAN); contains Interpro domain(s) IPR002060 Squalene/phytoene synthase	11.8113	10.1606	14.056	10.2266	5.13078	30.9144	13.3598	37.6535	17.76	10.1274	5.57027	24.0976	20.5943	4.40351	5.06878
Cla010898	Phytoene desaturase (AHRD V1 ***- Q6RSH9_MOMCH); contains Interpro domain(s) IPR014102 Phytoene desaturase	59.7726	47.2456	58.6965	81.0894	45.9186	99.407	75.7681	174.933	143.055	57.0834	37.4772	61.2845	158.256	112.261	42.7644
Cla017593	Carotenoid isomerase (AHRD V1 **** D0FZ29_9ASTE); contains Interpro domain(s) IPR014101 Carotene isomerase	21.4347	17.962	19.6238	21.4906	16.7957	30.6012	20.0067	31.5541	36.0373	18.0277	8.8634	14.2782	25.1877	36.1245	20.9639
Cla016840	Lycopene cyclase (AHRD V1 ***- Q9XGX3_CITPA); contains Interpro domain(s) IPR010108 Lycopene cyclase, beta and epsilon	0.531224	0.160397	0.382895	0.965417	0.239033	3.06207	0.0312723	0.335752	2.71835	2.31313	5.69513	0.416652	0.871947	6.91255	3.22683
Cla007759	Violaxanthin de-epoxidase-related protein	1.0005	1.68475	1.3798	0.976987	1.48708	1.21666	1.17334	1.11023	0.506659	1.41095	0.57423	0.963953	0.977251	0.74533	1.46909
Cla015245	9-cis-epoxycarotenoid dioxygenase (AHRD V1 ***- A4URT6_9ROSI); contains Interpro domain(s) IPR004294 Carotenoid oxygenase	41.2304	43.8554	35.0935	65.7613	47.9702	44.3038	78.6575	61.6422	61.8643	104.736	68.3142	252.341	271.252	96.8261	203.694
Cla000701	AP2-like ethylene-responsive transcription factor At1g16060 (AHRD V1 *-** AP2L1_ARATH); contains Interpro domain(s) IPR001471 Pathogenesis-related transcriptional factor and ERF, DNA-binding	407.799	481.82	366.406	409.539	415.223	697.455	559.908	530.669	716.935	736.01	837.124	843.862	492.713	943.323	873.951	AP2-EREBP
Cla017389	Ethylene responsive transcription factor 2b (AHRD V1 **** C0J9I6_9ROSA); contains Interpro domain(s) IPR001471 Pathogenesis-related transcriptional factor and ERF, DNA-binding	171.051	152.647	112.185	113.89	398.042	167.659	205.401	163.963	86.0162	52.2984	1032.09	273.793	170.122	130.444	68.6072	AP2-EREBP
Cla020193	BHLH transcription factor-like (AHRD V1 *-*- Q8S0N2_ORYSJ); contains Interpro domain(s) IPR001092 Basic helix-loop-helix dimerisation region bHLH	260.911	54.1358	182.959	115.253	120.659	5.6792	2.15746	6.50353	1.34155	0.897724	0.0166419	0.197856	0	0.017358	0.024409	bHLH
Cla022119	BHLH transcription factor (AHRD V1 ***- Q8H7N8_ORYSJ); contains Interpro domain(s) IPR011598 Helix-loop-helix DNA-binding	66.376	28.9132	66.7206	109.638	62.4839	14.4219	6.73239	8.84263	8.36454	2.56913	3.38227	2.81097	3.87259	2.95422	0.321881	bHLH
Cla003139	Geranylgeranyl reductase (AHRD V1 ***- Q56GA3_MEDTR); contains Interpro domain(s) IPR011774 Geranylgeranyl reductase, plants and cyanobacteria	13.6181	12.7972	13.064	13.311	8.89653	10.8927	9.61171	12.0811	14.7106	8.9664	10.973	8.67257	14.5584	14.7835	8.49319	#N/A
Cla019109	Geranylgeranyl reductase (AHRD V1 ***- Q56GA3_MEDTR); contains Interpro domain(s) IPR011774 Geranylgeranyl reductase, plants and cyanobacteria	120.294	50.6024	75.4344	252.509	40.2228	295.928	74.9939	189.006	362.02	290	160.004	177.235	183.77	352.976	269.042	#N/A
Cla020121	Geranylgeranyl pyrophosphate synthase (AHRD V1 ***- C1KH04_ELAUM); contains Interpro domain(s) IPR000092 Polyprenyl synthetase	152.901	131.636	167.674	201.672	134.015	228.758	135.936	341.463	335.863	189.409	52.1883	114.432	256.742	335.011	117.456	#N/A
Cla009122	Phytoene synthase (AHRD V1 ***- D3K302_CUCME); contains Interpro domain(s) IPR002060 Squalene/phytoene synthase	20.8773	17.7612	7.17433	30.615	24.6354	267.123	109.446	154.463	302.028	172.356	113.836	256.734	218.313	296.489	103.685	#N/A
Cla011810	Carotenoid isomerase 1 (AHRD V1 **-- B6SVW5_MAIZE); contains Interpro domain(s) IPR006076 FAD dependent oxidoreductase	2.54399	2.88079	3.34392	2.91206	3.4252	3.66847	3.46183	4.85571	3.8289	3.69961	1.33457	3.51738	5.85517	4.2128	5.10344	#N/A
Cla005011	Lycopene beta-cyclase (AHRD V1 ***- A2TDC8_CITLA); contains Interpro domain(s) IPR010108 Lycopene cyclase, beta and epsilon	21.6282	23.0165	21.3024	24.6562	20.4628	24.8964	24.4124	38.5621	34.9804	24.2912	16.2902	21.4644	31.8157	42.8718	25.989	#N/A
Cla017416		0.881473	0.839451	4.37866	3.2989	0.471655	0.267856	0.671312	2.00264	1.14816	0.205794	0.276598	1.40266	1.74745	0.932699	0.406993
Cla009779	9-cis-epoxycarotenoid dioxygenase (AHRD V1 ***- D6QXI4_GOSHI); contains Interpro domain(s) IPR004294 Carotenoid oxygenase	6.83496	7.9429	6.81106	24.7246	5.3437	3.95819	45.1856	50.5277	20.4759	22.5808	22.6008	298.933	46.7837	38.7058	33.244	#N/A
Cla005404	9-cis-epoxycarotenoid dioxygenase 1 (AHRD V1 ***- Q5SGD1_VITVI); contains Interpro domain(s) IPR004294 Carotenoid oxygenase	134.382	121.194	62.7064	55.1221	28.4938	24.9247	237.285	115.67	52.8409	571.888	34.317	1067.83	213.824	156.058	422.913	#N/A
Cla005453	9-cis-epoxycarotenoid dioxygenase 1 (AHRD V1 ***- Q6YVJ0_ORYSJ); contains Interpro domain(s) IPR004294 Carotenoid oxygenase	17.9476	56.8459	30.8848	18.6495	26.5779	6.35313	35.7105	30.7116	4.77454	13.4339	0.0349614	11.0246	5.17319	0.548623	3.5278	#N/A
Cla019578	9-cis-epoxycarotenoid dioxygenase 2 (AHRD V1 ***- Q1G7I4_CITSI); contains Interpro domain(s) IPR004294 Carotenoid oxygenase	2.04529	3.34152	4.79128	1.60152	1.43983	1.10602	1.22594	1.46981	0.0664533	0.127108	0	0	0.714296	0.195203	0	#N/A
Cla006149	Beta-carotene hydroxylase (AHRD V1 ***- Q9FUB9_CITUN); contains Interpro domain(s) IPR006694 Fatty acid hydroxylase	403.634	709.461	376.498	455.436	624.789	1280.69	1670.98	2453.01	1765.19	1367.83	1041.4	3276.89	2456.08	1836.27	1193.78	#N/A
Cla011420	Beta-carotene hydroxylase (AHRD V1 ***- D7MFY1_ARALL); contains Interpro domain(s) IPR006694 Fatty acid hydroxylase	9.49544	20.7514	6.01349	5.41866	15.3765	122.633	161.018	115.575	180.362	153.059	61.1539	192.694	322.519	204.381	58.5416	#N/A
Cla003751	Zeta-carotene desaturase (AHRD V1 ***- Q948K1_CITUN); contains Interpro domain(s) IPR014103 Carotene 7,8-desaturase	40.6891	37.1612	30.9104	55.477	36.6485	68.4771	60.0816	98.5498	120.054	52.0143	49.1418	69.4525	90.4893	101.735	51.7978	#N/A
Cla020214	Zeaxanthin epoxidase chloroplastic (AHRD V1 ***- E5FPU6_CUCSA); contains Interpro domain(s) IPR017079 Zeaxanthin epoxidase	45.176	55.4321	51.8325	63.5621	41.2324	79.023	84.1647	125.621	99.5476	65.7168	31.6204	81.9017	143.702	129.849	84.2354	FHA
Cla017389	AP2-EREBP	171.051	152.647	112.185	113.89	398.042	167.659	205.401	163.963	86.0162	52.2984	1032.09	273.793	170.122	130.444	68.6072	AP2-EREBP
Cla015515	AP2-EREBP	635.988	897.433	884.336	694.257	794.788	621.496	716.021	844.615	631.783	953.298	566.094	1174.25	906.922	816.498	950.882	AP2-EREBP
Cla006599	bHLH	60.6572	23.7963	52.1466	42.0466	35.8344	18.2387	13.8863	14.1352	6.80138	2.59115	1.12423	0.826567	2.47014	4.78155	5.28648
Cla022119	bHLH	66.376	28.9132	66.7206	109.638	62.4839	14.4219	6.73239	8.84263	8.36454	2.56913	3.38227	2.81097	3.87259	2.95422	0.321881
Cla009725	Agamous MADS-box transcription factor (AHRD V1 **-- B2CDE2_9ASPA); contains Interpro domain(s) IPR002487 Transcription factor, K-box	120.638	95.1868	80.7518	133.993	92.6493	78.874	91.7529	75.8101	113.777	91.2664	21.7887	31.0496	44.1527	109.679	93.5864	MADS
Cla010815	MADS-box transcription factor (AHRD V1 ***- Q3KSZ0_PRUDU); contains Interpro domain(s) IPR002100 Transcription factor, MADS-box	140.778	130.159	137.784	214.025	132.801	221.64	169.122	147.397	193.692	166.054	220.198	178.582	130.801	206.921	153.865	MADS
Cla000691	Transcription factor MADS-box 2 (AHRD V1 ***- D5HSY6_9ROSA); contains Interpro domain(s) IPR002487 Transcription factor, K-box	138.622	266.684	173.895	263.582	149.251	223.902	411.189	261.643	233.987	228.035	167.87	410.456	304.665	300.054	309.934	MADS
Cla019630	MADS-box transcription factor AGAMOUS (AHRD V1 ***- Q8GTY3_HELAN); contains Interpro domain(s) IPR002487 Transcription factor, K-box	1295.83	1349.39	890.927	129.457	1499.01	1222.9	1922.9	973.534	233.595	1097.98	230.26	1438.96	475.539	230.374	2109.35	MADS
Cla022463	Cytokinin oxidase/dehydrogenase (AHRD V1 ***- C3VPM7_SOLTU); contains Interpro domain(s) IPR015345 Cytokinin dehydrogenase 1, FAD and cytokinin binding	37.9289	12.9007	13.8988	0.406603	1.76452	0.236264	0.993239	0.432727	0.369853	0.322096	0.346472	0.295389	0.189737	0.420381	0.109654	#N/A
Cla004235	Abscisic acid receptor PYL8 (AHRD V1 *--- F4KJ16_ARATH); contains Interpro domain(s) IPR019587 Polyketide cyclase/dehydrase	165.722	139.956	153.226	104.196	137.707	99.8772	74.7972	64.8802	50.754	64.2111	187.959	38.8673	48.3473	63.0555	79.111	#N/A
Cla004904	Abscisic acid receptor PYL8 (AHRD V1 *--- F4KJ16_ARATH); contains Interpro domain(s) IPR019587 Polyketide cyclase/dehydrase	105.998	113.606	132.475	98.3187	116.121	81.811	85.8018	68.2034	67.3876	50.9787	108.912	59.1232	48.9839	27.8392	50.5588	#N/A
Cla015009	Abscisic acid receptor PYL8 (AHRD V1 *--- F4KJ16_ARATH); contains Interpro domain(s) IPR019587 Polyketide cyclase/dehydrase	159.195	150.74	153.248	127.521	69.1124	104.284	155.806	248.261	155.113	129.281	65.6984	127.926	91.5585	210.039	70.8948	#N/A
Cla021167	Abscisic acid receptor PYL8 (AHRD V1 *--- F4KJ16_ARATH); contains Interpro domain(s) IPR019587 Polyketide cyclase/dehydrase	436.126	228.974	318.709	275.855	267.578	293.914	180.698	155.875	224.068	156.394	213.214	169.471	142.819	194.639	173.486	#N/A
Cla018631	MYB	6.99302	8.90427	5.67512	1.82314	6.95843	4.09199	8.45378	6.72355	4.94107	3.21956	47.8019	17.7335	28.4166	181.36	7.30595	MYB
Cla006739	MYB	10.0771	10.3704	10.1873	10.25	5.18871	33.2023	14.8181	49.1427	42.8811	51.4894	139.37	138.824	107.532	433.376	72.2048	MYB
Cla002243	WRKY	65.2105	73.163	72.4669	31.818	76.114	44.272	66.8742	64.2259	35.6811	51.4727	51.4158	82.8695	48.4018	34.8747	60.8921	WRKY
Cla002084	WRKY	6.4067	50.4892	29.0879	4.53248	21.8158	9.42928	36.6813	37.6007	12.03	56.9166	86.7608	209.1	127.483	33.7704	115.309	WRKY
Cla000685	Signal transduction histidine kinase (AHRD V1 **** Q7MHP6_VIBVY); contains Interpro domain(s) IPR006189 CHASE	138.606	100.069	120.493	93.1773	90.9643	104.078	73.018	58.7651	78.4391	76.8494	47.5534	64.4693	71.688	64.2109	89.276	Orphans
Cla005808	Signal transduction histidine kinase (AHRD V1 *-** A6F1K6_9ALTE); contains Interpro domain(s) IPR006189 CHASE	5.03959	2.57426	2.13379	10.3829	2.24897	3.7358	0.66037	1.17013	3.87783	2.15691	0.887182	1.13082	3.27854	2.30059	2.39251	Orphans
Cla003635	Auxin responsive protein (AHRD V1 *-*- D9IQE6_CATRO); contains Interpro domain(s) IPR003311 AUX/IAA protein	1.33558	2.18662	2.212	0.775606	2.43144	0	0.116778	0.685747	0	0.0857946	0	0.103845	0.0788921	0.0284466	0.153993	AUX/IAA
Cla020970	Ein3-binding f-box protein 3 (AHRD V1 **** B9HA53_POPTR); contains Interpro domain(s) IPR006553 Leucine-rich repeat, cysteine-containing subtype	358.774	238.194	362.151	259.155	218.293	201.271	211.494	394.364	210.793	323.919	239.839	307.023	113.226	93.1837	102.732	#N/A
Cla019806	Auxin responsive protein (AHRD V1 ***- D9IQE6_CATRO); contains Interpro domain(s) IPR003311 AUX/IAA protein	1780.26	1042.29	1754.39	1847.98	1433.32	1003.22	545.642	1041.84	640.712	141.22	91.0965	81.9275	175.921	377.135	61.143	AUX/IAA
Cla004102	Auxin responsive protein (AHRD V1 *-*- D9IQE6_CATRO); contains Interpro domain(s) IPR003311 AUX/IAA protein	695.316	602.93	920.486	436.563	498.827	212.579	251.044	203.017	129.463	30.2333	50.3472	72.3587	44.394	70.4243	19.8989	AUX/IAA
Cla002975	Auxin responsive protein (AHRD V1 ***- D9IQE6_CATRO); contains Interpro domain(s) IPR003311 AUX/IAA protein	145.448	106.593	70.9386	137.923	144.374	23.2852	64.2356	35.9295	55.0549	36.7093	0.352083	1.97271	6.51019	32.3202	11.9375	AUX/IAA
Cla016617	Auxin-induced SAUR-like protein	243.175	188.176	231.839	413.124	188.118	39.1878	80.9864	44.1587	23.6873	2.27769	1.37302	2.48835	4.14243	1.99299	0.53229	#N/A
Cla014416	Plastid-lipid-associated protein, chloroplastic (AHRD V1 **-- PAP_CITUN); contains Interpro domain(s) IPR006843 PAP fibrillin	622.492	791.885	555.495	1494.26	645.103	1228.25	986.712	2508.24	4134.77	1112.34	764.512	1270.85	4637.25	3822.08	933.468	#N/A
Cla000655	Cytochrome P450 CYP97A16 (AHRD V1 ***- B6SVI8_MAIZE); contains Interpro domain(s) IPR001128 Cytochrome P450	13.5037	9.45064	11.8527	18.7474	11.2375	16.8508	10.6139	19.8809	19.2796	12.4537	6.84225	6.38884	27.8039	18.2959	13.0504	#N/A
Cla010839	sp|Q9SAC0|ZCIS_ARATH 15-cis-zeta-carotene isomerase, chloroplastic OS=Arabidopsis thaliana GN=Z-ISO PE=1 SV=1//8.49758e-171	20.6115	21.6026	22.1377	28.9972	24.4296	34.6493	28.7493	57.534	54.5027	29.0705	17.767	25.8204	60.4442	65.7655	24.3095	#N/A
Cla018347	Cytochrome P450 (AHRD V1 ***- B9MTJ7_POPTR); contains Interpro domain(s) IPR001128 Cytochrome P450	3.16539	3.54983	3.37767	16.835	2.60455	5.00526	4.7284	7.48854	9.66819	5.70832	5.06505	7.07837	18.2161	16.4287	7.34111	#N/A
Cla013280	MYB transcription factor (AHRD V1 **** F2W403_9POAL); contains Interpro domain(s) IPR015495 Myb transcription factor	10.9046	13.9633	8.57042	22.8982	13.2894	53.4026	65.6551	35.1603	64.8196	35.0878	44.8563	23.026	67.5164	126.907	43.1326	MYB
Cla010722	MYB family transcription factor-like (AHRD V1 *--* Q9LHS6_ARATH); contains Interpro domain(s) IPR015495 Myb transcription factor	15.6064	19.2135	15.9026	11.4929	8.35447	26.0344	27.4439	33.5067	40.6988	19.9825	17.6725	30.8236	28.1122	50.4958	14.319	MYB
Cla004704	Photosystem II oxygen evolving complex protein PsbP (AHRD V1 ***- Q3MEX8_ANAVT); contains Interpro domain(s) IPR016123 Mog1/PsbP, alpha/beta/alpha sandwich	15.1724	12.3488	15.1359	13.7979	14.1138	26.08	13.8753	25.5753	25.7613	21.4008	16.3224	16.9056	28.1451	33.3327	26.1903
Cla005429	Oxygen-evolving enhancer protein 2, chloroplastic (AHRD V1 ***- PSBP_CUCSA); contains Interpro domain(s) IPR002683 Photosystem II oxygen evolving complex protein PsbP	62.93	46.4287	133.884	84.9259	38.3194	334.361	90.0836	657.343	552.223	292.13	99.9468	261.119	599.993	643.502	322.858
Cla004746	Chlorophyll a-b binding protein 6A, chloroplastic (AHRD V1 ***- CB11_SOLLC); contains Interpro domain(s) IPR001344 Chlorophyll A-B binding protein	4.13078	1.95734	9.83159	8.4446	4.16973	26.8005	2.91385	42.3139	50.6182	32.9317	1.02244	15.335	58.2027	12.2609	37.1445
TFs, differentially expressed at 34 DAP stage
Cla000111	Homeobox-leucine zipper protein 14 (AHRD V1 ***- D7LZT3_ARALL); contains Interpro domain(s) IPR003106 Leucine zipper, homeobox-associated	1.40357	0.135853	0.445101	0.324992	0.129484	0.450784	0.433892	1.17169	0.601094	0.0172025	0.477079	0.135307	1.63498	1.97047	0.0699834	HB
Cla000121	BHLH transcription factor (AHRD V1 *-*- Q10FD6_ORYSJ); contains Interpro domain(s) IPR011598 Helix-loop-helix DNA-binding	0.232936	0.180225	0.0640143	0.203665	0.0328978	0.121732	0.0920556	0.0162785	0.122254	0.27192	0.144822	1.594	3.16008	1.56807	8.58029	bHLH
Cla000128	SET domain protein (AHRD V1 ***- B9H7T3_POPTR); contains Interpro domain(s) IPR001214 SET	8.11056	3.65686	3.85519	2.67649	4.06495	6.12055	2.43151	1.85229	2.09983	1.95511	5.53521	2.35726	1.99394	3.43872	3.40505	SET
Cla000141	Zinc finger protein 6 (AHRD V1 ***- B6T066_MAIZE); contains Interpro domain(s) IPR007087 Zinc finger, C2H2-type	2.91278	2.46987	2.56226	0.786128	2.1008	5.93269	6.99252	5.6002	3.71974	1.46259	3.0472	4.27083	6.05602	7.06325	3.36291	C2H2
Cla000165	Unknown Protein (AHRD V1); contains Interpro domain(s) IPR018467 CCT domain-like	33.3656	31.7956	35.5728	18.3121	22.2669	28.2077	45.7043	29.9963	15.7036	15.8246	33.5616	48.177	25.2349	17.7336	30.3392	Orphans
Cla000181	Zinc finger protein (AHRD V1 ***- D7KI09_ARALL); contains Interpro domain(s) IPR007087 Zinc finger, C2H2-type	10.4824	15.8013	8.19318	15.8452	9.76905	12.6112	19.8641	12.7447	19.1013	12.8898	16.7161	32.3067	18.2677	10.983	5.1683	C2H2
Cla000198	Homeobox-leucine zipper protein 9 (AHRD V1 ***- D7LE40_ARALL); contains Interpro domain(s) IPR003106 Leucine zipper, homeobox-associated	68.8671	47.1955	52.3273	30.961	35.5288	45.0188	66.8524	37.3452	25.8002	22.7289	10.7536	32.6869	13.2971	12.6936	12.0142	HB
Cla000218	Helix-loop-helix DNA-binding domain containing protein expressed (AHRD V1 *--- Q10NS6_ORYSJ); contains Interpro domain(s) IPR001092 Basic helix-loop-helix dimerisation region bHLH	7.01956	2.68718	2.40947	6.83887	2.68255	1.46718	0.526815	0.148707	0.942482	0.208369	1.34195	0.260647	0.15367	1.85993	0.248063	bHLH
Cla000304	Pseudo-response regulator 5 (AHRD V1 ***- D0PPG8_CASSA); contains Interpro domain(s) IPR001789 Signal transduction response regulator, receiver region	23.2208	23.5354	24.8571	15.9151	17.1777	38.1342	24.0183	61.9097	32.6961	46.1433	9.43699	38.7639	31.2725	3.29067	29.8686	Pseudo ARR-B
Cla000383	BZIP transcription factor (AHRD V1 **** B7ZXV7_MAIZE); contains Interpro domain(s) IPR011616 bZIP transcription factor, bZIP-1	58.4257	44.7912	53.4428	42.1021	48.8876	40.3492	41.7071	37.6599	37.1051	44.4102	36.6568	34.7518	41.1453	43.1953	52.8981	bZIP
Cla000557	Auxin response factor 5 (AHRD V1 ***- Q6L8T9_CUCSA); contains Interpro domain(s) IPR010525 Auxin response factor	68.1466	37.5289	37.362	99.6737	48.7438	67.1459	43.7011	31.5718	103.65	55.3283	27.5109	33.3445	36.3067	53.5032	41.07	ARF
Cla000582	Myb family transcription factor (AHRD V1 *--* Q9SQQ9_ARATH); contains Interpro domain(s) IPR006447 Myb-like DNA-binding region, SHAQKYF class	25.2403	18.6375	12.8011	16.1472	8.71141	14.3883	14.5444	9.65878	7.1057	4.76925	2.29016	7.17874	7.34682	11.2613	17.9045	G2-like
Cla000685	Signal transduction histidine kinase (AHRD V1 **** Q7MHP6_VIBVY); contains Interpro domain(s) IPR006189 CHASE	138.606	100.069	120.493	93.1773	90.9643	104.078	73.018	58.7651	78.4391	76.8494	47.5534	64.4693	71.688	64.2109	89.276	Orphans
Cla000691	Transcription factor MADS-box 2 (AHRD V1 ***- D5HSY6_9ROSA); contains Interpro domain(s) IPR002487 Transcription factor, K-box	138.622	266.684	173.895	263.582	149.251	223.902	411.189	261.643	233.987	228.035	167.87	410.456	304.665	300.054	309.934	MADS
Cla000701	AP2-like ethylene-responsive transcription factor At1g16060 (AHRD V1 *-** AP2L1_ARATH); contains Interpro domain(s) IPR001471 Pathogenesis-related transcriptional factor and ERF, DNA-binding	407.799	481.82	366.406	409.539	415.223	697.455	559.908	530.669	716.935	736.01	837.124	843.862	492.713	943.323	873.951	AP2-EREBP
Cla000713	Heat stress transcription factor (AHRD V1 ***- D4QAU8_CARPA); contains Interpro domain(s) IPR000232 Heat shock factor (HSF)-type, DNA-binding	27.546	39.4402	20.303	68.2706	49.0945	68.1398	154.488	66.6218	115.758	114.461	58.962	157.356	329.158	104.299	266.824	HSF
Cla000783	Pre-mRNA-splicing factor cef1 (AHRD V1 **-- C0NP87_AJECG); contains Interpro domain(s) IPR015495 Myb transcription factor	40.374	30.779	37.9794	30.2494	34.9502	37.2372	26.4562	21.7547	27.1458	30.9432	50.6885	34.8868	26.0879	23.4234	38.1286	MYB
Cla000813	Homeobox transcription factor KN4 (Fragment) (AHRD V1 **** Q5SC69_PINTA); contains Interpro domain(s) IPR001356 Homeobox	1.93991	2.00565	2.83209	2.02355	2.74024	3.80368	2.81632	2.91298	2.98299	0.948064	4.4925	2.74242	4.41707	8.43909	2.56356	HB
Cla000827	Nuclear transcription factor Y subunit A-7 (AHRD V1 *-** F4I6C2_ARATH); contains Interpro domain(s) IPR001289 CCAAT-binding transcription factor, subunit B	3.4433	3.61665	3.26563	2.01139	2.33276	0.190412	1.66778	0.538408	0.960918	3.68388	0.126514	21.1296	66.9378	1.42039	24.5314	CCAAT
Cla000855	Ethylene-responsive transcription factor 10 (AHRD V1 *-** ERF77_ARATH); contains Interpro domain(s) IPR003340 Transcriptional factor B3	234.149	139.782	261.689	14.3694	163.703	26.8012	25.7153	68.57	0.818198	5.64044	3.77133	1.13443	5.48108	0.34231	1.74393	AP2-EREBP
Cla000893	Class III homeodomain-leucine zipper (AHRD V1 ***- Q1WD30_GINBI); contains Interpro domain(s) IPR013978 MEKHLA	61.4454	41.78	53.3437	40.8407	42.2091	37.7638	26.8792	33.6083	33.788	22.7071	52.5166	24.4725	20.6519	34.8482	24.1923	HB
Cla000915	Nuclear transcription factor Y subunit B-3 (AHRD V1 *-*- B6SUG8_MAIZE); contains Interpro domain(s) IPR003957 Transcription factor, CBFA/NFYB, DNA topoisomerase	13.5184	13.7286	13.1471	7.17384	10.0197	4.49255	6.63004	9.05406	5.7427	21.1839	0.379951	4.1381	9.37627	12.7273	25.1342	CCAAT
Cla001190	PHD finger family protein (Fragment) (AHRD V1 *-*- D7LYQ6_ARALL); contains Interpro domain(s) IPR011011 Zinc finger, FYVE/PHD-type	44.6506	44.9358	41.083	41.4095	44.0697	33.999	42.8373	40.5813	35.8797	41.1746	29.9918	37.6652	39.7762	38.9997	47.0123	PHD
Cla001224	Beta-amylase (AHRD V1 ***- B6SVZ0_MAIZE); contains Interpro domain(s) IPR013781 Glycoside hydrolase, subgroup, catalytic core	24.3522	19.2753	24.9896	28.7948	24.1454	21.0967	17.7308	16.7966	16.0813	14.5206	17.9325	16.995	15.5051	14.7082	18.5634	BES1
Cla001326	DNA-binding storekeeper protein-related transcriptional regulator (AHRD V1 *-*- Q9SB42_ARATH); contains Interpro domain(s) IPR007592 Protein of unknown function DUF573	414.11	284.863	378.659	216.117	309.856	280.383	156.219	144.177	205.467	223.372	194.658	221.451	133.099	251.059	310.341	GeBP
Cla001373	Dof zinc finger protein (AHRD V1 *-*- Q0PY33_SOLLC); contains Interpro domain(s) IPR003851 Zinc finger, Dof-type	13.1488	12.577	9.03234	18.4401	15.9109	14.0031	5.90663	3.28434	7.03204	2.35176	7.8365	1.74888	5.20939	11.211	2.96613	C2C2-Dof
Cla001409	GRAS family transcription factor (AHRD V1 **-- B9IAQ7_POPTR); contains Interpro domain(s) IPR005202 GRAS transcription factor	86.9607	61.0274	58.4989	53.4131	54.4983	36.5144	46.9025	28.3883	24.5169	14.6987	25.5277	12.9919	26.6606	32.2859	15.5485	GRAS
Cla001468	Zinc finger protein 91 (AHRD V1 *-*- F4WBR1_ACREC); contains Interpro domain(s) IPR007087 Zinc finger, C2H2-type	2.92398	3.94203	2.99304	4.82201	4.58733	4.56085	4.01139	4.49	5.89393	8.0848	2.38903	2.57622	2.83625	7.70465	5.25334	C2H2
Cla001480	Sh4 homologue protein (AHRD V1 *--- B6ZKH4_ECHCG); contains Interpro domain(s) IPR017877 MYB-like	73.293	130.763	80.0947	79.4388	99.9438	177.648	152.399	155.539	175.896	211.019	299.434	275.775	164.524	341.015	246.151	Trihelix
Cla001487	Protein TIFY 9 (AHRD V1 **-- TIF9_ARATH); contains Interpro domain(s) IPR010399 Tify	1.68244	5.22621	1.5522	8.75104	3.24936	0.970439	4.40983	2.48178	4.28651	2.95884	7.7597	5.00369	6.45554	10.1912	2.44097	Tify
Cla001495	NAC domain protein IPR003441 (AHRD V1 ***- B9GZC3_POPTR); contains Interpro domain(s) IPR003441 No apical meristem (NAM) protein	17.5553	10.3778	11.7627	10.9939	9.52239	6.85593	6.48285	10.9265	7.31706	9.41914	14.9018	20.4716	11.6108	8.73293	10.7805	NAC
Cla001506	Transcription factor-like (AHRD V1 *-*- Q650T3_ORYSJ); contains Interpro domain(s) IPR005333 Transcription factor, TCP	111.823	115.139	136.577	92.415	107.898	66.0537	55.135	61.9116	51.4629	70.9309	25.7643	77.1578	90.047	59.1877	124.634	TCP
Cla001651	Response regulator 6 (AHRD V1 ***- Q9FRY9_MAIZE); contains Interpro domain(s) IPR001789 Signal transduction response regulator, receiver region	22.1503	15.6657	22.4495	17.4775	26.6878	14.6725	13.2293	16.4967	7.65452	11.7766	16.6006	11.3364	14.9715	7.89877	10.6972	Orphans
Cla001691	DNA repair protein RAD5 (AHRD V1 **-- C9SS62_VERA1); contains Interpro domain(s) IPR000330 SNF2-related	1.76169	1.94494	1.35306	1.66475	1.34497	2.11676	2.32209	1.68841	2.73737	1.94971	4.95565	3.0419	2.27606	4.04213	2.01144	SNF2
Cla001694	Splicing factor U2af subunit (AHRD V1 *-*- B6TCE1_MAIZE); contains Interpro domain(s) IPR009145 U2 auxiliary factor small subunit	290.775	335.735	262.944	235.41	341.916	211.811	412.294	193.185	225.714	195.371	187.582	376.825	305.738	287.822	308.868	C3H
Cla001720	Histone H2A (AHRD V1 ***- E0CT43_VITVI); contains Interpro domain(s) IPR002119 Histone H2A	224.387	222.071	219.313	248.687	204.089	283.804	277.002	225.856	328.434	275.889	252.6	274.65	237.392	455.074	306.066	CCAAT
Cla001783	BEL1-like homeodomain protein 2 (AHRD V1 *--- F4JQI6_ARATH); contains Interpro domain(s) IPR006563 POX	9.97233	5.99192	7.28841	7.51191	10.269	5.2101	6.62603	9.10235	10.7182	6.66715	6.49793	9.49477	5.17407	9.10567	6.96878	HB
Cla001807	B3 domain-containing protein LOC_Os12g40080 (AHRD V1 *-*- Y1208_ORYSJ); contains Interpro domain(s) IPR003340 Transcriptional factor B3	28.1704	24.1178	23.5191	22.8429	26.9641	17.6584	20.6506	12.118	13.0234	15.8508	9.68022	19.1117	17.462	10.2497	22.0911	ABI3VP1
Cla001808	B3 domain-containing protein Os03g0622200 (AHRD V1 ***- Y3222_ORYSJ); contains Interpro domain(s) IPR003340 Transcriptional factor B3	0.186235	0.361007	1.28315	0.0994335	0.194366	0.0705548	0.0256724	0.173059	0.203395	0.313449	0	0.124398	0.10444	0.0635919	1.29541	ABI3VP1
Cla001822	Myb family transcription factor (AHRD V1 **-* F4JRB0_ARATH); contains Interpro domain(s) IPR006447 Myb-like DNA-binding region, SHAQKYF class	102.49	71.2479	65.4087	105.765	106.681	179.826	108.106	120.758	150.983	178.765	49.9805	88.9982	123.977	167.699	81.4434	G2-like
Cla001900	Auxin response factor (AHRD V1 ***- D0EZH0_9ROSI); contains Interpro domain(s) IPR010525 Auxin response factor	166.33	171.311	182.698	137.528	167.428	109.308	101.377	120.672	103.204	115.842	85.9968	101.117	90.3897	77.9245	76.7357	ARF
Cla001961	Trihelix transcription factor (AHRD V1 *-*- B0EW03_SOYBN); contains Interpro domain(s) IPR017877 MYB-like	1.04065	2.18996	1.2709	1.73598	1.87765	1.31271	2.1596	1.14793	1.20662	0.722784	0.415296	2.94607	1.06685	0.460872	0.526125	Trihelix
Cla002039	Ethylene responsive transcription factor 12 (AHRD V1 *-** C0J9I3_9ROSA); contains Interpro domain(s) IPR001471 Pathogenesis-related transcriptional factor and ERF, DNA-binding	0.0245836	0.0815249	0	0.0640351	0.0950374	0.0118238	0.792861	0.106518	0.0127455	0.0238825	0.0124222	0	2.16176	0.354432	2.47381	AP2-EREBP
Cla002084	WRKY transcription factor-b (AHRD V1 *-** Q5DJU0_CAPAN); contains Interpro domain(s) IPR003657 DNA-binding WRKY	6.4067	50.4892	29.0879	4.53248	21.8158	9.42928	36.6813	37.6007	12.03	56.9166	86.7608	209.1	127.483	33.7704	115.309	WRKY
Cla002099	Transcription factor-like (AHRD V1 *-*- Q650T3_ORYSJ); contains Interpro domain(s) IPR005333 Transcription factor, TCP	24.9562	21.4784	23.8363	17.8367	14.568	12.0566	17.7616	17.3808	15.812	12.141	6.50893	19.0716	25.6145	15.246	24.8108	TCP
Cla002103	Tubby-like F-box protein 6 (AHRD V1 ***- F4HT64_ARATH); contains Interpro domain(s) IPR000007 Tubby, C-terminal	33.7767	32.8031	29.6973	32.5606	34.6697	34.7299	45.0052	45.9506	29.2458	33.5744	32.8204	43.3651	34.3781	22.8207	27.0868	TUB
Cla002141	Histone acetyltransferase (AHRD V1 ***- B9H794_POPTR); contains Interpro domain(s) IPR002717 MOZ/SAS-like protein	60.5262	49.9578	54.43	49.4677	47.6245	55.0367	45.3584	46.8771	54.0074	46.944	94.1176	54.196	47.7673	79.8889	46.6332	C2H2
Cla002170	NAC domain protein IPR003441 (AHRD V1 ***- B9N0W9_POPTR); contains Interpro domain(s) IPR003441 No apical meristem (NAM) protein	27.0991	32.7779	23.96	25.9076	20.2399	8.28468	17.4643	15.8718	7.99495	4.0652	27.4998	8.74122	6.74854	4.85603	4.8322	NAC
Cla002235	Zinc finger CCCH domain-containing protein 37 (AHRD V1 *-** E9CEA3_CAPO3); contains Interpro domain(s) IPR000571 Zinc finger, CCCH-type	34.1924	13.2093	21.9067	17.318	15.8561	20.9858	12.1411	12.9978	64.7611	140.339	27.8486	70.39	92.4372	83.1439	80.067	C3H
Cla002237	Ethylene-responsive transcription factor (AHRD V1 **** A5HSG1_9FABA); contains Interpro domain(s) IPR001471 Pathogenesis-related transcriptional factor and ERF, DNA-binding	188.854	220.209	217.063	99.739	581.569	141.498	208.378	147.833	81.8224	186.632	92.5575	237.378	290.673	129.33	252.424	AP2-EREBP
Cla002243	WRKY transcription factor 5 (AHRD V1 *-** A7UGD2_SOLTU); contains Interpro domain(s) IPR003657 DNA-binding WRKY	65.2105	73.163	72.4669	31.818	76.114	44.272	66.8742	64.2259	35.6811	51.4727	51.4158	82.8695	48.4018	34.8747	60.8921	WRKY
Cla002254	Multiprotein bridging factor 1 (AHRD V1 ***- Q9LL86_SOLTU); contains Interpro domain(s) IPR013729 Multiprotein bridging factor 1, N-terminal	381.982	533.536	450.12	311.427	470.768	232.463	453.085	366.175	177.047	215.048	103.09	275.582	328.801	149.004	319.753	MBF1
Cla002257	Transcription factor (AHRD V1 **-- D7LW59_ARALL)	1.84376	1.0291	0.727111	1.41624	0.829712	0.825666	0.584905	0.21283	0.775047	0.224993	0.105357	0.0143422	0.13997	0.718199	0.0330972	Trihelix
Cla002400	NAC domain protein IPR003441 (AHRD V1 ***- B9IDH0_POPTR); contains Interpro domain(s) IPR003441 No apical meristem (NAM) protein	49.9037	40.9569	47.2539	48.9023	49.7982	45.5103	35.8208	47.0508	43.8695	50.7866	112.818	40.7865	44.5458	65.8996	41.4309	NAC
Cla002444	CONSTANS-like zinc finger protein (AHRD V1 *--- D0EP05_SOYBN); contains Interpro domain(s) IPR000315 Zinc finger, B-box	13.4877	16.7205	14.5939	12.4496	12.2651	20.1292	19.5579	20.6333	21.7862	39.5667	14.8458	22.1079	30.1166	22.0604	30.3008	Orphans
Cla002572	BTB/POZ domain-containing protein (AHRD V1 ***- D2KTV8_LOTJA); contains Interpro domain(s) IPR000197 Zinc finger, TAZ-type	8.64003	15.4784	12.5601	2.10336	4.42439	2.62444	5.54672	4.72208	2.64624	2.676	1.73079	11.9821	3.35167	1.89882	6.201	TAZ
Cla002586	B3 domain-containing protein Os02g0598200 (AHRD V1 *-*- Y2982_ORYSJ); contains Interpro domain(s) IPR003340 Transcriptional factor B3	6.12224	1.95975	1.46524	7.11577	6.57837	7.38169	1.73326	0.543811	8.6951	9.53659	10.0268	1.51936	1.78163	11.1465	11.2747	ABI3VP1
Cla002614	ATPase AAA family protein (AHRD V1 *--- C4M5T5_ENTHI); contains Interpro domain(s) IPR003959 ATPase, AAA-type, core	61.6417	62.552	59.3691	64.6912	67.1226	58.7606	63.939	51.2161	57.0636	54.1402	58.9826	68.7415	56.2316	57.0176	57.5878	FHA
Cla002628	MADS box transcription factor 1 (AHRD V1 ***- D9IFM1_ONCHC); contains Interpro domain(s) IPR002100 Transcription factor, MADS-box	4.30783	0.91419	3.01036	1.10576	0.386278	1.15403	1.09233	6.12456	0.55794	0.378508	3.69352	2.56374	2.09891	1.30167	0.255534	MADS
Cla002645	Inducer of CBF expression 1 (AHRD V1 **-- A3FM76_POPTR); contains Interpro domain(s) IPR011598 Helix-loop-helix DNA-binding	13.3254	14.8374	14.7621	12.0533	13.9233	13.6075	18.4054	14.4648	12.1859	9.75269	10.2813	14.9759	18.1066	17.3004	11.0796	bHLH
Cla002705	Forkhead box S1 (AHRD V1 *--- E9CCB0_CAPO3); contains Interpro domain(s) IPR000253 Forkhead-associated	130.508	115.831	115.483	112.488	127.391	145.074	127.185	118.374	144.432	146.922	185.914	113.818	121.408	172.669	126.26	FHA
Cla002749	BHLH transcription factor (AHRD V1 *-*- B6TXR4_MAIZE); contains Interpro domain(s) IPR011598 Helix-loop-helix DNA-binding	0.198725	0.817844	0.328097	0.063259	0.126316	0.445694	0.81148	1.61066	0.749954	8.01747	2.51576	27.3988	31.8598	6.07675	19.1727	bHLH
Cla002800	Os04g0690100 protein (Fragment) (AHRD V1 ***- Q0J8S4_ORYSJ); contains Interpro domain(s) IPR007087 Zinc finger, C2H2-type	9.17001	8.67759	9.74401	8.80635	12.8404	8.77759	8.3733	7.81138	6.07294	8.4451	1.94053	5.29572	8.64235	6.35369	8.49297	C2H2
Cla002873	BZIP transcription factor (AHRD V1 **** E2ITW7_9ASPA); contains Interpro domain(s) IPR011616 bZIP transcription factor, bZIP-1	85.1149	86.9465	83.6329	71.2206	75.7779	99.4401	82.7614	72.6099	86.6196	94.1642	164.579	136.388	102.429	91.4101	112.385	bZIP
Cla002891	Response regulator 6 (AHRD V1 ***- Q9FRY9_MAIZE); contains Interpro domain(s) IPR001789 Signal transduction response regulator, receiver region	14.5675	9.10311	8.11221	9.92579	9.34012	21.6125	18.1239	22.8083	13.1299	16.8548	60.1199	32.9969	32.3621	17.233	20.7544	Orphans
Cla002918	Histone-lysine n-methyltransferase (AHRD V1 ***- Q0IEE2_AEDAE); contains Interpro domain(s) IPR001214 SET	33.2778	32.4424	30.1808	32.8588	30.7602	31.8481	30.9576	26.2213	33.5885	29.0376	30.0071	25.3172	29.5227	36.9605	24.9746	SET
Cla002923	Heat stress transcription factor (AHRD V1 ***- D4QAU8_CARPA); contains Interpro domain(s) IPR000232 Heat shock factor (HSF)-type, DNA-binding	9.35012	8.99209	7.52047	2.87523	3.90394	4.47822	10.3432	12.0685	4.01093	4.7232	1.26713	4.45455	1.0332	0.691044	2.43117	HSF
Cla002959	Ethylene responsive transcription factor 2b (AHRD V1 *-** C0J9I6_9ROSA); contains Interpro domain(s) IPR001471 Pathogenesis-related transcriptional factor and ERF, DNA-binding	5.13873	4.43723	2.07652	3.3245	4.94224	5.48893	8.68397	4.60809	2.66655	1.86678	5.10425	1.72551	4.09471	23.0465	0.881485	AP2-EREBP
Cla002975	Auxin responsive protein (AHRD V1 ***- D9IQE6_CATRO); contains Interpro domain(s) IPR003311 AUX/IAA protein	145.448	106.593	70.9386	137.923	144.374	23.2852	64.2356	35.9295	55.0549	36.7093	0.352083	1.97271	6.51019	32.3202	11.9375	AUX/IAA
Cla003039	NAC domain protein IPR003441 (AHRD V1 ***- B9HPW4_POPTR); contains Interpro domain(s) IPR003441 No apical meristem (NAM) protein	0.0842281	0.437839	0.203442	1.46548	0.19868	0.577481	0.11923	0.16204	0.220008	0.272291	0.220891	0.210953	0.419707	0.785893	1.47453	NAC
Cla003103	Homeobox-leucine zipper protein (AHRD V1 ***- Q9FXN8_ZINEL); contains Interpro domain(s) IPR001356 Homeobox	291.815	210.468	339.108	460.749	359.151	183.761	222.626	163.423	222.498	186.172	32.2645	211.074	187.452	116.765	187.142	HB
Cla003137	FHA domain containing protein (AHRD V1 ***- B6TP39_MAIZE); contains Interpro domain(s) IPR000253 Forkhead-associated	13.1215	10.8268	24.2734	23.0191	14.4192	11.5886	11.8423	42.2366	49.307	24.6565	5.00417	15.8733	27.2891	45.567	24.9797	FHA
Cla003267	Ethylene responsive transcription factor 12 (AHRD V1 *-** C0J9I3_9ROSA); contains Interpro domain(s) IPR001471 Pathogenesis-related transcriptional factor and ERF, DNA-binding	128.419	125.351	168.275	89.0661	132.222	70.4003	62.0257	67.5914	57.8362	55.7434	26.4053	38.3209	41.312	74.1455	43.7923	AP2-EREBP
Cla003271	SWIB/MDM2 domain containing protein (AHRD V1 ***- B6TD34_MAIZE); contains Interpro domain(s) IPR019835 SWIB domain	38.5734	33.6249	34.1107	33.5905	30.17	51.6194	29.5764	35.7101	47.375	48.1598	73.2492	37.1688	33.4155	72.3845	41.1471	SWI/SNF-BAF60b
Cla003292	Mitochondrial transcription termination factor (Fragment) (AHRD V1 *-*- C6FB12_PSEMZ); contains Interpro domain(s) IPR003690 Mitochodrial transcription termination factor-related	5.1116	4.38994	4.64125	4.38628	4.69663	4.16841	5.94135	4.08969	4.19911	7.15732	2.34181	8.21635	8.41111	6.88864	10.7165	mTERF
Cla003347	NAC domain protein IPR003441 (AHRD V1 *-*- B9IJW7_POPTR); contains Interpro domain(s) IPR003441 No apical meristem (NAM) protein	0.571366	1.31765	0.682808	0.365145	0.836005	0.921443	7.70177	11.295	1.16596	1.15481	0.346864	0.231335	11.0878	2.61131	0.924477	NAC
Cla003370	WRKY transcription factor (AHRD V1 **** A3FBG3_WHEAT); contains Interpro domain(s) IPR003657 DNA-binding WRKY	2.14751	1.66539	1.49244	0	0.888261	13.1232	23.8854	18.5611	0.998062	4.58244	6.49832	27.7437	24.5667	18.9729	38.9564	WRKY
Cla003391	Protein TIFY 6B (AHRD V1 ***- A8MR24_ARATH); contains Interpro domain(s) IPR010399 Tify	175.95	228.607	225.194	212.326	135.97	221.746	257.7	297.259	320.173	242.647	235.768	293.402	278.437	282.463	236.483	Tify
Cla003618	Ethylene responsive transcription factor 1b (AHRD V1 *-** C0J9I8_9ROSA); contains Interpro domain(s) IPR001471 Pathogenesis-related transcriptional factor and ERF, DNA-binding	76.3598	95.7918	117.925	4.30944	333.078	60.0141	60.2204	76.0828	3.35897	19.3821	14.8137	43.4776	94.7672	10.314	40.9019	AP2-EREBP
Cla003619	Ethylene responsive transcription factor 1b (AHRD V1 *-** C0J9I8_9ROSA); contains Interpro domain(s) IPR001471 Pathogenesis-related transcriptional factor and ERF, DNA-binding	108.852	128.356	168.533	25.6736	176.526	50.3659	66.7416	88.3462	22.8084	29.8387	99.6358	69.159	87.9598	47.2836	86.1309	AP2-EREBP
Cla003647	Ethylene responsive transcription factor 1a (AHRD V1 **** D1MWZ3_CITLA); contains Interpro domain(s) IPR001471 Pathogenesis-related transcriptional factor and ERF, DNA-binding	0.203873	0.451994	0.0622871	0.084112	0.252688	0.014036	0.396648	0.138809	0	0	3.33546	0.0155964	0.0614729	0	0.0171512	AP2-EREBP
Cla003748	Trihelix transcription factor (AHRD V1 *-*- B0EW04_SOYBN); contains Interpro domain(s) IPR017877 MYB-like	28.0402	10.936	26.1842	55.8336	40.58	23.3499	11.8347	13.0905	21.6726	16.226	6.59456	4.81819	5.06807	10.3454	3.49725	Trihelix
Cla003789	Ethylene responsive transcription factor 2a (AHRD V1 *-** C0J9I7_9ROSA); contains Interpro domain(s) IPR001471 Pathogenesis-related transcriptional factor and ERF, DNA-binding	5.55774	5.68057	5.86361	19.6332	6.28298	14.2329	24.562	44.4307	10.6365	18.868	200.743	98.9712	385.343	122.317	20.6664	AP2-EREBP
Cla003858	Origin recognition complex subunit 1 (AHRD V1 **-- Q945C8_MAIZE); contains Interpro domain(s) IPR001025 Bromo adjacent region	25.6815	19.761	22.9992	17.2029	23.7898	20.8988	18.0075	10.3294	14.7791	14.2336	24.3909	22.7896	14.7442	19.24	25.7012	PHD
Cla003932	GAI-like protein 1 (Fragment) (AHRD V1 ***- A1YWW4_VITRO); contains Interpro domain(s) IPR005202 GRAS transcription factor	237.332	254.041	291.096	254.554	214.94	161.661	182.737	194.51	151.945	160.351	49.3055	118.394	128.224	136.81	140.427	GRAS
Cla003947	UBX domain protein 6 (AHRD V1 **-- Q7SXA8_DANRE); contains Interpro domain(s) IPR018997 PUB domain	18.8867	30.7279	17.909	61.413	47.0418	31.2842	24.137	25.0015	50.2356	64.598	21.0406	25.1718	25.3251	66.3163	47.8082	C2H2
Cla003954	Histone-lysine N-methyltransferase setd3 (AHRD V1 **-- SETD3_HUMAN); contains Interpro domain(s) IPR001214 SET	8.97697	7.42729	10.8099	7.95606	7.7889	7.22028	7.11949	9.97383	8.72602	6.25813	3.66025	5.04894	11.6514	8.97988	5.07574	SET
Cla003982	Zinc ion binding protein (AHRD V1 **-* D7LDT1_ARALL); contains Interpro domain(s) IPR001781 Zinc finger, LIM-type	60.1453	59.524	58.6216	46.8415	53.5711	27.3514	36.113	31.4561	17.9144	11.8905	19.5017	11.1831	14.357	20.175	13.914	Orphans
Cla003994	LOB domain protein 20 (AHRD V1 *-*- D7L194_ARALL); contains Interpro domain(s) IPR004883 Lateral organ boundaries, LOB	0	0	0	0.166792	0	0	0.587305	2.05519	0.0141482	0.0270164	0	3.45126	1.42417	0	2.80823	LOB
Cla004026	Zinc finger family protein (AHRD V1 ***- D7LJS8_ARALL); contains Interpro domain(s) IPR007087 Zinc finger, C2H2-type	0.262364	1.50859	0.402192	0.472508	1.19526	0.33062	2.87066	0.994622	0.269153	0.483658	3.04837	5.53726	18.1673	0.436324	3.2599	C2H2
Cla004090	Squamosa promoter-binding protein (AHRD V1 ***- B8Y9B2_PONTR); contains Interpro domain(s) IPR004333 Transcription factor, SBP-box	39.1835	40.3879	40.0061	19.3267	29.7402	20.6406	16.7278	24.1539	17.9152	12.1705	3.93659	7.66089	12.6854	12.1038	13.3582	SBP
Cla004102	Auxin responsive protein (AHRD V1 *-*- D9IQE6_CATRO); contains Interpro domain(s) IPR003311 AUX/IAA protein	695.316	602.93	920.486	436.563	498.827	212.579	251.044	203.017	129.463	30.2333	50.3472	72.3587	44.394	70.4243	19.8989	AUX/IAA
Cla004120	Ethylene-responsive transcription factor 1 (AHRD V1 *-** ERF1_ORYSJ); contains Interpro domain(s) IPR001471 Pathogenesis-related transcriptional factor and ERF, DNA-binding	7.06515	5.0719	14.2231	2.72386	4.38113	0.224481	0.143201	0.264901	0.290376	0.458871	0.371977	1.34017	0.192626	0	0.656339	AP2-EREBP
Cla004176	Smad nuclear interacting protein 1 (AHRD V1 **-- B1ASC5_MOUSE); contains Interpro domain(s) IPR000253 Forkhead-associated	20.7074	17.8895	18.9165	22.0368	18.1727	20.6444	16.6671	14.3376	22.8667	19.2721	37.9056	22.4043	15.6515	28.1792	23.9257	FHA
Cla004223	Ethylene-responsive transcription factor 1A (AHRD V1 *-** A9P6A4_MEDTR); contains Interpro domain(s) IPR001471 Pathogenesis-related transcriptional factor and ERF, DNA-binding	0.4932	1.39602	0.962794	0.645828	0.59755	0.204283	0.467514	0.511365	0.0420963	0.214091	0.0124721	0.251867	0.795785	0.068821	0.170127	AP2-EREBP
Cla004234	RNA polymerase sigma factor (AHRD V1 *-*- F5UG89_9CYAN); contains Interpro domain(s) IPR013325 RNA polymerase sigma factor, region 2	10.7635	1.78413	7.63427	4.48577	5.70312	2.87406	1.59411	3.65063	3.88871	2.23808	5.6611	3.30935	1.8839	4.60672	3.61409	Sigma70-like
Cla004249	Histone-lysine N-methyltransferase (AHRD V1 *-*- C9SG75_VERA1); contains Interpro domain(s) IPR001214 SET	22.1234	20.6679	22.3544	16.4767	21.0326	17.3174	18.0854	12.5284	13.2751	15.5538	7.19735	15.0908	15.3626	12.1055	18.5071	PHD
Cla004250	Zinc finger protein CONSTANS-LIKE 5 (AHRD V1 *--- COL5_ARATH); contains Interpro domain(s) IPR010402 CCT domain	317.372	232.74	297.517	362.792	180.604	24.3865	115.843	117.419	27.6058	26.5918	7.80275	27.0173	22.2695	17.4353	13.2202	Orphans
Cla004274	Dof zinc finger protein 2 (AHRD V1 *-*- A5HWF1_HORVD); contains Interpro domain(s) IPR003851 Zinc finger, Dof-type	4.19537	8.56241	3.5966	8.75176	8.37251	3.4741	8.47214	3.80762	17.9797	7.57768	6.40945	12.8543	8.83822	16.8575	16.0941	C2C2-Dof
Cla004282	Transcription elongation factor 1 homolog (AHRD V1 ***- F2QQA3_PICP7); contains Interpro domain(s) IPR007808 Protein of unknown function DUF701, zinc-binding putative	313.561	629.286	244.309	736.796	568.649	643.076	843.561	560.441	1200.06	1015.81	566.832	991.124	866.479	1403.85	985.615	C2H2
Cla004320	LIM domain protein (AHRD V1 **-- Q8VWW1_GOSHI); contains Interpro domain(s) IPR001781 Zinc finger, LIM-type	52.2467	48.1423	36.3713	68.7592	50.4737	35.3541	60.2902	37.0893	43.9938	32.7602	7.32379	15.1743	25.2192	23.1963	12.6489	LIM
Cla004328	MYB transcription factor (Fragment) (AHRD V1 **-* E7BJY5_MALDO); contains Interpro domain(s) IPR006447 Myb-like DNA-binding region, SHAQKYF class	367.875	222.398	302.557	285.645	262.745	283.825	262.817	251.641	120.5	57.2107	36.0519	57.3014	83.4049	89.179	43.1441	MYB
Cla004354	Zinc finger CCCH domain-containing protein 37 (AHRD V1 *-** E9CEA3_CAPO3); contains Interpro domain(s) IPR011011 Zinc finger, FYVE/PHD-type	103.689	123.044	109.261	46.7771	379.785	73.7239	87.7717	108.44	69.9648	74.7895	76.3721	79.4984	163.031	84.1037	98.4971	C3H
Cla004362	MYB transcription factor (AHRD V1 *-** B4FMQ3_MAIZE); contains Interpro domain(s) IPR015495 Myb transcription factor	1.70958	2.72471	2.75236	1.54957	2.01085	0.750007	1.9014	2.24903	1.29502	0.677634	0.0976412	0.81071	0.821119	1.70575	0.793188	MYB
Cla004399	Nuclear transcription factor Y subunit C-2 (AHRD V1 *-*- B4FLF9_MAIZE); contains Interpro domain(s) IPR003958 Transcription factor CBF/NF-Y/archaeal histone	209.258	173.441	159.534	215.59	181.706	296.654	247.201	246.266	389.194	333.478	517.77	347.359	246.11	498.478	355.382	CCAAT
Cla004431	WRKY transcription factor 35 (AHRD V1 **** Q7XAA6_ORYSJ); contains Interpro domain(s) IPR003657 DNA-binding WRKY	31.7904	35.406	51.4995	30.2415	44.3015	11.6852	18.1497	21.7024	15.7212	13.3464	6.0606	11.1319	12.1729	7.02019	9.40603	WRKY
Cla004460	Nuclear transcription factor Y subunit B-3 (AHRD V1 ***- B6SUG8_MAIZE); contains Interpro domain(s) IPR003957 Transcription factor, CBFA/NFYB, DNA topoisomerase	61.7036	57.6641	62.1529	46.308	56.1975	64.2599	50.4709	53.6281	43.4879	53.5338	31.5091	46.2292	38.2123	46.5009	65.6886	CCAAT
Cla004492	WRKY transcription factor 78 (AHRD V1 **** Q5HZ67_ORYSA); contains Interpro domain(s) IPR003657 DNA-binding WRKY	17.2134	16.7263	18.5306	12.8211	12.7236	7.62078	6.96304	9.42425	4.97176	6.09982	3.3239	5.13397	8.03131	6.37909	12.4964	WRKY
Cla004590	BAH-PHD domain-containing protein (Fragment) (AHRD V1 **-- A9S8N5_PHYPA); contains Interpro domain(s) IPR001025 Bromo adjacent region	21.8273	25.7675	21.4422	53.508	25.7804	20.5485	59.7661	46.0742	27.9914	23.707	3.41794	10.9847	44.6631	17.6276	23.6084	PHD
Cla004626	NAC domain protein IPR003441 (AHRD V1 ***- B9GI76_POPTR); contains Interpro domain(s) IPR003441 No apical meristem (NAM) protein	0.268944	0.41404	0.100447	0.648735	0.180541	0.222556	2.2176	1.40195	0.295344	0.305537	0.812088	0.454844	4.80626	1.19544	0.422567	NAC
Cla004643	Zinc finger protein CONSTANS-LIKE 16 (AHRD V1 *--- B6TEI1_MAIZE); contains Interpro domain(s) IPR010402 CCT domain	22.6744	12.2625	10.8097	20.3805	10.7965	56.4095	16.4503	12.2958	29.6274	10.2323	29.4899	35.3498	19.2842	46.6451	97.4622	Orphans
Cla004676	Dof zinc finger protein (AHRD V1 *-*- Q9M4G1_SOLTU); contains Interpro domain(s) IPR003851 Zinc finger, Dof-type	18.8015	12.8253	10.7552	18.5604	12.3918	19.37	19.6125	13.3512	13.1522	5.5322	19.5373	10.4227	10.4574	15.0139	5.5634	C2C2-Dof
Cla004700	Histone-lysine N-methyltransferase setd3 (AHRD V1 **-- SETD3_CALMO); contains Interpro domain(s) IPR001214 SET	3.97031	3.37923	3.14143	5.27761	3.54976	2.65896	2.24749	2.2752	4.298	2.51637	3.72826	3.04107	7.44933	5.09742	4.5712	SET
Cla004725	LOB domain protein 1 (AHRD V1 *-*- D7KHW8_ARALL); contains Interpro domain(s) IPR004883 Lateral organ boundaries, LOB	9.20535	10.4864	10.7471	7.55726	9.91455	4.81792	6.99227	6.55801	4.23289	4.97915	2.00733	2.85441	6.00374	2.15679	4.75534	LOB
Cla004787	Zinc finger CCCH domain-containing protein 14 (AHRD V1 **** C3H14_ORYSJ); contains Interpro domain(s) IPR018111 K Homology, type 1, subgroup	12.1527	14.5269	12.0826	14.2287	12.5554	16.9014	15.1558	12.535	16.1479	15.2568	10.2084	10.4806	12.9404	18.6997	13.9765	C3H
Cla004833	Calmodulin-binding transcription activator (Fragment) (AHRD V1 **** Q8S389_BRANA); contains Interpro domain(s) IPR005559 CG-1	17.9	19.4904	25.2763	19.1218	15.0475	16.221	15.8617	16.2727	13.8379	14.5158	4.56052	12.0023	8.91906	11.5752	11.9528	CAMTA
Cla004862	Zinc finger-homeodomain protein 3 (Fragment) (AHRD V1 **-- B0LK14_SARHE); contains Interpro domain(s) IPR006456 ZF-HD homeobox protein Cys/His-rich dimerisation region	0.0136992	0	0.0127249	0.118827	0.020101	0	0	0	0	0	0.103512	0.148492	0	0	3.47718	zf-HD
Cla004880	Dof zinc finger protein (AHRD V1 *-*- B6TKH8_MAIZE); contains Interpro domain(s) IPR003851 Zinc finger, Dof-type	50.0822	41.7655	33.8708	53.3171	40.4508	29.8431	43.4026	17.4413	23.6953	8.49773	48.4477	11.8074	12.0348	19.9464	9.49342	C2C2-Dof
Cla004881	Histone-lysine N-methyltransferase (AHRD V1 **-- C5XT28_SORBI); contains Interpro domain(s) IPR001214 SET	0.646076	1.14754	0.717841	1.09596	0.595061	1.31923	1.3827	1.00529	1.44001	1.29045	1.37673	1.45307	1.39941	3.60698	1.33068	PHD
Cla004898	Zinc finger protein CONSTANS-LIKE 5 (AHRD V1 *--- COL5_ARATH); contains Interpro domain(s) IPR010402 CCT domain	87.8924	52.5492	85.1392	57.1258	42.046	118.936	75.9855	108.044	125.778	39.391	9.75134	16.5111	23.4686	48.4974	68.7723	Orphans
Cla004910	Myb family transcription factor (AHRD V1 **-* D7LC50_ARALL); contains Interpro domain(s) IPR015495 Myb transcription factor	9.4305	27.0004	28.7452	6.85792	16.1074	6.01107	18.1514	19.0595	5.38547	2.84866	2.73578	19.4638	7.46078	11.981	6.53747	MYB
Cla004946	GRAS family transcription factor (AHRD V1 **-- B9H3H7_POPTR); contains Interpro domain(s) IPR005202 GRAS transcription factor	70.136	90.5695	66.8684	64.8488	93.7722	56.7257	101.831	104.909	59.4575	93.0509	113.171	198.427	113.483	59.8919	114.285	GRAS
Cla004965	Trihelix transcription factor (AHRD V1 *--- Q6Q6T0_ARATH); contains Interpro domain(s) IPR017877 MYB-like	27.9319	25.1922	32.592	19.9306	27.0304	19.4083	21.787	15.626	12.7234	10.9102	20.4793	13.8517	15.387	13.3863	12.0094	Trihelix
Cla005024	Mediator of DNA damage checkpoint protein 1 (AHRD V1 *--- F4X7W4_ACREC); contains Interpro domain(s) IPR001357 BRCT	0.158707	0.285193	0.281017	0.259295	0.13186	0.122255	0.55489	0.315692	0.271513	0.291279	1.62565	0.573312	2.35592	0.492176	1.15904	GNAT
Cla005043	Zinc finger protein (AHRD V1 **-- E9NZV2_PHAVU); contains Interpro domain(s) IPR007087 Zinc finger, C2H2-type	194.664	130.96	125.103	135.482	118.37	175.988	79.5846	105.267	131.286	72.7578	285.841	82.5126	62.0676	157.581	54.175	C2H2
Cla005052	LOB domain protein 1 (AHRD V1 ***- D7KHW8_ARALL); contains Interpro domain(s) IPR004883 Lateral organ boundaries, LOB	117.64	132.047	143.714	37.6321	74.6726	124.047	31.0378	43.9138	59.9821	231.401	20.0339	63.617	188.095	66.8771	669.822	LOB
Cla005053	LOB domain protein 1 (AHRD V1 ***- D7KHW8_ARALL); contains Interpro domain(s) IPR004883 Lateral organ boundaries, LOB	20.1169	45.2312	34.5084	16.9257	21.1269	14.7908	23.4547	10.1175	11.4062	21.2867	9.94692	14.0973	23.532	14.4547	19.4281	LOB
Cla005059	Dof zinc finger protein 12 (AHRD V1 *-*- A5HWG1_HORVD); contains Interpro domain(s) IPR003851 Zinc finger, Dof-type	37.6352	22.7989	18.247	20.1804	21.9279	16.4398	21.4747	16.9319	11.0422	10.8084	4.22253	10.4468	11.59	15.395	11.7484	C2C2-Dof
Cla005103	BEL1-like homeodomain 5 (AHRD V1 *--- F4IFQ2_ARATH); contains Interpro domain(s) IPR006563 POX	3.18352	5.48408	6.29459	10.5194	3.71325	2.83394	5.48748	3.98814	3.45854	2.00894	8.15146	1.52074	1.28892	5.40221	1.06437	HB
Cla005135	Myb-like transcription factor (AHRD V1 **-* B8XPP3_9ROSI); contains Interpro domain(s) IPR015495 Myb transcription factor	21.8542	16.3628	14.4808	23.5601	15.7951	13.9409	8.49695	2.89859	5.90992	2.02813	6.57417	3.9507	1.69043	7.36498	2.11841	MYB
Cla005177	E3 ubiquitin-protein ligase Topors (AHRD V1 *--- E2ASD1_CAMFO); contains Interpro domain(s) IPR019787 Zinc finger, PHD-finger	13.5704	11.53	12.5669	10.4671	13.7835	12.2173	10.0502	10.4739	11.8322	9.81659	24.4027	13.9845	8.65891	10.9332	8.90332	PHD
Cla005181	GATA transcription factor 20 (AHRD V1 *-** B6SS40_MAIZE); contains Interpro domain(s) IPR000679 Zinc finger, GATA-type	5.27641	13.4509	10.3316	7.46206	6.22542	14.2773	14.6515	21.0202	27.1848	10.7917	12.3219	49.4446	54.1511	26.5928	31.1697	C2C2-GATA
Cla005253	BHLH transcription factor (AHRD V1 *-*- Q6YTU1_ORYSJ); contains Interpro domain(s) IPR011598 Helix-loop-helix DNA-binding	7.51513	16.1785	21.2095	5.48079	17.4813	1.03114	3.8854	3.41411	1.36909	1.01517	6.68389	1.35877	0.21086	0.185481	0.0135458	bHLH
Cla005350	Bromodomain adjacent to zinc finger domain protein 2B (AHRD V1 *--* F1KQV1_ASCSU); contains Interpro domain(s) IPR011011 Zinc finger, FYVE/PHD-type	10.727	9.02066	12.3912	7.39341	11.147	5.97677	6.47394	5.48503	4.89766	5.59219	9.44741	4.54769	3.32957	4.26004	6.07468	PHD
Cla005370	BES1/BZR1 homolog protein 4 (AHRD V1 **-- BEH4_ARATH); contains Interpro domain(s) IPR008540 BZR1, transcriptional repressor	48.0936	41.5997	34.6833	42.1551	37.8063	44.1508	35.7931	21.6945	31.6176	41.0824	20.0078	23.9652	31.2536	32.3922	52.3466	BES1
Cla005426	NPR1-2 protein (Fragment) (AHRD V1 ***- B8XQT6_SOYBN); contains Interpro domain(s) IPR008949 Terpenoid synthase	29.7296	32.6324	34.6374	40.6004	28.5466	34.0319	32.2649	31.7022	40.7182	35.4163	25.3007	34.8651	28.9456	34.7496	25.9203	TRAF
Cla005434	Protein TIFY 5A (AHRD V1 ***- TIF5A_ARATH); contains Interpro domain(s) IPR018467 CCT domain-like	0.0637499	0.439782	0.0197387	0.0921612	0	0.0281655	0.20587	0.348698	0	0.235556	1.41249	0.148651	0.218018	0.154141	0.0752016	Orphans
Cla005438	SCARECROW (AHRD V1 **-- Q0MRQ2_PINSY); contains Interpro domain(s) IPR005202 GRAS transcription factor	10.4362	4.04639	8.14779	7.73015	8.68046	11.4396	6.36725	8.71714	7.38477	11.0193	18.5825	6.62507	5.75204	6.8645	7.50825	GRAS
Cla005462	Beta-amylase (AHRD V1 ***- B6SVZ0_MAIZE); contains Interpro domain(s) IPR013781 Glycoside hydrolase, subgroup, catalytic core	57.9563	45.3719	52.4921	52.2378	54.5343	74.5816	60.427	70.0657	66.1208	65.1127	48.2744	76.4327	82.3275	53.9013	69.723	BES1
Cla005472	NAC domain protein IPR003441 (AHRD V1 ***- B9HYE4_POPTR); contains Interpro domain(s) IPR003441 No apical meristem (NAM) protein	0.465123	0.366687	0.170796	0.39983	0.201196	0.209928	0.17057	0.024612	0.39883	0.058747	0.297558	0.0515941	0.0394957	1.36785	0.175811	NAC
Cla005507	LOB domain protein 4 (AHRD V1 *-*- D7KL24_ARALL); contains Interpro domain(s) IPR004883 Lateral organ boundaries, LOB	4.38903	8.4695	3.86144	7.68432	14.131	9.33118	44.7838	26.5168	11.3833	20.2287	11.1229	53.1696	30.0794	10.8404	21.034	LOB
Cla005549	Paired amphipathic helix protein Sin3-like 4 (AHRD V1 **-- F4I3W8_ARATH); contains Interpro domain(s) IPR013194 Histone deacetylase interacting	20.7576	17.7412	20.8288	23.5403	18.8087	36.0579	25.0994	24.2659	30.3464	34.2776	28.0704	37.2588	26.6357	31.4881	33.8334	Orphans
Cla005556	Mitochondrial transcription termination factor family protein (AHRD V1 **-- D7M3B1_ARALL); contains Interpro domain(s) IPR003690 Mitochodrial transcription termination factor-related	40.4967	19.7019	18.2484	20.5654	20.6677	19.5998	15.0227	23.9494	15.4424	8.31804	6.10659	8.23549	16.757	12.8829	6.87548	mTERF
Cla005572	Lysine methyltransferase (AHRD V1 *-*- B6K3N8_SCHJY); contains Interpro domain(s) IPR011192 Rubisco methyltransferase	5.31486	4.62365	5.15092	6.07668	4.82875	12.299	6.6414	12.9409	19.0497	9.6837	6.8297	7.96189	23.5321	23.1496	12.0308	SET
Cla005575	Kelch repeat and BTB domain-containing protein 8 (AHRD V1 *--- KBTB8_HUMAN); contains Interpro domain(s) IPR013089 Kelch related	48.0178	56.8506	48.8541	43.2184	48.1141	39.8778	59.9645	44.4608	32.0305	43.3146	63.019	67.2238	80.3776	36.7786	68.3008	TRAF
Cla005579	CCCH zinc finger protein (AHRD V1 *--* B8MQI8_TALSN); contains Interpro domain(s) IPR000571 Zinc finger, CCCH-type	39.6205	26.5828	35.9171	40.2167	34.6111	35.1568	31.0131	32.4054	45.345	31.2966	49.5243	44.2878	30.0699	51.1599	40.4624	C3H
Cla005613	Ethylene responsive transcription factor 1a (AHRD V1 **** D1MWZ3_CITLA); contains Interpro domain(s) IPR001471 Pathogenesis-related transcriptional factor and ERF, DNA-binding	51.4582	28.8761	87.4912	39.7534	59.5094	9.04826	15.6777	43.1649	4.52736	5.4333	14.4027	22.2985	5.86443	3.5482	4.71701	AP2-EREBP
Cla005614	Ethylene responsive transcription factor 1a (AHRD V1 *-** C0J9I9_9ROSA); contains Interpro domain(s) IPR001471 Pathogenesis-related transcriptional factor and ERF, DNA-binding	7.21853	6.4007	4.22238	0.578332	33.2171	8.7676	7.54459	3.28887	0.665661	1.74089	2.95775	4.72183	4.38987	1.24484	3.1481	AP2-EREBP
Cla005623	Ethylene-responsive transcription factor 4 (AHRD V1 *-** ERF4_TOBAC); contains Interpro domain(s) IPR001471 Pathogenesis-related transcriptional factor and ERF, DNA-binding	4.44434	11.2222	6.88499	10.9149	16.1108	6.55805	10.5563	2.1544	3.24942	3.49048	7.52388	4.44706	0.921351	3.93914	2.18004	AP2-EREBP
Cla005646	GRAS family transcription factor (AHRD V1 **-- B9GVG4_POPTR); contains Interpro domain(s) IPR005202 GRAS transcription factor	19.3854	13.535	12.3959	17.7265	21.8742	20.6884	13.8798	7.4918	17.0553	17.2231	18.5309	9.57486	9.39316	14.3782	8.97674	GRAS
Cla005764	Ethylene receptor (AHRD V1 ***- A9CS85_CUCMN); contains Interpro domain(s) IPR014525 Signal transduction histidine kinase, hybrid-type, ethylene sensor	290.077	223.573	300.241	201.368	239.169	103.384	142.85	164.273	72.0618	108.373	86.7193	102.159	77.6509	46.3465	59.9254	Orphans
Cla005808	Signal transduction histidine kinase (AHRD V1 *-** A6F1K6_9ALTE); contains Interpro domain(s) IPR006189 CHASE	5.03959	2.57426	2.13379	10.3829	2.24897	3.7358	0.66037	1.17013	3.87783	2.15691	0.887182	1.13082	3.27854	2.30059	2.39251	Orphans
Cla005817	GAGA-binding transcriptional activator (AHRD V1 ***- Q2PQS1_ARATH); contains Interpro domain(s) IPR010409 GAGA binding-like	115.738	78.9293	98.3555	74.2701	101.192	97.094	83.1493	68.7607	101.138	81.3216	76.2374	85.6801	57.4803	82.5991	80.3687	BBR/BPC
Cla005818	GAGA-binding transcriptional activator (AHRD V1 ***- Q2PQS1_ARATH); contains Interpro domain(s) IPR010409 GAGA binding-like	45.6867	26.0316	33.1641	21.0666	39.7369	51.8885	45.1135	23.6636	54.1835	47.4383	61.7829	40.1325	24.1871	38.3884	38.0848	BBR/BPC
Cla005880	BZip transcription factor (AHRD V1 **** Q9AT29_PHAVU); contains Interpro domain(s) IPR011616 bZIP transcription factor, bZIP-1	9.04639	6.33609	12.019	15.4736	2.93529	6.75516	4.07213	4.00666	8.6512	1.44111	1.14383	6.66247	11.1995	7.67241	8.80922	bZIP
Cla005945	Auxin responsive protein (AHRD V1 *-*- B3U2A2_CUCSA); contains Interpro domain(s) IPR003311 AUX/IAA protein	77.7634	50.2619	63.0502	91.2777	78.116	159.553	131.31	123.489	145.834	112.631	186.372	162.124	150.848	122.535	149.582	AUX/IAA
Cla005952	Myb family transcription factor (AHRD V1 **-* D7M706_ARALL); contains Interpro domain(s) IPR006447 Myb-like DNA-binding region, SHAQKYF class	41.9626	38.5847	41.2029	31.1172	34.4272	29.4386	30.6318	22.6281	23.2021	19.61	6.84836	15.8296	19.4997	24.7354	18.4799	G2-like
Cla005967	Chromodomain-helicase-DNA-binding protein 2 (AHRD V1 *--* CHD2_HUMAN); contains Interpro domain(s) IPR000330 SNF2-related	18.281	17.2668	18.4665	16.2171	18.2194	20.2671	16.8901	16.1485	17.7317	18.4557	44.6338	22.8206	21.343	19.2298	23.5996	SNF2
Cla005985	Ethylene-responsive transcription factor (AHRD V1 **** F2Y9E9_COFAR); contains Interpro domain(s) IPR001471 Pathogenesis-related transcriptional factor and ERF, DNA-binding	0	0.0545464	0.460808	0.0437588	0.173694	0.229614	0.219181	0.419021	0	0.0749947	0.145973	4.56548	0.804294	0.0524633	1.48002	AP2-EREBP
Cla006006	MYC2 transcription factor (Fragment) (AHRD V1 *--- B6DQ59_CUCSA); contains Interpro domain(s) IPR011598 Helix-loop-helix DNA-binding	38.5121	30.3864	34.7742	31.3262	31.6678	37.0058	29.2027	30.6151	29.7393	29.8626	23.5428	29.9399	26.7645	27.7644	35.8451	bHLH
Cla006015	WRKY transcription factor 39 (AHRD V1 **** C5H8V9_BRANA); contains Interpro domain(s) IPR003657 DNA-binding WRKY	10.019	15.4623	6.22891	15.7952	8.42124	27.733	33.4625	39.9883	38.6961	53.1727	14.8144	51.8267	52.6824	36.4676	49.7721	WRKY
Cla006031	Heat stress transcription factor A3 (AHRD V1 *-*- D1M7W9_SOLLC); contains Interpro domain(s) IPR000232 Heat shock factor (HSF)-type, DNA-binding	0.686465	1.92912	0.527263	1.73832	1.77285	0.586972	2.72504	1.87633	2.33668	2.01819	3.78459	5.85973	1.57301	3.62149	3.90619	HSF
Cla006061	BHLH transcription factor (AHRD V1 *-*- B5AEK3_ORYSJ); contains Interpro domain(s) IPR011598 Helix-loop-helix DNA-binding	22.6101	12.5077	13.2929	25.528	16.974	30.1302	28.8532	27.2593	36.711	27.4529	27.06	30.4213	22.7293	49.2774	24.667	bHLH
Cla006088	Transcription factor related protein (AHRD V1 *--- C3SAF5_BRADI); contains Interpro domain(s) IPR013089 Kelch related	61.3593	63.7309	56.7735	73.5839	67.0112	90.9012	83.9929	53.5778	66.3375	75.7996	97.4183	89.895	96.8998	73.0583	66.1316	BSD
Cla006114	AN1-type zinc finger protein 2B (AHRD V1 **** B4FVR8_MAIZE); contains Interpro domain(s) IPR000058 Zinc finger, AN1-type	36.8419	52.3332	49.0817	48.1245	50.6995	35.1742	29.8711	23.4786	26.8161	36.3365	28.2465	32.8152	17.7627	24.5367	41.13	C2H2
Cla006166	C2H2-like zinc finger protein (AHRD V1 *-*- Q8RXF0_ARATH); contains Interpro domain(s) IPR007087 Zinc finger, C2H2-type	20.1	18.5069	19.6369	18.9406	20.4405	25.539	22.9212	32.1782	24.0608	20.3525	41.0097	30.6689	37.6555	29.4603	24.6037	C2H2
Cla006194	Heat stress transcription factor (AHRD V1 *-*- D4QAU8_CARPA); contains Interpro domain(s) IPR000232 Heat shock factor (HSF)-type, DNA-binding	34.4556	35.1331	29.0925	22.954	42.5675	31.4613	32.0445	28.941	25.2295	34.6383	17.8202	32.6255	34.5126	16.738	46.5591	HSF
Cla006212	Ethylene-responsive transcription factor 10 (AHRD V1 *-** ERF77_ARATH); contains Interpro domain(s) IPR001471 Pathogenesis-related transcriptional factor and ERF, DNA-binding	4.94046	8.65453	2.41119	4.10172	42.5712	2.65962	4.4439	3.49751	0.853868	1.03075	0.565973	1.96763	11.7442	0.35768	3.38005	AP2-EREBP
Cla006219	Transcription factor-like (AHRD V1 *-*- Q650T3_ORYSJ); contains Interpro domain(s) IPR005333 Transcription factor, TCP	19.7229	28.7919	23.4519	12.0431	15.2708	8.76627	8.71928	16.0074	7.45443	12.37	4.68661	10.0957	12.7442	15.5331	15.2902	TCP
Cla006286	Transcription factor jumonji (JmjC) domain-containing protein (AHRD V1 **-- Q9LT40_ARATH); contains Interpro domain(s) IPR003347 Transcription factor jumonji/aspartyl beta-hydroxylase	1.67745	2.73365	2.49865	3.03816	1.33463	0.892798	2.89736	4.31803	1.72433	3.75331	0.102423	1.75965	0.848231	0.0177515	1.23823	Jumonji
Cla006329	GAI-like protein 1 (Fragment) (AHRD V1 **-- B7SYR4_MAGVI); contains Interpro domain(s) IPR005202 GRAS transcription factor	2.79089	1.55753	2.08463	5.15869	2.79765	2.9726	1.30178	0.753961	5.61984	0.980415	8.59604	2.08135	2.77876	9.13314	1.37336	GRAS
Cla006578	WUSCHEL-related homeobox 5 (AHRD V1 *-*- B6TXK2_MAIZE); contains Interpro domain(s) IPR001356 Homeobox	3.4191	2.08937	3.80864	2.55867	3.97789	1.48566	1.26894	2.25311	1.49837	2.42355	1.92721	0.512377	1.40959	2.248	1.97371	HB
Cla006599	Transcription factor MYC2 (AHRD V1 *--- RAP1_ARATH); contains Interpro domain(s) IPR001092 Basic helix-loop-helix dimerisation region bHLH	60.6572	23.7963	52.1466	42.0466	35.8344	18.2387	13.8863	14.1352	6.80138	2.59115	1.12423	0.826567	2.47014	4.78155	5.28648	bHLH
Cla006605	Ethylene-responsive transcription factor 1 (AHRD V1 *-** ERF1_ORYSJ); contains Interpro domain(s) IPR001471 Pathogenesis-related transcriptional factor and ERF, DNA-binding	12.9196	11.4322	10.7617	3.37687	20.0359	9.56322	19.1929	16.5798	8.81416	17.2712	18.7163	39.5908	42.7394	16.512	30.0304	AP2-EREBP
Cla006717	Chromodomain-helicase-DNA-binding protein 1-like protein (AHRD V1 **-* F1KTD2_ASCSU); contains Interpro domain(s) IPR000330 SNF2-related	44.1435	30.3265	42.1817	37.7831	37.9319	46.7595	42.4664	36.3376	42.8284	42.916	23.8982	39.7688	34.2679	47.917	69.6162	SNF2
Cla006739	Unknown Protein (AHRD V1)	10.0771	10.3704	10.1873	10.25	5.18871	33.2023	14.8181	49.1427	42.8811	51.4894	139.37	138.824	107.532	433.376	72.2048	MYB
Cla006761	MYB transcription factor (AHRD V1 **** A3F8D7_CAPAN); contains Interpro domain(s) IPR015495 Myb transcription factor	144.944	146.964	131.376	61.0032	138.991	174.855	137.226	183.192	150.665	188.577	156.174	135.949	254.764	200.314	402.342	MYB
Cla006772	WRKY transcription factor 26 (AHRD V1 **** C9DI15_9ROSI); contains Interpro domain(s) IPR003657 DNA-binding WRKY	19.3052	39.6286	22.3646	32.7841	29.0805	36.9393	40.9592	30.3748	31.3081	40.9158	46.5123	81.6017	68.8637	35.4112	59.8539	WRKY
Cla006786	RNA polymerase sigma factor (AHRD V1 *-*- A5GQ42_SYNR3); contains Interpro domain(s) IPR013325 RNA polymerase sigma factor, region 2	3.73124	2.69238	6.09299	3.08593	2.13674	14.1348	2.3914	12.814	5.73242	15.4462	1.41085	1.41973	4.22751	12.7732	24.155	Sigma70-like
Cla006862	MADS-box transcription factor-like protein (AHRD V1 ***- Q9M2M4_ARATH); contains Interpro domain(s) IPR002100 Transcription factor, MADS-box	0.859892	1.47436	1.48575	1.45249	1.02734	0.540987	0.821278	0.811488	0.280164	0.0926027	0.41837	1.14867	0.375416	0.283221	0.0880044	MADS
Cla006880	CONSTANS-like zinc finger protein (AHRD V1 **-- D0EP07_SOYBN); contains Interpro domain(s) IPR010402 CCT domain	70.276	63.1087	33.7669	58.5716	51.0424	11.1914	33.8677	4.70773	34.3667	5.29335	17.4486	5.89775	11.6894	18.2025	4.57422	Orphans
Cla006906	NAC domain protein IPR003441 (AHRD V1 ***- B9H1P6_POPTR); contains Interpro domain(s) IPR003441 No apical meristem (NAM) protein	29.7398	67.828	19.5699	179.344	70.7002	29.6597	79.2071	59.9747	65.0264	47.4748	8.63624	56.082	54.7777	41.6594	22.084	NAC
Cla006925	Homeobox-leucine zipper protein ATHB-8 (AHRD V1 *-*- ATHB8_ARATH); contains Interpro domain(s) IPR002913 Lipid-binding START	1.31121	1.58331	0.581978	0.538795	0.553598	1.20806	1.38932	0.371402	0.0501454	0.672586	0.371106	0.30076	0.278916	0.0166173	1.12743	HB
Cla006939	Transcription factor-like (AHRD V1 *-*- Q650T3_ORYSJ); contains Interpro domain(s) IPR005333 Transcription factor, TCP	32.1342	47.93	34.5694	34.1051	57.5013	17.0899	24.6982	18.7324	6.78272	5.22707	4.97799	5.9873	18.0054	16.0074	8.82478	TCP
Cla006955	LOB domain protein 30 (AHRD V1 ***- D7M5R6_ARALL); contains Interpro domain(s) IPR004883 Lateral organ boundaries, LOB	0.969219	1.42748	0.674624	1.33544	0.704367	0.840295	0.564606	0.0857585	1.77824	3.13107	58.7068	16.6973	6.74931	6.86477	3.22204	LOB
Cla006956	LOB domain protein 31 (AHRD V1 ***- D7M5R7_ARALL); contains Interpro domain(s) IPR004883 Lateral organ boundaries, LOB	0.163667	0.111362	0.139305	0.051183	0.0453932	0.35942	0.0150606	0	0.0146796	0.575936	10.5986	4.56062	4.91915	3.26765	2.57128	LOB
Cla006978	RNA polymerase sigma factor (AHRD V1 *-*- D7E0K7_NOSA0); contains Interpro domain(s) IPR016262 RNA polymerase sigma factor, SigB/SigC/SigD, plastid	8.68167	8.02984	9.07165	10.201	7.91527	12.5107	9.00472	14.4428	15.2069	13.4335	7.35677	8.43764	12.8056	16.6436	9.84474	Sigma70-like
Cla006979	SWIB complex BAF60b domain-containing protein (AHRD V1 *-*- D7LHX8_ARALL); contains Interpro domain(s) IPR003121 SWIB/MDM2 domain	162.572	141.65	155.691	119.79	151.792	119.237	98.299	109.138	131.749	93.2241	171.724	112.496	121.113	200.723	153.536	SWI/SNF-BAF60b
Cla007015	Zinc finger protein CONSTANS-LIKE 1 (AHRD V1 **-- COL1_ARATH); contains Interpro domain(s) IPR000315 Zinc finger, B-box	14.4684	11.9386	13.6144	10.2516	9.2156	15.9082	12.0023	13.9212	22.6161	23.1852	215.024	22.3876	20.4703	165.539	27.5839	Orphans
Cla007044	Histone-lysine N-methyltransferase (AHRD V1 *-*- B3LSN4_YEAS1); contains Interpro domain(s) IPR001214 SET	8.64706	9.11894	7.35375	8.74978	8.9342	11.964	10.6004	8.90841	14.7835	14.2919	8.97061	17.7919	15.7286	16.351	21.2273	PHD
Cla007095	LOB domain protein 42 (AHRD V1 *-*- D7KWD0_ARALL); contains Interpro domain(s) IPR004883 Lateral organ boundaries, LOB	348.589	546.163	481.24	320.364	609.597	437.507	492.714	550.651	354.028	212.811	2146.38	1280	691.03	483.927	319.894	LOB
Cla007114	Myb family transcription factor (AHRD V1 *--* D1LXI9_9ROSI); contains Interpro domain(s) IPR015495 Myb transcription factor	133.972	80.6814	116.358	56.9382	96.5459	103.843	60.3104	49.0373	46.2083	59.5617	64.072	53.2779	42.3148	53.2403	67.4058	MYB
Cla007251	DNA repair and recombination protein RAD54 (AHRD V1 *--- B6K2I9_SCHJY); contains Interpro domain(s) IPR001650 DNA/RNA helicase, C-terminal	18.7928	16.4009	15.5554	22.2868	20.9995	17.5569	18.9416	15.9952	17.5725	17.6034	8.33729	17.7637	17.0976	14.7646	16.0377	SNF2
Cla007293	BZIP transcription factor family protein (AHRD V1 **** D7LF63_ARALL); contains Interpro domain(s) IPR011700 Basic leucine zipper	3.61463	11.9985	5.88389	6.43353	6.66839	11.5486	17.8421	6.52405	8.49743	11.2658	11.9152	21.0352	27.6234	22.03	14.5356	bZIP
Cla007307	WRKY transcription factor 70 (AHRD V1 *-** C5H9Z8_BRANA); contains Interpro domain(s) IPR003657 DNA-binding WRKY	17.6947	53.1605	35.0912	39.4037	27.0103	4.10666	14.3075	5.64303	0.65553	0.411834	31.3778	9.65026	2.24416	2.63088	2.86759	WRKY
Cla007368	Lateral root primordium-related protein (AHRD V1 *--- Q9XGX0_ARATH); contains Interpro domain(s) IPR007818 Protein of unknown function DUF702	14.6404	12.9129	7.01971	9.88579	13.6249	14.2384	16.3299	4.85166	8.41609	6.50642	2.72217	5.28821	3.41795	7.05419	6.00174	SRS
Cla007395	CONSTANS-like zinc finger protein (AHRD V1 *-*- D0EP07_SOYBN); contains Interpro domain(s) IPR000315 Zinc finger, B-box	208.2	179.565	246.773	85.3467	178.428	78.1213	75.6441	116.053	57.4337	71.0156	60.3388	81.0856	113.457	141.516	89.9221	Orphans
Cla007531	Protein TIFY 4A (AHRD V1 ***- F4JIE4_ARATH); contains Interpro domain(s) IPR010399 Tify	35.6648	28.1925	30.7521	36.3645	35.2862	34.1272	29.1439	15.9837	23.3991	28.3303	20.3436	20.8541	24.8099	22.3814	29.2268	Tify
Cla007544	Auxin responsive protein (AHRD V1 ***- D9IQE6_CATRO); contains Interpro domain(s) IPR003311 AUX/IAA protein	60.5051	63.0776	66.3316	116.365	85.7462	33.3559	38.3318	59.7726	53.2843	48.2862	55.0646	88.0064	70.5482	75.5776	163.301	AUX/IAA
Cla007578	Ethylene-responsive transcription factor (AHRD V1 **** F2Y9E9_COFAR); contains Interpro domain(s) IPR001471 Pathogenesis-related transcriptional factor and ERF, DNA-binding	0.118847	0.156915	0.337291	0.137851	0.175478	0	0	0.0809976	0	0	1.38846	0.0528137	0	0	0.210755	AP2-EREBP
Cla007626	MYB transcription factor (AHRD V1 **** D7MV59_ARALL); contains Interpro domain(s) IPR015495 Myb transcription factor	0.652627	0.230347	0.629671	0.282351	0.223705	0.183854	0.220219	0.280854	0.199122	0.0934292	1.8288	0.332418	0.353721	0.615776	0.054651	MYB
Cla007645	GATA transcription factor 1 (AHRD V1 *-** Q0WTQ5_ARATH); contains Interpro domain(s) IPR000679 Zinc finger, GATA-type	114.234	117.96	129.329	98.9884	108.41	58.6136	76.7299	84.1505	71.7946	59.4087	19.9244	50.2158	55.2011	51.7203	74.5886	C2C2-GATA
Cla007656	WRKY transcription factor (AHRD V1 **** D0PSE9_9LAMI); contains Interpro domain(s) IPR003657 DNA-binding WRKY	20.7188	27.668	18.5626	10.3037	28.3446	19.6699	45.3672	66.1335	20.5888	45.6064	15.0187	36.9378	32.2971	10.9412	24.2405	WRKY
Cla007686	Zinc finger CCCH domain-containing protein 40 (AHRD V1 **** C3H40_ARATH); contains Interpro domain(s) IPR000571 Zinc finger, CCCH-type	46.1293	44.1024	40.8934	35.9018	44.1417	40.5829	60.3751	45.28	45.269	32.0598	117.784	61.4221	54.1087	70.1448	44.662	C3H
Cla007688	CONSTANS-like zinc finger protein (AHRD V1 *--- D0EP07_SOYBN); contains Interpro domain(s) IPR000315 Zinc finger, B-box	0.817565	2.61604	1.48643	0.472693	2.04159	2.37597	22.5792	16.9376	4.30557	6.85613	22.8506	21.3813	17.0953	32.2844	2.75252	Orphans
Cla007696	DNA-binding storekeeper protein-related transcriptional regulator (AHRD V1 ***- Q9SB42_ARATH); contains Interpro domain(s) IPR007592 Protein of unknown function DUF573	7.97552	9.91609	7.48743	9.32567	10.0065	10.1494	10.483	11.2734	10.3652	10.3804	11.4685	17.7433	15.4278	12.8244	12.2243	GeBP
Cla007698	Histone-lysine N-methyltransferase set-2 (AHRD V1 *--- F1KZE3_ASCSU); contains Interpro domain(s) IPR001214 SET	21.1684	21.6295	20.9181	24.281	21.1697	23.2743	21.051	16.038	19.672	19.2101	17.2515	20.5095	19.5873	17.7034	20.8438	SET
Cla007745	Ethylene responsive transcription factor 2a (AHRD V1 *-** C0J9I7_9ROSA); contains Interpro domain(s) IPR001471 Pathogenesis-related transcriptional factor and ERF, DNA-binding	0	0.0151376	0	0.00583764	0	0.00892024	0.235013	0.210374	0.0395817	0.0489571	0.0865498	0.120029	7.1379	0	0.311413	AP2-EREBP
Cla007790	Trihelix transcription factor (AHRD V1 ***- B0EW03_SOYBN); contains Interpro domain(s) IPR017877 MYB-like	112.006	162.454	127.332	85.8237	119.093	114.024	183.954	86.7878	65.2053	106.379	149.424	245.626	155.451	74.3273	176.194	Trihelix
Cla007848	Nucleosome/chromatin assembly factor group (Fragment) (AHRD V1 **-- B9INX8_POPTR); contains Interpro domain(s) IPR018500 DDT subgroup	3.81315	2.52755	3.30347	4.65945	3.21997	4.05866	2.25477	2.41667	3.37009	2.62051	5.26839	2.2484	3.03482	4.96276	3.38102	DDT
Cla007853	NAC domain protein IPR003441 (AHRD V1 ***- B9H4N3_POPTR); contains Interpro domain(s) IPR003441 No apical meristem (NAM) protein	111.616	61.8257	165.778	59.6817	182.126	36.3896	44.8362	75.8321	22.5065	39.4471	123.867	64.0444	52.0453	18.7622	54.8664	NAC
Cla007927	Lysine-specific demethylase 5A (AHRD V1 *--- F4WHF8_ACREC); contains Interpro domain(s) IPR013129 Transcription factor jumonji	32.2936	26.8431	26.9471	31.7823	34.9396	28.7671	38.7513	22.105	27.4066	22.8811	30.9778	29.8646	17.669	24.9835	22.1125	Jumonji
Cla007950	BZip transcription factor (AHRD V1 *-** Q9AT29_PHAVU); contains Interpro domain(s) IPR011616 bZIP transcription factor, bZIP-1	24.97	4.27424	2.54592	50.6982	5.62595	74.5796	55.1238	42.1716	149.974	43.9111	33.444	53.9336	73.3548	73.2035	20.7235	bZIP
Cla007961	Pre-mRNA-splicing factor cwc24 (AHRD V1 *--- B6K3C8_SCHJY); contains Interpro domain(s) IPR000571 Zinc finger, CCCH-type	22.5612	25.0395	23.412	20.7225	25.4703	27.7547	35.5448	35.0941	25.3122	25.1993	79.28	62.2377	64.7194	37.2792	39.6843	C3H
Cla007979	Myb-like transcription factor-like protein (AHRD V1 **-* Q8VZS3_ARATH); contains Interpro domain(s) IPR006447 Myb-like DNA-binding region, SHAQKYF class	2.72388	7.76216	3.95032	6.33473	7.76513	0.726908	5.86332	2.49204	0.147638	0.0176684	0.00910595	1.08473	4.22905	0.11068	0.0872206	G2-like
Cla007982	BZIP transcription factor (AHRD V1 **** E2ITW7_9ASPA); contains Interpro domain(s) IPR011616 bZIP transcription factor, bZIP-1	57.5007	27.1979	22.6534	44.1005	21.5809	44.8858	12.898	22.3881	41.1778	11.7351	45.0338	16.475	12.075	39.6316	12.6287	bZIP
Cla008004	CONSTANS-like zinc finger protein (AHRD V1 ***- D0EP06_SOYBN); contains Interpro domain(s) IPR010402 CCT domain	2.54002	49.127	108.619	130.707	107.181	5.93818	205.871	251.639	474.072	551.436	2.24319	251.83	259.629	478.571	574.98	C2C2-CO-like
Cla008097	AP2 domain-containing transcription factor (AHRD V1 *--* B9HWL7_POPTR); contains Interpro domain(s) IPR003340 Transcriptional factor B3	8.06988	8.02198	7.56081	11.7965	8.77742	7.41425	9.44213	6.47422	9.92883	9.20365	6.50917	12.7941	10.7134	10.5449	12.1099	ABI3VP1
Cla008104	WRKY transcription factor 1 (AHRD V1 **** C9DHZ0_9ROSI); contains Interpro domain(s) IPR003657 DNA-binding WRKY	27.9572	36.4973	29.2668	11.5174	60.1506	29.899	23.4999	31.6742	26.0716	40.432	58.1396	54.6848	64.2703	31.1793	51.31	WRKY
Cla008144	Acetyltransferase GNAT family protein expressed (AHRD V1 **** Q10Q85_ORYSJ); contains Interpro domain(s) IPR000182 GCN5-related N-acetyltransferase	3.5482	1.83945	1.03778	1.52588	1.44015	7.5765	6.95464	7.77522	3.98751	3.64043	1.8781	0.7416	4.03453	5.3918	1.08821	GNAT
Cla008216	SUPERMAN-like zinc finger protein (AHRD V1 *--- Q3YK12_GOSHI); contains Interpro domain(s) IPR007087 Zinc finger, C2H2-type	0	0	0.0129886	0	0.0205176	1.29259	0.261155	0.3413	0.816798	0.0801497	1.45457	0.600828	0.456671	2.05552	0.292746	C2H2
Cla008221	Two-component response regulator ARR11 (AHRD V1 *--- B6UC09_MAIZE); contains Interpro domain(s) IPR006447 Myb-like DNA-binding region, SHAQKYF class	70.6887	62.2636	68.2504	44.8895	63.2	48.7185	70.1229	45.8237	32.2759	33.7853	26.7519	31.5222	53.7418	1.12312	44.3485	G2-like
Cla008228	GRAS family transcription factor (AHRD V1 **-- B9GJL6_POPTR); contains Interpro domain(s) IPR005202 GRAS transcription factor	26.8965	50.9387	36.9881	29.6136	79.9948	18.9803	24.8545	25.949	15.4275	20.8152	28.867	32.8092	27.9302	19.4189	27.456	GRAS
Cla008279	MYB transcription factor (AHRD V1 **** B4FPU3_MAIZE); contains Interpro domain(s) IPR015495 Myb transcription factor	183.803	109.198	186.597	7.71904	78.8557	66.5999	86.0021	87.2771	11.5833	28.136	21.5097	30.8823	24.9863	41.1076	54.5724	MYB
Cla008281	Zinc finger family protein (AHRD V1 ***- D7LK78_ARALL); contains Interpro domain(s) IPR007087 Zinc finger, C2H2-type	1.36411	1.28417	1.46712	0.42663	3.68579	1.30285	0.499861	1.1035	0.492392	1.05917	0.862153	1.02081	4.56406	1.82878	3.80343	C2H2
Cla008312	Transcription factor Dp-1 (AHRD V1 *-** Q22C44_TETTS); contains Interpro domain(s) IPR015633 E2F Family	36.2304	27.5619	35.3166	26.3205	28.2785	27.1405	26.2418	23.578	30.3222	26.551	48.7481	25.5978	15.8045	24.5096	27.829	E2F-DP
Cla008394	Mitochondrial transcription termination factor (Fragment) (AHRD V1 *--- C6FB10_PSEMZ); contains Interpro domain(s) IPR003690 Mitochodrial transcription termination factor-related	4.66356	5.59329	5.38408	4.80055	6.18889	8.72595	5.89945	5.25846	5.46522	8.83944	2.06	4.92936	7.22802	7.76629	10.8906	mTERF
Cla008411	Chromodomain-helicase-DNA-binding protein 2 (AHRD V1 *--* CHD2_HUMAN); contains Interpro domain(s) IPR000330 SNF2-related	5.89063	8.11089	3.26261	6.4791	13.0929	5.13782	13.3082	6.81885	8.84018	4.73228	4.95297	9.31064	4.21247	4.46988	1.40631	SNF2
Cla008463	Transcription elongation factor-like protein (AHRD V1 *--- F4J4Y5_ARATH); contains Interpro domain(s) IPR010990 Transcription elongation factor, TFIIS/elongin A/CRSP70, N-terminal	97.8892	109.85	105.928	73.6322	102.023	91.1782	91.8592	101.727	84.5182	86.402	92.4803	147.488	138.653	109.099	117.013	IWS1
Cla008472	Ethylene responsive transcription factor 2a (AHRD V1 *-** C0J9I7_9ROSA); contains Interpro domain(s) IPR001471 Pathogenesis-related transcriptional factor and ERF, DNA-binding	0.206093	0.0623266	0.0788864	0.597499	0.12197	0.316159	0.150974	0.278842	0.0170691	0.203077	1.96447	0.0120999	0.0375766	0.0710043	0.46536	AP2-EREBP
Cla008514	Mitochondrial transcription termination factor family protein (AHRD V1 **-- F4JVI3_ARATH); contains Interpro domain(s) IPR003690 Mitochodrial transcription termination factor-related	24.0464	27.8014	25.6261	34.2327	31.3459	48.4962	53.7807	44.3652	57.598	34.0883	12.8004	32.8808	48.4022	54.9041	34.5954	mTERF
Cla008515	Protein DA1-related 7 (AHRD V1 **-- F4K0N7_ARATH); contains Interpro domain(s) IPR001781 Zinc finger, LIM-type	40.1311	73.1825	55.6116	81.7948	71.6611	49.6103	78.2192	52.0805	49.2732	36.0993	26.0838	55.946	24.8006	36.6992	26.6738	Orphans
Cla008568	Chromodomain-helicase-DNA-binding protein (AHRD V1 **-* A8IDJ7_CHLRE); contains Interpro domain(s) IPR000330 SNF2-related	14.0528	13.9641	14.4958	14.9716	14.5243	16.2022	13.1337	11.3103	15.6274	13.2615	25.4151	14.151	12.4441	13.9068	12.4136	SNF2
Cla008607	DNA polymerase epsilon subunit C (AHRD V1 *--* B6JX31_SCHJY); contains Interpro domain(s) IPR003958 Transcription factor CBF/NF-Y/archaeal histone	5.83411	3.12999	3.58209	4.62172	6.22428	6.37298	3.68524	2.44151	5.29321	4.49486	17.5074	6.0452	3.15216	14.5302	10.3661	CCAAT
Cla008624	Transcription factor (E2F) (AHRD V1 **** Q9FNS0_CHERU); contains Interpro domain(s) IPR015633 E2F Family	18.7225	18.0517	16.5028	15.6986	16.0697	20.5498	20.0153	18.5122	23.6546	18.8897	40.0409	19.4362	19.5267	32.0327	18.1875	E2F-DP
Cla008633	NAC domain protein IPR003441 (AHRD V1 ***- B9HPW4_POPTR); contains Interpro domain(s) IPR003441 No apical meristem (NAM) protein	0.0130109	0.258763	0.0529252	2.60735	3.37473	0	0.749757	0.0128472	0.0677702	0	0.0961083	0.569729	0.0450434	0	0.0468167	NAC
Cla008649	BZIP transcription factor (AHRD V1 **** Q93XM6_ARATH); contains Interpro domain(s) IPR011616 bZIP transcription factor, bZIP-1	13.8955	20.2794	9.35821	5.90403	17.6521	5.59885	15.215	6.65552	6.0438	8.63612	0.600447	2.83022	2.32739	20.685	19.891	bZIP
Cla008675	Histone deacetylase (AHRD V1 *-*- B9MTN7_POPTR); contains Interpro domain(s) IPR007087 Zinc finger, C2H2-type	78.182	108.67	100.324	100.782	97.957	82.7697	85.3694	78.4136	98.3203	75.6102	203.039	108.341	87.2536	131.3	127.401	C2H2
Cla008676	Histone deacetylase (AHRD V1 *-*- B9HQL3_POPTR); contains Interpro domain(s) IPR007087 Zinc finger, C2H2-type	40.4372	57.8056	51.9915	57.0869	53.7908	47.0431	53.6168	46.9439	57.9107	56.1576	161.238	64.3711	53.7526	91.9185	68.3656	C2H2
Cla008692	RING/FYVE/PHD zinc finger-containing protein (AHRD V1 *--* F4K4G6_ARATH); contains Interpro domain(s) IPR019787 Zinc finger, PHD-finger	1.38489	1.633	0.989204	0.975465	0.964816	3.32142	2.98787	1.05179	4.59946	3.44681	12.1055	8.22577	5.68489	8.1121	7.18909	PHD
Cla008697	Zinc finger family protein (AHRD V1 ***- D7LWQ5_ARALL); contains Interpro domain(s) IPR007087 Zinc finger, C2H2-type	28.9096	41.106	35.3632	12.7035	44.7294	20.5956	55.589	52.2545	17.6837	43.1003	16.4179	97.1509	93.7337	62.0965	65.3207	C2H2
Cla008700	Transcription factor MYC2 (AHRD V1 *--- RAP1_ARATH); contains Interpro domain(s) IPR011598 Helix-loop-helix DNA-binding	16.8007	12.7287	8.36175	18.7226	7.818	15.1811	2.46548	3.61349	5.89525	0.436708	11.3425	1.74764	0.0211135	6.38966	0.0150182	bHLH
Cla008736	Auxin response factor 10 (AHRD V1 ***- E2FHH6_SOLLC); contains Interpro domain(s) IPR010525 Auxin response factor	6.89321	4.05481	3.01824	12.9579	6.1061	21.0558	7.89421	3.46105	24.3141	12.7068	26.9911	11.0884	28.9305	18.4092	9.25816	ARF
Cla008739	Class III homeodomain-leucine zipper (AHRD V1 ***- Q1WD30_GINBI); contains Interpro domain(s) IPR013978 MEKHLA	60.2817	24.1736	29.0497	64.0839	59.634	33.1147	21.9704	8.49668	28.8447	12.8356	21.0628	12.5674	15.147	21.6075	10.8272	HB
Cla008778	Two-component response regulator-like PRR37 (AHRD V1 *-*- PRR37_ORYSJ); contains Interpro domain(s) IPR006447 Myb-like DNA-binding region, SHAQKYF class	22.9449	18.0323	25.186	20.3562	19.0402	83.2117	37.259	24.5741	33.7573	107.335	86.0772	104.053	44.3547	55.6571	84.3011	ARR-B
Cla008805	MYC2 transcription factor (Fragment) (AHRD V1 *-*- B6DQ59_CUCSA); contains Interpro domain(s) IPR011598 Helix-loop-helix DNA-binding	50.0637	63.487	63.3082	35.1152	189.523	45.2669	67.5664	65.5125	30.4068	34.5752	31.9555	70.3522	61.4716	14.7944	38.117	bHLH
Cla008817	PLATZ transcription factor (Fragment) (AHRD V1 **-- F1DJR5_MAIZE); contains Interpro domain(s) IPR006734 Protein of unknown function DUF597	279.574	218.166	304.219	186.425	153.301	275.046	473.602	403.666	212.596	221.545	407.235	1137.04	412.128	273.078	777.566	PLATZ
Cla008832	Lysine-specific demethylase 5A (AHRD V1 *--- F4WHF8_ACREC); contains Interpro domain(s) IPR013129 Transcription factor jumonji	0.594212	0.888282	0.525277	0.60779	0.704289	0.19416	0.235832	0.501396	0.236628	0.755955	1.92253	1.53754	0.608295	0.448179	1.1479	Jumonji
Cla008833	Myb family transcription factor-like protein (AHRD V1 *--* Q84UP8_ORYSJ); contains Interpro domain(s) IPR006447 Myb-like DNA-binding region, SHAQKYF class	17.1934	15.8545	12.6759	18.4215	18.5301	22.143	24.3964	14.5425	27.7792	15.6303	21.3874	28.6657	15.3977	36.6383	36.1167	G2-like
Cla008839	BZIP transcription factor 3 (AHRD V1 **** Q94KA7_PHAVU); contains Interpro domain(s) IPR012900 G-box binding, MFMR	57.3839	51.6034	60.3294	53.2105	46.3176	48.4537	43.6931	37.4381	49.6399	35.1088	55.9989	42.3197	40.0952	64.3137	40.9852	bZIP
Cla008940	WUSCHEL-related homeobox 14 (AHRD V1 ***- B6T910_MAIZE); contains Interpro domain(s) IPR001356 Homeobox	343.745	400.881	450.624	465.877	333.071	226.231	334.158	315.696	179.748	133.977	67.3985	241.307	193.096	128.733	169.504	HB
Cla008944	High mobility group protein (AHRD V1 **-- Q4ZH67_CUCSA); contains Interpro domain(s) IPR000910 High mobility group, HMG1/HMG2	361.755	286.022	361.534	447.918	215.355	479.925	335.037	462.537	783.025	383.346	212.882	417.077	263.457	558.732	369.507	HMG
Cla009053	Trihelix transcription factor (AHRD V1 *--- B0EW03_SOYBN); contains Interpro domain(s) IPR017877 MYB-like	2.2864	2.1567	1.89608	3.08898	2.72766	3.13229	2.85563	1.594	2.85752	3.65061	7.18573	3.02038	2.45449	4.06361	6.53885	Trihelix
Cla009071	High mobility group family (AHRD V1 **-- A9PB77_POPTR); contains Interpro domain(s) IPR000910 High mobility group, HMG1/HMG2	5.14715	3.98288	3.93248	5.3507	3.14034	4.39708	4.20439	0.872225	4.65565	1.47079	5.94472	2.66585	2.52696	13.8989	3.86885	HMG
Cla009078	MYB transcription factor (AHRD V1 *--- Q66RN1_HEVBR); contains Interpro domain(s) IPR006447 Myb-like DNA-binding region, SHAQKYF class	30.4353	24.7929	34.6196	23.4633	25.3544	38.8495	27.2892	35.4188	32.1846	39.015	25.4445	46.9233	47.257	38.3658	57.0273	MYB
Cla009091	Lysine-specific demethylase 3B (Fragment) (AHRD V1 *--- F4W939_ACREC); contains Interpro domain(s) IPR013129 Transcription factor jumonji	23.6587	19.359	19.8862	21.2527	21.6284	17.9479	21.1854	12.5143	16.9816	13.6053	259.511	40.1745	21.5919	19.518	16.2947	Jumonji
Cla009098	Transcription factor tfiiib component (AHRD V1 *--- F0UR55_AJEC8); contains Interpro domain(s) IPR014778 Myb, DNA-binding	19.8307	14.6881	16.1012	11.8792	15.7712	15.3197	14.8569	11.3871	12.5296	12.738	34.4824	15.7644	13.3206	18.1102	18.6192	MYB
Cla009101	Acetyltransferase (AHRD V1 **** E3QLR7_COLGM); contains Interpro domain(s) IPR000182 GCN5-related N-acetyltransferase	38.7639	48.4912	31.58	28.2546	48.5243	34.2367	52.7789	27.3568	26.8797	33.901	129.655	56.7424	64.0181	35.7689	49.3457	GNAT
Cla009156	MYB transcription factor (AHRD V1 **** Q9SPG7_ARATH); contains Interpro domain(s) IPR015495 Myb transcription factor	0.559827	2.11278	0.839327	2.10052	0.660111	0.0445936	0.199292	0.701424	0.449536	1.31752	0.236546	0.567825	1.25191	1.83909	1.02111	MYB
Cla009169	Lysine-specific demethylase 5A (AHRD V1 *--- F4WHF8_ACREC); contains Interpro domain(s) IPR013129 Transcription factor jumonji	13.2193	13.7502	12.2544	15.8133	16.1858	17.8844	17.0177	16.7839	19.3972	14.7634	31.3431	24.2521	18.9511	19.831	12.1554	Jumonji
Cla009186	NPR1-2 protein (Fragment) (AHRD V1 ***- B8XQT6_SOYBN); contains Interpro domain(s) IPR013069 BTB/POZ	30.2301	22.9087	23.1476	21.2745	27.2162	17.9878	13.5625	15.0928	18.678	16.2357	24.4224	13.4409	10.3297	19.6445	23.9311	TRAF
Cla009220	Catalytic/ protein phosphatase type 2C/ protein serine/threonine phosphatase (AHRD V1 **** B6TPM6_MAIZE); contains Interpro domain(s) IPR015655 Protein phosphatase 2C	8.05108	6.31628	8.01793	7.09484	8.16088	7.13305	6.4644	7.20214	9.94523	7.97072	7.93822	4.76884	5.77979	12.0899	8.07854	DBP
Cla009235	WRKY transcription factor 31 (AHRD V1 *-** C9DI20_9ROSI); contains Interpro domain(s) IPR003657 DNA-binding WRKY	19.4056	76.7401	44.3535	14.9265	60.6103	11.3221	60.5445	36.396	17.2141	82.5299	58.0966	99.4797	106.759	38.3278	109.757	WRKY
Cla009263	Myb-like transcription factor (AHRD V1 *--* Q944N2_MAIZE); contains Interpro domain(s) IPR015495 Myb transcription factor	61.6091	55.8622	20.9535	74.6834	51.2743	126.889	156.873	152.694	150.463	147.228	134.689	268.515	235.209	198.026	196.41	MYB
Cla009267	GATA transcription factor 20 (AHRD V1 *-** B6SS40_MAIZE); contains Interpro domain(s) IPR000679 Zinc finger, GATA-type	9.75111	14.2944	12.3311	15.3562	13.1988	10.792	10.4304	9.87325	9.26711	6.12655	19.697	4.75986	7.76794	13.2032	12.7046	C2C2-GATA
Cla009283	Ethylene responsive transcription factor 2b (AHRD V1 *-** C0J9I6_9ROSA); contains Interpro domain(s) IPR001471 Pathogenesis-related transcriptional factor and ERF, DNA-binding	497.101	804.026	774.263	550.617	681.754	362.969	251.903	218.098	223.827	261.171	634.419	84.9263	69.5865	149.732	71.5152	AP2-EREBP
Cla009320	Mitochondrial transcription termination factor family protein (AHRD V1 ***- Q9SD94_ARATH); contains Interpro domain(s) IPR003690 Mitochodrial transcription termination factor-related	4.07124	4.09071	5.18885	3.69282	3.60189	3.71999	2.2139	1.8297	4.46239	3.33429	1.80119	1.82966	2.5952	5.42744	1.95042	mTERF
Cla009325	Chromatin-remodeling complex ATPase chain Iswi (AHRD V1 **-* F4WVR7_ACREC); contains Interpro domain(s) IPR000330 SNF2-related	62.7486	53.7523	59.2269	51.3166	60.1552	58.9087	50.2354	42.1842	62.3535	56.981	100.002	65.4746	52.1349	60.0243	66.0157	SNF2
Cla009333	Tubby protein (AHRD V1 ***- B6T7S6_MAIZE); contains Interpro domain(s) IPR000007 Tubby, C-terminal	62.5873	95.0432	91.3791	77.0362	93.5413	64.2875	62.9275	115.87	80.0351	110.348	26.1899	87.5001	64.2763	47.4436	65.2899	TUB
Cla009365	BTB/POZ domain containing protein expressed (AHRD V1 ***- Q10C73_ORYSJ); contains Interpro domain(s) IPR013089 Kelch related	94.7733	66.5445	87.9208	71.1416	72.3589	82.2216	57.2796	49.7306	74.8928	52.2601	84.6838	60.3703	47.031	93.4688	67.0141	TRAF
Cla009390	Protein phosphatase 2C 70 (AHRD V1 ***- F4K124_ARATH); contains Interpro domain(s) IPR015655 Protein phosphatase 2C	40.2479	33.4572	29.1158	28.6902	37.5009	28.5334	22.1416	13.9304	25.6036	27.8505	52.8421	19.8401	18.3609	22.5128	28.3407	FHA
Cla009391	Uncharacterized ATP-dependent helicase C25A8.01c (AHRD V1 *--* YFC1_SCHPO); contains Interpro domain(s) IPR000330 SNF2-related	15.431	17.0325	14.9038	13.9959	16.5132	13.9634	14.5854	10.62	13.3516	16.6894	16.2142	16.9106	10.9578	16.1494	20.5696	SNF2
Cla009537	Dicer-like protein (AHRD V1 ***- B9HHX6_POPTR); contains Interpro domain(s) IPR006935 Restriction endonuclease, type I, R subunit/Type III, Res subunit	14.3172	36.62	12.2411	20	9.71264	10.8012	16.1691	6.39234	5.39319	4.25309	5.92993	10.0547	5.16646	5.7655	3.86561	SNF2
Cla009557	WRKY transcription factor 42 (Fragment) (AHRD V1 *-** B2KJ82_HORVD); contains Interpro domain(s) IPR003657 DNA-binding WRKY	1.40578	2.67812	1.73678	1.30359	2.08986	1.71215	2.63026	2.08432	1.31662	2.77736	1.3538	11.7609	8.79941	1.48762	4.9285	WRKY
Cla009572	Zinc finger CCCH domain-containing protein 26 (AHRD V1 **** F4IUS5_ARATH); contains Interpro domain(s) IPR000571 Zinc finger, CCCH-type	123.737	145.945	122.546	139.945	151.079	102.566	157.727	122.999	99.5985	101.607	87.7954	102.926	110.084	127.721	93.3	C3H
Cla009628	Dof zinc finger protein (AHRD V1 *-*- Q0PY33_SOLLC); contains Interpro domain(s) IPR003851 Zinc finger, Dof-type	28.8825	28.2889	19.5101	49.2377	30.8758	27.3814	49.7386	28.054	36.8348	14.2616	7.49426	19.6748	11.5651	26.3931	10.389	C2C2-Dof
Cla009629	Squamosa promoter binding-like protein (AHRD V1 *-*- Q0PY35_SOLLC); contains Interpro domain(s) IPR004333 Transcription factor, SBP-box	32.9652	13.4331	19.2648	57.209	18.0372	25.1808	16.5379	11.8769	9.37838	1.56964	4.53874	3.91286	0.781679	3.84785	0.365108	SBP
Cla009634	Zinc finger CCCH domain-containing protein 27 (AHRD V1 *-** C3H27_ARATH); contains Interpro domain(s) IPR000571 Zinc finger, CCCH-type	9.82057	9.19149	10.2799	9.3144	9.9796	7.68683	8.86537	7.01749	6.67995	6.20761	3.30131	4.61958	6.89323	6.32217	7.90019	C3H
Cla009635	Ethylene-responsive transcription factor 4 (AHRD V1 *-** B6THY5_MAIZE); contains Interpro domain(s) IPR001471 Pathogenesis-related transcriptional factor and ERF, DNA-binding	209.964	246.49	322.864	104.56	603.206	99.2611	155.99	125.506	60.0018	161.913	204.04	139.116	272.457	147.259	160.116	AP2-EREBP
Cla009643	Homeobox transcription factor Hox7 (Fragment) (AHRD V1 *--* Q40238_SOLPE); contains Interpro domain(s) IPR018500 DDT subgroup	35.1376	31.9301	35.8824	42.1815	36.8078	38.9213	36.3534	34.0501	39.9935	40.757	46.9208	43.4407	35.7892	35.7009	38.0541	HB
Cla009648	NAC domain protein IPR003441 (AHRD V1 ***- B9H2Q1_POPTR); contains Interpro domain(s) IPR003441 No apical meristem (NAM) protein	0.486913	1.0274	0.641322	0.230985	0.17987	0.330949	27.245	3.23053	0.656022	0.0834419	2.44239	0.995665	48.1948	10.1697	3.29447	NAC
Cla009652	Auxin response factor 3b (AHRD V1 ***- D3GBU7_LOTJA); contains Interpro domain(s) IPR010525 Auxin response factor	12.2431	9.19172	10.4457	8.25292	11.8673	4.94621	3.97599	3.91498	3.77559	4.82266	0.977319	1.31636	1.35525	3.24127	5.16393	ARF
Cla009661	Ethylene-responsive transcription factor (AHRD V1 **** F2Y9E9_COFAR); contains Interpro domain(s) IPR001471 Pathogenesis-related transcriptional factor and ERF, DNA-binding	31.7551	32.0388	11.7925	10.4418	26.9771	19.1692	21.5314	7.19863	9.99504	7.29286	8.06208	9.53892	4.56302	10.3017	8.57359	AP2-EREBP
Cla009694	Transcription factor (AHRD V1 ***- D7LW59_ARALL)	86.6417	76.4684	91.8461	63.3954	88.2577	69.8086	58.9772	53.3233	58.0193	54.4565	88.634	80.2028	50.1034	55.1162	76.5184	Trihelix
Cla009714	Heat stress transcription factor A3 (AHRD V1 *-*- D1M7W9_SOLLC); contains Interpro domain(s) IPR000232 Heat shock factor (HSF)-type, DNA-binding	3.24155	4.17782	2.99614	2.81356	3.18837	2.35917	2.43995	2.91051	2.62947	2.9536	0.7084	2.60906	2.11363	2.6207	3.51545	HSF
Cla009725	Agamous MADS-box transcription factor (AHRD V1 **-- B2CDE2_9ASPA); contains Interpro domain(s) IPR002487 Transcription factor, K-box	120.638	95.1868	80.7518	133.993	92.6493	78.874	91.7529	75.8101	113.777	91.2664	21.7887	31.0496	44.1527	109.679	93.5864	MADS
Cla010815	MADS-box transcription factor (AHRD V1 ***- Q3KSZ0_PRUDU); contains Interpro domain(s) IPR002100 Transcription factor, MADS-box	140.778	130.159	137.784	214.025	132.801	221.64	169.122	147.397	193.692	166.054	220.198	178.582	130.801	206.921	153.865	MADS
Cla000691	Transcription factor MADS-box 2 (AHRD V1 ***- D5HSY6_9ROSA); contains Interpro domain(s) IPR002487 Transcription factor, K-box	138.622	266.684	173.895	263.582	149.251	223.902	411.189	261.643	233.987	228.035	167.87	410.456	304.665	300.054	309.934	MADS
Cla019630	MADS-box transcription factor AGAMOUS (AHRD V1 ***- Q8GTY3_HELAN); contains Interpro domain(s) IPR002487 Transcription factor, K-box	1295.83	1349.39	890.927	129.457	1499.01	1222.9	1922.9	973.534	233.595	1097.98	230.26	1438.96	475.539	230.374	2109.35	MADS
Cla009785	TB1-like TCP family transcription factor (Fragment) (AHRD V1 *-*- F5AII2_9ASTR); contains Interpro domain(s) IPR005333 Transcription factor, TCP	57.6814	31.8203	29.9518	25.6785	33.6625	25.8767	20.9581	21.973	25.4161	40.6973	13.919	11.638	9.16433	20.491	18.8383	TCP
Cla009800	Auxin response factor 3 (AHRD V1 *-*- Q6L8U1_CUCSA); contains Interpro domain(s) IPR010525 Auxin response factor	354.534	218.546	313.99	174.601	235.557	174.593	208.03	240.083	164.715	171.651	87.9049	173.965	128.167	80.0499	105.549	ARF
Cla009826	Class III homeodomain-leucine zipper (AHRD V1 ***- Q1WD30_GINBI); contains Interpro domain(s) IPR002913 Lipid-binding START	5.87185	7.30575	5.97144	6.69037	4.4334	5.95762	3.41599	4.10731	6.09847	7.83334	2.83625	20.0592	12.2748	10.73	16.5421	HB
Cla009853	WRKY transcription factor 37 (AHRD V1 *-** Q6IEP4_ORYSJ); contains Interpro domain(s) IPR003657 DNA-binding WRKY	1.69224	1.47641	7.29737	9.58205	2.541	3.68223	2.01774	2.34452	4.0924	0.43631	4.2745	0.688331	2.36927	4.33772	0.192206	WRKY
Cla009882	Chromodomain helicase DNA binding protein 5 (AHRD V1 *--* B1AK51_HUMAN); contains Interpro domain(s) IPR000330 SNF2-related	15.7615	15.2359	15.3325	15.0441	16.8284	14.6556	15.9788	13.2376	13.0325	12.9002	16.884	15.72	15.4224	12.4703	17.4566	PHD
Cla009887	Histone acetyltransferase gcn5 (AHRD V1 **-* D2VBF3_NAEGR); contains Interpro domain(s) IPR000182 GCN5-related N-acetyltransferase	22.6282	27.3318	20.4855	25.5291	26.1692	27.5556	23.5878	16.1755	23.9816	23.2332	51.1826	27.9493	23.7766	30.5806	27.8715	GNAT
Cla009929	Zinc finger protein (AHRD V1 ***- F2TZY0_SALS5); contains Interpro domain(s) IPR007087 Zinc finger, C2H2-type	22.2137	19.316	22.3942	14.2727	14.6492	16.597	11.4664	14.2731	12.2552	15.4132	15.3773	7.25869	7.35982	14.4876	16.8332	C2H2
Cla009935	Lateral root primordium-related protein (AHRD V1 **-- Q9XGX0_ARATH); contains Interpro domain(s) IPR007818 Protein of unknown function DUF702	87.6795	122.357	68.0591	182.456	91.715	176.197	77.6849	65.6914	170.851	32.184	44.1022	45.412	40.3694	108.285	23.7803	SRS
Cla009939	Response regulator 6 (AHRD V1 ***- Q9FRY9_MAIZE); contains Interpro domain(s) IPR001789 Signal transduction response regulator, receiver region	17.8393	19.0011	18.8309	14.1906	14.2801	15.3438	33.3654	28.6936	20.3822	17.7103	10.4696	73.3917	34.8693	9.4842	31.1097	Orphans
Cla009940	SNF2 family DNA helicase (AHRD V1 *--- D4EA83_SEROD); contains Interpro domain(s) IPR011124 Zinc finger, CW-type	9.33248	11.3025	10.4552	10.4929	9.95828	7.42878	9.44323	8.79975	7.01079	7.56875	12.9099	8.60147	7.82178	4.56951	5.3364	SNF2
Cla009964	AP2-like ethylene-responsive transcription factor (AHRD V1 *-** A8MQS2_ARATH); contains Interpro domain(s) IPR001471 Pathogenesis-related transcriptional factor and ERF, DNA-binding	1.42916	0.247522	0.381667	2.36532	0.92937	0.40754	0.138708	0.0162896	1.54118	0.0318946	0.0532313	0	0.0255123	0.28667	0.00947541	AP2-EREBP
Cla009969	WRKY transcription factor 11 (AHRD V1 **** D7MB53_ARALL); contains Interpro domain(s) IPR003657 DNA-binding WRKY	22.978	28.1538	22.9691	29.8847	27.6327	12.9167	20.9286	17.6919	18.394	15.6611	14.5119	21.5643	30.9777	19.7915	31.9358	WRKY
Cla010069	Knotted-like homeobox protein (AHRD V1 ***- Q49RB7_POPTO); contains Interpro domain(s) IPR005541 KNOX2	68.896	80.1807	109.695	133.555	83.4928	114.303	99.8478	139.949	135.195	101.126	64.7884	145.033	174.113	111.868	151.259	HB
Cla010122	Response regulator protein (AHRD V1 ***- Q9AXD7_DIACA); contains Interpro domain(s) IPR001789 Signal transduction response regulator, receiver region	29.9106	27.6726	24.3445	20.5177	51.9058	11.8087	3.72439	17.0735	4.8357	15.8587	8.29068	5.28466	15.9002	5.75655	17.3118	Orphans
Cla010130	MYB transcription factor 1 (AHRD V1 ***- D3Y3F5_9ROSI); contains Interpro domain(s) IPR006447 Myb-like DNA-binding region, SHAQKYF class	64.8853	61.7614	57.087	50.8656	63.282	33.8129	46.8966	28.214	20.81	16.4075	48.503	18.2251	10.9693	30.5628	19.4219	MYB
Cla010167	Myb family transcription factor (Fragment) (AHRD V1 *--* A8I4H9_CHLRE); contains Interpro domain(s) IPR015495 Myb transcription factor	27.634	33.7324	18.3932	50.9486	56.7511	30.903	36.7627	23.5532	27.9072	28.9596	29.418	43.9589	35.4821	22.6344	37.8147	MYB
Cla010176	Transcription factor-like (AHRD V1 *-*- Q650T3_ORYSJ); contains Interpro domain(s) IPR005333 Transcription factor, TCP	13.1944	8.91874	7.28648	1.0929	4.10201	2.16721	1.38651	1.79134	1.02749	1.0034	0.0840142	0.282327	0.406985	1.68356	2.51103	TCP
Cla010184	Zinc finger-homeodomain protein 1 (Fragment) (AHRD V1 **-- B0LK19_CUCSA); contains Interpro domain(s) IPR006456 ZF-HD homeobox protein Cys/His-rich dimerisation region	9.37435	3.49039	7.49956	1.61004	1.07641	0.756336	6.34001	2.25041	0.186899	0.355422	0.132501	1.7702	1.76034	1.61143	1.3578	zf-HD
Cla010194	Mitochondrial transcription termination factor (Fragment) (AHRD V1 *--- C6FB12_PSEMZ); contains Interpro domain(s) IPR003690 Mitochodrial transcription termination factor-related	2.89095	3.29046	2.60476	2.57854	2.28156	1.65336	1.67111	2.10075	1.70668	1.28271	1.00527	1.30913	2.10442	1.07993	0.467867	mTERF
Cla010201	NAC domain protein (AHRD V1 ***- B2ZGR6_SOYBN); contains Interpro domain(s) IPR003441 No apical meristem (NAM) protein	51.2859	67.7774	68.6118	6.45159	24.8234	15.2416	37.6416	66.2523	12.2825	69.9542	16.2135	63.0301	38.2747	23.2835	66.2296	NAC
Cla010216	WRKY transcription factor-c (AHRD V1 **** Q5DJV3_CAPAN); contains Interpro domain(s) IPR003657 DNA-binding WRKY	13.875	15.2289	15.2253	13.0472	14.928	17.3809	13.0308	12.1691	13.9505	13.5532	46.9593	19.3175	17.6743	13.5716	15.9019	WRKY
Cla010241	PLATZ transcription factor (Fragment) (AHRD V1 **-- F1DJR5_MAIZE); contains Interpro domain(s) IPR006734 Protein of unknown function DUF597	67.8822	121.064	47.8931	105.195	79.0602	96.4127	228.93	111.734	110.718	200.001	146.927	292.697	188.729	128.59	234.337	PLATZ
Cla010247	Bromodomain adjacent to zinc finger domain protein 2B (AHRD V1 *--* F4WSF5_ACREC); contains Interpro domain(s) IPR011011 Zinc finger, FYVE/PHD-type	19.9236	19.555	20.4891	21.0792	18.7625	26.7826	20.403	21.0208	22.6129	22.9476	37.7718	27.1714	30.3207	27.2296	23.0779	PHD
Cla010265	Myb family transcription factor (AHRD V1 **** D7LQI3_ARALL); contains Interpro domain(s) IPR006447 Myb-like DNA-binding region, SHAQKYF class	79.9387	66.7267	76.6944	66.6604	79.7011	97.0911	72.8725	134.524	73.6147	52.435	194.263	83.4654	84.6297	83.4051	47.9997	G2-like
Cla010278	B3 domain-containing protein Os01g0723500 (AHRD V1 ***- Y1235_ORYSJ); contains Interpro domain(s) IPR003340 Transcriptional factor B3	79.9219	112.837	84.09	97.5205	91.8602	95.6348	122.318	109.125	98.1163	82.7716	95.7419	103.706	87.2861	87.2622	81.1629	ABI3VP1
Cla010316	MYB transcription factor (AHRD V1 *-** Q6R098_ARATH); contains Interpro domain(s) IPR015495 Myb transcription factor	0.846593	1.55093	0.225854	0.7341	0.683403	4.365	13.5724	5.81542	7.38242	4.75933	1.11754	10.6823	9.65425	5.60831	8.50971	MYB
Cla010317	NAC domain protein IPR003441 (AHRD V1 ***- B9IK05_POPTR); contains Interpro domain(s) IPR003441 No apical meristem (NAM) protein	40.7012	37.4066	7.06528	24.7535	45.9308	29.1203	40.1091	12.7712	20.7129	41.5962	58.3318	44.3226	14.6725	20.8685	26.4486	NAC
Cla010331	Zinc finger-homeodomain protein 1 (Fragment) (AHRD V1 **-- B0LK17_YUCFI); contains Interpro domain(s) IPR006456 ZF-HD homeobox protein Cys/His-rich dimerisation region	154.215	116.569	83.8238	192.824	226.085	238.413	207.639	348.405	221.828	267.515	130.593	494.234	237.916	125.412	185.627	zf-HD
Cla010341	Homeobox-leucine zipper-like protein (AHRD V1 *-*- Q3HRT1_PICGL); contains Interpro domain(s) IPR003106 Leucine zipper, homeobox-associated	5.98415	16.6435	13.2633	10.0368	4.97439	4.55456	46.207	32.7336	0.55932	4.82022	0.398751	2.61773	2.1622	0.0589451	0.178706	HB
Cla010413	MYB transcription factor (AHRD V1 **** Q9SPG9_ARATH); contains Interpro domain(s) IPR015495 Myb transcription factor	1.13563	0.63872	0.935315	0.666409	1.23522	0.666063	0.855497	0.997531	1.17696	0.862723	15.1089	0.665227	0.373258	1.96681	1.17861	MYB
Cla010456	Chromodomain-helicase-DNA-binding protein 8 (AHRD V1 *--* CHD8_HUMAN); contains Interpro domain(s) IPR014001 DEAD-like helicase, N-terminal	0.566081	13.1162	15.3545	0.184334	0.220662	0.301662	10.0386	9.41698	0.187377	0.303243	0.972104	9.24207	5.87734	0.165723	0.162997	SNF2
Cla010505	CONSTANS-like zinc finger protein (AHRD V1 *--- D0EP04_SOYBN); contains Interpro domain(s) IPR000315 Zinc finger, B-box	3.27256	3.49681	3.15135	0.292385	1.56914	0.0506431	4.24877	1.26603	0.0206177	0.126822	1.6958	0.365298	2.16014	4.60776	1.30409	Orphans
Cla010613	Histone-lysine N-methyltransferase, H3 lysine-36 specific (AHRD V1 *-*- SET2_DEBHA); contains Interpro domain(s) IPR001214 SET	241.42	185.672	221.617	160.001	165.439	135.931	175.458	161.712	101.945	98.2097	100.363	169.868	145.05	116.925	147.85	SET
Cla010632	Heat stress transcription factor A3 (AHRD V1 ***- D1M7W9_SOLLC); contains Interpro domain(s) IPR000232 Heat shock factor (HSF)-type, DNA-binding	6.75733	8.1741	4.59215	3.16239	5.59928	2.2901	3.69914	5.72846	3.47796	6.82496	0.834479	3.22969	4.79689	1.96957	10.1663	HSF
Cla010660	Tesmin/TSO1-like CXC domain-containing protein (AHRD V1 **-- F4IUE5_ARATH); contains Interpro domain(s) IPR005172 Tesmin/TSO1-like, CXC	2.1859	3.92815	3.20453	1.59494	2.7646	2.21082	3.52203	2.35441	0.937166	1.82572	2.54022	4.08869	3.53647	1.59838	4.29512	CPP
Cla010686	B3 domain-containing protein At3g18960 (AHRD V1 *-*- Y3896_ARATH); contains Interpro domain(s) IPR003340 Transcriptional factor B3	14.1374	11.249	11.4395	9.27122	9.6389	12.0689	12.9848	10.5904	11.7784	4.56113	19.7797	12.0625	15.9313	30.6756	7.22232	ABI3VP1
Cla010708	Zinc finger CCCH domain-containing protein 37 (AHRD V1 *-** E9CEA3_CAPO3); contains Interpro domain(s) IPR000571 Zinc finger, CCCH-type	0.309063	0.0421899	0.154435	0.214111	0.0814284	0.10548	1.00954	0.963159	0.146535	0.313207	0.131923	5.43358	3.5089	0	0.419218	C3H
Cla010712	Ethylene responsive transcription factor 1b (AHRD V1 **** C0J9I8_9ROSA); contains Interpro domain(s) IPR001471 Pathogenesis-related transcriptional factor and ERF, DNA-binding	53.0717	39.1002	109.401	3.17179	27.8324	7.52596	10.378	22.7722	0.854627	4.96038	2.6341	5.66236	1.29253	0.887144	2.57073	AP2-EREBP
Cla010713	Ethylene-responsive transcription factor 2 (AHRD V1 *-** B6U860_MAIZE); contains Interpro domain(s) IPR001471 Pathogenesis-related transcriptional factor and ERF, DNA-binding	84.4007	48.4314	176.828	5.36472	49.3068	7.34801	7.55243	16.1139	2.76882	6.89187	1.5739	6.27819	4.40321	2.12334	7.74417	AP2-EREBP
Cla010722	MYB family transcription factor-like (AHRD V1 *--* Q9LHS6_ARATH); contains Interpro domain(s) IPR015495 Myb transcription factor	15.6064	19.2135	15.9026	11.4929	8.35447	26.0344	27.4439	33.5067	40.6988	19.9825	17.6725	30.8236	28.1122	50.4958	14.319	MYB
Cla010787	Zinc-finger domain of monoamine-oxidase A repressor R1 protein (AHRD V1 *-*- F4HRU0_ARATH); contains Interpro domain(s) IPR018500 DDT subgroup	0.743379	0.717831	0.813182	0.885053	0.817063	0.47787	0.258351	0.219816	0.604191	0.5057	0.43683	0.160945	0.226712	1.18383	0.124437	DDT
Cla010793	CONSTANS (AHRD V1 *-*- B6VEH4_FRAAN); contains Interpro domain(s) IPR010402 CCT domain	0.287514	0.0661807	0.303604	0.143281	0.0492676	3.87626	0.0103366	0.878018	0.215645	0.274877	5.54216	0.103725	0.0530977	14.9317	0.0128728	C2C2-CO-like
Cla010813	MADS box transcription factor (AHRD V1 ***- Q689E7_GENTR); contains Interpro domain(s) IPR002487 Transcription factor, K-box	5.3069	4.66003	3.6096	4.96203	7.1635	2.55896	2.31548	1.95948	1.50482	0.794603	6.72303	3.38749	0.935739	1.00172	1.12034	MADS
Cla010829	Kinase interacting family protein (AHRD V1 *--- Q9C6Q9_ARATH); contains Interpro domain(s) IPR015216 SANT associated	29.8638	21.106	24.7202	27.4238	26.5266	17.3229	16.5055	14.3883	16.2308	11.5986	16.0905	14.6824	8.40243	16.0398	9.61945	Orphans
Cla010881	NAC domain protein IPR003441 (AHRD V1 ***- B9GZC3_POPTR); contains Interpro domain(s) IPR003441 No apical meristem (NAM) protein	279.856	273.989	189.866	60.1439	175.164	142.013	156.245	157.106	129.071	203.614	744.4	365.399	165.856	124.28	139.238	NAC
Cla010882	CONSTANS-like zinc finger protein (AHRD V1 *--- D0EP04_SOYBN); contains Interpro domain(s) IPR010402 CCT domain	50.6797	68.8236	59.8307	53.7662	61.0414	59.1794	73.9511	88.7607	67.8255	80.6536	32.1549	75.8926	158.131	20.482	117.505	C2C2-CO-like
Cla010918	WRKY transcription factor 21 (AHRD V1 **** C9DI10_9ROSI); contains Interpro domain(s) IPR003657 DNA-binding WRKY	1.32939	1.88086	1.85951	2.34642	1.51394	1.20954	1.50416	1.10272	1.22608	0.78167	5.52858	1.60978	2.57879	2.47274	1.6791	WRKY
Cla011058	NAC domain protein IPR003441 (AHRD V1 ***- B9HQ28_POPTR); contains Interpro domain(s) IPR003441 No apical meristem (NAM) protein	3.47401	2.42776	3.77116	5.10942	3.24269	3.6942	3.31375	4.89168	3.06084	1.57279	40.3523	4.26911	8.64152	3.49246	3.65078	NAC
Cla011083	BZIP transcription factor (AHRD V1 **-* Q32WR6_MALDO); contains Interpro domain(s) IPR011616 bZIP transcription factor, bZIP-1	170.676	190.502	138.982	198.526	140.183	238.132	234.228	242.131	314.856	259.408	121.916	168.067	184.635	434.293	371.835	bZIP
Cla011139	Ethylene-responsive transcription factor 1 (AHRD V1 *-** ERF1_ORYSJ); contains Interpro domain(s) IPR001471 Pathogenesis-related transcriptional factor and ERF, DNA-binding	2.25286	4.33425	3.21183	0.921542	75.5135	0.202171	1.46795	1.21858	0.0151784	0.0750917	0.231668	0.344282	4.44225	0.0218183	0.335963	AP2-EREBP
Cla011143	Jasmonate ZIM-domain protein 3 (AHRD V1 **-- B3Y563_TOBAC); contains Interpro domain(s) IPR010399 Tify	16.5357	22.1522	19.0125	18.4939	30.2722	7.66761	27.4555	26.9921	15.6666	21.2567	10.2494	24.8237	23.7416	21.6106	28.5726	Tify
Cla011169	Growth-regulating factor 5 (AHRD V1 *-*- Q8L8A6_ARATH); contains Interpro domain(s) IPR014977 WRC	2.92463	0.589409	1.69555	2.54419	1.95361	3.28046	3.84134	3.34867	4.58201	3.59149	0.565743	1.67687	0.932537	4.62859	4.42785	GRF
Cla011213	GATA domain class transcription factor (AHRD V1 *-** D9ZIY9_MALDO); contains Interpro domain(s) IPR000679 Zinc finger, GATA-type	19.3897	3.58718	7.91263	4.06285	3.73157	6.90076	1.35082	2.78411	2.52914	1.87923	4.05217	0.653487	0.85696	3.65896	2.60562	C2C2-GATA
Cla011237	Zinc finger CCCH domain-containing protein 37 (AHRD V1 *-** E9CEA3_CAPO3); contains Interpro domain(s) IPR000571 Zinc finger, CCCH-type	675.699	377.894	507.485	326.674	525.129	426.08	351.344	403.7	594.896	490.292	505.378	641.024	531.087	422.581	498.163	C3H
Cla011239	R2R3-MYB transcription factor-like protein (AHRD V1 **** Q69MK1_ORYSJ); contains Interpro domain(s) IPR015495 Myb transcription factor	0.154633	0.350881	0.354456	0.775679	0.364467	0.387385	0.690801	0.283458	2.384	0.598134	3.94695	0.235928	0.137346	2.57276	0.222035	MYB
Cla011285	N-acetyltransferase (AHRD V1 **** B4FQJ3_MAIZE); contains Interpro domain(s) IPR000182 GCN5-related N-acetyltransferase	3.23871	4.17853	3.10944	6.36528	5.10161	4.13499	3.4566	2.54348	3.51085	1.76238	4.98988	3.87928	19.4359	8.785	7.78668	GNAT
Cla011292	BHLH transcription factor (AHRD V1 *-*- B6U846_MAIZE); contains Interpro domain(s) IPR011598 Helix-loop-helix DNA-binding	24.0559	20.7268	21.4895	12.1653	13.8652	4.57428	2.44012	9.68652	4.26473	2.2897	0.236893	0.379865	2.80331	2.67226	2.31995	bHLH
Cla011295	Opaque 2 (Fragment) (AHRD V1 *--- Q84YA9_ZEALU); contains Interpro domain(s) IPR011616 bZIP transcription factor, bZIP-1	65.8216	47.3191	80.6584	7.49951	37.604	37.3573	44.4632	41.5105	3.63427	21.2391	24.9684	26.1358	32.5298	7.83998	38.8331	bZIP
Cla011310	Histone H2A (AHRD V1 ***- B9MZP0_POPTR); contains Interpro domain(s) IPR002119 Histone H2A	93.5385	103.3	94.3333	106.224	95.4512	100.543	112.286	91.9543	110.055	78.4256	76.1571	89.6385	80.8802	137.176	82.9255	CCAAT
Cla011315	NAC domain protein IPR003441 (AHRD V1 *-*- B9GPV5_POPTR); contains Interpro domain(s) IPR003441 No apical meristem (NAM) protein	81.1802	190.038	261.079	73.7825	84.9037	68.7235	76.0636	175.39	62.0443	54.2265	19.625	48.3048	80.8137	30.3543	60.9511	NAC
Cla011343	Dof zinc finger protein 2 (AHRD V1 *-*- A5HWF1_HORVD); contains Interpro domain(s) IPR003851 Zinc finger, Dof-type	46.5168	42.295	30.58	74.3451	103.183	43.3405	42.385	33.1216	64.1509	56.1266	24.1657	33.0184	33.0671	98.8549	78.1952	C2C2-Dof
Cla011357	Auxin response factor 9 (AHRD V1 ***- D7R605_SOLLC); contains Interpro domain(s) IPR010525 Auxin response factor	34.0786	14.5433	16.2727	32.0835	25.3746	84.7212	45.81	51.816	114.469	86.3	35.0893	56.6172	109.526	124.27	54.3196	ARF
Cla011375	Ethylene responsive transcription factor 2b (AHRD V1 *-** C0J9I6_9ROSA); contains Interpro domain(s) IPR001471 Pathogenesis-related transcriptional factor and ERF, DNA-binding	2.26296	3.59967	2.53671	1.66276	2.52267	2.48766	6.01116	2.51952	2.571	2.85899	1.9949	3.70258	4.66937	5.46734	2.3909	AP2-EREBP
Cla011478	Heat stress transcription factor (AHRD V1 *-*- D4QAU8_CARPA); contains Interpro domain(s) IPR000232 Heat shock factor (HSF)-type, DNA-binding	127.528	90.5525	96.7439	45.0242	142.811	63.6469	82.8052	48.172	45.3153	64.1618	209.673	105.875	83.7556	60.7799	96.1125	HSF
Cla011487	Ethylene-responsive transcription factor 1 (AHRD V1 *-** ERF1_ORYSJ); contains Interpro domain(s) IPR001471 Pathogenesis-related transcriptional factor and ERF, DNA-binding	0.279902	0.661489	0.295378	2.95331	1.17966	0.351723	3.50909	0.188597	0.352985	0.327927	5.13444	9.03336	1.0103	0.0337741	0.417338	AP2-EREBP
Cla011498	Homeobox protein knotted-1-like 3 (AHRD V1 ***- F4JWP8_ARATH); contains Interpro domain(s) IPR005541 KNOX2	3.27268	4.76593	2.92236	2.35029	2.68494	2.83058	4.6735	1.10828	2.3059	1.32645	0.891677	3.93666	3.52616	2.8602	2.89207	HB
Cla011588	Zinc finger family protein (AHRD V1 ***- D7LRS3_ARALL); contains Interpro domain(s) IPR007087 Zinc finger, C2H2-type	0.405768	0.824745	0.530956	0.680545	0.688564	0.0257748	0.180623	0.593817	0.214743	0.0112273	0.126942	3.56154	1.39243	0.301773	0.233692	C2H2
Cla011694	Zinc finger CCCH domain-containing protein 14 (AHRD V1 **** C3H14_ORYSJ); contains Interpro domain(s) IPR018111 K Homology, type 1, subgroup	40.4544	41.7387	44.9595	34.4344	38.514	38.622	34.7847	44.028	37.9024	40.7032	95.5441	39.826	34.3617	51.5557	42.8073	C3H
Cla011760	NAC domain protein IPR003441 (AHRD V1 ***- B9HZY6_POPTR); contains Interpro domain(s) IPR003441 No apical meristem (NAM) protein	145.373	144.94	103.384	84.4142	149.483	164.738	371.432	593.252	210.508	483.145	788.35	620.493	449.433	307.166	475.673	NAC
Cla011761	NAC domain protein IPR003441 (AHRD V1 ***- B9HZY3_POPTR); contains Interpro domain(s) IPR003441 No apical meristem (NAM) protein	189.142	126.363	182.918	83.4581	173.808	37.6461	136.569	255.696	100.099	747.952	69.0322	133.45	252.024	167.696	527.264	NAC
Cla011845	MYB transcription factor (AHRD V1 *--* Q6R029_ARATH); contains Interpro domain(s) IPR015495 Myb transcription factor	14.2547	11.6644	13.9575	9.29633	11.8066	12.3683	9.88702	12.0924	10.5044	8.55513	35.8262	12.1558	9.04229	11.4162	11.2774	MYB
Cla011901	BZIP transcription factor (AHRD V1 **** A7Y1S1_BRAJU); contains Interpro domain(s) IPR011616 bZIP transcription factor, bZIP-1	147.605	136.469	105.502	221.856	160.841	78.9666	69.6194	45.3597	74.4253	52.4993	12.8631	43.5344	16.355	63.341	27.1324	bZIP
Cla012027	Plant-specific domain TIGR01568 family protein (AHRD V1 *--- B6U561_MAIZE); contains Interpro domain(s) IPR006458 Protein of unknown function DUF623, plant	20.4349	30.7568	36.7907	37.2644	29.4682	13.7885	18.6436	12.3267	18.548	21.2602	7.06238	17.082	32.0271	12.6617	11.5988	OFP
Cla012046	Acetyltransferase (AHRD V1 *-** F4XPD2_9CYAN); contains Interpro domain(s) IPR000182 GCN5-related N-acetyltransferase	53.5539	57.284	60.9303	56.1752	51.72	48.934	40.9086	92.4628	57.7604	40.7108	37.7976	42.1381	62.0977	43.3549	35.3038	GNAT
Cla012123	AP2/ERF domain-containing transcription factor (AHRD V1 **** B9I5W8_POPTR); contains Interpro domain(s) IPR001471 Pathogenesis-related transcriptional factor and ERF, DNA-binding	1.94765	2.84055	1.95028	0.461526	2.16932	4.25152	4.03565	24.0276	2.06673	3.87602	0.203013	1.44605	0.365708	0.16773	1.38314	AP2-EREBP
Cla012144	NAC-domain containing protein (AHRD V1 ***- B5TZH2_CUCMA); contains Interpro domain(s) IPR003441 No apical meristem (NAM) protein	0.335741	1.64774	1.10535	0.768977	1.11152	1.02631	3.71725	3.41575	1.2541	2.05549	9.31772	12.1021	28.088	3.49509	9.63034	NAC
Cla012151	SCARECROW (AHRD V1 **-- Q5NDC9_CUCSA); contains Interpro domain(s) IPR005202 GRAS transcription factor	19.239	8.61578	9.86104	35.3959	13.3586	19.9186	7.30537	5.59923	7.51828	6.52508	4.5517	1.67572	4.9992	4.04081	1.6616	GRAS
Cla012155	MYB transcription factor (AHRD V1 **** Q0ZPA2_CUCSA); contains Interpro domain(s) IPR015495 Myb transcription factor	1.94951	0.392743	0.188951	3.66491	0.0412183	6.80016	0.608265	2.45773	5.13111	0	3.02202	0.0448592	0.785152	1.56387	0	MYB
Cla012214	Auxin-responsive protein IAA11 (AHRD V1 *-*- F4JLC8_ARATH); contains Interpro domain(s) IPR011525 Aux/IAA-ARF-dimerisation	898.531	989.019	1348.75	1899.1	938.131	1719.2	2748.3	3472.74	1814.42	1606.43	637.712	3034	2091.22	1818.36	2583.24	AUX/IAA
Cla012262	Zinc finger CCCH domain-containing protein 34 (AHRD V1 **** C3H34_ORYSJ); contains Interpro domain(s) IPR000571 Zinc finger, CCCH-type	6.84189	6.60181	5.088	13.2366	6.50575	7.27885	15.5119	7.4465	15.0517	17.301	5.43006	9.29302	8.3832	10.4724	6.33689	C3H
Cla012302	GAI-like protein 1 (Fragment) (AHRD V1 **-- A1YWV4_9ROSI); contains Interpro domain(s) IPR005202 GRAS transcription factor	66.3971	83.2729	74.5381	74.0042	107.114	83.6189	103.711	106.118	65.5069	112.776	23.507	65.8918	78.9979	42.528	63.0658	GRAS
Cla012305	Myb family transcription factor (AHRD V1 **-* D7LQI3_ARALL); contains Interpro domain(s) IPR006447 Myb-like DNA-binding region, SHAQKYF class	33.8556	24.7693	25.4684	15.9236	35.8137	26.3253	22.0257	6.68352	20.0906	14.7757	8.08578	13.8112	11.5888	21.9106	17.1175	G2-like
Cla012312	WD repeat-containing protein 5 homolog (AHRD V1 *--- WDR5_DICDI); contains Interpro domain(s) IPR017986 WD40 repeat, region	4.07594	4.51761	2.5083	1.94072	2.65233	4.72229	2.71176	3.09553	4.63313	3.19303	3.36122	3.07907	5.101	7.55078	3.63432	LUG
Cla012315	Auxin responsive protein (AHRD V1 ***- D9IQE6_CATRO); contains Interpro domain(s) IPR003311 AUX/IAA protein	444.491	169.033	358.092	63.2921	148.404	44.1884	136.355	376.7	50.2266	264.664	243.242	123.38	176.223	58.4752	256.754	AUX/IAA
Cla012465	Ethylene-responsive transcription factor 4 (AHRD V1 *-** ERF78_ARATH); contains Interpro domain(s) IPR001471 Pathogenesis-related transcriptional factor and ERF, DNA-binding	0.688618	1.16312	0.578409	4.28718	1.65034	7.00602	2.42076	22.9451	15.8196	7.59553	13.53	28.4853	99.1219	46.7983	5.64339	AP2-EREBP
Cla012507	MADS box transcription factor (AHRD V1 ***- B2KJ31_POPTO); contains Interpro domain(s) IPR002100 Transcription factor, MADS-box	3.79593	7.93075	7.18394	4.32715	2.69597	2.3091	5.51464	4.79759	0.854566	0.465963	0.492753	3.49707	1.81304	0.678554	0.182914	MADS
Cla012519	Myb-like transcription factor 1 (AHRD V1 **-* Q8H271_GOSHI); contains Interpro domain(s) IPR015495 Myb transcription factor	43.3339	39.6962	48.6093	21.6345	17.93	31.8862	64.6993	33.7551	29.5521	31.6072	47.5661	216.272	106.734	58.4467	103.544	MYB
Cla012536	Protein TIFY 7 (AHRD V1 *--- F4I6W0_ARATH); contains Interpro domain(s) IPR010399 Tify	19.1738	21.5702	19.6692	7.01911	27.7056	12.2986	29.0277	20.8053	11.1722	14.1592	28.7107	38.7759	13.0227	12.8495	11.7009	Tify
Cla012549	Ethylene responsive transcription factor 2a (AHRD V1 **** C0J9I7_9ROSA); contains Interpro domain(s) IPR001471 Pathogenesis-related transcriptional factor and ERF, DNA-binding	64.267	56.6386	58.3922	87.5149	65.3249	72.6836	58.3122	64.3348	73.7866	79.9945	15.3446	25.5346	46.0539	64.577	46.3675	AP2-EREBP
Cla012550	ARID/BRIGHT DNA-binding domain-containing protein (Fragment) (AHRD V1 **-* A9TE17_PHYPA); contains Interpro domain(s) IPR001606 AT-rich interaction region	32.0959	30.1399	29.7983	33.9149	32.7362	27.658	47.7537	27.7632	28.5434	29.4032	14.2704	28.637	20.2918	19.6244	26.8456	ARID
Cla012608	Zinc finger family protein (AHRD V1 *-*- D7MN23_ARALL); contains Interpro domain(s) IPR007087 Zinc finger, C2H2-type	59.4528	48.2455	51.4414	68.6878	49.4077	82.1693	52.5263	78.3478	75.4219	37.9179	31.8683	54.7862	46.107	70.5349	37.0064	C2H2
Cla012621	Dof zinc finger protein 4 (AHRD V1 *-*- A5HWF3_HORVD); contains Interpro domain(s) IPR003851 Zinc finger, Dof-type	19.8285	19.5971	28.9951	13.2248	22.7211	14.5133	21.4692	37.9246	20.933	36.1821	8.90632	20.8178	19.0362	4.48933	14.0701	C2C2-Dof
Cla012638	Mediator of RNA polymerase II transcription subunit 6 (AHRD V1 **** B0BNE1_RAT); contains Interpro domain(s) IPR016820 Mediator complex, subunit Med6, metazoa/plant	40.694	39.7781	37.1168	39.0078	45.9783	29.7585	47.1868	33.5304	25.2896	32.0297	9.22018	27.6991	27.2766	26.9111	26.9322	MED6
Cla012656	Ethylene-responsive transcription factor 4 (AHRD V1 *-** ERF78_ARATH); contains Interpro domain(s) IPR001471 Pathogenesis-related transcriptional factor and ERF, DNA-binding	0.58475	2.04436	3.03041	0.399852	0.501334	0.518231	0.376175	0.964885	0.125251	0.0495212	0.70544	8.79423	2.93837	1.07039	0.736936	AP2-EREBP
Cla012686	Auxin responsive protein (AHRD V1 ***- D9IQE6_CATRO); contains Interpro domain(s) IPR003311 AUX/IAA protein	2.60005	1.27645	1.28899	22.0364	1.43863	10.3597	18.7393	23.3157	17.1664	0.869385	4.34535	1.98395	3.76307	12.1226	0	AUX/IAA
Cla012754	Zinc finger family protein (AHRD V1 ***- D7M3K4_ARALL); contains Interpro domain(s) IPR007087 Zinc finger, C2H2-type	8.11533	8.01971	6.12223	10.2486	8.36278	10.6064	11.7247	15.8681	21.6736	15.4513	9.35331	19.7635	11.6413	22.1729	10.2614	C2H2
Cla012800	Nodule inception protein (Fragment) (AHRD V1 *--- A9DME9_MEDTR); contains Interpro domain(s) IPR003035 Plant regulator RWP-RK	17.1334	22.7211	19.1898	18.4315	19.0734	18.6408	19.5615	14.4705	17.6323	20.805	26.2037	23.8429	23.8741	18.5898	23.4706	RWP-RK
Cla012819	Auxin response factor 9 (AHRD V1 ***- D7R605_SOLLC); contains Interpro domain(s) IPR010525 Auxin response factor	44.5112	15.0451	23.5088	7.70877	23.2794	6.63205	4.10308	3.90754	2.12751	1.934	1.44665	0.70411	0.803926	0.682224	1.21004	ARF
Cla012835	Trihelix transcription factor GT-3b (AHRD V1 *--- TGT3B_ARATH); contains Interpro domain(s) IPR017877 MYB-like	2.76197	5.42105	3.2348	2.55516	3.47226	2.15831	3.64721	2.8165	1.75779	1.63215	1.96991	5.64738	6.29554	1.7838	3.51666	Trihelix
Cla012849	Calmodulin-binding transcription activator 2 (AHRD V1 **** Q0WNN4_ARATH); contains Interpro domain(s) IPR005559 CG-1	45.0006	48.2742	44.7569	63.602	43.5356	50.5069	51.9257	44.9967	46.835	44.1826	48.1504	56.2322	51.5967	50.8874	45.9176	CAMTA
Cla012996	N-acetyltransferase 15 (AHRD V1 **** E3TCN3_9TELE); contains Interpro domain(s) IPR000182 GCN5-related N-acetyltransferase	49.943	43.5386	48.9519	46.6724	38.656	66.2288	47.7012	57.379	48.7585	55.8125	46.6879	45.7525	72.6534	71.8941	49.4752	GNAT
Cla013063	Ethylene responsive transcription factor 2a (AHRD V1 *-** C0J9I7_9ROSA); contains Interpro domain(s) IPR001471 Pathogenesis-related transcriptional factor and ERF, DNA-binding	6.45694	4.91916	13.0774	0.512802	60.8464	5.18751	16.1767	27.0421	1.76735	7.4522	5.29736	44.3952	73.9066	2.0814	32.7837	AP2-EREBP
Cla013068	DNA repair and recombination protein RAD54 (AHRD V1 **-- D0MQ92_PHYIT); contains Interpro domain(s) IPR000330 SNF2-related	1.45823	2.00433	1.4067	2.11275	1.64523	0.677337	0.714912	0.515954	0.96551	0.510366	0.799605	0.322973	0.137178	1.61266	0.247811	SNF2
Cla013099	MYB transcription factor (AHRD V1 **-* A3F8D7_CAPAN); contains Interpro domain(s) IPR015495 Myb transcription factor	657.33	228.085	393.623	16.3345	260.717	378.152	86.2006	191.08	33.1292	122.533	176.056	84.1404	88.2559	107.666	198.273	MYB
Cla013124	Myb family transcription factor-like (AHRD V1 *--* Q84NK2_ORYSJ); contains Interpro domain(s) IPR006447 Myb-like DNA-binding region, SHAQKYF class	4.3618	9.37275	14.2819	2.4208	8.06277	5.3729	9.60467	6.22372	0.902725	4.90867	2.08273	3.9918	5.08499	0.296628	7.22951	G2-like
Cla013208	Chromodomain-helicase-DNA-binding protein 2 (AHRD V1 **-* CHD2_HUMAN); contains Interpro domain(s) IPR000330 SNF2-related	13.425	10.1189	12.3858	17.8391	15.0937	16.6654	13.2528	14.3378	20.3758	16.533	26.8646	16.1512	16.898	28.3836	17.2458	SNF2
Cla013209	Chromodomain-helicase-DNA-binding protein 1-like (AHRD V1 *--* CHD1L_HUMAN); contains Interpro domain(s) IPR000330 SNF2-related	9.33495	8.83811	9.17026	14.3521	11.6524	13.8205	9.91459	9.04238	15.209	11.6927	20.5195	10.0552	12.1388	16.0905	10.6193	SNF2
Cla013228	GAI-like protein 1 (Fragment) (AHRD V1 ***- A1YWN9_9ROSI); contains Interpro domain(s) IPR005202 GRAS transcription factor	24.0776	25.1674	32.4814	16.1682	37.3851	9.44576	11.8848	11.0676	4.94496	7.38406	0.200465	0.723921	1.20685	3.52843	2.6656	GRAS
Cla013237	Transcription factor (AHRD V1 *-*- D6MKM4_9ASPA); contains Interpro domain(s) IPR011598 Helix-loop-helix DNA-binding	18.3614	10.1794	21.1411	10.1584	6.99784	5.18597	10.1315	8.95205	6.3028	3.52432	2.09966	2.05673	1.41953	9.49727	3.60635	bHLH
Cla013252	AP2-like ethylene-responsive transcription factor At1g79700 (AHRD V1 *--* AP2L3_ARATH); contains Interpro domain(s) IPR001471 Pathogenesis-related transcriptional factor and ERF, DNA-binding	2.11291	4.57996	4.57222	1.5701	3.73187	1.88142	3.09219	4.0638	1.33913	3.83277	0.714431	1.29662	3.76132	0.589332	1.26966	AP2-EREBP
Cla013275	WUSCHEL-related homeobox 3B (AHRD V1 *-*- A8Y7Y2_MAIZE); contains Interpro domain(s) IPR001356 Homeobox	1.99952	1.08501	0.712468	0.279063	0.630914	1.29772	0.31513	0.239064	0.808166	1.06876	0.171364	0.318045	0.681436	0.0399939	0.859138	HB
Cla013280	MYB transcription factor (AHRD V1 **** F2W403_9POAL); contains Interpro domain(s) IPR015495 Myb transcription factor	10.9046	13.9633	8.57042	22.8982	13.2894	53.4026	65.6551	35.1603	64.8196	35.0878	44.8563	23.026	67.5164	126.907	43.1326	MYB
Cla013317	GRAS family transcription factor (AHRD V1 **-- B9HPF7_POPTR); contains Interpro domain(s) IPR005202 GRAS transcription factor	20.269	18.6935	19.8774	20.3361	32.6851	16.62	14.908	14.1111	16.3132	13.3985	10.7342	14.376	19.1471	20.1076	12.0039	GRAS
Cla013322	Response regulator 10 (AHRD V1 *--- Q948L2_MAIZE); contains Interpro domain(s) IPR006447 Myb-like DNA-binding region, SHAQKYF class	29.4607	22.361	34.8367	18.0723	19.6605	22.8918	11.1874	18.38	16.7956	25.8436	2.0664	9.62058	14.2156	3.92321	26.8815	G2-like
Cla013345	MYB transcription factor (Fragment) (AHRD V1 **-* E7BJY5_MALDO); contains Interpro domain(s) IPR006447 Myb-like DNA-binding region, SHAQKYF class	95.5243	81.5737	106.414	58.5922	79.6555	42.9432	43.9271	46.4405	35.3969	37.8638	8.57377	23.052	21.4031	40.1667	32.1705	MYB
Cla013370	RING/FYVE/PHD zinc finger-containing protein (AHRD V1 *--* F4K4G6_ARATH); contains Interpro domain(s) IPR019787 Zinc finger, PHD-finger	1.3013	1.57287	0.983819	1.44176	0.970651	1.49971	1.47001	0.817539	1.50632	0.464434	0.448182	0.198839	3.30446	1.40217	0.433797	PHD
Cla013377	Acetyltransferase GNAT family protein expressed (AHRD V1 **** Q10Q85_ORYSJ); contains Interpro domain(s) IPR000182 GCN5-related N-acetyltransferase	14.0543	26.1809	44.9225	8.66665	19.6149	6.07592	31.6877	24.9627	1.01731	1.62136	15.3717	27.4525	2.82535	0.57869	0.785025	GNAT
Cla013424	Ethylene-responsive transcription factor 4 (AHRD V1 *-** B6TYT8_MAIZE); contains Interpro domain(s) IPR001471 Pathogenesis-related transcriptional factor and ERF, DNA-binding	142.635	247.705	206.099	135.977	115.538	21.9044	48.3714	98.7967	11.336	26.4068	4.40177	16.1083	18.3756	9.31438	34.0592	AP2-EREBP
Cla013440	Protein strawberry notch homolog 2 (AHRD V1 **-- SBNO2_BOVIN); contains Interpro domain(s) IPR019787 Zinc finger, PHD-finger	18.5292	17.6062	19.9054	19.1631	17.4818	19.3304	16.3462	15.0482	20.2541	16.9217	32.0145	18.2069	17.5394	23.8476	17.0993	PHD
Cla013469	LOB domain protein 4 (AHRD V1 ***- D7KL24_ARALL); contains Interpro domain(s) IPR004883 Lateral organ boundaries, LOB	1.00698	1.67277	0.885479	2.74009	0.544693	0.0551918	18.4975	1.82782	1.13087	3.4531	2.71436	22.9749	0.915253	6.45183	0.594652	LOB
Cla013485	WRKY transcription factor 29 (AHRD V1 *-** C9DI18_9ROSI); contains Interpro domain(s) IPR003657 DNA-binding WRKY	2.14111	1.18279	1.35812	1.73517	2.57027	5.36172	2.13849	1.75145	4.35862	4.2237	3.629	15.7505	3.25609	1.69531	8.56345	WRKY
Cla013513	Zinc finger CCCH domain-containing protein 26 (AHRD V1 **** F4IUS5_ARATH); contains Interpro domain(s) IPR000571 Zinc finger, CCCH-type	118.3	108.026	105.372	139.944	110.52	128.737	132.916	124.163	136.955	104.402	65.3441	161.102	114.723	143.203	134.243	C3H
Cla013532	BHLH transcription factor (AHRD V1 *--- Q84WX1_BRANA); contains Interpro domain(s) IPR001092 Basic helix-loop-helix dimerisation region bHLH	2.32813	3.35088	2.68404	2.568	1.77391	0.20512	6.42462	0.887656	0.356141	0.170269	0.117091	0.300056	1.04399	0.686724	0.0539446	bHLH
Cla013535	Multiprotein bridging factor 1b (AHRD V1 ***- Q152U8_SOLLC); contains Interpro domain(s) IPR013729 Multiprotein bridging factor 1, N-terminal	381.449	440.543	316.794	355.427	287.621	342.808	576.244	328.55	297.827	339.004	189.859	342.789	596.972	246.821	339.888	MBF1
Cla013552	Chromodomain-helicase-DNA-binding protein 2 (AHRD V1 *--* CHD2_HUMAN); contains Interpro domain(s) IPR000330 SNF2-related	12.5639	10.9082	12.0043	9.52113	10.4874	14.7511	11.9658	9.52511	9.79555	10.4234	12.2937	16.327	14.5856	8.05188	16.4552	SNF2
Cla013567	Ribosomal-protein-alanine acetyltransferase (AHRD V1 **** D2RGT9_ARCPA); contains Interpro domain(s) IPR000182 GCN5-related N-acetyltransferase	7.29778	9.05518	5.65507	5.54544	4.68272	5.92395	5.89208	3.90237	3.62775	5.71258	2.93828	2.51214	2.51345	4.67617	7.52961	GNAT
Cla013604	Protein phosphatase 2C (AHRD V1 ***- B4FDN2_MAIZE); contains Interpro domain(s) IPR015655 Protein phosphatase 2C	11.4956	17.6521	14.022	5.53625	9.88225	7.16855	6.06371	7.42447	3.7467	2.16193	3.37254	5.0253	11.5753	6.08046	6.24682	DBP
Cla013641	Histone-lysine N-methyltransferase (AHRD V1 *-*- E9CTN6_COCPS); contains Interpro domain(s) IPR001214 SET	35.6823	29.9287	32.6854	34.9199	27.2537	40.3599	29.8839	34.0837	39.1894	42.8171	64.1031	33.1205	31.3282	54.9263	34.6452	SET
Cla013662	EIN3 (Fragment) (AHRD V1 ***- F5AH86_HELAN); contains Interpro domain(s) IPR006957 Ethylene insensitive 3	226.968	284.583	238.381	261.908	247.069	212.536	297.964	240.751	208.206	249.349	181.164	244.81	334.777	242.381	312.287	EIL
Cla013668	MYB transcription factor (AHRD V1 **** Q8W1W6_ARATH); contains Interpro domain(s) IPR015495 Myb transcription factor	8.3252	7.76494	4.91722	11.3112	11.8629	14.6793	13.6019	10.4561	16.228	10.4993	34.6886	25.8322	11.3642	18.0326	23.0301	MYB
Cla013687	MYB transcription factor (AHRD V1 **-- Q66RN1_HEVBR); contains Interpro domain(s) IPR006447 Myb-like DNA-binding region, SHAQKYF class	155.823	345.63	237.795	165.544	236.13	109.716	143.53	154.212	81.5119	104.85	98.1276	95.3411	89.2229	108.829	73.9311	MYB
Cla013731	NAC domain containing protein 53 (AHRD V1 ***- Q949N0_ARATH); contains Interpro domain(s) IPR003441 No apical meristem (NAM) protein	66.3825	58.6495	44.9795	72.5333	81.8117	83.3885	63.6454	59.54	94.8301	99.7238	152.085	86.5754	83.8914	103.25	96.5009	NAC
Cla013758	Zinc finger protein 76 (AHRD V1 *--- ZNF76_HUMAN); contains Interpro domain(s) IPR013129 Transcription factor jumonji	11.7205	11.664	10.9914	12.2466	11.0155	12.029	10.0515	11.6965	14.4691	11.0739	16.5395	11.2877	8.37083	9.54012	8.64454	C2H2
Cla013765	GATA transcription factor 9 (AHRD V1 *-** B6STZ1_MAIZE); contains Interpro domain(s) IPR016679 Transcription factor, GATA, plant	14.0722	21.2574	8.50895	25.1816	37.5546	32.1177	56.9263	28.6329	77.6919	64.3878	88.5971	54.94	67.7647	94.3299	112.895	C2C2-GATA
Cla013766	Auxin response factor 10 (AHRD V1 ***- E2FHH6_SOLLC); contains Interpro domain(s) IPR010525 Auxin response factor	10.3757	18.2963	12.9996	12.9315	14.2195	21.9089	26.3613	30.235	12.6774	11.0752	22.5528	33.4851	45.0538	12.3327	20.3664	ARF
Cla013769	Acyl-CoA N-acyltransferases-containing protein (AHRD V1 ***- Q9ZV08_ARATH); contains Interpro domain(s) IPR000182 GCN5-related N-acetyltransferase	3.37067	5.52089	3.86951	4.29463	4.88883	3.04232	4.33207	4.84084	3.62462	3.03588	0.602536	2.91091	3.65443	3.99191	4.54707	GNAT
Cla013808	Ethylene responsive transcription factor 2b (AHRD V1 *-** C0J9I6_9ROSA); contains Interpro domain(s) IPR001471 Pathogenesis-related transcriptional factor and ERF, DNA-binding	3.02951	4.13641	6.67344	3.10265	3.59628	0.0227568	1.98146	1.61451	0.406888	0.388421	4.98405	12.6572	2.33557	0.185812	2.02128	AP2-EREBP
Cla013813	BZIP transcription factor (AHRD V1 **** B7ZXV7_MAIZE); contains Interpro domain(s) IPR011616 bZIP transcription factor, bZIP-1	24.6352	28.5332	24.8993	30.5978	36.949	39.6408	39.0169	30.0742	35.8899	42.3308	34.6179	53.8456	46.8359	40.2387	36.556	bZIP
Cla013851	Dof zinc finger protein 10 (AHRD V1 ***- A5HWF9_HORVD); contains Interpro domain(s) IPR003851 Zinc finger, Dof-type	0	0.0121295	0	0.0108043	0	0	0.0864884	0	0.0103894	0	0.0253275	0.0143551	1.05643	0.0137644	0.0704807	C2C2-Dof
Cla013905	Histone-lysine N-methyltransferase (AHRD V1 *-*- B6K1E8_SCHJY); contains Interpro domain(s) IPR006560 AWS	7.86196	7.67378	8.08551	10.7886	8.03451	8.48167	8.42072	7.72716	8.74946	8.33089	6.28687	9.01445	8.52649	5.77725	7.86644	SET
Cla013922	NAC domain protein (AHRD V1 ***- B2ZGQ4_SOYBN); contains Interpro domain(s) IPR003441 No apical meristem (NAM) protein	97.6603	68.9234	169.989	22.9583	81.1209	7.64179	31.6991	26.5875	8.5437	31.3158	331.977	30.1572	38.4679	15.1461	48.4369	NAC
Cla013929	Type-a response regulator (AHRD V1 ***- B9GU27_POPTR); contains Interpro domain(s) IPR001789 Signal transduction response regulator, receiver region	111.651	77.8202	53.9649	191.038	70.0017	38.3413	111.041	30.5125	14.4535	3.37197	6.37223	16.9258	11.3082	3.27419	3.19462	Orphans
Cla013963	Ethylene-responsive transcription factor 5 (AHRD V1 *-** EF102_ARATH); contains Interpro domain(s) IPR001471 Pathogenesis-related transcriptional factor and ERF, DNA-binding	44.9987	45.9942	50.9207	45.7273	44.6418	45.1336	49.9374	44.0282	41.0382	61.2091	71.5867	73.6376	75.4733	63.045	95.4136	AP2-EREBP
Cla013967	WRKY transcription factor 26 (AHRD V1 **** C9DI15_9ROSI); contains Interpro domain(s) IPR003657 DNA-binding WRKY	9.08152	11.1493	13.4583	6.64464	10.6611	2.99728	6.13899	4.49538	2.45367	2.13873	1.40458	6.02918	8.92551	5.62691	2.65689	WRKY
Cla013979	MYB transcription factor (AHRD V1 **-* A3F8D7_CAPAN); contains Interpro domain(s) IPR015495 Myb transcription factor	30.1317	28.6453	15.0173	9.89949	26.7874	27.1961	34.0494	16.5227	43.9821	53.0501	23.6271	51.2824	76.67	37.5318	95.871	MYB
Cla014015	LOB domain protein 38 (AHRD V1 ***- D7LT02_ARALL); contains Interpro domain(s) IPR004883 Lateral organ boundaries, LOB	73.6434	44.3956	78.6461	20.3926	87.1844	56.7101	29.7935	56.6448	14.8306	37.4112	3.29136	5.72339	31.0758	13.6047	42.4898	LOB
Cla014025	Transcription factor GRAS family protein (AHRD V1 **-- C5NSL4_EUCGR); contains Interpro domain(s) IPR005202 GRAS transcription factor	12.1256	5.98021	5.95739	6.61928	5.02176	7.36217	5.01825	4.50652	3.31283	1.67545	3.06717	1.55417	1.18159	6.10883	1.2342	GRAS
Cla014029	MYB transcription factor (Fragment) (AHRD V1 ***- E7BJY5_MALDO); contains Interpro domain(s) IPR006447 Myb-like DNA-binding region, SHAQKYF class	0.140266	0.264244	0.102194	0.757628	0.782289	4.03037	3.67364	2.65074	3.60467	29.4936	11.2947	8.37828	6.73745	10.7887	14.6132	MYB
Cla014036	Amino-acid N-acetyltransferase (AHRD V1 **-* Q84JF4_ARATH); contains Interpro domain(s) IPR010167 Amino-acid N-acetyltransferase (ArgA)	203.575	177.989	194.673	227.411	190.092	189.83	233.319	184.241	170.211	113.316	73.7533	149.942	184.948	109.816	120.026	GNAT
Cla014044	BSD domain-containing protein (AHRD V1 ***- Q9FHP0_ARATH); contains Interpro domain(s) IPR005607 BSD	27.5698	31.8402	26.0355	39.4206	29.9315	35.4885	35.4041	34.4116	38.0438	47.1052	27.3178	31.5844	44.1532	45.876	29.5211	BSD
Cla014048	BZIP transcription factor family protein (AHRD V1 *-** D7LE49_ARALL); contains Interpro domain(s) IPR011616 bZIP transcription factor, bZIP-1	71.09	52.174	47.3721	82.3015	63.108	110.453	84.1168	37.7519	111.43	63.2993	300.551	83.1604	84.2436	395.03	50.2338	bZIP
Cla014061	Homeobox-leucine zipper protein 22 (AHRD V1 ***- D7MA03_ARALL); contains Interpro domain(s) IPR003106 Leucine zipper, homeobox-associated	239.363	169.542	223.072	241.365	141.263	202.625	223.623	230.506	218.658	132.678	118.061	140.705	426.389	520.61	138.117	HB
Cla014082	Auxin responsive protein (AHRD V1 *-*- D9IQE6_CATRO); contains Interpro domain(s) IPR003311 AUX/IAA protein	6.20015	5.46359	5.23214	10.3188	37.2971	7.14581	13.8186	14.1293	6.05068	5.91816	2.316	6.1699	15.0672	6.40261	12.5946	AUX/IAA
Cla014109	Transcription factor bHLH131 (AHRD V1 *-*- BH131_ARATH); contains Interpro domain(s) IPR011598 Helix-loop-helix DNA-binding	9.12652	12.7118	13.2577	3.99293	5.32655	5.13307	6.18184	6.54092	10.8192	5.34539	4.19861	4.2275	6.24333	17.8013	7.25411	bHLH
Cla014127	Homeobox-leucine zipper protein (AHRD V1 *-*- Q9FXN8_ZINEL); contains Interpro domain(s) IPR001356 Homeobox	297.241	152.965	263.058	151.922	191.552	124.145	52.6861	94.6702	96.3257	90.3506	64.2719	31.9851	51.7592	52.1442	68.4195	HB
Cla014156	Ethylene-responsive transcription factor 5 (AHRD V1 *-** ERF5_NICSY); contains Interpro domain(s) IPR001471 Pathogenesis-related transcriptional factor and ERF, DNA-binding	47.3936	67.8785	76.7932	62.3362	115.032	63.438	62.0014	80.1577	32.8613	34.9798	102.653	82.0368	96.3187	76.5531	54.0397	AP2-EREBP
Cla014188	BES1/BZR1 homolog protein 2 (AHRD V1 **-- BEH2_ARATH); contains Interpro domain(s) IPR008540 BZR1, transcriptional repressor	105.803	94.5525	98.4341	102.994	125.051	88.5593	71.6527	46.2926	72.7082	80.8201	125.072	65.2568	58.728	81.8291	82.8224	BES1
Cla014193	Homeobox-leucine zipper protein (AHRD V1 *-*- Q9FXN8_ZINEL); contains Interpro domain(s) IPR001356 Homeobox	375.913	159.848	151.273	25.7863	144.858	67.5761	67.8486	14.9882	22.3696	54.461	1369.92	25.1704	7.61137	69.6547	57.0004	HB
Cla014195	Transcription factor (AHRD V1 **** Q39307_BRANA); contains Interpro domain(s) IPR012900 G-box binding, MFMR	229.816	138.142	217.827	58.7049	145.5	63.0718	53.6632	74.6315	45.7979	45.7852	79.805	46.1902	36.1834	55.8955	62.8114	bZIP
Cla014205	GRAS family transcription factor (AHRD V1 **-- B9MXP6_POPTR); contains Interpro domain(s) IPR005202 GRAS transcription factor	50.8048	33.2345	54.2645	58.1817	57.5066	48.493	78.596	83.5578	76.1387	54.7377	42.5203	103.577	132.491	86.8355	46.603	GRAS
Cla014215	Zinc finger-homeodomain protein 1 (Fragment) (AHRD V1 **-- B0LK17_YUCFI); contains Interpro domain(s) IPR006456 ZF-HD homeobox protein Cys/His-rich dimerisation region	11.7685	12.0504	8.79173	7.04346	10.7623	4.26035	4.21464	3.06362	3.06876	3.98682	0.657739	0.566591	0.809919	3.56495	1.83692	zf-HD
Cla014217	Tubby-like F-box protein 6 (AHRD V1 ***- F4HT64_ARATH); contains Interpro domain(s) IPR000007 Tubby, C-terminal	154.524	201.927	222.891	190.803	147.659	119.147	177.829	257.208	142.819	300.416	47.6262	244.619	289.676	170.194	179.038	TUB
Cla014258	Lateral root primordium-related protein (AHRD V1 **-- Q9XGX0_ARATH); contains Interpro domain(s) IPR007818 Protein of unknown function DUF702	5.55178	5.13067	3.98814	9.03164	4.912	6.94933	2.7254	2.97257	7.38659	2.1919	8.25031	2.98025	1.81442	10.7192	2.75353	SRS
Cla014262	GATA transcription factor 9 (AHRD V1 *-** B6STZ1_MAIZE); contains Interpro domain(s) IPR000679 Zinc finger, GATA-type	2.28676	2.20736	1.10748	0.936488	2.8186	3.52654	4.12496	2.98048	0.444741	3.54801	1.66092	8.40058	4.33121	2.38892	7.4342	C2C2-GATA
Cla014264	Zinc finger CCCH domain-containing protein 30 (AHRD V1 **** C3H30_ORYSJ); contains Interpro domain(s) IPR000571 Zinc finger, CCCH-type	2.48742	3.80017	2.84291	3.67711	4.1808	1.41704	2.22517	0.71951	0.870103	1.07512	2.77577	1.14529	1.9579	1.30232	0.746799	C3H
Cla014271	Zinc finger CCCH domain-containing protein 6 (AHRD V1 **** C3H6_ARATH); contains Interpro domain(s) IPR000571 Zinc finger, CCCH-type	19.5302	22.5668	25.9475	19.225	23.5665	18.7303	25.0675	18.2612	18.3445	14.4447	20.4734	19.3365	27.2929	23.5253	14.3012	C3H
Cla014353	RWP-RK domain-containing protein (AHRD V1 **-- D7MCF1_ARALL); contains Interpro domain(s) IPR003035 Plant regulator RWP-RK	1.62504	1.21904	1.28804	2.1906	19.5799	1.67883	1.23921	0.486454	1.24241	1.38647	9.08214	0.653576	0.488435	1.99701	0.855722	RWP-RK
Cla014367	Myb family transcription factor (AHRD V1 *--* F4J5D9_ARATH); contains Interpro domain(s) IPR006447 Myb-like DNA-binding region, SHAQKYF class	90.1138	91.7309	90.9627	83.5363	102.957	110.642	140.345	118.615	97.1688	108.677	122.699	131.665	129.207	96.9741	97.5264	G2-like
Cla014396	GRAS family transcription factor (AHRD V1 **-- B9IH45_POPTR); contains Interpro domain(s) IPR005202 GRAS transcription factor	60.9525	102.127	76.5253	50.6786	142.702	36.7678	67.8235	49.422	27.1359	46.0205	185.733	63.7631	53.0941	32.115	37.6434	GRAS
Cla014433	WRKY transcription factor (AHRD V1 **** D0PSE9_9LAMI); contains Interpro domain(s) IPR003657 DNA-binding WRKY	0.0369981	0.287102	0.0129464	0.110814	7.62993	0.131266	0.160383	0.116055	0.0698807	1.86073	2.82443	1.15085	4.28723	0.0987577	4.24151	WRKY
Cla014507	Nuclear transcription factor Y subunit B-3 (AHRD V1 *-*- B6SUG8_MAIZE); contains Interpro domain(s) IPR003957 Transcription factor, CBFA/NFYB, DNA topoisomerase	23.0392	13.7056	26.526	25.0405	22.0253	14.852	8.26383	5.74262	16.7196	4.81644	14.2124	10.0964	7.69495	20.0733	13.1224	CCAAT
Cla014516	GRAS family transcription factor (AHRD V1 **-- B9MXP6_POPTR); contains Interpro domain(s) IPR005202 GRAS transcription factor	35.52	27.3057	30.9312	85.2391	51.0208	44.3033	54.8084	27.5872	51.2435	16.8988	28.798	12.75	24.0805	20.2328	8.35472	GRAS
Cla014526	Chromodomain-helicase-DNA-binding protein 8 (AHRD V1 **-* CHD8_MOUSE); contains Interpro domain(s) IPR000330 SNF2-related	0.842653	0.817236	0.766327	2.93606	0.82183	0.241511	0.537942	0.275192	0.539566	0.272187	0.625003	0.871307	1.17508	1.10483	0.215813	SNF2
Cla014546	GATA transcription factor 9 (AHRD V1 *-** B6STZ1_MAIZE); contains Interpro domain(s) IPR016679 Transcription factor, GATA, plant	119.936	64.4427	87.9641	86.0623	78.4058	76.3124	90.2784	82.1098	44.4714	49.9337	106.154	130.069	110.736	80.178	60.5149	C2C2-GATA
Cla014572	BZIP transcription factor (Fragment) (AHRD V1 **** F1DK38_MAIZE); contains Interpro domain(s) IPR011616 bZIP transcription factor, bZIP-1	134.824	80.2105	163.99	28.9129	59.9533	28.0664	17.8784	31.0965	5.77415	3.76738	1.89804	1.40112	5.14193	8.74059	1.67717	bZIP
Cla014604	Zinc finger protein CONSTANS-LIKE 3 (AHRD V1 *--- COL3_ARATH); contains Interpro domain(s) IPR000315 Zinc finger, B-box	16.8017	17.9362	14.1421	9.74455	18.6084	21.4523	17.6466	14.0309	15.0575	19.1563	67.9948	35.2438	30.156	108.028	25.2016	Orphans
Cla014665	WRKY transcription factor 19 (AHRD V1 **** C9DI08_9ROSI); contains Interpro domain(s) IPR003657 DNA-binding WRKY	1.93369	0.946297	1.51199	0.8711	1.94874	1.18089	1.14909	0.861687	1.41253	1.4269	7.87743	1.07902	1.02587	1.73817	1.41058	WRKY
Cla014766	N-acetyltransferase 5 (AHRD V1 **** Q94F75_MAIZE); contains Interpro domain(s) IPR000182 GCN5-related N-acetyltransferase	60.5114	85.3949	62.3789	70.2823	60.5333	55.8272	128.078	109.83	64.9662	60.7409	41.3307	126.561	197.499	64.4126	72.3966	GNAT
Cla014794	Heat stress transcription factor A3 (AHRD V1 ***- D1M7W9_SOLLC); contains Interpro domain(s) IPR000232 Heat shock factor (HSF)-type, DNA-binding	3.02255	5.25888	2.00649	1.94515	4.78816	1.73636	5.09734	1.25094	1.52632	0.979248	6.98054	2.57312	2.26862	1.00304	5.4258	HSF
Cla014795	Zinc finger family protein (AHRD V1 *-*- D7MN23_ARALL); contains Interpro domain(s) IPR007087 Zinc finger, C2H2-type	11.5878	6.04201	9.67747	5.43021	7.55175	7.11486	4.14212	9.048	7.86485	6.88426	8.61353	3.90861	3.9444	8.43707	8.62637	C2H2
Cla014806	BHLH transcription factor (AHRD V1 *-*- B6U846_MAIZE); contains Interpro domain(s) IPR011598 Helix-loop-helix DNA-binding	170.415	109.051	158.726	112.765	100.093	159.333	96.05	119.46	212.455	150.918	119.54	103.664	130.364	242.569	131.057	bHLH
Cla014808	Auxin responsive protein (AHRD V1 ***- D9IQE6_CATRO); contains Interpro domain(s) IPR003311 AUX/IAA protein	237.306	127.045	296.375	143.355	143.591	4.07033	5.03969	82.1605	5.53182	1.96814	3.70389	0.107154	2.37432	1.71183	0.162795	AUX/IAA
Cla014809	Auxin responsive protein (AHRD V1 ***- D9IQE6_CATRO); contains Interpro domain(s) IPR003311 AUX/IAA protein	378.278	175.93	680.957	21.9089	89.7955	13.9467	3.77803	72.51	2.55816	3.98065	3.47672	0.905794	16.9044	2.72649	2.84715	AUX/IAA
Cla014818	WRKY transcription factor 25 (AHRD V1 **** C9DI14_9ROSI); contains Interpro domain(s) IPR003657 DNA-binding WRKY	45.5828	58.8864	52.8347	57.9959	47.2447	47.096	66.9619	53.2903	63.8459	38.9721	23.8173	62.997	45.34	47.9895	36.251	WRKY
Cla014831	Ethylene-responsive transcription factor (AHRD V1 *-** F1DGA5_COFAR); contains Interpro domain(s) IPR001471 Pathogenesis-related transcriptional factor and ERF, DNA-binding	15.8192	10.7507	18.9314	11.3286	10.9748	5.37698	5.12656	4.16717	4.15704	2.8924	1.99304	2.82635	1.47562	5.98994	4.13218	AP2-EREBP
Cla014857	Lysine-specific demethylase 5A (AHRD V1 *--- F4WHF8_ACREC); contains Interpro domain(s) IPR013129 Transcription factor jumonji	36.1278	33.7563	46.0979	34.3494	32.4035	27.2043	43.7761	33.7218	29.3739	23.6347	19.6764	32.571	29.2803	22.3749	28.9876	Jumonji
Cla014905	Transcription factor (AHRD V1 *-*- D6MKM4_9ASPA); contains Interpro domain(s) IPR011598 Helix-loop-helix DNA-binding	28.5681	22.4875	21.8909	48.6014	60.8376	44.5059	46.3647	89.1057	78.9957	60.2749	9.34855	33.7769	47.7606	38.5932	46.9844	bHLH
Cla014910	NAC domain protein IPR003441 (AHRD V1 *-*- B9GRP6_POPTR); contains Interpro domain(s) IPR003441 No apical meristem (NAM) protein	0.430003	0.638103	0.428	0.899802	0.466404	0.546729	0.372968	0.52071	0.283769	1.03147	0.0167243	0.0976859	0.143402	0.642478	1.62162	NAC
Cla014948	Transcription factor (AHRD V1 *-*- D7LLP9_ARALL); contains Interpro domain(s) IPR006578 MADF domain	19.9332	17.7224	23.3553	19.108	24.9513	23.4137	14.853	11.0717	18.3023	19.6412	30.8467	17.1152	21.048	20.1879	28.0426	Trihelix
Cla014991	BHLH transcription factor (AHRD V1 *-*- B6TXR4_MAIZE); contains Interpro domain(s) IPR011598 Helix-loop-helix DNA-binding	27.669	20.5772	26.9524	19.7744	19.9821	25.0998	7.35728	15.4911	19.1098	12.2311	3.88724	5.79507	5.13613	17.5443	15.8764	bHLH
Cla015002	Auxin response factor 9 (AHRD V1 ***- D7R605_SOLLC); contains Interpro domain(s) IPR010525 Auxin response factor	34.9631	22.4316	20.9083	34.3313	30.9194	28.752	25.1438	23.0099	22.3788	30.8743	12.4527	18.3078	25.7664	19.4467	27.7039	ARF
Cla015019	BZIP transcription factor-like protein (AHRD V1 *-** O22873_ARATH); contains Interpro domain(s) IPR011700 Basic leucine zipper	72.565	69.328	52.0492	82.0343	77.4328	93.1637	97.896	71.5811	76.4428	106.62	101.699	95.2788	98.3862	77.4182	83.7529	bZIP
Cla015025	GRAS family transcription factor (AHRD V1 **-- B9GTP1_POPTR); contains Interpro domain(s) IPR005202 GRAS transcription factor	46.9803	50.3681	49.0465	30.8272	43.5433	36.4952	45.6215	34.4131	31.7523	27.421	109.165	37.592	30.9697	36.8116	28.2343	GRAS
Cla015118	GATA transcription factor 20 (AHRD V1 *-** B6SS40_MAIZE); contains Interpro domain(s) IPR000679 Zinc finger, GATA-type	1.61155	1.26067	1.37249	8.36883	1.15517	0.445246	1.08239	0.473578	1.25699	0.158292	3.99931	30.1146	33.2596	13.7899	0.291943	C2C2-GATA
Cla015138	BZIP transcription factor (AHRD V1 **** C0LQL1_9CARY); contains Interpro domain(s) IPR004827 Basic-leucine zipper (bZIP) transcription factor	4.35217	5.26569	11.3599	4.2464	2.78445	1.16432	7.22063	12.2713	9.64048	12.0196	0.857737	6.65781	14.4808	2.152	8.91733	bZIP
Cla015142	GAI-like protein 1 (Fragment) (AHRD V1 *--- A1YWP9_9ROSI); contains Interpro domain(s) IPR005202 GRAS transcription factor	2.46672	2.99372	1.42174	4.15004	2.45472	5.16984	3.81598	1.58037	7.50239	14.5669	0.524068	3.99826	0.642205	3.64672	4.68029	GRAS
Cla015143	GAI-like protein 1 (Fragment) (AHRD V1 *--- A1YWP9_9ROSI); contains Interpro domain(s) IPR005202 GRAS transcription factor	12.8586	17.3629	7.8787	10.9931	10.7489	26.5332	27.9739	21.0304	26.3435	39.7203	9.64748	32.1584	22.9508	36.1959	31.5585	GRAS
Cla015154	WRKY transcription factor (AHRD V1 **** A0MVX6_POPCN); contains Interpro domain(s) IPR003657 DNA-binding WRKY	9.39429	6.37736	17.8604	13.4504	3.5416	11.2049	7.55256	56.3057	13.9362	8.18588	20.5468	11.3276	5.97674	9.36158	3.27758	WRKY
Cla015165	Myb-like transcription factor Myb 5 (AHRD V1 **** Q94JN5_GOSHI); contains Interpro domain(s) IPR015495 Myb transcription factor	4.41178	2.89335	1.30011	1.87807	1.95018	8.4369	7.81591	6.4698	11.4859	17.9342	25.1909	14.405	15.0682	24.8255	23.0075	MYB
Cla015211	N-acetyltransferase subunit ARD1 (AHRD V1 **** Q385W4_9TRYP); contains Interpro domain(s) IPR000182 GCN5-related N-acetyltransferase	44.3013	52.7656	41.8671	62.544	51.9717	52.8889	51.3458	51.1472	61.1063	58.2887	57.5665	48.536	54.8802	71.263	47.1186	GNAT
Cla015223	BHLH transcription factor (AHRD V1 *-*- B6TXR4_MAIZE); contains Interpro domain(s) IPR011598 Helix-loop-helix DNA-binding	58.1675	33.8377	54.6703	8.38461	18.6549	10.6273	23.5851	36.9017	4.82731	11.1907	123.392	20.5527	19.1544	10.7899	23.4639	bHLH
Cla015232	E3 ubiquitin-protein ligase makorin-2 (AHRD V1 **-- F1KWD3_ASCSU); contains Interpro domain(s) IPR018957 Zinc finger, C3HC4 RING-type	56.6421	73.6336	60.3845	58.8559	60.3261	85.5769	73.0293	101.351	80.8286	64.1343	56.8163	86.7898	72.506	67.8693	68.7223	C3H
Cla015235	Zinc finger-like protein (AHRD V1 *-*- Q9LT33_ARATH); contains Interpro domain(s) IPR007087 Zinc finger, C2H2-type	20.9058	16.2481	12.6346	10.2763	19.9267	16.6877	14.1691	31.0389	18.1173	29.738	12.0501	13.7886	12.3001	12.6371	29.2881	C2H2
Cla015244	Nuclear transcription factor Y subunit A-1 (AHRD V1 *-** B6TAR1_MAIZE); contains Interpro domain(s) IPR001289 CCAAT-binding transcription factor, subunit B	71.6787	66.2241	49.5222	29.2604	47.1961	76.7111	43.2433	51.5685	46.9936	92.0166	44.9762	86.0757	61.9555	38.2065	105.022	CCAAT
Cla015275	DNA-binding bromodomain-containing protein (AHRD V1 **** Q9M2Q0_ARATH); contains Interpro domain(s) IPR001487 Bromodomain	12.3266	16.065	9.45353	9.38889	15.3066	57.2813	41.8966	35.9213	48.7212	57.2933	67.348	92.4114	55.6236	36.002	39.9377	MYB
Cla015276	Homeobox-leucine zipper protein 14 (AHRD V1 ***- D7LZT3_ARALL); contains Interpro domain(s) IPR003106 Leucine zipper, homeobox-associated	39.1639	65.1733	46.2971	17.4428	58.2347	27.4	33.1109	47.2421	19.0122	56.6693	79.2483	146.355	69.0288	28.8907	136.735	HB
Cla015308	AP2-like ethylene-responsive transcription factor (AHRD V1 **** A8MQS2_ARATH); contains Interpro domain(s) IPR001471 Pathogenesis-related transcriptional factor and ERF, DNA-binding	1.06752	9.33427	3.26437	1.7864	1.93795	2.73674	8.69146	6.09608	1.19835	7.58879	2.33373	1.24011	9.08945	2.03237	8.60119	AP2-EREBP
Cla015414	Indole-3-acetic acid inducible 19 (Fragment) (AHRD V1 ***- D3K0I8_ARATH); contains Interpro domain(s) IPR003311 AUX/IAA protein	73.8349	60.8961	71.378	217.356	47.2264	31.1653	98.7745	69.5464	5.75086	9.41536	5.2316	19.6775	42.7938	10.2506	17.7645	AUX/IAA
Cla015430	Transcription factor (AHRD V1 *--- D7L9U5_ARALL); contains Interpro domain(s) IPR006578 MADF domain	80.4561	67.3196	74.416	63.5378	72.9333	80.3906	57.2075	60.9952	71.8909	77.1227	159.385	71.9584	58.4543	83.5403	91.7155	Trihelix
Cla015433	ATOFP14/OFP14 (AHRD V1 *-*- D7KXN1_ARALL); contains Interpro domain(s) IPR006458 Protein of unknown function DUF623, plant	13.6198	12.666	11.5405	12.2571	10.7833	10.9911	10.0528	11.8631	8.6052	6.29002	4.04741	14.6613	11.5665	10.202	6.08402	OFP
Cla015453	Homeobox-leucine zipper protein ATHB-14 (AHRD V1 ***- ATB14_ARATH); contains Interpro domain(s) IPR002913 Lipid-binding START	1.17599	1.00679	0.990236	0.553568	0.642821	1.10628	0.664398	0.635127	0.336166	0.50171	2.31932	1.30815	0.35343	0.208689	0.525713	HB
Cla015460	Auxin responsive protein (AHRD V1 *-*- D9IQE6_CATRO); contains Interpro domain(s) IPR003311 AUX/IAA protein	99.1249	79.8993	76.0538	125.777	100.054	117.86	69.3141	74.2392	136.791	93.2924	55.5377	53.5992	45.965	99.4658	80.7918	AUX/IAA
Cla015467	Ethylene-responsive transcription factor 1 (AHRD V1 *-** ERF1_ORYSJ); contains Interpro domain(s) IPR001471 Pathogenesis-related transcriptional factor and ERF, DNA-binding	28.2984	24.1538	29.9608	61.3661	18.631	20.2547	56.0948	33.5353	42.3791	7.24044	5.36932	4.67839	13.8994	38.2671	0.366205	AP2-EREBP
Cla015488	GATA transcription factor 24 (AHRD V1 *--* B3H4L8_ARATH); contains Interpro domain(s) IPR010402 CCT domain	48.6628	53.7476	42.1404	44.7595	64.8026	32.9051	53.3524	35.2618	32.651	30.2898	14.5434	29.8381	30.4913	21.5095	30.6504	C2C2-GATA
Cla015513	ARID/BRIGHT DNA-binding domain-containing protein (Fragment) (AHRD V1 ***- A9TE17_PHYPA); contains Interpro domain(s) IPR001606 AT-rich interaction region	74.9995	51.0136	60.4248	49.9483	48.1699	34.984	44.9176	34.1458	32.5894	30.1907	29.152	44.9861	28.3753	33.2778	44.6806	ARID
Cla015515	Ethylene responsive transcription factor 2a (AHRD V1 **** C0J9I7_9ROSA); contains Interpro domain(s) IPR001471 Pathogenesis-related transcriptional factor and ERF, DNA-binding	635.988	897.433	884.336	694.257	794.788	621.496	716.021	844.615	631.783	953.298	566.094	1174.25	906.922	816.498	950.882	AP2-EREBP
Cla015525	Transcription factor (AHRD V1 **-- D7L2D2_ARALL)	80.4886	67.0322	69.3794	59.5275	74.394	51.8749	57.942	51.6634	47.8949	44.6452	45.52	62.0767	53.8541	46.6644	62.832	Trihelix
Cla015529	Zinc finger CCCH domain-containing protein 62 (AHRD V1 *-** C3H62_ORYSJ); contains Interpro domain(s) IPR003034 DNA-binding SAP	0.0388977	0.107549	0.036866	0.00586541	0.193541	0.023028	0.00653888	0.0245599	0.00717653	0.0713744	0.467863	0.0282364	0.0360689	0.0542128	0.0215104	C3H
Cla015533	Protein TIFY 3B (AHRD V1 *--- TIF3B_ARATH); contains Interpro domain(s) IPR010399 Tify	46.9164	32.2456	46.3459	20.6455	28.1669	28.7101	27.0624	23.6068	23.2615	17.6778	57.4175	25.6605	14.0576	37.2717	24.7903	Tify
Cla015549	GRAS family transcription factor (AHRD V1 **-- Q4VYC4_POPTR); contains Interpro domain(s) IPR005202 GRAS transcription factor	0.811161	0.546346	0.939881	0.974319	0.726555	1.08027	0.337401	0.480698	0.681647	0.273327	0.142293	0.110488	0.428363	0.807654	0.605761	GRAS
Cla015559	PHD finger protein ALFIN-LIKE 3 (AHRD V1 ***- ALFL3_ARATH); contains Interpro domain(s) IPR019787 Zinc finger, PHD-finger	42.7182	44.0163	33.2506	34.1571	43.4152	48.819	55.3277	39.0072	31.647	40.0022	55.8819	53.7674	56.8193	37.4201	35.5051	Alfin-like
Cla015576	Zinc finger family protein (AHRD V1 *--- D7LNN7_ARALL); contains Interpro domain(s) IPR007087 Zinc finger, C2H2-type	45.3861	39.3922	74.8876	37.2897	41.0824	22.2877	15.1123	20.0547	10.1052	11.1557	4.75409	6.24484	13.2982	14.554	22.7136	C2H2
Cla015626	Knotted-1-like homeobox protein H1 (AHRD V1 ***- Q8GUS6_TOBAC); contains Interpro domain(s) IPR005541 KNOX2	4.87962	2.3643	4.76896	4.76074	2.84628	0.81571	1.79093	2.21257	1.44178	0.820457	0.0098493	0.192465	0.480415	0.327592	0	HB
Cla015674	Signal transduction histidine kinase (AHRD V1 *-** A6D4P7_9VIBR); contains Interpro domain(s) IPR006189 CHASE	19.6501	16.4766	27.97	15.256	16.105	12.0275	12.7566	15.4165	7.7203	4.87084	7.75981	5.75607	6.51195	5.42967	4.54662	Orphans
Cla015706	CONSTANS-like zinc finger protein (AHRD V1 **-- D0EP07_SOYBN); contains Interpro domain(s) IPR010402 CCT domain	103.953	66.8544	81.6232	90.6165	79.4236	107.674	94.0623	68.5856	83.2551	56.9287	30.0063	68.0987	50.8306	41.8226	81.0148	Orphans
Cla015818	BHLH transcription factor (AHRD V1 **-- Q84WX1_BRANA); contains Interpro domain(s) IPR001092 Basic helix-loop-helix dimerisation region bHLH	1.31904	1.20233	1.22867	1.42972	1.531	1.42811	2.04144	1.02228	1.89642	1.84747	0.847658	0.960696	1.21227	1.63324	2.2655	bHLH
Cla015828	BZIP transcription factor family protein (AHRD V1 **** D7MDG4_ARALL); contains Interpro domain(s) IPR011700 Basic leucine zipper	52.1783	57.0196	51.8164	73.4215	54.8928	75.8719	76.4785	52.9605	82.805	69.3782	54.9782	56.8697	76.5001	96.3509	50.7233	bZIP
Cla015834	MYB transcription factor (AHRD V1 **-* F6KDH7_MORAL); contains Interpro domain(s) IPR015495 Myb transcription factor	0.939917	1.12064	0.583986	0.692268	0.378724	0.483063	0.740361	0.255906	0.166675	0.177647	6.32515	2.69286	1.04322	0.752397	1.90044	MYB
Cla015838	Cold-shock DNA binding protein (AHRD V1 *-** C1DZ42_MICSR); contains Interpro domain(s) IPR002059 Cold-shock protein, DNA-binding	21.9888	30.5732	27.1033	26.2951	37.9703	37.3804	46.0014	30.22	34.1053	49.671	36.5134	57.5574	54.6698	41.379	89.9565	CSD
Cla015873	BZIP transcription factor family protein expressed (AHRD V1 *-** Q8LN44_ORYSJ); contains Interpro domain(s) IPR011700 Basic leucine zipper	51.414	52.8213	71.7081	92.1511	55.3782	35.9323	23.6611	18.9428	22.4952	14.3136	34.4805	8.70537	8.94034	22.4994	5.35659	bZIP
Cla015874	BZIP transcription factor family protein expressed (AHRD V1 *-** Q8LN44_ORYSJ); contains Interpro domain(s) IPR011700 Basic leucine zipper	128.349	141.962	182.293	75.572	120.988	23.8772	46.6512	57.314	38.3245	67.7805	15.2681	25.5753	27.7101	26.6627	41.9732	bZIP
Cla015894	Zinc finger protein CONSTANS-LIKE 3 (AHRD V1 *--- COL3_ARATH); contains Interpro domain(s) IPR000315 Zinc finger, B-box	5.52007	9.45233	5.9439	2.74479	13.18	3.57166	4.70319	9.33499	1.97948	2.4099	0.968479	7.32906	7.78192	2.32268	2.98534	Orphans
Cla015913	Transcription factor (AHRD V1 *-*- D6MKM4_9ASPA); contains Interpro domain(s) IPR011598 Helix-loop-helix DNA-binding	13.5274	8.6502	11.6404	5.70433	8.51731	3.25623	2.8722	4.12437	2.67601	2.52331	0.29587	1.46006	3.34852	3.157	3.28325	bHLH
Cla015959	Mitochodrial transcription termination factor-related (AHRD V1 *--- A2Q1V4_MEDTR); contains Interpro domain(s) IPR003690 Mitochodrial transcription termination factor-related	5.67239	4.96307	6.66064	4.46731	4.06271	2.64216	1.43812	1.70797	3.55162	2.6384	1.26304	0.669894	1.94194	5.0973	3.70165	mTERF
Cla015991	Myb family transcription factor (AHRD V1 **-* D7LQI3_ARALL); contains Interpro domain(s) IPR006447 Myb-like DNA-binding region, SHAQKYF class	20.7764	12.3906	14.1141	13.4644	21.6248	20.5588	14.283	23.2591	27.8587	33.24	53.3389	58.1723	26.3154	20.402	27.538	G2-like
Cla016005	B3 domain-containing protein At3g19184 (AHRD V1 ***- Y3918_ARATH); contains Interpro domain(s) IPR003340 Transcriptional factor B3	2.51207	1.31341	1.50312	2.11211	1.67711	0.620132	0.685274	0.537817	1.58428	1.28144	0.641729	0.203716	0.309835	1.13737	0.657136	ABI3VP1
Cla016009	Ethylene responsive transcription factor 2b (AHRD V1 *-** C0J9I6_9ROSA); contains Interpro domain(s) IPR001471 Pathogenesis-related transcriptional factor and ERF, DNA-binding	0.0244751	0.251263	0.128554	0.0118201	7.85931	0.0126323	0.110647	0.0776995	0	0.0569776	0.0144372	0.154445	0.697439	0	0.221088	AP2-EREBP
Cla016019	BZIP transcription factor (AHRD V1 **-* Q0PN11_9FABA); contains Interpro domain(s) IPR011616 bZIP transcription factor, bZIP-1	64.8711	68.5075	54.3314	39.3347	45.352	10.7582	20.3612	25.1449	11.2052	8.74537	8.45641	5.23788	6.67647	11.3923	6.30423	bZIP
Cla016079	SWIb domain-containing protein (AHRD V1 *-*- B6TTM2_MAIZE); contains Interpro domain(s) IPR019835 SWIB domain	12.354	12.3771	9.20533	13.1189	13.819	24.7062	14.3132	20.0985	43.4234	31.8983	35.8425	33.1671	49.7697	68.5503	36.1975	SWI/SNF-BAF60b
Cla016088	Zinc-finger protein 1 (AHRD V1 ***- Q9XEU0_DATGL); contains Interpro domain(s) IPR007087 Zinc finger, C2H2-type	1.34969	4.78653	2.54032	1.88316	4.06809	2.36962	11.7228	4.24863	1.27772	8.26687	2.62558	2.9481	11.4804	8.13364	11.5727	C2H2
Cla016148	Two-component response regulator ARR11 (AHRD V1 *-*- B6UC09_MAIZE); contains Interpro domain(s) IPR006447 Myb-like DNA-binding region, SHAQKYF class	0.625934	0.531702	0.849468	6.26081	0.401165	9.09123	10.8049	14.7297	19.491	17.7603	10.3021	61.4527	25.2952	19.5285	30.7359	ARR-B
Cla016169	NAC domain protein IPR003441 (AHRD V1 ***- B9N2P7_POPTR); contains Interpro domain(s) IPR003441 No apical meristem (NAM) protein	2.71852	3.3126	3.8191	3.50015	2.16567	0.716145	2.29185	3.82864	0.538071	0.249315	0.0469978	0.0244385	0.672927	0.712605	0.234245	NAC
Cla016199	MYC2 transcription factor (Fragment) (AHRD V1 *--- B6DQ59_CUCSA); contains Interpro domain(s) IPR011598 Helix-loop-helix DNA-binding	105.836	89.3042	110.992	67.9011	89.9298	78.1509	89.9824	91.0424	85.1611	82.315	79.4215	102.085	66.0963	68.7985	82.826	bHLH
Cla016206	PLATZ transcription factor (Fragment) (AHRD V1 **-- F1DJR5_MAIZE); contains Interpro domain(s) IPR006734 Protein of unknown function DUF597	456.968	521.485	600.111	139.107	278.984	289.989	247.084	267.514	178.999	190.016	298.439	167.894	204.89	423.682	297.475	PLATZ
Cla016209	Heat stress transcription factor A3 (AHRD V1 *-*- D1M7W9_SOLLC); contains Interpro domain(s) IPR000232 Heat shock factor (HSF)-type, DNA-binding	26.813	21.5354	26.8505	25.3045	25.5571	25.5915	25.2521	20.104	27.3414	29.3626	7.28846	15.2611	21.4357	25.6832	29.7175	HSF
Cla016238	Lysine-specific demethylase 5A (AHRD V1 **-- F4WHF8_ACREC); contains Interpro domain(s) IPR013129 Transcription factor jumonji	11.5115	13.4789	8.66435	7.71917	12.5783	12.3614	18.0633	13.1478	10.076	23.2245	5.91562	47.4471	59.7245	11.6991	31.0337	Jumonji
Cla016239	Myb family transcription factor-like protein (AHRD V1 *--* Q84UP8_ORYSJ); contains Interpro domain(s) IPR006447 Myb-like DNA-binding region, SHAQKYF class	2.01646	1.93704	1.14632	3.11846	2.87212	2.87375	3.00261	1.67806	1.99394	0.917949	4.56113	3.34387	2.3198	2.34551	1.61275	G2-like
Cla016243	Catalytic/ coenzyme binding protein (AHRD V1 **-* D7KHH5_ARALL); contains Interpro domain(s) IPR016040 NAD(P)-binding domain	25.8326	18.4524	17.8094	35.1747	20.7796	37.104	29.8654	41.0676	66.5685	53.1931	37.4143	33.0709	64.1746	52.922	57.5699	C3H
Cla016247	Transcription factor (AHRD V1 **** O04233_VICFA); contains Interpro domain(s) IPR011616 bZIP transcription factor, bZIP-1	20.1151	16.5609	20.2283	23.8066	23.2437	24.8461	24.5756	23.3074	28.9126	19.8689	35.4057	28.3926	25.0577	45.5085	26.3546	bZIP
Cla016274	Transcription factor (Fragment) (AHRD V1 *-*- D6MK40_9ASPA); contains Interpro domain(s) IPR005333 Transcription factor, TCP	17.6204	23.5932	21.1599	11.4105	13.5881	11.728	23.3132	21.3468	6.88344	20.2041	3.05074	35.3758	13.7766	4.55399	23.6816	TCP
Cla016305	Transcriptional adapter 2 (AHRD V1 ***- F2TS17_AJEDA); contains Interpro domain(s) IPR016827 Transcriptional adaptor 2	21.5641	12.9076	19.2571	13.7081	18.1425	18.9298	11.2238	9.6651	16.5897	19.7369	36.7087	17.0298	11.1766	19.7919	20.0362	SWI/SNF-SWI3
Cla016350	Sequence-specific DNA-binding transcription factor (AHRD V1 **-- F1DGB2_COFAR); contains Interpro domain(s) IPR018500 DDT subgroup	4.72155	5.05594	6.17027	5.56101	3.9047	2.91971	3.03196	2.82515	3.21502	1.80165	2.30096	2.91522	2.39335	1.98595	3.11893	DDT
Cla016368	C2-H2 zinc finger protein (AHRD V1 ***- B0YR09_SOYBN); contains Interpro domain(s) IPR007087 Zinc finger, C2H2-type	37.372	49.6574	38.0824	41.6717	44.6347	37.9812	41.9091	40.4548	32.1728	37.2784	19.9621	32.5136	35.4029	27.3197	28.1958	C2H2
Cla016491	BZIP transcription factor (AHRD V1 **** E5GCT0_CUCME); contains Interpro domain(s) IPR011616 bZIP transcription factor, bZIP-1	52.7704	22.7241	23.5297	23.9702	25.5615	27.5922	29.7953	16.3337	20.3523	10.1193	1.40985	8.09241	12.9442	5.43934	1.45617	bZIP
Cla016540	WRKY transcription factor-c (AHRD V1 **** Q5DJV3_CAPAN); contains Interpro domain(s) IPR003657 DNA-binding WRKY	44.4121	41.7938	45.3092	30.2652	40.3303	51.857	36.6956	46.1561	51.1362	71.137	67.0094	61.0847	46.1355	74.5174	64.5087	WRKY
Cla016581	BZIP transcription factor (Fragment) (AHRD V1 **** F1DK38_MAIZE); contains Interpro domain(s) IPR011700 Basic leucine zipper	544.522	510.74	530.982	587.98	593.866	759.333	727.126	701.272	425.228	682.86	530.609	618.142	404.959	783.321	679.396	bZIP
Cla002873	BZIP transcription factor (AHRD V1 **** E2ITW7_9ASPA); contains Interpro domain(s) IPR011616 bZIP transcription factor, bZIP-1	85.1149	86.9465	83.6329	71.2206	75.7779	99.4401	82.7614	72.6099	86.6196	94.1642	164.579	136.388	102.429	91.4101	112.385	bZIP
Cla017361	BZIP transcription factor (AHRD V1 **** C0LQL1_9CARY); contains Interpro domain(s) IPR011700 Basic leucine zipper	87.9792	71.7406	90.8461	57.5069	79.7802	68.6989	68.1891	84.3817	75.8755	70.3421	173.699	98.7071	100.13	112.723	85.349	bZIP
Cla021184	G-box binding factor 3 (AHRD V1 ***- D7LDY1_ARALL); contains Interpro domain(s) IPR012900 G-box binding, MFMR	90.2249	107.28	75.3124	142.284	77.1852	40.0514	118.914	61.2817	64.5895	126.255	67.7301	87.2907	106.444	108.965	106.545	bZIP
Cla016597	Zinc finger protein CONSTANS-LIKE 3 (AHRD V1 *--- COL3_ARATH); contains Interpro domain(s) IPR000315 Zinc finger, B-box	0.638241	0.86179	0.262654	0.596345	0.445157	0.195643	0.198162	0.0695456	0.275399	0.78958	0.410923	0.696632	4.78981	0.33605	1.69983	Orphans
Cla016606	GATA transcription factor 9 (AHRD V1 *-** B6STZ1_MAIZE); contains Interpro domain(s) IPR000679 Zinc finger, GATA-type	38.5852	61.6278	51.4158	24.9093	67.9991	14.2242	34.7328	37.1704	11.5103	23.3251	7.3063	36.8065	34.516	14.8698	26.4402	C2C2-GATA
Cla016659	Response regulator 12 (AHRD V1 *-*- F4IRL1_ARATH); contains Interpro domain(s) IPR017053 Response regulator, plant B-type	8.48145	11.1721	4.64203	3.12459	7.57955	3.2772	7.23075	3.38267	1.88351	6.57816	0.654895	2.08189	3.53313	1.76247	6.57951	ARR-B
Cla016761	Multiprotein bridging factor 1 (AHRD V1 ***- C8C4P8_WHEAT); contains Interpro domain(s) IPR013729 Multiprotein bridging factor 1, N-terminal	114.673	249.935	95.0458	44.8	354.742	50.111	424.535	86.7206	20.8642	70.5441	251.709	473.562	401.474	57.2476	203.538	MBF1
Cla016849	Nuclear transcription factor Y subunit A-3 (AHRD V1 **** B6TQI5_MAIZE); contains Interpro domain(s) IPR001289 CCAAT-binding transcription factor, subunit B	126.052	152.91	138.745	69.2124	107.207	51.0485	36.7989	49.7876	26.4733	35.4717	30.3689	36.2658	21.5919	23.1024	24.8044	CCAAT
Cla016859	Growth-regulating factor 5 (AHRD V1 *-*- Q8L8A6_ARATH); contains Interpro domain(s) IPR014977 WRC	0.540232	0.18286	0.0683986	0.0383768	0.0843762	0.0531009	0.0775194	0.0962809	0.167931	0.0549625	6.04524	0.171687	0.11442	0.160451	0.211576	GRF
Cla016899	Histidine kinase 2 (AHRD V1 **** A3QVR9_LOTJA); contains Interpro domain(s) IPR006189 CHASE	65.1739	40.1191	58.219	34.8124	45.8317	25.8144	9.39079	21.4204	12.9155	19.6198	1.73925	2.63392	4.78259	6.1799	9.58253	Orphans
Cla016918	Zinc finger CCCH domain-containing protein 17 (AHRD V1 **** C3H17_ARATH); contains Interpro domain(s) IPR000571 Zinc finger, CCCH-type	32.7988	31.2378	32.6487	27.7659	33.5484	32.2145	30.0787	37.1946	26.1471	31.4634	30.375	32.2142	26.4222	24.1765	29.5239	C3H
Cla016926	Zinc finger protein (AHRD V1 *-*- Q9M3F1_ARATH); contains Interpro domain(s) IPR007087 Zinc finger, C2H2-type	44.4036	54.786	46.8896	45.4856	73.6576	70.0777	85.1797	78.2332	63.2501	62.165	70.5294	77.5391	85.9604	62.0594	66.178	C2H2
Cla016980	MYB transcription factor (AHRD V1 **** Q6R098_ARATH); contains Interpro domain(s) IPR015495 Myb transcription factor	0.144711	0.0633686	0.0675281	0.0119736	0	0.0154849	0.511193	0.0113456	0	0	0	11.3635	6.49103	0	0	MYB
Cla016990	NAC domain protein (AHRD V1 ***- C0KLH1_PONTR); contains Interpro domain(s) IPR003441 No apical meristem (NAM) protein	294.839	177.297	130.26	56.4325	128.078	188.815	221.621	203.453	92.4554	108.467	214.94	274.782	101.738	241.284	82.679	NAC
Cla016993	Dof zinc finger protein (AHRD V1 ***- C4B6D7_IPOBA); contains Interpro domain(s) IPR003851 Zinc finger, Dof-type	40.4044	44.3851	54.3124	16.5938	26.3662	27.3777	26.7347	30.1867	21.4798	22.0675	75.4542	29.5263	27.4131	120.921	29.4422	C2C2-Dof
Cla017011	Zinc finger-homeodomain protein 1 (Fragment) (AHRD V1 **-- B0LK19_CUCSA); contains Interpro domain(s) IPR006456 ZF-HD homeobox protein Cys/His-rich dimerisation region	1.30496	0.561423	0.316628	0.246456	0.735283	0.200087	0.522446	0.144546	0.0734193	0.0317272	0.189024	0.946599	0.129342	0.0285076	0.0932503	zf-HD
Cla017026	FACT complex subunit SSRP1 (AHRD V1 *--- C0HB78_SALSA); contains Interpro domain(s) IPR000969 Structure-specific recognition protein	50.7608	41.515	46.7224	51.6031	47.9191	56.1449	49.1788	46.9257	62.35	60.6873	43.3104	42.3494	58.0874	83.4853	61.5369	HMG
Cla017063	BAH and TFIIS domain-containing protein (AHRD V1 *-*- F4JCS8_ARATH); contains Interpro domain(s) IPR001025 Bromo adjacent region	35.6054	46.815	40.9795	43.7303	40.9431	44.7364	51.3917	49.1975	44.425	58.2083	30.1143	43.0338	55.2101	49.2137	57.974	IWS1
Cla017080	Homeobox-leucine zipper-like protein (AHRD V1 ***- Q3HRT1_PICGL); contains Interpro domain(s) IPR003106 Leucine zipper, homeobox-associated	45.1478	61.1208	43.2051	30.7092	47.7906	56.7091	62.086	38.7732	31.9705	83.9506	151.811	160.948	97.7846	74.8356	140.848	HB
Cla017100	MYB transcription factor (AHRD V1 **** Q9SPG9_ARATH); contains Interpro domain(s) IPR015495 Myb transcription factor	0.103231	0.132681	0	0.0988324	0	0.156372	0.788324	0.958187	4.23939	3.20301	37.4755	160.893	67.9413	32.8835	47.1986	MYB
Cla017114	Zinc finger CCCH domain-containing protein 41 (AHRD V1 **-* C3H41_ARATH); contains Interpro domain(s) IPR012677 Nucleotide-binding, alpha-beta plait	27.371	19.368	24.7409	17.7342	23.2649	21.4035	20.6914	18.0469	18.9694	18.2942	32.3922	27.8884	23.0053	21.8358	29.9177	C3H
Cla017143	BHLH transcription factor (AHRD V1 *--- Q84WX1_BRANA); contains Interpro domain(s) IPR011598 Helix-loop-helix DNA-binding	26.5948	13.5096	11.4991	9.90482	14.2791	7.92213	5.78438	5.0132	1.99815	2.82887	0.539253	0	0.786689	0.0190448	0.134153	bHLH
Cla017213	WRKY transcription factor 4 (AHRD V1 **** E7BTN1_VITVI); contains Interpro domain(s) IPR003657 DNA-binding WRKY	3.38298	3.96502	1.99636	0.827271	25.043	0.424078	3.1374	1.05738	0.103321	0.112333	0.417236	0.341542	2.24417	0.125286	0.320761	WRKY
Cla017214	Acetyltransferase GNAT family protein expressed (AHRD V1 **** Q10Q85_ORYSJ); contains Interpro domain(s) IPR000182 GCN5-related N-acetyltransferase	0.892355	7.20626	2.48636	3.16427	1.0304	3.34171	14.5795	12.0212	1.55897	15.6737	4.59398	63.0961	85.6845	8.01729	167.917	GNAT
Cla017270	Zinc finger CCCH domain-containing protein 37 (AHRD V1 *-** E9CEA3_CAPO3); contains Interpro domain(s) IPR000860 Tetrapyrrole biosynthesis, hydroxymethylbilane synthase	65.9096	76.0162	65.8022	82.4095	94.185	95.0776	154.487	142.398	124.846	78.9067	77.5863	96.6757	107.976	157.673	76.4014	C3H
Cla017285	RNA polymerase sigma factor (AHRD V1 ***- Q59965_SYNP2); contains Interpro domain(s) IPR013325 RNA polymerase sigma factor, region 2	1.15617	1.52982	0.862258	1.3935	0.775389	1.17364	0.665289	0.831826	0.855566	0.736514	0.0918735	0.229827	0.447025	0.734831	1.51681	Sigma70-like
Cla017291	MADS-box family transcription factor (AHRD V1 *-*- P93468_PINRE); contains Interpro domain(s) IPR002100 Transcription factor, MADS-box	2.53551	4.89625	2.521	4.99205	4.02222	6.37884	6.91759	7.25017	6.21883	4.16709	1.34419	5.00395	14.155	6.80028	8.6835	MADS
Cla017355	WRKY transcription factor 3 (AHRD V1 *-** C9DHZ2_9ROSI); contains Interpro domain(s) IPR003657 DNA-binding WRKY	26.5347	41.3904	28.0838	19.8101	25.6082	14.8789	30.0975	37.2651	9.43718	9.01538	3.97031	16.4341	18.4596	7.66353	5.56497	WRKY
Cla017357	Histone-lysine N-methyltransferase MEDEA (AHRD V1 **-- MEDEA_ARATH); contains Interpro domain(s) IPR001214 SET	86.9217	69.2277	74.3109	73.5293	68.3501	80.1309	81.4938	83.4487	80.0455	74.7826	17.8405	58.873	81.6443	88.965	92.3241	SET
Cla017389	Ethylene responsive transcription factor 2b (AHRD V1 **** C0J9I6_9ROSA); contains Interpro domain(s) IPR001471 Pathogenesis-related transcriptional factor and ERF, DNA-binding	171.051	152.647	112.185	113.89	398.042	167.659	205.401	163.963	86.0162	52.2984	1032.09	273.793	170.122	130.444	68.6072	AP2-EREBP
Cla017413	ATP-dependent RNA helicase (AHRD V1 *-** B0XEL6_CULQU); contains Interpro domain(s) IPR014001 DEAD-like helicase, N-terminal	15.4257	20.6635	29.2156	10.2216	13.4924	14.7316	21.1044	25.8675	20.3852	15.9561	15.4551	22.9845	36.8645	14.4018	21.0213	C3H
Cla017444	BZIP family transcription factor (Fragment) (AHRD V1 *-** Q677A7_HYAOR); contains Interpro domain(s) IPR011616 bZIP transcription factor, bZIP-1	17.698	20.8847	17.5729	18.888	25.4644	20.8686	30.1267	23.396	25.9314	28.9125	30.3592	38.8543	34.8886	49.1042	27.2979	bZIP
Cla017463	MYB transcription factor (AHRD V1 **** Q0ZPA2_CUCSA); contains Interpro domain(s) IPR015495 Myb transcription factor	0.737967	1.12338	2.00844	0.133537	0.404965	1.83286	1.52243	1.12526	1.98611	0.413237	0.892149	10.4404	2.89771	6.65832	0.605648	MYB
Cla017496	MYB transcription factor (AHRD V1 *-** C0HGB2_MAIZE); contains Interpro domain(s) IPR015495 Myb transcription factor	23.123	12.6868	20.042	36.4727	65.5409	65.5885	28.8712	48.8946	43.9642	72.9179	84.4801	16.1539	17.1878	45.993	72.044	MYB
Cla017501	Zinc finger CCCH domain-containing protein 37 (AHRD V1 *-** E9CEA3_CAPO3); contains Interpro domain(s) IPR013781 Glycoside hydrolase, subgroup, catalytic core	52.5332	56.6286	44.5326	54.4649	71.0875	78.8077	80.3055	97.0306	79.6466	75.3709	32.7477	94.0067	109.769	69.3452	84.1412	C3H
Cla017511	Protein FAR1-related sequence 4 (AHRD V1 **-- F4I2C4_ARATH); contains Interpro domain(s) IPR004330 Transcription factor, FAR1-related	127.622	134.122	118.165	117.582	134.574	122.096	128.174	88.1406	97.6921	87.5656	105.449	120.915	119.026	86.6116	117.186	FAR1
Cla017516	Transcription factor (AHRD V1 *-*- D6MKM4_9ASPA); contains Interpro domain(s) IPR011598 Helix-loop-helix DNA-binding	19.1231	37.8095	32.8415	59.5131	59.0313	49.0101	84.2812	47.0087	39.5316	32.9662	5.16595	16.6785	38.761	17.951	35.4711	bHLH
Cla017518	BHLH transcription factor (AHRD V1 *-*- B6TXR4_MAIZE); contains Interpro domain(s) IPR011598 Helix-loop-helix DNA-binding	4.03365	9.97387	4.7814	3.70966	7.05985	19.3039	24.6882	30.136	19.5714	20.6506	520.655	122.117	46.1212	23.855	74.599	bHLH
Cla017529	Squamosa promoter-binding protein (AHRD V1 ***- B8Y9B1_PONTR); contains Interpro domain(s) IPR004333 Transcription factor, SBP-box	25.3402	24.9826	21.7868	27.2576	23.7707	9.18443	5.73826	12.3799	6.45479	7.03124	1.9182	2.94687	4.12665	2.3267	4.90092	SBP
Cla017536	Helicase SWR1 (AHRD V1 *--- Q7X9V2_ARATH); contains Interpro domain(s) IPR000330 SNF2-related	12.7162	12.3939	12.9267	13.8546	13.1956	18.3029	12.178	10.9024	19.2218	17.487	40.1258	16.3289	16.7152	20.9631	14.6141	SNF2
Cla017553	Homeobox-leucine zipper protein 14 (AHRD V1 *-*- D7LZT3_ARALL); contains Interpro domain(s) IPR003106 Leucine zipper, homeobox-associated	1.5354	1.82858	1.67185	1.23368	1.16502	0.712456	0.341177	0.343083	0.197483	0.117707	0.604961	0.433753	0.0973597	0.157852	0.0399471	HB
Cla017611	Pheres1 (Fragment) (AHRD V1 *-*- B2BFM9_ARALY); contains Interpro domain(s) IPR002100 Transcription factor, MADS-box	165.327	111.752	131.118	97.4126	176.164	53.1775	56.4946	44.0121	7.13047	10.3823	8.00059	2.56967	7.19201	3.82606	0.853329	MADS
Cla017624	BEL1-like homeodomain protein 2 (AHRD V1 *--- F4JQI6_ARATH); contains Interpro domain(s) IPR006563 POX	342.412	362.159	399.525	323.049	350.87	357.754	312.022	325.355	305.769	325.847	276.253	460.732	233.065	311.977	469.17	HB
Cla017651	Plant-specific domain TIGR01568 family protein (AHRD V1 *--- B6UEQ7_MAIZE); contains Interpro domain(s) IPR006458 Protein of unknown function DUF623, plant	0	0	0	0	9.84808	0.0160499	0	0	0	0.0635089	0.17679	1.0102	0.147945	1.30058	0.0215436	OFP
Cla017664	Auxin response factor 21 (AHRD V1 *-*- D9HNU8_MAIZE); contains Interpro domain(s) IPR003340 Transcriptional factor B3	0.0431291	0.0620385	0.0811208	0.0716745	0.0232744	0	0.0743035	0.0283268	0.08205	0.10389	0	0.0551151	0.102387	0.114021	1.19014	ABI3VP1
Cla017696	Abscisic acid insensitive (AHRD V1 **-- B3U2B5_CUCSA); contains Interpro domain(s) IPR011700 Basic leucine zipper	5.95631	4.42237	5.42173	9.55733	5.56355	6.40841	8.11471	7.08964	9.84573	13.0649	1.59271	2.51883	5.21302	9.66891	9.47845	bZIP
Cla017709	BZIP transcription factor-like protein (AHRD V1 **** Q8L5Y2_ARATH); contains Interpro domain(s) IPR011616 bZIP transcription factor, bZIP-1	30.3644	21.3651	24.0802	22.8158	18.3688	28.8316	20.5362	21.2105	39.4071	48.7107	31.1702	28.6933	30.798	87.5231	46.5324	bZIP
Cla017720	Ethylene-responsive transcription factor 1 (AHRD V1 *-** ERF1_ORYSJ); contains Interpro domain(s) IPR001471 Pathogenesis-related transcriptional factor and ERF, DNA-binding	0.174047	0.249245	0.112708	0.332514	0.852924	0.0605159	7.70562	4.81248	0.0316198	2.05986	1.62838	0.62839	4.17084	0.188185	0.0251124	AP2-EREBP
Cla017729	Heat stress transcription factor A3 (AHRD V1 ***- D1M7W9_SOLLC); contains Interpro domain(s) IPR000232 Heat shock factor (HSF)-type, DNA-binding	31.1892	30.2075	28.2475	23.7335	30.6633	26.6919	28.8295	21.205	26.5944	10.8519	71.4243	27.9229	33.5115	49.2668	36.3007	HSF
Cla017742	Os01g0318400 protein (Fragment) (AHRD V1 *-*- Q7XXQ7_ORYSJ)	2.98351	7.46566	3.93828	2.86734	8.07142	1.19919	7.89745	1.20343	0.91256	0.13083	158.208	37.1812	3.91977	0.713514	0.711951	Trihelix
Cla017755	PLATZ transcription factor (Fragment) (AHRD V1 **-- F1DJR5_MAIZE); contains Interpro domain(s) IPR006734 Protein of unknown function DUF597	27.3749	25.7669	14.0815	43.8719	17.0791	14.5983	34.0769	22.7456	17.7291	9.96893	8.81972	28.2245	13.1988	8.5262	6.8232	PLATZ
Cla017782	Zinc finger family protein (AHRD V1 ***- D7LWQ5_ARALL); contains Interpro domain(s) IPR007087 Zinc finger, C2H2-type	4.81599	13.5754	5.95859	5.78039	14.4846	9.58274	13.661	15.5284	11.7199	19.397	5.67552	68.8748	50.7919	12.8006	50.1984	C2H2
Cla017831	Unknown Protein (AHRD V1); contains Interpro domain(s) IPR006779 DNA binding protein S1FA	150.995	166.788	106.572	175.195	132.406	172.7	147.108	108.748	206.121	189.91	268.401	151.16	194.483	314.552	229.315	S1Fa-like
Cla017846	Nuclear transcription factor Y subunit B-1 (AHRD V1 ***- F4ITZ4_ARATH); contains Interpro domain(s) IPR003957 Transcription factor, CBFA/NFYB, DNA topoisomerase	154.242	179.747	141.789	169.029	164.391	209.913	205.774	172.273	192.326	270.374	661.365	296.105	397.149	222.428	320.778	CCAAT
Cla017850	MYB transcription factor (Fragment) (AHRD V1 **-- A1DR87_CATRO); contains Interpro domain(s) IPR006447 Myb-like DNA-binding region, SHAQKYF class	2.19554	1.45252	2.23088	1.131	1.35175	2.63937	1.81145	4.13813	2.69451	2.32453	27.9935	7.94584	7.03622	74.8655	6.48817	MYB
Cla017890	Dof zinc finger protein (AHRD V1 *-*- Q9M4G1_SOLTU); contains Interpro domain(s) IPR003851 Zinc finger, Dof-type	9.71156	10.8482	7.51691	4.84289	8.22546	10.2888	14.6991	9.54043	5.85822	4.76739	2.98691	7.61802	6.82868	6.29631	10.4754	C2C2-Dof
Cla017897	MYB DNA binding protein/ transcription factor-like protein (Fragment) (AHRD V1 *--* B8CFV0_THAPS); contains Interpro domain(s) IPR015495 Myb transcription factor	26.4693	27.1624	26.2186	17.6962	25.4408	23.7028	28.0551	20.5533	18.7714	19.4754	27.8795	32.1963	27.9488	19.3793	25.6106	MYB
Cla017902	GRAS family transcription factor (AHRD V1 **-- B9HBM9_POPTR); contains Interpro domain(s) IPR005202 GRAS transcription factor	103.69	80.0405	112.499	85.4664	108.425	90.5826	64.6666	59.523	86.3654	86.2682	42.2301	81.8794	55.0311	62.5463	129.855	GRAS
Cla017936	BEL1-like homeodomain protein 2 (AHRD V1 *--- F4JQI6_ARATH); contains Interpro domain(s) IPR006563 POX	12.8285	8.77861	10.2561	7.66072	7.71596	19.1765	3.93224	6.63197	3.49704	5.43867	7.00146	8.45953	11.0454	4.85489	6.0259	HB
Cla017966	MYB transcription factor (Fragment) (AHRD V1 **-* E7BJY5_MALDO); contains Interpro domain(s) IPR006447 Myb-like DNA-binding region, SHAQKYF class	154.385	193.377	154.727	97.3371	100.351	66.3229	122.681	98.3258	61.8083	114.203	15.5144	26.1105	17.4878	58.3551	120.724	MYB
Cla017995	Trihelix transcription factor (AHRD V1 *--- B0EW03_SOYBN); contains Interpro domain(s) IPR017877 MYB-like	30.0058	69.0074	12.7179	26.2916	25.7336	51.7241	69.0717	37.1576	35.4471	103.502	277.75	209.866	433.357	68.9486	368.108	Trihelix
Cla018026	WRKY transcription factor 17 (AHRD V1 **** C9DI06_9ROSI); contains Interpro domain(s) IPR003657 DNA-binding WRKY	1.30918	3.42177	1.61471	0.549355	2.12963	0.680847	0.209197	0.684211	0.830262	0.183547	0.757515	0.30273	0.288396	0.856961	1.18128	WRKY
Cla018040	Plant-specific domain TIGR01568 family protein (AHRD V1 *--- B6U561_MAIZE); contains Interpro domain(s) IPR006458 Protein of unknown function DUF623, plant	0.38875	0.291452	0.0497191	0.728682	0.435322	1.04623	1.19769	1.12179	2.34131	3.40192	1.1116	4.88983	4.02422	1.6266	2.91552	OFP
Cla018100	Trihelix transcription factor GT-3b (AHRD V1 *--- TGT3B_ARATH); contains Interpro domain(s) IPR017877 MYB-like	0.348482	0.961555	0.400859	1.34211	1.50656	2.20948	7.37722	22.0027	6.3859	40.7435	95.0065	132.541	190.51	11.343	157.538	Trihelix
Cla018224	Kinase interacting family protein (AHRD V1 *--- Q9C6Q9_ARATH); contains Interpro domain(s) IPR015216 SANT associated	33.4375	28.4863	38.9683	26.5692	24.5209	25.389	34.5486	34.0758	38.2656	23.3943	27.2205	46.2181	27.4683	32.4218	32.5906	Orphans
Cla018261	Pseudo response regulator (AHRD V1 ***- B9HM08_POPTR); contains Interpro domain(s) IPR001789 Signal transduction response regulator, receiver region	150.893	168.743	150.046	134.546	116.109	97.6089	215.132	126.833	107.942	115.57	64.8292	247.002	161.93	24.7342	119.497	Pseudo ARR-B
Cla018275	Unknown Protein (AHRD V1); contains Interpro domain(s) IPR006779 DNA binding protein S1FA	66.8323	53.9578	47.6296	55.2838	62.2756	112.62	102.824	61.3609	83.6991	94.2864	389.241	379.76	196.626	144.408	154.195	S1Fa-like
Cla018293	Auxin response factor 10 (AHRD V1 ***- E2FHH6_SOLLC); contains Interpro domain(s) IPR010525 Auxin response factor	7.2214	6.53506	7.65226	15.2697	8.76825	9.79535	7.60417	8.25961	15.8301	11.0219	7.09005	11.5615	12.6074	20.5773	13.368	ARF
Cla018308	Telomere repeat-binding protein 4 (AHRD V1 **-* TRP4_ARATH); contains Interpro domain(s) IPR001005 SANT, DNA-binding	100.751	75.913	103.624	71.1339	86.6245	86.1753	91.0855	97.5312	83.409	81.7416	253.359	148.194	77.682	100.029	92.0153	MYB
Cla018312	Transcription factor-like (AHRD V1 *-*- Q650T3_ORYSJ); contains Interpro domain(s) IPR005333 Transcription factor, TCP	8.28249	21.3607	9.90568	10.0435	7.98592	21.6908	35.673	29.4172	27.3123	40.1326	26.6749	15.0885	15.8899	66.475	11.3077	TCP
Cla018313	RNA polymerase sigma-70 factor (AHRD V1 ***- D7LJA3_ARALL); contains Interpro domain(s) IPR016262 RNA polymerase sigma factor, SigB/SigC/SigD, plastid	0.423898	0.578361	1.43728	1.39417	0.845094	1.76167	1.78706	6.97145	8.28844	12.2436	0.754113	4.34281	13.845	12.1865	10.4155	Sigma70-like
Cla018360	Homeobox-leucine zipper-like protein (AHRD V1 *-*- Q3HRT1_PICGL); contains Interpro domain(s) IPR001356 Homeobox	0	0	0	0	0	0	0	0	0	0.0135303	0.451533	0	0	0	0.0196392	HB
Cla018445	Protein TIFY 6B (AHRD V1 ***- A8MR24_ARATH); contains Interpro domain(s) IPR010399 Tify	2.30516	4.14854	1.88134	2.19459	2.26543	4.7258	4.60806	12.0804	6.5471	38.6137	4.44259	8.8125	3.24065	14.9603	14.6197	Tify
Cla018501	MYB transcription factor (AHRD V1 *-** B4FU27_MAIZE); contains Interpro domain(s) IPR015495 Myb transcription factor	13.2104	17.6828	18.4364	6.51372	4.37565	32.4306	28.5173	43.1913	23.3406	17.2361	21.2666	52.6928	21.6132	8.66181	24.0109	MYB
Cla018506	Ethylene responsive transcription factor 2a (AHRD V1 *-** C0J9I7_9ROSA); contains Interpro domain(s) IPR001471 Pathogenesis-related transcriptional factor and ERF, DNA-binding	41.9613	52.8158	62.1728	31.5795	56.3487	43.0972	25.323	27.3388	44.1933	26.497	117.817	36.9256	32.897	54.0288	43.5964	AP2-EREBP
Cla018537	Transcription factor BIM1 (AHRD V1 ***- F4K9L2_ARATH); contains Interpro domain(s) IPR011598 Helix-loop-helix DNA-binding	46.3728	39.4894	45.2503	60.3227	50.498	48.5505	42.1662	36.2666	41.4923	38.1547	8.1384	9.48999	26.8382	24.5477	26.5596	bHLH
Cla018544	MADS box transcription factor (AHRD V1 ***- Q9SBQ1_PETHY); contains Interpro domain(s) IPR002487 Transcription factor, K-box	35.2097	45.0059	49.0909	43.4689	30.326	21.257	23.2853	29.5707	22.8593	21.0476	7.02496	24.3618	18.7945	15.7032	23.5869	MADS
Cla018546	Squamosa promoter binding protein 3 (AHRD V1 *-*- Q1MU26_9BRYO); contains Interpro domain(s) IPR004333 Transcription factor, SBP-box	18.8894	13.8144	19.8384	27.5728	8.84984	15.8523	3.35281	7.56176	13.7208	2.8741	1.13963	1.54033	3.76783	6.64317	5.01708	SBP
Cla018555	TB1-like TCP family transcription factor (Fragment) (AHRD V1 *-*- F5AII9_9ASTR); contains Interpro domain(s) IPR005333 Transcription factor, TCP	0.231619	0.538675	0.250789	0.554353	0.117543	0.259761	0.277424	0.54004	1.18948	0.561557	0.420975	0.094699	0.148172	1.34921	0.0943814	TCP
Cla018570	Activating signal cointegrator 1 complex subunit 3 (AHRD V1 **-- F4WEX0_ACREC); contains Interpro domain(s) IPR004179 Sec63 domain	14.7019	14.3304	14.6872	17.2814	14.0275	18.3978	18.4256	15.3001	18.9573	16.5737	13.9175	20.5146	29.114	18.6284	16.5	SNF2
Cla018577	Zinc finger family protein (AHRD V1 *-*- D7LRS3_ARALL); contains Interpro domain(s) IPR007087 Zinc finger, C2H2-type	4.02852	4.58367	2.97632	4.79339	2.26172	4.00238	3.65357	3.47779	5.07467	2.09757	1.51435	2.45496	4.43874	6.01904	2.78644	C2H2
Cla018592	Pseudo response regulator (AHRD V1 ***- B9N4C8_POPTR); contains Interpro domain(s) IPR001789 Signal transduction response regulator, receiver region	73.9945	60.6388	77.3657	50.8963	60.3541	53.1449	64.7362	53.7373	54.6591	39.0567	65.7117	53.9231	42.5047	25.5604	49.6966	Pseudo ARR-B
Cla018596	NAC domain protein IPR003441 (AHRD V1 ***- B9I557_POPTR); contains Interpro domain(s) IPR003441 No apical meristem (NAM) protein	54.3609	45.0018	38.8669	38.2846	43.6109	56.7859	71.0139	93.091	90.1385	71.2104	57.6534	134.046	100.052	126.883	65.5673	NAC
Cla018601	MADS-box transcription factor 1 (AHRD V1 *-*- D1MFS6_HEVBR); contains Interpro domain(s) IPR002100 Transcription factor, MADS-box	8.08929	5.0437	5.47027	6.88927	8.36688	5.32247	6.95284	4.8366	4.59131	1.88371	4.85167	2.89765	3.6402	3.05563	1.49203	MADS
Cla018604	Dof zinc finger protein (AHRD V1 ***- C4B6D7_IPOBA); contains Interpro domain(s) IPR003851 Zinc finger, Dof-type	0.109986	0.164676	0.110862	0.0322142	0.122082	0.0152464	0.0140164	0.243749	0.184808	0.050388	8.28447	0.521734	0.422327	18.0717	0.221921	C2C2-Dof
Cla018609	Zinc finger-homeodomain protein 1 (Fragment) (AHRD V1 **-- B0LK17_YUCFI); contains Interpro domain(s) IPR006456 ZF-HD homeobox protein Cys/His-rich dimerisation region	32.4134	41.5563	46.2992	138.13	48.0885	13.66	8.63751	24.147	23.0591	13.8901	39.6181	1.72081	3.40538	6.9801	6.49637	zf-HD
Cla018630	BTB/POZ domain-containing protein (AHRD V1 ***- D2KTV8_LOTJA); contains Interpro domain(s) IPR000197 Zinc finger, TAZ-type	76.9212	27.4445	37.1781	56.9085	46.3039	23.1917	10.3979	8.37761	10.0304	16.4427	5.76689	4.17757	11.4676	12.4136	21.4338	TAZ
Cla018631	At5g37260-like protein (Fragment) (AHRD V1 ***- E7CE53_SOLHA); contains Interpro domain(s) IPR006447 Myb-like DNA-binding region, SHAQKYF class	6.99302	8.90427	5.67512	1.82314	6.95843	4.09199	8.45378	6.72355	4.94107	3.21956	47.8019	17.7335	28.4166	181.36	7.30595	MYB
Cla018713	Response regulator 12 (AHRD V1 *-*- F4IRL1_ARATH); contains Interpro domain(s) IPR017053 Response regulator, plant B-type	7.47837	5.96335	6.9968	4.66305	5.68576	6.72791	3.88806	3.68281	6.25747	1.91212	1.09068	2.74303	3.49749	5.48837	2.3155	ARR-B
Cla018722	BHLH transcription factor (AHRD V1 ***- B6TXR4_MAIZE); contains Interpro domain(s) IPR011598 Helix-loop-helix DNA-binding	13.8227	17.8938	15.9263	10.3098	12.0969	3.05436	23.236	11.8632	2.18834	5.25294	13.1736	12.5611	7.36872	11.6861	7.66489	bHLH
Cla018724	AP2 domain-containing transcription factor (AHRD V1 **** B9IMF3_POPTR); contains Interpro domain(s) IPR003340 Transcriptional factor B3	104.931	104.913	137.828	69.7236	96.2661	30.3089	30.6726	32.9141	14.4957	13.6792	19.8347	13.8538	9.26981	13.8091	15.3665	AP2-EREBP
Cla018797	CONSTANS-like protein (AHRD V1 ***- E9NQ33_GOSHI); contains Interpro domain(s) IPR010402 CCT domain	14.4042	17.6428	24.2593	5.88898	8.38504	12.1265	1.35187	18.4727	7.18943	13.2464	8.42593	26.3459	13.9191	45.898	32.6661	C2C2-CO-like
Cla018855	Pathogenesis-related homeodomain protein (AHRD V1 *--- F4JPG3_ARATH); contains Interpro domain(s) IPR019787 Zinc finger, PHD-finger	8.77658	8.02396	8.63625	9.79577	8.64866	9.1344	9.00383	9.13367	8.94878	9.92745	5.44561	5.07907	8.1004	7.79783	8.64296	HB
Cla018860	Transcription Factor (AHRD V1 ***- Q84LF9_ORYSA); contains Interpro domain(s) IPR011598 Helix-loop-helix DNA-binding	69.3859	85.0983	38.6806	50.4094	38.7321	47.9161	51.5925	20.0529	15.6352	16.4034	61.6819	114.133	19.1044	21.4478	42.1315	bHLH
Cla018927	WUSCHEL-related homeobox-containing protein 4 (AHRD V1 *-*- C0LAL8_9MAGN); contains Interpro domain(s) IPR001356 Homeobox	0.055697	0.0956035	0.0401345	0.0339883	0.12824	1.5258	0.832662	0.263377	1.45545	4.76529	1.32978	2.74826	1.63151	0.337992	3.04634	HB
Cla018976	LOB domain protein 42 (AHRD V1 ***- D7KWD0_ARALL); contains Interpro domain(s) IPR004883 Lateral organ boundaries, LOB	1.15071	16.4102	5.724	2.51855	12.3652	0.975723	25.4903	6.76033	1.09866	0.894317	472.217	249.047	86.07	10.3242	3.09537	LOB
Cla019003	Nuclear transcription factor Y subunit B-1 (AHRD V1 **-- F2QV32_PICP7); contains Interpro domain(s) IPR003958 Transcription factor CBF/NF-Y/archaeal histone	70.1478	70.6904	64.9032	70.701	56.6721	79.5768	85.5018	73.2427	75.0465	62.6138	84.8935	75.8778	72.9231	104.387	73.5667	CCAAT
Cla019030	Transcription factor BIM1 (AHRD V1 ***- F4K9L2_ARATH); contains Interpro domain(s) IPR011598 Helix-loop-helix DNA-binding	11.2983	13.8953	11.0632	9.644	14.5434	9.314	11.7056	6.57193	6.07643	6.37481	11.635	11.5569	7.87051	8.64415	7.4469	bHLH
Cla019034	Dof zinc finger protein (AHRD V1 *-*- Q6Z345_ORYSJ); contains Interpro domain(s) IPR003851 Zinc finger, Dof-type	31.5046	33.9875	27.8856	42.786	28.5715	16.6343	24.3116	30.4976	20.9212	14.9194	6.16964	11.9076	35.7763	27.1961	20.6706	C2C2-Dof
Cla019059	Chaperone protein dnaJ (AHRD V1 ***- C6LT25_GIAIB); contains Interpro domain(s) IPR015609 Molecular chaperone, heat shock protein, Hsp40, DnaJ	14.6227	16.2392	15.777	15.4671	20.1795	19.7801	16.7182	14.4844	19.4278	18.6338	37.8687	21.3044	17.4809	20.2404	19.4115	C2H2
Cla019075	Zinc finger family protein (AHRD V1 *-*- D7LRS3_ARALL); contains Interpro domain(s) IPR007087 Zinc finger, C2H2-type	1.5868	0.895409	0.788044	0.766864	0.792438	2.12092	1.6366	2.70583	0.985677	0.837663	0.428391	0.863852	0.960405	1.82226	0.32032	C2H2
Cla019081	Chromodomain-helicase-DNA-binding protein 1-like (AHRD V1 *--* CHD1L_DANRE); contains Interpro domain(s) IPR014001 DEAD-like helicase, N-terminal	14.3747	9.30919	10.0273	12.6311	10.3833	18.506	13.6438	10.0666	19.2857	12.5467	11.2889	9.6573	9.64077	24.1594	13.2987	SNF2
Cla019099	NAC domain protein IPR003441 (AHRD V1 ***- B9I557_POPTR); contains Interpro domain(s) IPR003441 No apical meristem (NAM) protein	21.3967	43.6733	12.2018	19.1607	28.9115	54.7456	62.5041	78.6392	103.277	119.548	81.703	181.848	157.69	120.297	149.212	NAC
Cla019107	Dof zinc finger protein (AHRD V1 ***- C4B6D7_IPOBA); contains Interpro domain(s) IPR003851 Zinc finger, Dof-type	24.4256	34.4675	27.2752	31.3133	37.5436	30.1986	35.4558	47.999	31.0974	33.8397	22.7259	30.9226	31.3284	56.6712	27.354	C2C2-Dof
Cla019153	MYB transcription factor 1 (AHRD V1 ***- D3Y3F5_9ROSI); contains Interpro domain(s) IPR006447 Myb-like DNA-binding region, SHAQKYF class	293.879	210.109	230.332	231.98	225.047	186.564	219.15	172.669	121.647	73.3677	191.22	138.515	134.906	246.582	92.3963	MYB
Cla019170	LIM domain protein (AHRD V1 **-- Q306K1_BRANA); contains Interpro domain(s) IPR001781 Zinc finger, LIM-type	42.4195	52.8059	33.4537	34.6568	41.2495	76.1305	61.7094	81.9575	81.6297	64.5156	69.4078	80.214	68.9704	121.278	45.9874	LIM
Cla019174	BAH and TFIIS domain-containing protein (AHRD V1 ***- F4JCS8_ARATH); contains Interpro domain(s) IPR003617 Transcription elongation factor, TFIIS/CRSP70, N-terminal, sub-type	44.9181	44.434	47.1921	41.3746	45.9544	40.938	42.4184	34.7086	35.8958	36.0661	61.049	43.3394	39.6848	34.9504	36.8409	IWS1
Cla019199	Myb family transcription factor (AHRD V1 **-* D7M9F3_ARALL); contains Interpro domain(s) IPR015495 Myb transcription factor	0.703287	0.916614	0.982521	1.8896	1.79682	1.46216	1.06081	1.47067	0.804568	1.23445	2.66141	1.29782	2.1795	0.596901	1.20749	MYB
Cla019223	MYB transcription factor (AHRD V1 *--* B4FF63_MAIZE); contains Interpro domain(s) IPR015495 Myb transcription factor	0.166975	0.896692	2.53444	0.383902	0.0621843	1.0295	0.854496	7.35844	1.35901	38.6274	0.510036	41.2582	64.6942	6.72335	141.248	MYB
Cla019252	Elongator complex protein 3 (AHRD V1 **-- F4W777_ACREC); contains Interpro domain(s) IPR005910 Histone acetyltransferase ELP3	79.0344	50.3777	69.5886	45.0675	57.3458	51.7981	32.2863	27.0854	42.7157	36.7531	66.8231	38.4557	31.1734	42.5492	43.5128	GNAT
Cla019254	Zinc finger protein (AHRD V1 ***- B6STE4_MAIZE)	10.641	13.5074	11.4849	17.9691	18.2076	16.2513	17.7584	15.2578	21.8729	17.3257	15.0585	18.1492	13.96	25.9042	22.3239	C2H2
Cla019268	Metallo-beta-lactamase family protein (AHRD V1 *-*- A3ERL5_9BACT); contains Interpro domain(s) IPR001279 Beta-lactamase-like	24.7015	14.0283	22.3064	17.419	12.0137	16.4964	13.4127	20.4437	18.74	12.5347	9.47715	9.04132	17.5858	13.6637	15.2915	Trihelix
Cla019279	Nuclear transcription factor Y subunit C-1 (AHRD V1 *-*- B6SWV5_MAIZE); contains Interpro domain(s) IPR003958 Transcription factor CBF/NF-Y/archaeal histone	18.0524	15.5731	17.3838	7.9087	8.56656	20.6087	8.29912	12.7914	7.21096	6.13518	3.77807	4.36513	4.89575	10.1162	6.21727	CCAAT
Cla019286	Squamosa promoter-binding protein (AHRD V1 ***- B8Y9B2_PONTR); contains Interpro domain(s) IPR004333 Transcription factor, SBP-box	1.51279	1.88956	1.18466	2.15242	3.92316	0.601692	0.577401	0.580288	1.04814	0.887082	0.0742701	0.508854	0.334756	1.56384	2.51745	SBP
Cla019292	SWI/SNF complex subunit SMARCC2 (AHRD V1 *--- E2AP80_CAMFO); contains Interpro domain(s) IPR007526 SWIRM	25.5988	19.5412	22.4676	21.1235	20.7425	23.3516	15.9634	15.4186	24.1453	22.0163	40.0395	19.6953	16.2573	30.322	20.9881	MYB
Cla019304	NAC domain protein (AHRD V1 ***- B2ZGQ7_SOYBN); contains Interpro domain(s) IPR003441 No apical meristem (NAM) protein	13.7901	25.3603	11.9195	18.1477	20.5489	21.6116	24.3992	18.5021	23.8682	15.7391	6.74037	10.4983	28.6433	20.5021	10.524	NAC
Cla019324	Ethylene responsive transcription factor 2a (AHRD V1 *-** C0J9I7_9ROSA); contains Interpro domain(s) IPR001471 Pathogenesis-related transcriptional factor and ERF, DNA-binding	1.89814	1.32363	1.50657	2.00331	8.09178	1.44601	1.39237	0.783157	1.50149	1.38035	13.4909	0.694839	1.07569	2.58989	0.91886	AP2-EREBP
Cla019334	PLATZ transcription factor (Fragment) (AHRD V1 **-- F1DJR5_MAIZE); contains Interpro domain(s) IPR006734 Protein of unknown function DUF597	0	0.173944	0.0561599	0.0212259	0	0.0870924	0.270243	0.337534	0	0.437619	0	3.75354	8.626	0	1.49406	PLATZ
Cla019548	Auxin response factor 4 (AHRD V1 ***- Q6L8U0_CUCSA); contains Interpro domain(s) IPR010525 Auxin response factor	30.4458	21.7167	38.0311	14.0421	26.7666	12.6648	8.82177	8.84758	12.4611	14.2558	6.67291	8.79998	24.7721	11.1934	14.6135	ARF
Cla019554	Mitochondrial transcription termination factor (Fragment) (AHRD V1 *--- C6FB10_PSEMZ); contains Interpro domain(s) IPR003690 Mitochodrial transcription termination factor-related	9.7996	4.5203	17.1201	7.0001	5.82908	21.3886	3.08397	14.0498	7.65391	17.1305	3.74016	6.06092	4.03704	8.27579	17.2584	mTERF
Cla019567	TB1-like TCP family transcription factor (Fragment) (AHRD V1 *-*- F5AIM6_HELAN); contains Interpro domain(s) IPR005333 Transcription factor, TCP	20.9551	19.1391	11.1918	13.1035	18.3212	15.5964	11.7481	11.7539	7.26084	11.8591	4.97168	6.75456	4.53224	7.0608	9.87459	TCP
Cla019599	MADS-box transcription factor 8 (AHRD V1 *-*- B6T9L2_MAIZE); contains Interpro domain(s) IPR002100 Transcription factor, MADS-box	42.7566	44.1356	48.983	24.2827	44.4947	49.4054	68.1168	94.1185	32.7106	46.1704	14.3017	55.2813	53.478	28.3971	55.6307	MADS
Cla019630	MADS-box transcription factor AGAMOUS (AHRD V1 ***- Q8GTY3_HELAN); contains Interpro domain(s) IPR002487 Transcription factor, K-box	1295.83	1349.39	890.927	129.457	1499.01	1222.9	1922.9	973.534	233.595	1097.98	230.26	1438.96	475.539	230.374	2109.35	MADS
Cla019641	BES1/BZR1 homolog protein 4 (AHRD V1 **-- BEH4_ARATH); contains Interpro domain(s) IPR008540 BZR1, transcriptional repressor	2.57611	1.60668	3.82033	16.5611	1.42999	0.0739476	1.50508	1.10898	2.45754	0.623184	0.189315	0.044816	2.21357	1.88801	0.757503	BES1
Cla019642	Heat stress transcription factor A-4c (AHRD V1 ***- Q3E8G3_ARATH); contains Interpro domain(s) IPR000232 Heat shock factor (HSF)-type, DNA-binding	21.3657	16.5428	24.4721	12.2625	14.4591	14.0176	11.0375	11.5623	11.5177	12.0666	2.79466	5.52209	8.88012	12.9318	12.9683	HSF
Cla019678	BHLH transcription factor (AHRD V1 **-- Q84WX1_BRANA); contains Interpro domain(s) IPR001092 Basic helix-loop-helix dimerisation region bHLH	19.2988	48.3457	23.7861	37.8079	30.1554	23.6345	31.5863	22.2686	19.1558	26.5615	11.9342	24.5651	21.7199	16.3451	20.0367	bHLH
Cla019693	NAC domain protein IPR003441 (AHRD V1 ***- B9H2Q1_POPTR); contains Interpro domain(s) IPR003441 No apical meristem (NAM) protein	5.29608	5.89377	2.54533	2.22194	2.22761	17.531	28.12	22.0827	17.9465	24.2763	91.9273	108.68	99.5126	67.4446	49.79	NAC
Cla019699	Ethylene-responsive transcription factor 4 (AHRD V1 *-** B6T615_MAIZE); contains Interpro domain(s) IPR001471 Pathogenesis-related transcriptional factor and ERF, DNA-binding	3.26364	14.9487	12.4079	1.02398	93.0753	0.330855	2.67558	1.00435	0.327368	0.338798	0	0.0386905	0.871136	0.533084	0.353261	AP2-EREBP
Cla019701	Ethylene responsive transcription factor 12 (AHRD V1 **** C0J9I3_9ROSA); contains Interpro domain(s) IPR001471 Pathogenesis-related transcriptional factor and ERF, DNA-binding	20.5344	14.2489	16.5123	14.7351	17.9792	12.4405	16.494	11.297	10.7347	8.87221	41.9793	7.82896	6.97924	5.74338	12.9423	AP2-EREBP
Cla019705	Dof zinc finger protein (AHRD V1 *-*- Q0PY33_SOLLC); contains Interpro domain(s) IPR003851 Zinc finger, Dof-type	28.0464	24.0367	17.2582	28.8246	20.3307	23.0558	22.209	17.8834	21.6008	8.04733	2.02064	5.64488	10.2806	11.892	3.50817	C2C2-Dof
Cla019706	Dof zinc finger protein (AHRD V1 *-*- Q0PY33_SOLLC); contains Interpro domain(s) IPR003851 Zinc finger, Dof-type	7.45571	9.85294	6.16233	9.36947	8.53694	14.7959	17.1791	13.9052	15.4671	5.82357	2.2099	2.32645	9.20042	16.3785	0.90611	C2C2-Dof
Cla019759	GAI-like protein 1 (Fragment) (AHRD V1 ***- A1YWN9_9ROSI); contains Interpro domain(s) IPR005202 GRAS transcription factor	48.1371	61.0339	52.45	95.6155	78.4046	41.1238	56.246	29.9319	33.6226	48.3559	68.9078	37.0994	27.7203	35.1505	28.6697	GRAS
Cla019805	Auxin responsive protein (AHRD V1 ***- D9IQE6_CATRO); contains Interpro domain(s) IPR003311 AUX/IAA protein	463.215	268.538	302.951	602.376	472.25	436.459	449.502	343.667	375.072	402.292	76.6139	245.069	233.251	292.115	238.103	AUX/IAA
Cla019806	Auxin responsive protein (AHRD V1 ***- D9IQE6_CATRO); contains Interpro domain(s) IPR003311 AUX/IAA protein	1780.26	1042.29	1754.39	1847.98	1433.32	1003.22	545.642	1041.84	640.712	141.22	91.0965	81.9275	175.921	377.135	61.143	AUX/IAA
Cla019827	DNA-binding storekeeper protein-related transcriptional regulator (AHRD V1 ***- F4K5T4_ARATH); contains Interpro domain(s) IPR007592 Protein of unknown function DUF573	9.73072	8.19093	6.46801	12.6864	8.27307	9.75821	6.45889	9.66735	12.3536	12.5538	2.086	3.28865	4.78259	10.3271	2.74438	GeBP
Cla019920	Histone H2A (AHRD V1 ***- A5B8T6_VITVI); contains Interpro domain(s) IPR002119 Histone H2A	29.0167	16.3201	25.5911	29.1186	15.3901	18.5978	15.6342	7.71539	13.1622	5.98174	6.75577	8.64607	5.95565	37.2221	2.33064	CCAAT
Cla019999	MYB transcription factor (AHRD V1 *--* B4FF63_MAIZE); contains Interpro domain(s) IPR015495 Myb transcription factor	16.832	11.1519	23.0686	18.9951	11.9275	3.15565	4.29151	14.454	1.76666	0.96011	1.10927	2.17104	7.29469	1.55429	0.54547	MYB
Cla020066	Zinc finger CCCH domain-containing protein 22 (AHRD V1 **-* C3H22_ORYSJ); contains Interpro domain(s) IPR000504 RNA recognition motif, RNP-1	78.3223	61.8511	103.23	64.8469	82.7846	79.9111	25.0296	51.8454	77.6703	76.0263	63.6547	40.3304	36.4735	37.8506	49.3002	C3H
Cla020078	Nuclear transcription factor Y subunit B-1 (AHRD V1 ***- F4ITZ4_ARATH); contains Interpro domain(s) IPR003957 Transcription factor, CBFA/NFYB, DNA topoisomerase	43.6689	54.899	41.468	64.662	52.2861	58.744	66.6926	64.6189	133.174	87.1229	64.9986	164.048	103.657	103.863	62.1679	CCAAT
Cla020134	SWIB/MDM2 domain containing protein (AHRD V1 *-*- B6SRJ0_MAIZE); contains Interpro domain(s) IPR019835 SWIB domain	39.2702	34.6188	32.105	42.5685	46.696	38.5429	35.6168	22.5198	43.3153	60.8127	89.8779	59.4294	41.8582	45.7605	81.6888	SWI/SNF-BAF60b
Cla020179	Zinc ion binding protein (AHRD V1 **-* B6SPK3_MAIZE); contains Interpro domain(s) IPR001781 Zinc finger, LIM-type	25.0624	30.0571	30.2543	26.0261	30.0677	19.9046	25.4441	22.2047	13.8167	18.8143	6.471	16.1956	14.5984	10.9208	13.1024	Orphans
Cla020189	B3 domain-containing protein Os01g0234100 (AHRD V1 *--- Y1341_ORYSJ); contains Interpro domain(s) IPR003340 Transcriptional factor B3	0.945698	0.326782	0.12954	2.78374	0.326261	0.286598	0.191068	0.166064	2.75324	0.598049	0.620773	0.0707271	0.0871516	1.76342	0.405036	ABI3VP1
Cla020214	Zeaxanthin epoxidase chloroplastic (AHRD V1 ***- E5FPU6_CUCSA); contains Interpro domain(s) IPR017079 Zeaxanthin epoxidase	45.176	55.4321	51.8325	63.5621	41.2324	79.023	84.1647	125.621	99.5476	65.7168	31.6204	81.9017	143.702	129.849	84.2354	FHA
Cla020234	Histone-lysine N-methyltransferase MEDEA (AHRD V1 *--- MEDEA_ARATH); contains Interpro domain(s) IPR001214 SET	11.1293	11.1987	7.32609	13.7412	11.4527	17.2424	15.0585	11.7979	16.2996	10.5948	9.38428	11.2663	13.0274	14.1975	9.74038	SET
Cla020243	AP2-like ethylene-responsive transcription factor At1g16060 (AHRD V1 *--* AP2L1_ARATH); contains Interpro domain(s) IPR001471 Pathogenesis-related transcriptional factor and ERF, DNA-binding	58.3837	54.7384	63.2295	53.7737	49.6768	43.8726	41.422	48.6099	43.8181	44.626	25.7281	29.1246	42.0127	51.076	40.7911	AP2-EREBP
Cla020330	Transcription factor (AHRD V1 *-*- D6MKM4_9ASPA); contains Interpro domain(s) IPR011598 Helix-loop-helix DNA-binding	10.6856	8.82943	9.12312	19.4875	8.26126	38.409	17.3637	12.9535	23.7853	11.4916	23.6074	11.851	10.4742	38.1549	12.759	bHLH
Cla020334	BZip transcription factor (AHRD V1 **** Q9AT29_PHAVU); contains Interpro domain(s) IPR011616 bZIP transcription factor, bZIP-1	7.74324	2.22304	4.76811	11.0809	3.44717	22.1294	19.2913	2.89126	7.86082	3.34868	10.0395	4.3369	10.1611	14.7538	1.1564	bZIP
Cla020335	Acetyltransferase (AHRD V1 **** F4XPD2_9CYAN); contains Interpro domain(s) IPR000182 GCN5-related N-acetyltransferase	5.40702	7.8087	6.15619	10.6538	6.03836	8.23965	9.26312	7.10538	10.5414	14.8359	2.65033	6.98387	11.4475	11.9219	14.6862	GNAT
Cla020364	Helix-loop-helix DNA-binding domain containing protein expressed (AHRD V1 *--- Q10NS6_ORYSJ); contains Interpro domain(s) IPR001092 Basic helix-loop-helix dimerisation region bHLH	6.44694	2.69653	7.09943	2.18818	4.79836	0.65206	0.600442	3.14395	0.42747	1.17865	0.267707	0.111997	0.555377	0.269538	0.971895	bHLH
Cla020368	Ethylene-responsive transcription factor 10 (AHRD V1 *-** ERF77_ARATH); contains Interpro domain(s) IPR003340 Transcriptional factor B3	6.16714	5.97054	17.6185	1.6612	5.61616	0.0187191	1.26761	3.95936	0.0346692	0.0268181	1.88277	1.52806	0.0630047	0.261563	0.0141978	AP2-EREBP
Cla020369	Myb-like transcription factor-like protein (AHRD V1 **-* Q8VZS3_ARATH); contains Interpro domain(s) IPR006447 Myb-like DNA-binding region, SHAQKYF class	100.755	83.8734	105.233	44.9823	93.7988	66.8752	85.3236	94.4419	28.5421	35.1584	244.177	64.1384	64.4627	48.8978	44.8469	G2-like
Cla020392	Ethylene responsive transcription factor 2a (AHRD V1 *-** C0J9I7_9ROSA); contains Interpro domain(s) IPR001471 Pathogenesis-related transcriptional factor and ERF, DNA-binding	51.719	44.1172	52.8455	26.7097	61.7844	38.2005	33.8838	46.9846	35.2601	39.8807	87.8848	24.3941	36.9223	38.4876	37.851	AP2-EREBP
Cla020397	CONSTANS-like zinc finger protein (AHRD V1 **-- D0EP06_SOYBN); contains Interpro domain(s) IPR010402 CCT domain	11.6786	10.7113	6.76693	6.13514	8.90308	6.37127	10.7627	5.76797	7.15558	12.188	17.2226	13.0499	11.1178	12.4291	18.5296	C2C2-CO-like
Cla020457	AP2-like ethylene-responsive transcription factor (AHRD V1 *-** A8MQS2_ARATH); contains Interpro domain(s) IPR001471 Pathogenesis-related transcriptional factor and ERF, DNA-binding	0.126134	0.348124	0.0507399	0.302118	0.106722	0.468698	5.14727	0.0932311	1.75188	0.253854	0.670121	1.85721	0.558852	3.58035	0.0107625	AP2-EREBP
Cla020507	Trihelix transcription factor (AHRD V1 ***- Q6Q6T0_ARATH); contains Interpro domain(s) IPR017877 MYB-like	1.36482	1.09841	1.36117	0.812549	1.60225	0.851371	0.424864	1.6027	0.263349	0.403134	0.123384	0.146111	0.554869	0.084743	0.893416	Trihelix
Cla020527	NAC domain containing protein 53 (AHRD V1 ***- Q949N0_ARATH); contains Interpro domain(s) IPR003441 No apical meristem (NAM) protein	157.051	111.268	119.45	105.452	129.596	122.049	114.621	84.1143	111.918	109.319	102.754	102.087	93.7981	130.09	146.96	NAC
Cla020528	NAC domain protein IPR003441 (AHRD V1 ***- A9PB02_POPTR); contains Interpro domain(s) IPR003441 No apical meristem (NAM) protein	98.5141	88.599	113.025	70.8311	76.0037	71.401	75.3638	89.372	94.4314	65.0157	76.8168	77.1208	66.7209	112.189	67.5498	NAC
Cla020554	N-acetyltransferase (AHRD V1 **** B6SUK9_MAIZE); contains Interpro domain(s) IPR000182 GCN5-related N-acetyltransferase	13.607	17.237	11.7635	22.5169	28.1227	22.5643	28.1776	16.6626	28.21	21.8342	35.1446	24.3046	27.4351	35.6866	19.4184	GNAT
Cla020560	GATA transcription factor 1 (AHRD V1 **** Q0WTQ5_ARATH); contains Interpro domain(s) IPR000679 Zinc finger, GATA-type	2.77793	4.33637	2.84802	6.21315	6.4044	1.21443	5.53668	3.01712	1.6408	4.15392	3.55733	4.49312	2.73357	1.06473	2.63528	C2C2-GATA
Cla020582	GRAS transcription factor (Fragment) (AHRD V1 **-- F1DK08_MAIZE); contains Interpro domain(s) IPR005202 GRAS transcription factor	16.8353	19.8259	14.9557	20.6555	29.0231	64.1864	32.6467	40.1239	72.1446	50.4333	29.6413	37.0273	41.6986	59.8631	55.4719	GRAS
Cla020598	LIM domain protein (AHRD V1 **-- Q306K1_BRANA); contains Interpro domain(s) IPR001781 Zinc finger, LIM-type	133.175	124.614	141.111	103.355	123.014	39.4919	45.4182	56.9702	30.543	38.7889	8.07158	47.7776	29.4883	34.9303	27.3997	LIM
Cla020608	Zinc-finger protein 1 (AHRD V1 ***- Q9XEU0_DATGL); contains Interpro domain(s) IPR007087 Zinc finger, C2H2-type	140.182	113.057	204.059	9.58147	440.424	115.665	147.355	215.75	16.1452	107.753	147.915	97.6783	213.067	48.6397	102.132	C2H2
Cla020609	LOB domain protein 38 (AHRD V1 ***- D7LT02_ARALL); contains Interpro domain(s) IPR004883 Lateral organ boundaries, LOB	320.235	197.392	84.9144	491.691	511.652	724.154	814.91	401.924	773.811	619.038	545.218	608.965	602.083	637.772	423.362	LOB
Cla020633	MYB transcription factor (AHRD V1 **-* A3F8D7_CAPAN); contains Interpro domain(s) IPR015495 Myb transcription factor	83.3343	79.8248	73.8564	55.289	133.343	71.5371	71.3954	112.117	107.274	171.917	28.8567	138.312	193.133	51.4452	213.289	MYB
Cla020642	WRKY transcription factor 2 (AHRD V1 **** A7UGC9_SOLTU); contains Interpro domain(s) IPR003657 DNA-binding WRKY	14.0309	23.8156	19.9878	20.9592	18.4568	10.9999	22.6843	22.5736	9.77326	26.5738	4.7024	27.3117	27.9	7.73329	29.4473	WRKY
Cla020647	Zinc finger family protein (AHRD V1 *--- D7M0Z2_ARALL); contains Interpro domain(s) IPR007087 Zinc finger, C2H2-type	16.6596	12.9234	19.2793	9.59906	11.4036	7.9376	7.45577	9.77432	5.75049	6.24277	4.62182	4.83252	9.13109	9.96352	3.82191	C2H2
Cla020648	Ethylene-responsive transcription factor 5 (AHRD V1 *-** EF102_ARATH); contains Interpro domain(s) IPR001471 Pathogenesis-related transcriptional factor and ERF, DNA-binding	23.3189	16.4232	23.8727	11.0306	13.5359	20.1019	30.3662	23.0555	12.3613	13.2489	7.0465	32.2727	63.2343	17.2152	24.34	AP2-EREBP
Cla020655	NAC domain protein IPR003441 (AHRD V1 ***- B9MVT6_POPTR); contains Interpro domain(s) IPR003441 No apical meristem (NAM) protein	43.2558	52.2159	44.6724	40.2341	47.274	55.4292	34.9427	55.6162	47.4584	43.9168	47.9959	31.2021	33.0907	52.7671	34.9127	NAC
Cla020702	MYB transcription factor (AHRD V1 **-* O23160_ARATH); contains Interpro domain(s) IPR015495 Myb transcription factor	17.6124	15.4499	18.1288	3.64981	47.8719	5.56206	2.29445	2.9217	0.65347	0.305101	8.30305	0.728455	2.24962	0.802397	0.487173	MYB
Cla020765	Myb family transcription factor (Fragment) (AHRD V1 **-- D7KSM0_ARALL); contains Interpro domain(s) IPR017884 SANT, eukarya	28.2474	15.893	29.945	3.00629	4.36863	0.781333	20.2749	49.6628	0	0	0.0383899	0.427307	9.43134	0.153224	2.42573	MYB
Cla020778	Tubby-like protein (AHRD V1 ***- Q9M3H9_CICAR); contains Interpro domain(s) IPR000007 Tubby, C-terminal	202.397	61.0154	160.899	69.1697	101.657	70.6069	33.0217	20.0743	37.9614	23.8334	19.2675	29.8073	21.6981	29.9243	51.1536	TUB
Cla020795	BZIP transcription factor (Fragment) (AHRD V1 *-** F1DK38_MAIZE); contains Interpro domain(s) IPR011616 bZIP transcription factor, bZIP-1	295.714	262.715	203.764	259.987	299.65	187.619	365.555	262.851	143.644	81.7603	25.1896	103.709	116.852	93.1589	70.5126	bZIP
Cla020831	Os04g0690100 protein (Fragment) (AHRD V1 ***- Q0J8S4_ORYSJ); contains Interpro domain(s) IPR007087 Zinc finger, C2H2-type	289.147	258.591	404.99	257.317	279.56	16.7958	137.666	365.917	46.1915	101.539	0.278884	15.1041	5.80207	5.3493	3.32325	C2H2
Cla020897	Zinc finger CCCH domain-containing protein 37 (AHRD V1 *-** E9CEA3_CAPO3); contains Interpro domain(s) IPR000571 Zinc finger, CCCH-type	133.741	161.715	203.473	63.1143	122.263	93.7916	86.3691	157.231	50.7028	138.777	166.521	200.342	260.998	92.623	328.265	C3H
Cla020900	Homeobox-leucine zipper protein 9 (AHRD V1 ***- D7LE40_ARALL); contains Interpro domain(s) IPR003106 Leucine zipper, homeobox-associated	23.9367	25.8273	25.1484	17.4899	21.5754	13.0823	22.1093	15.4567	6.96963	7.72842	10.555	22.1779	15.8495	10.9923	13.586	HB
Cla020951	Protein TIFY 8 (AHRD V1 *-*- TIF8_ARATH); contains Interpro domain(s) IPR010399 Tify	11.2687	7.46709	5.35742	17.846	8.78657	18.6353	9.37502	5.47148	24.9924	8.45228	9.25193	6.5219	5.85175	15.0219	8.95466	Tify
Cla020959	BZIP transcription factor (AHRD V1 *--* C1DXZ6_MICSR); contains Interpro domain(s) IPR011616 bZIP transcription factor, bZIP-1	16.4876	4.22216	3.66128	14.5252	9.13251	31.5174	15.1678	6.75478	33.3773	7.40211	70.9429	6.77631	5.40216	87.9345	5.76646	bZIP
Cla020969	Ethylene responsive transcription factor (AHRD V1 *-** A4FS08_SACOF); contains Interpro domain(s) IPR001471 Pathogenesis-related transcriptional factor and ERF, DNA-binding	368.468	376.266	268.33	352.879	285.45	601.453	947.748	643.558	672.231	914.043	453.017	1075.97	1269.96	653.649	1238.92	AP2-EREBP
Cla020976	Auxin-responsive protein (AHRD V1 *-*- D0AB50_ORYSI); contains Interpro domain(s) IPR003311 AUX/IAA protein	396.63	113.679	373.356	89.6388	72.8413	48.5003	17.4003	56.5119	42.4504	28.95	12.5339	20.43	31.3399	47.9319	54.5973	AUX/IAA
Cla021001	Homeobox protein knotted-1-like 3 (AHRD V1 ***- F4JWP8_ARATH); contains Interpro domain(s) IPR005541 KNOX2	133.788	130.004	123.137	125.151	123.434	48.875	56.0723	75.0301	38.6349	74.2767	16.3003	19.52	18.2823	23.1875	29.2574	HB
Cla021006	Ethylene-responsive transcription factor 8 (AHRD V1 *-** ERF79_ARATH); contains Interpro domain(s) IPR001471 Pathogenesis-related transcriptional factor and ERF, DNA-binding	0.127537	0.330369	0.2245	0.288581	0.0940887	1.05365	3.81194	0.928215	0.134956	2.77077	0.381647	3.11135	6.51031	0.625596	8.39494	AP2-EREBP
Cla021010	Zinc-finger protein 1 (AHRD V1 *-*- D7KX25_ARALL); contains Interpro domain(s) IPR007087 Zinc finger, C2H2-type	6.05106	3.08329	4.94467	8.93197	3.96956	1.78378	1.7771	3.21392	2.39925	0.29479	0.848713	0.964521	0.929382	1.67032	0.134532	C2H2
Cla021011	Response regulator 12 (AHRD V1 *-*- F4IRL1_ARATH); contains Interpro domain(s) IPR017053 Response regulator, plant B-type	8.67845	9.69431	10.0539	9.56588	10.0753	6.80462	8.86568	9.75075	6.23539	6.27385	6.82717	8.87179	7.01282	4.37597	7.28803	ARR-B
Cla021070	Ethylene responsive transcription factor 1b (AHRD V1 *-** C0J9I8_9ROSA); contains Interpro domain(s) IPR001471 Pathogenesis-related transcriptional factor and ERF, DNA-binding	1.16182	2.23372	1.76472	1.05148	3.56805	0.77542	0.856814	0.462523	0.385545	0.0166122	0.0165603	0.0180143	2.17563	0.41708	0.290361	AP2-EREBP
Cla021082	60S acidic ribosomal protein P1 (AHRD V1 *--- B6T361_MAIZE); contains Interpro domain(s) IPR001813 Ribosomal protein 60S	229.74	223.492	180.513	277.555	198.438	252.161	251.541	195.748	269.559	224.833	257.223	221.148	218.092	424.036	305.12	SWI/SNF-BAF60b
Cla021089	Zinc finger family protein (AHRD V1 ***- D7LRS3_ARALL); contains Interpro domain(s) IPR007087 Zinc finger, C2H2-type	6.95947	3.51492	2.65666	3.2403	3.37584	2.41934	5.04702	2.97022	1.50703	0.834659	0.7263	16.3662	3.6786	0.806048	2.64119	C2H2
Cla021095	Squamosa promoter binding protein 3 (AHRD V1 *-*- Q1MU26_9BRYO); contains Interpro domain(s) IPR004333 Transcription factor, SBP-box	2.1596	3.46911	1.75697	1.60523	1.88476	1.51899	2.59699	2.50622	2.56399	5.23608	0.582779	2.47292	3.17701	2.13485	8.14268	SBP
Cla021121	Homeobox leucine zipper protein (AHRD V1 ***- B8YIB0_MIRJA); contains Interpro domain(s) IPR001356 Homeobox	655.542	282.809	424.371	116.454	209.374	171.91	272.797	235.981	180.135	743.876	142.453	271.94	134.464	163.127	372.982	HB
Cla021148	MYC2 transcription factor (Fragment) (AHRD V1 *--- B6DQ59_CUCSA); contains Interpro domain(s) IPR011598 Helix-loop-helix DNA-binding	25.65	23.7157	32.0433	16.155	20.6067	11.574	9.58896	11.6583	8.00881	9.88898	5.15923	6.63857	8.79471	9.76978	11.9789	bHLH
Cla021152	Os03g0430400 protein (Fragment) (AHRD V1 *--- Q0DR01_ORYSJ); contains Interpro domain(s) IPR013129 Transcription factor jumonji	15.58	10.2423	9.26281	10.4173	13.6078	26.4436	18.971	12.2566	16.9858	14.9248	17.757	13.6583	13.4371	20.1023	22.94	Jumonji
Cla021170	WRKY transcription factor 6 (AHRD V1 **** C9DHZ5_9ROSI); contains Interpro domain(s) IPR003657 DNA-binding WRKY	1.39014	4.79775	1.99884	23.4461	31.2821	0.161733	1.1798	1.35071	0.81559	1.32527	3.01772	1.11827	1.60872	0.741735	0.727883	WRKY
Cla021189	Ethylene responsive transcription factor 2a (AHRD V1 *-** C0J9I7_9ROSA); contains Interpro domain(s) IPR001471 Pathogenesis-related transcriptional factor and ERF, DNA-binding	0.884993	0.368264	0.677384	0.995265	0.687012	1.40134	0.615742	0.760026	1.75342	0.950004	2.17525	0.989235	1.61484	2.47066	0.839354	AP2-EREBP
Cla021261	Homeobox-leucine zipper protein ATHB-9 (AHRD V1 ***- ATBH9_ARATH); contains Interpro domain(s) IPR002913 Lipid-binding START	0.257705	0.287755	0.1106	0.0192063	0.0890362	0.353897	1.16164	0.382178	0.0435123	0.0483846	0.548522	0.493652	0.270953	0.028084	0.566831	HB
Cla021394	Transcription factor (AHRD V1 ***- D7LLP9_ARALL); contains Interpro domain(s) IPR006578 MADF domain	58.1055	55.8821	51.9611	40.7678	64.8857	53.4766	50.1209	41.4508	44.3506	46.6865	214.695	64.7691	45.889	56.4911	70.7577	Trihelix
Cla021395	Heat stress transcription factor A3 (AHRD V1 ***- D1M7W9_SOLLC); contains Interpro domain(s) IPR000232 Heat shock factor (HSF)-type, DNA-binding	15.1857	13.8838	13.6461	11.0544	16.2066	12.5839	11.3888	9.81504	10.9187	11.276	26.9291	15.5784	9.42625	11.0226	15.6172	HSF
Cla021419	Myb family transcription factor (AHRD V1 **-* F4J5D9_ARATH); contains Interpro domain(s) IPR006447 Myb-like DNA-binding region, SHAQKYF class	2.41881	1.41252	3.35702	2.04316	1.24401	0.321345	0.702369	0.604781	0.406069	0.43593	0.606352	0.251253	1.18342	0.205498	1.10383	G2-like
Cla021474	MYB transcription factor (AHRD V1 **** Q6R074_ARATH); contains Interpro domain(s) IPR015495 Myb transcription factor	0	0	0	0	0.0320639	0	0.171199	0	0.150257	0.503058	0.42203	0.570164	1.88488	0.0570636	1.20216	MYB
Cla021479	Auxin responsive protein (AHRD V1 ***- B3U2A2_CUCSA); contains Interpro domain(s) IPR003311 AUX/IAA protein	7.11203	5.09395	7.50083	4.87057	4.111	0.964697	0.914814	1.90697	2.37115	2.75965	1.60172	1.90416	1.17825	3.8769	4.65214	AUX/IAA
Cla021525	Ethylene-responsive transcription factor (AHRD V1 **** F2Y9E9_COFAR); contains Interpro domain(s) IPR001471 Pathogenesis-related transcriptional factor and ERF, DNA-binding	121.369	58.2797	187.61	38.5579	107.868	6.34817	15.5443	46.5758	3.95405	7.03511	2.83446	5.2069	2.54077	1.04037	4.00784	AP2-EREBP
Cla021550	Ethylene receptor (AHRD V1 ***- A8QYK9_CUCMN); contains Interpro domain(s) IPR014525 Signal transduction histidine kinase, hybrid-type, ethylene sensor	98.1929	60.4034	73.0615	33.1786	54.0322	47.3315	44.6333	41.2299	43.2207	68.5121	52.5194	51.6803	61.6132	42.3441	67.4783	Orphans
Cla021551	RAMOSA1 C2H2 zinc-finger transcription factor (AHRD V1 *-*- Q3ZDP5_SORBI); contains Interpro domain(s) IPR007087 Zinc finger, C2H2-type	0.0693738	0.239508	0.179519	0.0161754	0.154946	0.382371	0.214226	0.21238	0.134526	0.597372	0.0788505	4.91331	6.03013	0.0948399	2.9676	C2H2
Cla021555	FHA domain containing protein expressed (AHRD V1 *--- Q6ATJ5_ORYSJ); contains Interpro domain(s) IPR000253 Forkhead-associated	3.94345	4.71463	3.54945	3.48759	2.84603	3.43683	3.34889	1.26827	3.57782	3.75632	2.9021	2.26014	1.76432	2.3745	4.28812	FHA
Cla021592	Heat stress transcription factor A3 (AHRD V1 *-*- D1M7W9_SOLLC); contains Interpro domain(s) IPR000232 Heat shock factor (HSF)-type, DNA-binding	1.04498	1.76314	1.30866	1.42409	1.53687	1.22912	2.39991	1.45924	1.8871	1.41978	0.944532	7.557	5.721	1.35546	3.62956	HSF
Cla021613	N-acetyltransferase (AHRD V1 **** B4FQJ3_MAIZE); contains Interpro domain(s) IPR000182 GCN5-related N-acetyltransferase	7.22202	15.3153	8.27664	8.32339	8.47411	3.54777	22.1571	14.225	2.50844	3.75564	4.1223	3.46091	59.9023	10.827	15.7694	GNAT
Cla021646	Kelch repeat and BTB domain-containing protein 7 (AHRD V1 *--- KBTB7_HUMAN); contains Interpro domain(s) IPR011989 Armadillo-like helical	89.5313	55.106	69.4598	58.3252	71.3745	71.9326	58.8951	44.8088	72.9366	63.7898	114.256	73.4116	53.2224	76.7677	87.3851	TRAF
Cla021702	Tubby protein (AHRD V1 ***- B6T7S6_MAIZE); contains Interpro domain(s) IPR000007 Tubby, C-terminal	29.4867	39.3071	40.6838	34.8491	35.0261	38.6988	42.0897	56.9353	37.2365	44.8242	16.0821	48.4053	51.9213	23.8478	39.9064	TUB
Cla021722	Mitochondrial transcription termination factor family protein (AHRD V1 ***- D7M0N3_ARALL); contains Interpro domain(s) IPR003690 Mitochodrial transcription termination factor-related	8.74784	7.05343	12.9183	6.72041	11.5956	10.1126	6.65601	10.6997	8.93278	7.79104	11.134	5.51017	13.2618	10.9092	12.768	mTERF
Cla021725	Always early protein 3 (AHRD V1 **-- D7L0S7_ARALL); contains Interpro domain(s) IPR010561 DIRP	20.7214	17.1254	24.7073	19.3915	23.1945	26.907	18.4275	23.9106	28.9294	27.528	36.6112	20.9855	20.3831	33.5882	29.0062	MYB
Cla021765	Ethylene responsive transcription factor 2a (AHRD V1 **** C0J9I7_9ROSA); contains Interpro domain(s) IPR001471 Pathogenesis-related transcriptional factor and ERF, DNA-binding	212.827	115.427	246.019	129.733	275.701	171.992	119.349	200.41	41.9304	89.5718	126.526	50.3349	62.1889	62.4623	10.0095	AP2-EREBP
Cla021770	Response regulator 8 (AHRD V1 *-*- Q9AV93_MAIZE); contains Interpro domain(s) IPR017053 Response regulator, plant B-type	29.4545	21.3676	23.0292	14.8674	26.508	19.367	15.8452	14.4023	14.3615	12.6371	10.654	11.5232	15.2972	11.8655	17.0413	ARR-B
Cla021794	Acetyltransferase GNAT family protein (AHRD V1 *-** Q2QNL1_ORYSJ); contains Interpro domain(s) IPR000182 GCN5-related N-acetyltransferase	0.0475028	0	0.0161355	0	0.0408139	0	0	0	0	0	0.577048	0.00935093	0	0.0498115	0.0229555	GNAT
Cla021806	WRKY transcription factor 31 (AHRD V1 **** C9DI20_9ROSI); contains Interpro domain(s) IPR003657 DNA-binding WRKY	4.49045	4.46707	1.92203	4.97622	13.3886	2.50115	5.39722	8.29745	3.04044	5.53797	6.04363	7.6335	11.0831	5.33545	13.0144	WRKY
Cla021810	MYB transcription factor (AHRD V1 *-** Q39550_CRAPL); contains Interpro domain(s) IPR015495 Myb transcription factor	8.6918	6.32553	8.9362	4.12912	4.3636	3.59276	15.5852	14.0911	1.21074	8.25751	2.23545	8.30422	6.42258	1.37472	9.58675	MYB
Cla021863	Transcription factor (AHRD V1 *-*- D6MKM4_9ASPA); contains Interpro domain(s) IPR011598 Helix-loop-helix DNA-binding	9.43966	16.242	9.09211	11.1783	16.416	17.2184	22.4093	13.1441	15.5888	17.072	5.87111	13.2944	20.3043	9.08236	21.1639	bHLH
Cla021871	BZIP transcription factor (AHRD V1 **** C0PDU9_MAIZE); contains Interpro domain(s) IPR011700 Basic leucine zipper	12.6259	11.1923	7.77539	13.5994	11.2468	12.8941	13.9923	9.19334	17.7304	19.894	7.51002	10.7908	14.3697	21.8816	11.0679	bZIP
Cla021884	DNA-binding protein p24 (AHRD V1 *--* Q9LL85_SOLTU); contains Interpro domain(s) IPR013742 Plant transcription factor	17.5343	7.42043	8.52906	25.6998	10.8806	38.8103	8.35681	7.03349	55.774	10.3144	40.1321	15.7629	18.5798	82.046	24.557	PBF-2-like
Cla021909	Histone-lysine N-methyltransferase (AHRD V1 *-*- F6MFW1_HUMAN); contains Interpro domain(s) IPR001214 SET	43.7982	37.9889	46.8557	45.2347	39.9782	37.644	37.6846	31.1439	42.0758	29.3558	41.1989	36.5785	27.268	30.5009	29.2046	SET
Cla021978	PHD finger protein ALFIN-LIKE 5 (AHRD V1 ***- ALFL5_ARATH); contains Interpro domain(s) IPR019787 Zinc finger, PHD-finger	224.74	179.497	179.463	147.863	160.246	192.996	162.746	129.425	142.525	133.7	180.7	209.365	169.982	183.039	298.983	Alfin-like
Cla021993	Nuclear factor Y subunit C13 (AHRD V1 ***- Q9FHS0_ARATH); contains Interpro domain(s) IPR003958 Transcription factor CBF/NF-Y/archaeal histone	2.03785	2.19751	1.66098	1.32712	1.78688	1.96552	1.41384	0.46433	1.29816	1.20524	5.32367	1.44476	1.70796	3.56085	1.24761	CCAAT
Cla022056	BZIP transcription factor (AHRD V1 **** Q9SQK1_TOBAC); contains Interpro domain(s) IPR011616 bZIP transcription factor, bZIP-1	29.8495	25.3504	32.4138	23.4571	26.688	31.6512	29.9861	27.9297	25.9548	19.77	20.6712	30.5885	29.7979	21.4331	30.154	bZIP
Cla022075	Auxin response factor (AHRD V1 ***- D2NUD7_9BRYO); contains Interpro domain(s) IPR010525 Auxin response factor	11.6444	15.1582	11.0982	18.2588	15.4884	23.6412	20.6642	21.7836	30.0015	29.3995	17.2884	28.9115	26.0362	45.0484	33.1145	ARF
Cla022076	Auxin response factor 17 (AHRD V1 ***- D9HNU4_MAIZE); contains Interpro domain(s) IPR003340 Transcriptional factor B3	14.5068	17.3466	13.1187	24.6828	19.2363	30.597	28.4331	25.8824	36.2125	41.2808	21.2176	36.6974	30.8509	51.176	40.5921	ABI3VP1
Cla022083	Ethylene responsive transcription factor 2b (AHRD V1 *-** C0J9I6_9ROSA); contains Interpro domain(s) IPR001471 Pathogenesis-related transcriptional factor and ERF, DNA-binding	223.447	311.854	268.14	319.811	321.561	184.722	206.422	180.295	210.734	176.472	156.331	321.565	382.691	288.367	251.698	AP2-EREBP
Cla022105	Bifunctional arginine demethylase and lysyl-hydroxylase JMJD6 (AHRD V1 *--- F1L8G1_ASCSU); contains Interpro domain(s) IPR013129 Transcription factor jumonji	32.5402	30.3168	28.2892	52.406	39.4839	33.7465	34.3119	35.6929	37.2282	25.8543	38.6864	38.3053	25.8977	34.4878	39.3254	Jumonji
Cla022119	BHLH transcription factor (AHRD V1 ***- Q8H7N8_ORYSJ); contains Interpro domain(s) IPR011598 Helix-loop-helix DNA-binding	66.376	28.9132	66.7206	109.638	62.4839	14.4219	6.73239	8.84263	8.36454	2.56913	3.38227	2.81097	3.87259	2.95422	0.321881	bHLH
Cla022146	GATA transcription factor 25 (AHRD V1 *--* B6TFI9_MAIZE); contains Interpro domain(s) IPR010402 CCT domain	1.99438	2.99483	2.50091	1.52826	2.13525	0.714616	1.9823	1.51967	0.99839	0.518492	0.0568925	0.972278	0.480956	1.22606	0.812554	C2C2-GATA
Cla022147	GATA transcription factor 25 (AHRD V1 **-* F4JQX4_ARATH); contains Interpro domain(s) IPR010402 CCT domain	19.754	19.2655	17.6768	23.3335	20.1283	20.0191	24.554	19.8591	19.0134	16.4389	16.5585	27.7344	40.6416	25.2524	23.051	C2C2-GATA
Cla022159	MADS box transcription factor (AHRD V1 *--- Q6RF31_POPTO); contains Interpro domain(s) IPR002100 Transcription factor, MADS-box	28.5627	18.108	17.3613	28.4296	26.121	24.9331	15.5106	14.3551	26.7653	21.6623	17.8444	16.576	16.1724	26.0027	32.8871	MADS
Cla022178	Auxin responsive protein (AHRD V1 *-*- D9IQE6_CATRO); contains Interpro domain(s) IPR003311 AUX/IAA protein	422.304	514.419	347.123	850.629	463.913	129.564	183.101	177.626	169.023	72.3689	54.0974	55.8025	62.6559	125.227	57.2539	AUX/IAA
Cla022188	RNA polymerase sigma factor (AHRD V1 *-*- Q59965_SYNP2); contains Interpro domain(s) IPR013325 RNA polymerase sigma factor, region 2	18.9408	19.4101	15.5386	22.1859	12.1134	28.2303	22.8361	31.2759	24.7542	30.4185	8.09798	27.0492	30.1825	13.2682	29.9002	Sigma70-like
Cla022212	Ethylene-responsive transcription factor 4 (AHRD V1 *-** ERF78_ARATH); contains Interpro domain(s) IPR001471 Pathogenesis-related transcriptional factor and ERF, DNA-binding	0.534696	0.277291	0.0860089	0.796969	0.24817	1.43636	1.3976	1.47077	1.7099	0.058361	0.0778412	0.596215	0.172327	0.581538	0	AP2-EREBP
Cla022235	Opaque 2 (Fragment) (AHRD V1 *--- Q84YB0_ZEADI); contains Interpro domain(s) IPR011616 bZIP transcription factor, bZIP-1	78.0504	57.542	54.0249	82.8418	62.6584	137.182	150.286	117.899	122.549	116.62	242.946	130.394	440.07	468.295	130.095	bZIP
Cla022284	Protein TIFY 8 (AHRD V1 *-*- TIF8_ARATH); contains Interpro domain(s) IPR010399 Tify	80.4694	65.1914	78.854	58.9342	65.6383	51.4141	49.3305	48.7425	41.9725	33.877	30.2378	35.0917	30.7101	29.5824	39.3487	Tify
Cla022315	Transcription factor (AHRD V1 **-* O04234_VICFA); contains Interpro domain(s) IPR011616 bZIP transcription factor, bZIP-1	2.96257	2.28508	1.43378	1.5312	1.54931	1.56356	1.57041	1.87117	1.30843	2.09336	16.3246	1.18461	0.992863	4.89135	2.43042	bZIP
Cla022332	Auxin-responsive protein IAA8 (AHRD V1 ***- F4IKE9_ARATH); contains Interpro domain(s) IPR003311 AUX/IAA protein	3.36245	1.16924	1.70048	0.62767	1.08433	0.415047	1.0885	0.805985	0	2.6305	0.337494	0.287597	1.45212	0.692308	2.62018	AUX/IAA
Cla022347	Homeobox protein knotted-1-like 3 (AHRD V1 **-- F4JWP8_ARATH); contains Interpro domain(s) IPR005541 KNOX2	62.3268	66.8717	72.1036	54.9314	62.706	68.9867	71.1139	63.4533	42.737	46.9019	149.391	53.0793	58.9268	55.1818	40.0461	HB
Cla022372	Zinc finger CCCH-type with G patch domain-containing protein (AHRD V1 **** E2BTC9_HARSA); contains Interpro domain(s) IPR000467 D111/G-patch	27.7367	24.7018	25.4126	22.311	24.561	18.0923	17.6464	14.2396	18.9419	19.8927	19.7234	15.3349	18.9916	21.8361	25.9015	C3H
Cla022378	CONSTANS-like protein (AHRD V1 ***- E9NQ33_GOSHI); contains Interpro domain(s) IPR010402 CCT domain	69.4566	58.6997	91.3564	80.2796	51.9135	111.46	45.2812	58.5865	74.9223	65.6134	68.9947	48.1357	57.7959	93.6777	59.6293	C2C2-CO-like
Cla022431	Transcription factor (AHRD V1 **** Q9SSZ3_TOBAC); contains Interpro domain(s) IPR015633 E2F Family	3.99152	3.84027	3.54097	4.81273	4.89505	7.16137	6.64769	4.4332	7.10415	7.74049	7.04067	8.08132	5.84613	9.89459	5.58359	E2F-DP
Cla022436	Zinc finger CCCH domain-containing protein 6 (AHRD V1 *--* C3H6_ARATH); contains Interpro domain(s) IPR000571 Zinc finger, CCCH-type	112.032	78.2242	94.2889	71.7986	101.144	62.7006	63.4334	69.1906	57.2371	93.6779	94.9755	77.4255	36.1883	51.2837	47.222	C3H
Cla022437	GAGA-binding transcriptional activator (AHRD V1 ***- A1E2T9_MEDTR); contains Interpro domain(s) IPR010409 GAGA binding-like	205.922	140.073	188.384	229.409	174.562	219.473	192.259	202.55	254.217	214.104	167.689	234.419	231.472	205.701	247.05	BBR/BPC
Cla022447	CONSTANS-like zinc finger protein (AHRD V1 *--- D0EP05_SOYBN); contains Interpro domain(s) IPR000315 Zinc finger, B-box	5.25947	3.87206	3.28216	4.40608	2.77991	4.45804	6.20944	3.75661	3.11335	2.46458	1.43498	1.37737	1.60705	5.81999	1.61289	Orphans
Cla022469	BZIP transcription factor (Fragment) (AHRD V1 *--* F1DK38_MAIZE); contains Interpro domain(s) IPR011616 bZIP transcription factor, bZIP-1	13.7038	30.2589	12.1967	14.3708	23.7188	27.5902	38.9928	37.3288	15.98	33.5701	2.49176	13.4358	28.0436	25.1468	28.4298	bZIP
Cla022507	Zinc finger protein (AHRD V1 *-*- Q764N7_MALDO); contains Interpro domain(s) IPR007087 Zinc finger, C2H2-type	20.5584	35.7866	25.4745	21.9031	29.5181	16.0599	23.0234	17.7676	15.019	26.4875	21.7132	19.497	24.9791	15.4631	29.7103	C2H2
Cla022531	B3 domain-containing protein Os01g0723500 (AHRD V1 ***- Y1235_ORYSJ); contains Interpro domain(s) IPR003340 Transcriptional factor B3	28.6309	30.63	27.7353	38.5519	29.6796	36.4275	39.0609	34.0207	41.1967	43.4214	30.4328	34.4387	39.7554	55.5603	33.1455	ABI3VP1
Cla022556	B3 domain-containing protein At5g42700 (AHRD V1 **-- Y5270_ARATH); contains Interpro domain(s) IPR003340 Transcriptional factor B3	17.1201	15.1245	14.6102	16.6759	14.7917	7.13461	13.7961	9.18955	7.33503	7.15977	4.04013	12.8448	12.61	5.65103	11.5171	ABI3VP1
Cla022580	BZIP transcription factor (AHRD V1 **-* Q0PN11_9FABA); contains Interpro domain(s) IPR011616 bZIP transcription factor, bZIP-1	66.8521	78.2171	46.2394	71.6597	59.7772	56.7179	69.76	42.9213	54.8274	57.881	13.0625	24.3157	31.5894	61.6606	32.2822	bZIP
Cla022588	BHLH transcription factor (AHRD V1 *-*- B6TXR4_MAIZE); contains Interpro domain(s) IPR011598 Helix-loop-helix DNA-binding	24.9822	15.7646	14.3463	10.7938	16.6874	23.674	16.2173	21.826	27.8001	27.3865	6.54544	15.8714	16.8527	25.0816	28.0279	bHLH
Cla022590	WUSCHEL-related homeobox-containing protein 4 (AHRD V1 ***- C0LAL8_9MAGN); contains Interpro domain(s) IPR001356 Homeobox	1.50604	0.436541	1.06513	3.09703	1.12277	0.0447571	0.013887	0.372055	0	3.56617	0.179353	0.142211	1.51798	0.229623	11.2586	HB
Cla022591	Ethylene-responsive transcription factor 5 (AHRD V1 *-** EF102_ARATH); contains Interpro domain(s) IPR001471 Pathogenesis-related transcriptional factor and ERF, DNA-binding	19.694	6.76863	27.3804	1.2977	2.34407	4.30196	2.83773	7.38323	1.2235	2.07476	1.5646	0.575005	9.17761	4.90309	25.4143	AP2-EREBP
Cla022601	MYB transcription factor (AHRD V1 **-* A3F8D7_CAPAN); contains Interpro domain(s) IPR015495 Myb transcription factor	206.083	133.821	150.947	123.21	233.529	194.916	134.434	196.504	239.718	179.4	70.2527	105.71	270.02	173.81	406.412	MYB
Cla022620	Zinc-finger protein 1 (AHRD V1 ***- Q9XEU0_DATGL); contains Interpro domain(s) IPR007087 Zinc finger, C2H2-type	30.0172	20.4154	43.5166	3.22268	148.933	29.5266	27.3511	23.7562	2.50182	8.18923	8.84091	12.4528	36.6696	6.16557	14.4665	C2H2
Cla022644	BZIP transcription factor-like protein (AHRD V1 **** Q8L5U9_ARATH); contains Interpro domain(s) IPR011700 Basic leucine zipper	7.16122	4.70837	7.14333	8.1203	3.33417	5.88775	12.3052	11.4703	11.6021	12.9396	13.0975	5.91922	9.59648	42.7434	16.5423	bZIP
Cla022673	BEL1-like homeodomain protein 2 (AHRD V1 *--- F4JQI6_ARATH); contains Interpro domain(s) IPR001356 Homeobox	4.04358	3.57189	4.47274	6.21056	2.78354	5.86394	1.9631	2.79052	6.662	4.13251	5.0909	2.01095	2.2993	8.3912	2.23776	HB
Cla022679	LOB domain family protein (AHRD V1 *-*- D7L292_ARALL); contains Interpro domain(s) IPR004883 Lateral organ boundaries, LOB	36.2205	31.1972	28.8803	34.8146	27.8634	89.126	52.5045	100.227	90.1656	32.5298	38.3983	58.7187	74.1579	150.021	32.2373	LOB
Cla022683	Heat stress transcription factor A-2 (AHRD V1 *-*- B3H5P6_ARATH); contains Interpro domain(s) IPR000232 Heat shock factor (HSF)-type, DNA-binding	62.251	104.719	59.8896	68.7191	113.441	45.9268	147.372	40.4459	63.603	45.4498	182.243	237.215	137.868	18.2242	97.7586	HSF
Cla022708	Trihelix transcription factor (AHRD V1 *-*- B0EW03_SOYBN); contains Interpro domain(s) IPR017877 MYB-like	68.209	52.287	52.9185	48.9535	57.7687	66.7995	59.5646	44.4701	56.4495	47.0329	96.8339	74.3831	68.8228	59.8898	63.1127	Trihelix
Cla022718	Response regulator (AHRD V1 ***- A1A6A7_ORYSJ); contains Interpro domain(s) IPR017053 Response regulator, plant B-type	11.243	15.8957	9.23968	15.3268	9.62006	14.6293	19.9813	29.4589	15.513	8.81056	1.76112	8.10144	10.6265	7.20524	5.77154	ARR-B
Cla022781	CONSTANS-like zinc finger protein (AHRD V1 *-*- D0EP06_SOYBN); contains Interpro domain(s) IPR010402 CCT domain	4.17666	3.00772	7.47536	3.31683	2.34773	11.4556	0.844322	3.8986	6.72538	6.42434	0.674422	2.05944	2.10851	7.90941	12.1351	Orphans
Cla022939	Transcription factor-like (AHRD V1 *-*- Q650T3_ORYSJ); contains Interpro domain(s) IPR005333 Transcription factor, TCP	39.4629	38.0818	50.5972	40.1192	62.2213	28.7578	30.4981	24.9638	23.0074	22.7829	16.9423	11.5055	13.5664	18.8438	15.1643	TCP
Cla022943	BZIP transcription factor family protein expressed (AHRD V1 *-** Q2R8T2_ORYSJ); contains Interpro domain(s) IPR011616 bZIP transcription factor, bZIP-1	10.9534	7.11421	9.54164	15.9577	9.07697	7.28645	9.31427	5.39748	8.31356	9.37103	6.42539	10.9699	10.2612	7.00798	10.7395	bZIP
Cla023102	Auxin-responsive protein IAA8 (AHRD V1 *-*- F4IKE9_ARATH); contains Interpro domain(s) IPR003311 AUX/IAA protein	61.8879	35.6545	43.0513	50.5212	43.8175	19.2781	21.7295	34.9881	16.4831	15.6847	7.43108	6.6391	8.39684	14.4408	10.399	AUX/IAA
Cla023107	Class III homeodomain leucine zipper protein (AHRD V1 ***- E7DX26_PICGL); contains Interpro domain(s) IPR013978 MEKHLA	29.1047	21.6012	22.5279	36.9523	24.3468	7.80337	10.6834	9.21979	12.413	12.9213	16.0735	13.8759	5.36844	11.8492	7.13667	HB
Cla023109	GATA transcription factor 9 (AHRD V1 *-** B6STZ1_MAIZE); contains Interpro domain(s) IPR016679 Transcription factor, GATA, plant	1.75834	0.981068	0.746224	0.777232	0.856894	0.547607	1.24258	0.34413	0.365231	0.397139	3.71714	0.931485	2.71452	0.833633	1.43032	C2C2-GATA
Cla023158	Ethylene-responsive transcription factor 5 (AHRD V1 *-** ERF5_TOBAC); contains Interpro domain(s) IPR001471 Pathogenesis-related transcriptional factor and ERF, DNA-binding	0.0928683	1.01525	0.117404	0.421556	1.61128	0.205429	1.36745	1.2786	0.277912	4.36208	5.8446	3.81074	10.2407	0.729573	8.10173	AP2-EREBP
Cla023182	NAC domain protein IPR003441 (AHRD V1 ***- B9GU14_POPTR); contains Interpro domain(s) IPR003441 No apical meristem (NAM) protein	575.497	688.144	833.624	630.772	668.049	193.184	761.436	274.027	179.807	455.32	994.277	577.857	357.589	333.611	717.684	NAC
Cla023247	BHLH transcription factor (AHRD V1 *-*- B6TXR4_MAIZE); contains Interpro domain(s) IPR011598 Helix-loop-helix DNA-binding	20.3679	19.6375	18.4391	17.3847	13.7519	12.6003	10.4197	9.96849	11.0291	3.57561	0.829506	2.11369	3.93405	5.52178	3.58995	bHLH
Cla023301	Bromodomain and PHD finger-containing protein 3 (AHRD V1 *--- A8N8I5_COPC7); contains Interpro domain(s) IPR019787 Zinc finger, PHD-finger	2.18491	2.70917	4.209	1.25621	2.01102	0.797552	3.35555	1.58968	0.733177	0.477696	1.33679	0.790946	1.86261	1.26713	0.20467	PHD
Cla023339	RING/FYVE/PHD zinc finger-containing protein (AHRD V1 *--* F4K4G6_ARATH); contains Interpro domain(s) IPR019787 Zinc finger, PHD-finger	9.52027	7.91779	9.11021	8.10844	7.60915	6.35173	7.25531	6.64585	5.95111	8.24593	1.16192	3.50521	5.89818	5.9867	7.98968	PHD
Cla023342	Transcription factor (Fragment) (AHRD V1 *-*- D6MK40_9ASPA); contains Interpro domain(s) IPR005333 Transcription factor, TCP	73.1262	47.6641	37.4329	42.0476	48.0978	43.2987	48.1494	48.2339	28.2447	32.0128	18.9102	15.3037	19.0521	24.4266	15.2009	TCP
Cla023361	Ethylene-responsive transcription factor (AHRD V1 *-** D5LMH1_9FABA); contains Interpro domain(s) IPR001471 Pathogenesis-related transcriptional factor and ERF, DNA-binding	70.3101	79.1186	72.227	25.4935	357.07	28.1646	77.1416	39.9294	5.61537	10.8343	20.8485	12.9492	58.1947	11.9163	16.833	AP2-EREBP
Cla023407	NAC domain protein (AHRD V1 ***- B2ZGR7_SOYBN); contains Interpro domain(s) IPR003441 No apical meristem (NAM) protein	64.8553	17.4271	49.4433	5.65766	28.5084	5.46628	6.25059	17.3568	2.84792	3.65765	0.205597	1.10279	2.3196	0.621563	2.07279	NAC
Cla023408	NAC domain protein IPR003441 (AHRD V1 ***- B9N1L1_POPTR); contains Interpro domain(s) IPR003441 No apical meristem (NAM) protein	80.9052	53.0539	70.4322	91.2459	31.3985	95.0829	85.6353	100.24	79.8016	30.726	240.498	133.009	94.9232	107.034	90.8502	NAC
Cla023449	Nodule inception protein (Fragment) (AHRD V1 *--- A9DLX6_MEDTR); contains Interpro domain(s) IPR003035 Plant regulator RWP-RK	1.28766	0.86215	0.884231	1.11085	0.660006	3.66405	2.71372	3.06847	2.42428	1.5522	7.02337	13.3096	8.42265	5.16966	4.59611	RWP-RK
Cla023456	WUSCHEL-related homeobox 14 (AHRD V1 *-*- B6T910_MAIZE); contains Interpro domain(s) IPR001356 Homeobox	22.6799	41.0781	19.6495	39.7109	26.4424	22.2645	48.116	29.7784	23.4822	11.7055	13.4041	30.0652	35.4309	28.8743	6.69577	HB
Cla023482	SWI/SNF complex subunit SMARCC2 (AHRD V1 *--- E2BNI2_HARSA); contains Interpro domain(s) IPR007526 SWIRM	6.72638	6.04364	6.36937	5.05517	6.88896	5.90941	4.89549	4.18143	4.64982	5.73427	7.2094	7.02879	5.39067	7.08231	9.23402	MYB
Cla023484	BZIP transcription factor protein (AHRD V1 **** Q3L0T7_CAPAN); contains Interpro domain(s) IPR011700 Basic leucine zipper	16.8392	24.6254	11.9082	30.0809	29.9474	29.708	29.3825	19.5145	40.5581	42.0413	85.2265	35.5559	27.8562	49.3447	31.6145	bZIP
Cla023485	Splicing factor U2af subunit (AHRD V1 ***- B6TCE1_MAIZE); contains Interpro domain(s) IPR009145 U2 auxiliary factor small subunit	34.4372	43.3152	33.6256	40.7902	46.9557	42.2254	50.8037	41.6778	44.0258	42.1701	49.8378	45.6967	53.7778	71.2355	50.8065	C3H
genes related to chloroplastic or photosyetenI, II in darkred module
Cla001482	Light regulated protein-like protein (AHRD V1 *--- Q8S2S6_THEHA); contains Interpro domain(s) IPR009856 Light regulated Lir1	118.045	90.3428	193.408	27.6527	46.3745	241.219	55.3452	350.368	808.207	340.449	88.4629	208.695	508.007	540.074	520.436
Cla001764	Chlorophyll a-b binding protein 8, chloroplastic (AHRD V1 ***- CB13_SOLLC); contains Interpro domain(s) IPR001344 Chlorophyll A-B binding protein	114.185	24.8751	179.146	38.7785	23.2446	300.45	18.2245	286.189	223.932	115.081	56.4884	104.833	165.223	269.171	175.328
Cla001790	Oxygen-evolving enhancer protein 1 of photosystem II (AHRD V1 ***- A8J0E4_CHLRE); contains Interpro domain(s) IPR002628 Photosystem II manganese-stabilizing protein PsbO	147.386	30.2369	223.176	88.3381	76.0703	775.131	49.1652	753.637	589.025	467.856	203.311	263.79	411.32	586.414	400.978
Cla004268	Plastid transcriptionally active7 (AHRD V1 ***- Q8VZV9_ARATH)	8.08079	7.79752	9.47291	7.66602	4.78483	13.483	6.80559	14.0797	15.5041	7.47186	3.06164	5.03012	9.71693	24.5312	13.1439
Cla004483	Photosystem I reaction center subunit V (AHRD V1 ***- B6U534_MAIZE); contains Interpro domain(s) IPR017494 Photosystem I reaction center, PsaG, plant	158.361	28.0911	279.462	83.6206	68.7014	636.423	44.8154	701.23	680.481	479.415	146.4	210.058	564.932	724.057	585.058
Cla004704	Photosystem II oxygen evolving complex protein PsbP (AHRD V1 ***- Q3MEX8_ANAVT); contains Interpro domain(s) IPR016123 Mog1/PsbP, alpha/beta/alpha sandwich	15.1724	12.3488	15.1359	13.7979	14.1138	26.08	13.8753	25.5753	25.7613	21.4008	16.3224	16.9056	28.1451	33.3327	26.1903
Cla004746	Chlorophyll a-b binding protein 6A, chloroplastic (AHRD V1 ***- CB11_SOLLC); contains Interpro domain(s) IPR001344 Chlorophyll A-B binding protein	4.13078	1.95734	9.83159	8.4446	4.16973	26.8005	2.91385	42.3139	50.6182	32.9317	1.02244	15.335	58.2027	12.2609	37.1445
Cla005420	photosystem II polypeptide (AHRD V1 ***- Q6V7X5_TRIPR); contains Interpro domain(s) IPR006814 Photosystem II protein PsbR	408.762	345.926	574.776	299.336	221.372	996.238	234.211	1279.97	818.481	651.225	530.923	747.909	901.663	2215.22	917.252
Cla007741	Photosystem II protein Psb27 (AHRD V1 *-*- D7DYJ6_NOSA0)	13.7621	5.77933	16.4753	12.2107	8.25426	33.6038	4.05955	12.2507	41.8419	43.0829	3.91667	14.4795	28.0685	22.8724	103.57
Cla007871	Photosystem I reaction center subunit IV A (AHRD V1 *-** B6TH55_MAIZE); contains Interpro domain(s) IPR003375 Photosystem I reaction centre subunit IV/PsaE	7.80167	2.54478	16.0908	5.5682	5.35235	55.4318	3.2755	27.7937	46.5515	41.5543	4.60184	12.1618	36.2674	44.3813	61.6626
Cla007940	Photosystem I reaction center subunit XI (AHRD V1 **** B6SHL1_MAIZE); contains Interpro domain(s) IPR003757 Photosystem I reaction centre, subunit XI PsaL	89.5987	38.892	110.818	67.5068	58.4715	158.821	39.6769	139.553	149.185	118.783	14.954	61.5225	112.287	114.567	132.025
Cla008199	UDP-glycosyltransferase-like protein (AHRD V1 ***- F4J962_ARATH); contains Interpro domain(s) IPR002213 UDP-glucuronosyl/UDP-glucosyltransferase	2.41654	3.38422	2.32797	3.31921	2.68923	1.47553	4.1903	2.06924	2.36598	1.20354	3.32844	1.79646	1.49778	1.26004	1.31831
Cla008200	UDP-glycosyltransferase-like protein (AHRD V1 ***- F4J962_ARATH); contains Interpro domain(s) IPR002213 UDP-glucuronosyl/UDP-glucosyltransferase	3.06651	4.02199	2.52472	3.8743	3.44438	2.21348	6.19112	2.60076	2.73852	2.30804	6.04578	2.50819	2.54612	2.65561	2.33096
Cla008340	Unknown Protein (AHRD V1); contains Interpro domain(s) IPR009500 Protein of unknown function DUF1118	73.7443	53.6984	88.5808	77.2534	47.0794	192.823	47.3627	164.266	159.227	113.183	59.0709	68.6037	91.6608	180.284	131.93
Cla008341	Unknown Protein (AHRD V1)	7.6741	8.10915	11.6111	8.51634	5.76649	21.3669	5.68952	16.2529	14.3234	11.3063	4.22849	8.85396	9.22834	17.3856	16.1057
Cla008429	Photosystem I reaction center subunit N (AHRD V1 ***- F4YFE2_CAMSI); contains Interpro domain(s) IPR008796 Photosystem I reaction centre subunit N	15.8176	15.2942	24.6675	10.6393	9.0802	107.748	10.0417	78.3896	71.6841	51.4962	25.2509	35.5848	97.484	251.562	99.6592
Cla008554	Photosystem II 5 kDa protein, chloroplastic (AHRD V1 *-*- PST2_GOSHI)	53.2007	13.2163	89.4525	34.117	24.0601	166.152	11.609	124.888	106.541	106.329	19.8501	29.4877	60.0604	101.147	79.1542
Cla008794	Unknown Protein (AHRD V1)	79.5301	42.6809	109.882	61.1529	52.4514	211.611	46.9552	151.775	152.396	91.4653	48.8657	91.3724	110.52	74.494	130.378
Cla009382	RING-H2 zinc finger protein (Fragment) (AHRD V1 *--* A1IW10_9LAMI); contains Interpro domain(s) IPR018957 Zinc finger, C3HC4 RING-type	10.6773	12.6071	8.89491	18.2445	11.2966	12.9218	14.258	9.95976	10.4089	10.0637	13.3647	11.5103	12.0849	9.24899	7.09991
Cla009392	Leucine-rich repeat receptor-like protein kinase (AHRD V1 ***- Q9C8I6_ARATH); contains Interpro domain(s) IPR013210 Leucine-rich repeat, N-terminal	4.28763	4.58715	2.86359	6.14955	7.84428	2.74984	3.87081	3.01068	2.50639	3.02349	3.89312	6.51968	3.40787	2.22315	3.33357
Cla009644	Phosphate translocator (AHRD V1 ***- Q40568_TOBAC); contains Interpro domain(s) IPR004696 Tpt phosphate/phosphoenolpyruvate translocator	6.90718	3.25209	12.3807	14.3861	3.84458	47.2802	9.61502	24.15	21.0734	53.1007	18.1017	18.758	38.2484	39.4817	48.2663
Cla009752	Chlorophyll a-b binding protein 21, chloroplastic (AHRD V1 ***- CB22_TOBAC); contains Interpro domain(s) IPR001344 Chlorophyll A-B binding protein	9.76821	1.38921	9.46393	8.60939	4.29419	83.3533	2.91838	101.512	261.546	134.17	35.657	98.8055	167.22	141.818	315.648
Cla009814	Photosystem I reaction center subunit X psaK (AHRD V1 ***- Q84QE6_TOBAC); contains Interpro domain(s) IPR017493 Photosystem I reaction center, PsaK, plant	29.8112	15.896	49.3228	40.6261	21.1992	228.325	17.2627	132.089	162.582	97.4002	53.8081	35.3227	73.3865	177.836	140.743
Cla010005	Photosystem II core complex proteins psbY (AHRD V1 *-*- B6SQV2_MAIZE)	22.9114	9.3931	41.7944	10.0554	13.9581	87.2148	4.69139	51.1633	67.3296	64.0184	4.24784	5.98961	56.0322	91.3778	90.3454
Cla011174	Chloroplast photosystem II subunit X (Fragment) (AHRD V1 ***- B1PPX5_9MYRT); contains Interpro domain(s) IPR009518 Photosystem II protein PsbX	150.984	49.1259	178.194	101.486	73.7718	384.869	35.0662	230.073	247.309	198.738	73.391	72.0221	127.169	309.81	468.946
Cla011748	Chlorophyll a-b binding protein 13, chloroplastic (AHRD V1 ***- CB23_SOLLC); contains Interpro domain(s) IPR001344 Chlorophyll A-B binding protein	5.28847	0.869212	7.54255	5.38842	5.21711	63.4745	1.20025	9.25847	50.8213	38.2663	3.80126	14.0816	38.5654	12.637	51.6509
Cla012368	Chlorophyll a-b binding protein 8, chloroplastic (AHRD V1 ***- CB28_PEA); contains Interpro domain(s) IPR001344 Chlorophyll A-B binding protein	31.5681	8.47487	46.8978	27.1641	22.6724	238.805	13.5672	111.723	192.735	105.721	71.1427	82.982	157.089	112.725	200.071
Cla012670	Photosystem I reaction center subunit VI, chloroplastic (AHRD V1 **** PSAH_BRARA); contains Interpro domain(s) IPR004928 Photosystem I reaction centre subunit VI	42.7353	5.6399	49.4284	35.1688	17.0586	243.069	11.6462	124.391	185.037	152.482	33.0907	64.9822	145.852	218.866	273.349
Cla013826	Chlorophyll a-b binding protein, chloroplastic (AHRD V1 ***- CB12_PETHY); contains Interpro domain(s) IPR001344 Chlorophyll A-B binding protein	32.0797	8.55273	72.6514	37.7335	21.829	279.163	32.306	341.304	248.766	119.819	79.801	146.135	318.704	415.672	344.592
Cla014815	Photosystem II reaction center W protein (AHRD V1 *-** B6TMB3_MAIZE); contains Interpro domain(s) IPR009806 Photosystem II protein PsbW, class 2	52.2686	45.3364	84.4639	45.7187	31.2667	102.422	48.353	263.482	131.923	78.8618	19.9655	31.0524	87.6786	161.595	108.597
Cla015680	Chlorophyll a-b binding protein 37, chloroplastic (AHRD V1 ***- CB26_PETSP); contains Interpro domain(s) IPR001344 Chlorophyll A-B binding protein	125.579	14.1212	111.214	58.9143	32.3225	2016.27	27.4751	988.413	1706.93	842.151	380.852	765.789	923.862	1754.03	1306.72
Cla016851	Chloroplast photosystem II subunit X (AHRD V1 ***- B1PPX6_9MYRT); contains Interpro domain(s) IPR009518 Photosystem II protein PsbX	44.2213	38.0143	40.3865	36.0382	28.4387	152.325	50.1039	118.225	189.809	244.553	26.8921	66.8004	131.037	252.066	188.466
Cla017325	Chlorophyll a-b binding protein 3C, chloroplastic (AHRD V1 ***- CB2G_SOLLC); contains Interpro domain(s) IPR001344 Chlorophyll A-B binding protein	20.6763	2.36324	20.0323	10.6271	5.57072	562.167	3.25974	133.082	511.163	333.326	72.4987	211.099	267.199	417.651	901.01
Cla018117	Chlorophyll a-b binding protein 6, chloroplastic (AHRD V1 ***- CAB6_ARATH); contains Interpro domain(s) IPR001344 Chlorophyll A-B binding protein	27.0949	16.8467	36.7688	18.2924	17.812	83.1066	17.4637	72.8452	78.7022	61.3132	39.1072	34.2742	78.3604	132.615	97.853
Cla018600	Chlorophyll a-b binding protein P4, chloroplastic (AHRD V1 ***- CB24_PEA); contains Interpro domain(s) IPR001344 Chlorophyll A-B binding protein	8.34185	1.49931	11.7231	4.51997	2.4284	34.9485	0.427862	6.258	19.933	27.2454	1.47833	3.74348	12.5979	3.61016	28.6319
Cla019105	Chlorophyll a-b binding protein P4, chloroplastic (AHRD V1 ***- CB24_PEA); contains Interpro domain(s) IPR001344 Chlorophyll A-B binding protein	16.4104	8.89311	22.3451	14.4419	12.2408	69.8717	8.12355	40.5054	60.6493	50.8852	10.3525	24.3475	98.8466	34.405	55.3618
Cla021635	Photosystem I reaction center subunit II (AHRD V1 **** B4FAW3_MAIZE); contains Interpro domain(s) IPR003685 Photosystem I protein PsaD	40.9662	19.7678	69.6175	30.2538	25.2042	273.931	36.7903	377.653	280.572	252.16	44.859	137.212	401.632	273.89	258.002
Cla022723	Photosystem II core complex proteins psbY (AHRD V1 *-*- B6SQV2_MAIZE)	30.9204	28.2592	39.9606	36.6344	23.3501	95.6479	30.313	119.959	77.7621	53.1268	11.3917	27.3858	42.5492	61.3645	57.2913
Cla022963	Chlorophyll a-b binding protein 7, chloroplastic (AHRD V1 ***- CB12_SOLLC); contains Interpro domain(s) IPR001344 Chlorophyll A-B binding protein	35.6532	9.45465	57.7119	20.8109	16.4365	136.196	8.91573	135.761	177.353	64.589	28.5425	38.227	133.154	292.394	160.09

## Sheet: Table S8 subcluster
Table S8 Gene list of each subcluster
subcluster 1	TFs in subcluster1	subcluster 2	TFs in subcluster2	subcluster 3	TFs in subcluster 3	subcluster 4	TFs in subcluster 4	subcluster 5	TFs in subcluster 5	subcluster 6	TFs in subcluster 6
Cla002243	WRKY	Cla004874		Cla017550		Cla006994		Cla012315	AUX/IAA
Cla010216	WRKY	Novel00841
Cla009969	WRKY	Novel00249
Cla009853	WRKY	Cla023402
Cla009748	WRKY	Cla023168
Cla010918	WRKY
Cla014665	WRKY
Cla014818	WRKY
Cla015003	WRKY
Cla015154	WRKY
Cla015673	WRKY
Cla016540	WRKY
Cla018026	WRKY
Cla020642	WRKY
Cla021170	WRKY
Cla021984	WRKY
Cla022362	WRKY
Cla000632	VOZ	Cla001148		Cla004339		Cla001722		Cla002922		Cla007389
Cla009655	VOZ	Cla022804
Cla007730	ULT	Cla017722				Novel01089
Cla002103	TUB	Cla004553		Cla016418		Cla006459		Cla011213	C2C2-GATA
Cla009333	TUB	Cla022141
Cla005381	TUB	Cla012003				Cla017342
Cla013817	TUB
Cla014217	TUB
Cla001961	Trihelix	Cla004358		Cla015971		Cla006203		Cla010624
Cla009931	Trihelix	Novel00121
Cla009694	Trihelix	Cla022910
Cla008539	Trihelix	Cla019859
Cla007790	Trihelix	Cla017875				Novel01322
Cla012835	Trihelix
Cla014948	Trihelix
Cla015430	Trihelix
Cla015525	Trihelix
Cla019268	Trihelix
Cla019668	Trihelix
Cla020507	Trihelix
Cla021394	Trihelix
Cla022708	Trihelix
Cla003709	TRAF	Cla007929				Cla011675		Cla020050	TCP
Cla009365	TRAF	Cla022241
Cla009186	TRAF	Cla021690
Cla005593	TRAF	Cla012872				Cla018297
Cla005575	TRAF	Cla012813				Cla018208
Cla005426	TRAF	Cla012176				Cla017543
Cla021646	TRAF
Cla021745	TRAF
Cla007531	Tify	Cla017327				Novel00642
Cla011143	Tify
Cla012536	Tify
Cla015533	Tify
Cla020951	Tify
Cla002428	TCP	Cla005271		Cla019099	NAC	Cla007747		Cla013612	bHLH
Cla013523	TCP
Cla018555	TCP
Cla022939	TCP
Cla014022	TAZ
Cla016305	SWI/SNF-SWI3
Cla003271	SWI/SNF-BAF60b	Cla007119				Cla010632	HSF	Cla018110
Cla005474	SWI/SNF-BAF60b	Cla012519	MYB			Cla017784
Cla006979	SWI/SNF-BAF60b	Cla016304				Cla022651
Cla012923	SWI/SNF-BAF60b
Cla014556	SWI/SNF-BAF60b
Cla015890	SWI/SNF-BAF60b
Cla020134	SWI/SNF-BAF60b
Cla021082	SWI/SNF-BAF60b
Cla021328	SWI/SNF-BAF60b
Cla009935	SRS	Novel00130
Cla008574	SRS	Cla019983
Cla014258	SRS
Cla001372	SNF2	Cla003218		Cla011181		Cla004424		Cla007670		Cla018490
Cla001691	SNF2	Cla003628		Cla012985		Cla005248		Cla009096	TCP	Cla022335
Cla005967	SNF2	Cla013931				Cla019548	ARF
Cla007251	SNF2	Cla016845				Cla023454	HMG
Cla010456	SNF2	Novel01240
Cla009940	SNF2	Novel00156
Cla009391	SNF2	Cla022303
Cla009325	SNF2	Cla022128
Cla008568	SNF2	Cla019958
Cla008411	SNF2	Cla019388
Cla007889	SNF2	Cla018149
Cla006839	SNF2	Cla015969				Cla022298
Cla006717	SNF2	Cla015755				Cla022031
Cla013068	SNF2
Cla013208	SNF2
Cla013209	SNF2
Cla013552	SNF2
Cla014526	SNF2
Cla016114	SNF2
Cla016428	SNF2
Cla016589	SNF2
Cla016928	SNF2
Cla017536	SNF2
Cla019081	SNF2
Cla021229	SNF2
Cla021699	SNF2
Cla017285	Sigma70-like
Cla022188	Sigma70-like
Cla000434	SET	Cla000771		Cla002597		Cla001004		Cla001732		Cla004102	AUX/IAA
Cla001785	SET	Cla003902		Cla014114		Cla005494		Cla009653		Novel00685
Cla003954	SET	Cla008340				Cla012592		Cla021001	HB
Cla002918	SET	Cla006353		Novel00048		Cla009688		Cla016045
Cla002797	SET	Cla006016		Cla022569		Cla009110		Cla015441
Cla007698	SET	Cla017652				Novel01019
Cla007068	SET	Cla016555				Cla023049
Cla004700	SET	Cla009919				Cla014603
Cla012172	SET
Cla013207	SET
Cla013641	SET
Cla013905	SET
Cla015700	SET
Cla017357	SET
Cla018760	SET
Cla020234	SET
Cla021909	SET
Cla022824	SET
Cla017323	SBP
Cla019286	SBP
Cla021095	SBP
Cla021694	SBP
Cla017831	S1Fa-like
Cla012800	RWP-RK
Cla012828	RWP-RK
Cla014353	RWP-RK
Cla007652	Rcd1-like	Cla017545				Novel00935
Cla009920	RB	Novel00063
Cla000304	Pseudo ARR-B	Cla000514		Cla001500		Cla000685	Orphans	Cla001238		Cla002718
Cla001190	PHD	Cla002625		Cla009263	MYB	Cla003914		Cla006613		Cla015937
Cla004590	PHD	Cla009604				Cla014214		Novel00917
Cla004249	PHD	Cla008894				Cla013379		Cla022471
Cla003858	PHD	Cla008125				Cla012087		Cla020634
Cla005048	PHD	Cla011076				Cla016169	NAC
Cla009882	PHD	Cla023485	C3H
Cla010247	PHD	Novel00913
Cla008968	PHD	Cla021257
Cla007044	PHD	Cla016436				Cla022933
Cla005177	PHD	Cla011395				Cla016703
Cla013370	PHD
Cla013440	PHD
Cla017880	PHD
Cla018536	PHD
Cla018856	PHD
Cla021013	PHD
Cla021458	PHD
Cla021884	PBF-2-like
Cla000165	Orphans	Cla000258		Cla000712		Cla000338		Cla000737		Cla001678
Cla001407	Orphans	Cla003275		Cla011362		Cla004534		Cla007802		Cla018935
Cla010127	Orphans	Novel00616
Cla009939	Orphans	Novel00155
Cla008515	Orphans	Cla019700
Cla006930	Orphans	Cla016087				Cla022416
Cla005434	Orphans	Cla012229				Cla017584
Cla004643	Orphans	Cla009772				Cla014406
Cla010504	Orphans
Cla016597	Orphans
Cla018224	Orphans
Cla019157	Orphans
Cla022447	Orphans
Cla022781	Orphans
Cla009713	OFP	Cla022999
Cla010638	OFP
Cla015433	OFP
Cla020482	OFP
Cla022504	OFP
Cla002400	NAC	Cla005148		Cla018475		Cla007605		Cla013300
Cla009439	NAC	Cla022431	E2F-DP
Cla008633	NAC	Cla020276
Cla006906	NAC	Cla016038				Cla022369
Cla005677	NAC	Cla013147				Cla018588
Cla005472	NAC	Cla012513				Cla017780
Cla010881	NAC
Cla011325	NAC
Cla011761	NAC
Cla013643	NAC
Cla014910	NAC
Cla015772	NAC
Cla018596	NAC
Cla020527	NAC
Cla020528	NAC
Cla020655	NAC
Cla021063	NAC
Cla022231	NAC
Cla022514	NAC
Cla023182	NAC
Cla023408	NAC
Cla000783	MYB	Cla001461		Cla005222		Cla002265		Cla003946		Cla008586
Cla000899	MYB	Cla001823		Cla006860		Cla002784		Cla004960		Cla010973
Cla004450	MYB	Cla009287				Cla013920		Cla023403
Cla004362	MYB	Cla009202				Cla013680		Cla023149
Cla010167	MYB	Novel00699
Cla009156	MYB	Cla021593
Cla009130	MYB	Cla021514
Cla009098	MYB	Cla021430
Cla009078	MYB	Cla021405
Cla008544	MYB	Cla019870
Cla008525	MYB	Cla019797
Cla008278	MYB	Cla019040
Cla007716	MYB	Cla017681				Novel01049
Cla007626	MYB	Cla017514				Novel00874
Cla005982	MYB	Cla013942				Cla019564
Cla011239	MYB
Cla011845	MYB
Cla012155	MYB
Cla012595	MYB
Cla013013	MYB
Cla013417	MYB
Cla013461	MYB
Cla013687	MYB
Cla013979	MYB
Cla015834	MYB
Cla016504	MYB
Cla017337	MYB
Cla017373	MYB
Cla017797	MYB
Cla017897	MYB
Cla018139	MYB
Cla018308	MYB
Cla018967	MYB
Cla018988	MYB
Cla019115	MYB
Cla019292	MYB
Cla020042	MYB
Cla020576	MYB
Cla020633	MYB
Cla021212	MYB
Cla021243	MYB
Cla021474	MYB
Cla021725	MYB
Cla022224	MYB
Cla022601	MYB
Cla023007	MYB
Cla023184	MYB
Cla023482	MYB
Cla003292	mTERF	Cla007223				Cla010724		Cla018214
Cla010194	mTERF	Novel00781
Cla009320	mTERF	Cla022107
Cla008394	mTERF	Cla019299
Cla008145	mTERF	Cla018613
Cla011910	mTERF
Cla014502	mTERF
Cla014503	mTERF
Cla015923	mTERF
Cla019554	mTERF
Cla021722	mTERF
Cla013535	MBF1
Cla006862	MADS	Cla016003				Cla022332	AUX/IAA
Cla010195	MADS	Novel00784
Cla009725	MADS	Cla023033
Cla006944	MADS	Cla016120				Cla022470
Cla010815	MADS
Cla019599	MADS
Cla022159	MADS
Cla012312	LUG
Cla021426	LUG
Cla005993	LOB	Cla013986				Cla019614
Cla005052	LOB	Cla011084				Cla016191
Cla017118	LOB
Cla020398	LOB
Cla021305	LOB
Cla006572	LIM	Cla015368				Cla021535
Cla009169	Jumonji	Cla021609
Cla009091	Jumonji	Cla021428
Cla008832	Jumonji	Cla020858
Cla007927	Jumonji	Cla018244
Cla006286	Jumonji	Cla014674				Cla020681
Cla011453	Jumonji
Cla014857	Jumonji
Cla017588	Jumonji
Cla019914	Jumonji
Cla021152	Jumonji
Cla022105	Jumonji
Cla008463	IWS1	Cla019503
Cla016249	IWS1
Cla016427	IWS1
Cla019174	IWS1
Cla002516	HSF	Cla005356		Cla019464		Cla007937		Cla013804
Cla002208	HSF	Cla004745		Cla017231		Cla006752		Cla012043
Cla009714	HSF	Cla023002
Cla008825	HSF	Cla020851
Cla006194	HSF	Cla014391				Cla020389
Cla011478	HSF
Cla014794	HSF
Cla016209	HSF
Cla016764	HSF
Cla016837	HSF
Cla017729	HSF
Cla021395	HSF
Cla022583	HSF
Cla022683	HSF
Cla010476	HMG	Novel01312
Cla009071	HMG	Cla021396
Cla008944	HMG	Cla021179
Cla007413	HMG	Cla017125				Novel00316
Cla017026	HMG
Cla018108	HMG
Cla001783	HB	Cla003877		Cla014029	MYB	Cla005463		Cla009640		Novel00423
Cla010341	HB	Novel01087
Cla009826	HB	Cla023321
Cla009643	HB	Cla022722
Cla008619	HB	Cla020208
Cla008573	HB	Cla019981
Cla006925	HB	Cla016081				Cla022412
Cla006578	HB	Cla015373				Cla021548
Cla005103	HB	Cla011191				Cla016390
Cla011498	HB
Cla013108	HB
Cla014061	HB
Cla015376	HB
Cla015453	HB
Cla017624	HB
Cla018360	HB
Cla018855	HB
Cla019973	HB
Cla020958	HB
Cla021261	HB
Cla022347	HB
Cla022590	HB
Cla022673	HB
Cla023456	HB
Cla011169	GRF
Cla016859	GRF
Cla021292	GRF
Cla004491	GRAS	Cla009379				Cla014036	GNAT	Novel00474
Cla004946	GRAS	Cla010707				Cla015706	Orphans
Cla008228	GRAS	Cla018861
Cla007701	GRAS	Cla017661				Novel01035
Cla007022	GRAS	Cla016347				Cla022747
Cla006665	GRAS	Cla015620				Cla021848
Cla006329	GRAS	Cla014855				Cla020841
Cla005646	GRAS	Cla013065				Cla018524
Cla005438	GRAS	Cla012233				Cla017587
Cla012302	GRAS
Cla013317	GRAS
Cla014205	GRAS
Cla014396	GRAS
Cla014516	GRAS
Cla015025	GRAS
Cla015142	GRAS
Cla015549	GRAS
Cla017902	GRAS
Cla019248	GRAS
Cla019759	GRAS
Cla020203	GRAS
Cla009887	GNAT	Novel00012
Cla009101	GNAT	Cla021435
Cla008144	GNAT	Cla018606
Cla005024	GNAT	Cla011011				Cla016057
Cla011285	GNAT
Cla012046	GNAT
Cla012996	GNAT
Cla013567	GNAT
Cla013769	GNAT
Cla015821	GNAT
Cla018664	GNAT
Cla019252	GNAT
Cla021794	GNAT
Cla001326	GeBP	Cla003037		Cla010408		Cla004295		Cla007280		Cla017644
Cla011274	GeBP
Cla019827	GeBP
Cla002686	G2-like	Cla005619		Cla020720		Cla008551	CCAAT	Cla014404
Cla001822	G2-like	Cla003999		Cla014446		Cla005751		Cla009951
Cla010265	G2-like	Novel00922
Cla008833	G2-like	Cla020861
Cla007979	G2-like	Cla018287
Cla011667	G2-like
Cla012091	G2-like
Cla016239	G2-like
Cla017481	G2-like
Cla020369	G2-like
Cla004176	FHA	Cla008802				Cla013279		Cla022177	bHLH
Cla002705	FHA	Cla005690		Cla021080		Cla008689		Cla014530
Cla002614	FHA	Cla005549	Orphans	Cla020384		Cla008347		Cla014147
Cla009390	FHA	Cla022297	GNAT
Cla010801	FHA
Cla014470	FHA
Cla016369	FHA
Cla021555	FHA
Cla010840	FAR1
Cla017511	FAR1
Cla002395	EIL	Cla005137		Cla018440		Cla007569		Cla013292
Cla013662	EIL
Cla008624	E2F-DP	Cla020247
Cla008312	E2F-DP	Cla019122
Cla018429	E2F-DP
Cla008679	DDT	Cla020476
Cla007848	DDT	Cla018035
Cla010787	DDT
Cla016350	DDT
Cla009220	DBP	Cla021806	WRKY
Cla008899	CSD	Cla021051
Cla007520	CPP	Cla017316				Novel00602
Cla010660	CPP
Cla016774	CPP
Cla011659	Coactivator p15
Cla001720	CCAAT	Cla003724		Cla013721		Cla005376		Cla009323		Cla022912
Cla004460	CCAAT	Cla009315				Cla013965		Cla023474
Cla009827	CCAAT	Cla023338
Cla008607	CCAAT	Cla020094
Cla006306	CCAAT	Cla014760				Cla020752
Cla005244	CCAAT	Cla011561				Cla016986
Cla011310	CCAAT
Cla014507	CCAAT
Cla015244	CCAAT
Cla019003	CCAAT
Cla021993	CCAAT
Cla022908	CCAAT
Cla009260	CAMTA	Cla021951
Cla012849	CAMTA
Cla001694	C3H	Cla003644		Cla013036		Cla005270		Cla009112		Cla022427
Cla004354	C3H	Cla009145				Cla013620		Cla023102	AUX/IAA
Cla005579	C3H	Cla012827				Cla018235	C2H2
Cla009634	C3H	Cla022707
Cla009572	C3H	Cla022628
Cla008745	C3H	Cla020583
Cla008443	C3H	Cla019452
Cla007686	C3H	Cla017637				Novel01007
Cla006321	C3H	Cla014786				Cla020772
Cla005475	C3H	Cla012523				Cla017789
Cla004787	C3H	Cla010310				Cla015052
Cla010708	C3H
Cla011206	C3H
Cla011237	C3H
Cla011694	C3H
Cla011852	C3H
Cla013366	C3H
Cla013513	C3H
Cla014264	C3H
Cla014271	C3H
Cla015383	C3H
Cla015529	C3H
Cla016728	C3H
Cla016918	C3H
Cla017114	C3H
Cla017413	C3H
Cla017537	C3H
Cla018368	C3H
Cla020025	C3H
Cla020066	C3H
Cla020897	C3H
Cla021721	C3H
Cla022372	C3H
Cla023197	C3H
Cla000141	C2H2	Cla000199		Cla000417		Cla000256		Cla000676	CSD	Cla001439
Cla002800	C2H2	Cla006018		Cla022635		Cla009141		Cla015493
Cla002141	C2H2	Cla004624		Cla016750		Cla006569		Cla011376
Cla005685	C2H2	Cla013158				Cla018592	Pseudo ARR-B
Cla005043	C2H2	Cla011058	NAC			Cla016132
Cla010119	C2H2	Novel00586
Cla009929	C2H2	Novel00109
Cla009916	C2H2	Novel00054
Cla009869	C2H2	Cla023461
Cla008675	C2H2	Cla020470
Cla008281	C2H2	Cla019045
Cla006114	C2H2	Cla014222				Cla020043
Cla005819	C2H2	Cla013542				Cla018954
Cla005633	C2H2	Cla013040				Cla018487
Cla005553	C2H2	Cla012743				Cla018069
Cla005144	C2H2	Cla011329				Cla016551
Cla011588	C2H2
Cla012608	C2H2
Cla013758	C2H2
Cla014139	C2H2
Cla014196	C2H2
Cla014795	C2H2
Cla015235	C2H2
Cla016368	C2H2
Cla017973	C2H2
Cla018277	C2H2
Cla018577	C2H2
Cla018661	C2H2
Cla019059	C2H2
Cla019075	C2H2
Cla022507	C2H2
Cla022941	C2H2
Cla000807	C2C2-YABBY	Cla001571		Cla005935		Cla002452		Cla004238		Cla009683
Cla008610	C2C2-YABBY	Cla020127
Cla005676	C2C2-YABBY	Cla013145				Cla018587
Cla009267	C2C2-GATA	Cla021991
Cla020560	C2C2-GATA
Cla021773	C2C2-GATA
Cla022147	C2C2-GATA
Cla023109	C2C2-GATA
Cla000604	C2C2-Dof	Cla001092		Cla004026	C2H2	Cla001506	TCP	Cla002485		Cla006699
Cla004013	C2C2-Dof	Cla008478				Cla012807		Cla021392
Cla002907	C2C2-Dof	Cla006331		Novel00036		Cla009661	AP2-EREBP	Cla015984
Cla009628	C2C2-Dof	Cla022705
Cla008250	C2C2-Dof	Cla018917
Cla006705	C2C2-Dof	Cla015704				Cla021961
Cla004676	C2C2-Dof	Cla009859				Cla014525
Cla011343	C2C2-Dof
Cla012621	C2C2-Dof
Cla013851	C2C2-Dof
Cla016993	C2C2-Dof
Cla017890	C2C2-Dof
Cla019034	C2C2-Dof
Cla019706	C2C2-Dof
Cla010882	C2C2-CO-like
Cla018797	C2C2-CO-like
Cla020397	C2C2-CO-like
Cla022378	C2C2-CO-like
Cla022831	C2C2-CO-like
Cla000383	bZIP	Cla000702		Cla002251		Cla000893	HB	Cla001510		Cla003311
Cla002873	bZIP	Cla006162		Cla023009		Cla009402		Cla015694
Cla009927	bZIP	Novel00106
Cla008917	bZIP	Cla021077
Cla008839	bZIP	Cla020875
Cla013666	bZIP
Cla013824	bZIP
Cla014803	bZIP
Cla015138	bZIP
Cla015627	bZIP
Cla015828	bZIP
Cla016247	bZIP
Cla016581	bZIP
Cla017361	bZIP
Cla017522	bZIP
Cla017696	bZIP
Cla017709	bZIP
Cla020334	bZIP
Cla020959	bZIP
Cla021184	bZIP
Cla021871	bZIP
Cla022056	bZIP
Cla022315	bZIP
Cla022580	bZIP
Cla022943	bZIP
Cla019032	BSD
Cla001713	bHLH	Cla003670		Cla013585		Cla005349		Cla009283	AP2-EREBP	Cla022739
Cla003232	bHLH	Cla007050				Cla010435		Cla017909
Cla002645	bHLH	Cla005592		Cla020555		Cla008489		Cla014255
Cla002643	bHLH	Cla005587		Cla020526		Cla008475		Cla014225
Cla006006	bHLH	Cla014006				Cla019642	HSF
Cla008890	bHLH	Cla021045
Cla006061	bHLH	Cla014122				Cla019822
Cla010576	bHLH
Cla010807	bHLH
Cla011198	bHLH
Cla014073	bHLH
Cla014109	bHLH
Cla014286	bHLH
Cla014806	bHLH
Cla015818	bHLH
Cla016199	bHLH
Cla016562	bHLH
Cla018537	bHLH
Cla019030	bHLH
Cla019678	bHLH
Cla020330	bHLH
Cla021422	bHLH
Cla022045	bHLH
Cla022588	bHLH
Cla023083	bHLH
Cla001224	BES1	Cla002690		Cla009648	NAC	Cla003967		Cla006690		Cla016224	bHLH
Cla005462	BES1	Cla012447				Cla017739
Cla005370	BES1	Cla011995				Cla017301
Cla014188	BES1
Cla019641	BES1
Cla022512	BES1
Cla005818	BBR/BPC	Cla013527				Cla018947
Cla005817	BBR/BPC	Cla013509				Cla018946
Cla015875	BBR/BPC
Cla022437	BBR/BPC
Cla007544	AUX/IAA	Cla017384				Novel00736
Cla012686	AUX/IAA
Cla015460	AUX/IAA
Cla019805	AUX/IAA
Cla006210	ARR-B	Cla014416				Cla020439
Cla018713	ARR-B
Cla021011	ARR-B
Cla022718	ARR-B
Cla011452	ARID
Cla012550	ARID
Cla021227	ARID
Cla000557	ARF	Cla001020		Cla003995		Cla001410		Cla002328		Cla006478
Cla001900	ARF	Cla004245		Cla015230		Cla005952	G2-like	Cla010224
Cla015002	ARF
Cla016872	ARF
Cla019321	ARF
Cla020817	ARF
Cla001733	AP2-EREBP	Cla003741		Cla013800		Cla005424		Cla009359		Cla022992
Cla004223	AP2-EREBP	Cla008838				Cla013329		Cla022328
Cla003647	AP2-EREBP	Cla007817				Cla011501	MADS	Cla019793
Cla003619	AP2-EREBP	Cla007712				Cla011392		Cla019584
Cla002959	AP2-EREBP	Cla006486		Novel00327		Cla009809		Cla016415
Cla002330	AP2-EREBP	Cla004987		Cla018008		Cla007330		Cla012841
Cla002039	AP2-EREBP	Cla004473		Cla016227		Cla006280		Cla010985
Cla004791	AP2-EREBP	Cla010331	zf-HD			Cla015067
Cla008472	AP2-EREBP	Cla019570
Cla008002	AP2-EREBP	Cla018316
Cla007578	AP2-EREBP	Cla017458				Novel00816
Cla006211	AP2-EREBP	Cla014418				Cla020441
Cla005623	AP2-EREBP	Cla012964				Cla018427
Cla010914	AP2-EREBP
Cla010915	AP2-EREBP
Cla011375	AP2-EREBP
Cla012549	AP2-EREBP
Cla012656	AP2-EREBP
Cla013252	AP2-EREBP
Cla013512	AP2-EREBP
Cla013573	AP2-EREBP
Cla013808	AP2-EREBP
Cla013963	AP2-EREBP
Cla014156	AP2-EREBP
Cla014916	AP2-EREBP
Cla017389	AP2-EREBP
Cla017504	AP2-EREBP
Cla018268	AP2-EREBP
Cla018506	AP2-EREBP
Cla019324	AP2-EREBP
Cla020243	AP2-EREBP
Cla020392	AP2-EREBP
Cla020648	AP2-EREBP
Cla020801	AP2-EREBP
Cla021069	AP2-EREBP
Cla021189	AP2-EREBP
Cla021440	AP2-EREBP
Cla021881	AP2-EREBP
Cla022083	AP2-EREBP
Cla022212	AP2-EREBP
Cla022353	AP2-EREBP
Cla023135	AP2-EREBP
Cla004352	Alfin-like	Cla009133				Cla013614		Cla023095
Cla015559	Alfin-like
Cla016848	Alfin-like
Cla021978	Alfin-like
Cla002586	ABI3VP1	Cla005450		Cla019810		Cla008102		Cla014015	LOB
Cla001808	ABI3VP1	Cla003952		Cla014206		Cla005616		Cla009807
Cla001807	ABI3VP1	Cla003947	C2H2	Cla014190		Cla005615		Cla009776
Cla010279	ABI3VP1	Novel00941
Cla010278	ABI3VP1	Novel00937
Cla004974	ABI3VP1	Cla010830				Cla015830
Cla010686	ABI3VP1
Cla014628	ABI3VP1
Cla017664	ABI3VP1
Cla018052	ABI3VP1
Cla020189	ABI3VP1
Cla020712	ABI3VP1
Cla000033		Cla000027		Cla000152		Cla000045		Cla000218	bHLH	Cla000855	AP2-EREBP
Cla000883		Cla001779		Cla006457		Cla002717		Cla004822		Cla010712	AP2-EREBP
Cla000884		Cla001793		Cla006458		Cla002719		Cla004846		Cla010713	AP2-EREBP
Cla000951		Cla001925		Cla007271		Cla002956	ARID	Cla005237		Cla012461	AP2-EREBP
Cla001026		Cla002263		Cla008067		Cla003302		Cla005698		Cla013424	AP2-EREBP
Cla001619		Cla003578		Cla012660		Cla005056		Cla008740		Cla021525	AP2-EREBP
Cla000984		Cla002060		Cla007658		Cla003126		Cla005469		Cla012819	ARF
Cla000340		Cla000555		Cla001988		Cla000824		Cla001351		Cla002975	AUX/IAA
Cla001125		Cla002417		Cla008847		Cla003629		Cla006234		Cla014808	AUX/IAA
Cla001126		Cla002430		Cla008848		Cla003635	AUX/IAA	Cla006257		Cla014809	AUX/IAA
Cla001516		Cla003357		Cla011951		Cla004794		Cla008255		Cla019806	AUX/IAA
Cla001622		Cla003582		Cla012663		Cla005059	C2C2-Dof	Cla008752		Cla021570	AUX/IAA
Cla000561		Cla001075		Cla004011		Cla001495	NAC	Cla002402		Cla006599	bHLH
Cla000904		Cla001857		Cla006955	LOB	Cla002876		Cla004990		Cla011292	bHLH
Cla001269		Cla002866		Cla010148		Cla004211		Cla007005		Cla017143	bHLH
Cla001517		Cla003365		Cla012000	AP2-EREBP	Cla004815		Cla008279	MYB	Cla019871	bHLH
Cla001540		Cla003423		Cla012157		Cla004867		Cla008350		Cla020193	bHLH
Cla001603		Cla003498		Cla012443		Cla004977		Cla008629	NAC	Cla021059	bHLH
Cla001680		Cla003610		Cla012911		Cla005187		Cla008934		Cla022119	bHLH
Cla001719		Cla003674		Cla013629		Cla005350	PHD	Cla009289		Cla022767	bHLH
Cla001113		Cla002379		Cla008729		Cla003615		Cla006182		Cla014572	bZIP
Cla001378		Cla003220		Cla011205		Cla004429		Cla007703		Cla018535	bZIP
Cla000035		Cla000121	bHLH	Cla000228		Cla000056		Cla000263		Cla000975	C2C2-Dof
Cla000480		Cla000827	CCAAT	Cla002815		Cla001156		Cla001881	zf-HD	Cla005227	C2H2
Cla001143		Cla002517		Cla009122		Cla003759		Cla006497		Cla015120	C2H2
Cla001581		Cla003471		Cla012327		Cla004912	AP2-EREBP	Cla008564		Cla020831	C2H2
Cla000796		Cla001487	Tify	Cla005507	LOB	Cla002334		Cla004061		Cla009090	C3H
Cla000838		Cla001683		Cla006216		Cla002662		Cla004628		Cla010169	HB
Cla001320		Cla003005		Cla010388		Cla004294		Cla007277		Cla017611	MADS
Cla000976		Cla001975		Cla007536		Cla003103	HB	Cla005446		Cla012581	MYB
Cla001169		Cla002604		Cla009222		Cla003909		Cla006576		Cla015919	MYB
Cla001171		Cla002617		Cla009229		Cla003910		Cla006581		Cla015920	MYB
Cla001565		Cla003456		Cla012276		Cla004904		Cla008533		Cla020765	MYB
Cla001712		Cla003667		Cla013483		Cla005346		Cla009238		Cla022660	MYB
Cla001765		Cla003763		Cla013939		Cla005448		Cla009442		Cla023407	NAC
Cla000455		Cla000789		Cla002619		Cla001054	PLATZ	Cla001789		Cla004250	Orphans
Cla001070		Cla002332		Cla008251		Cla003451		Cla005812		Cla013929	Orphans
Cla001254		Cla002818		Cla010061		Cla004130		Cla006992		Cla016899	Orphans
Cla000282		Cla000429		Cla001411		Cla000569		Cla001050		Cla002630	SBP
Cla000777		Cla001455		Cla005181	C2C2-GATA	Cla002238		Cla003920		Cla008480	WRKY
Cla001357		Cla003152		Cla010907		Cla004396		Cla007557		Cla018059	WRKY
Cla000011		Cla000007		Cla000040		Cla000042		Cla000134		Cla000466
Cla000036		Cla000129		Cla000300		Cla000111	HB	Cla000264		Cla000982
Cla000051		Cla000135		Cla000346		Cla000128	SET	Cla000333		Cla001007
Cla000052		Cla000142		Cla000347		Cla000198	HB	Cla000390		Cla001045
Cla000057		Cla000181	C2H2	Cla000348		Cla000223		Cla000391		Cla001289
Cla000075		Cla000194		Cla000394		Cla000224		Cla000647		Cla001353
Cla000157		Cla000205		Cla000518		Cla000287		Cla000690		Cla001440
Cla000159		Cla000226		Cla000633		Cla000290		Cla000703	bHLH	Cla001442
Cla000161		Cla000235		Cla000664		Cla000291		Cla000706		Cla001628
Cla000163		Cla000240		Cla000693		Cla000309		Cla000711		Cla001674
Cla000200		Cla000266		Cla000713	HSF	Cla000378	NAC	Cla000745		Cla001679
Cla000206		Cla000307		Cla000803		Cla000387		Cla000817		Cla002003
Cla000216		Cla000308		Cla000874		Cla000443		Cla000818		Cla002004
Cla000225		Cla000311		Cla000910		Cla000461		Cla000971		Cla002042
Cla000227		Cla000312		Cla000979		Cla000467		Cla000996		Cla002155
Cla000234		Cla000388		Cla001060		Cla000522		Cla001006		Cla002335
Cla000273		Cla000396		Cla001155		Cla000540	C2C2-Dof	Cla001039		Cla002573
Cla000274		Cla000424		Cla001268		Cla000553		Cla001049		Cla002627
Cla000292		Cla000465		Cla001480	Trihelix	Cla000582	G2-like	Cla001067		Cla002632
Cla000301		Cla000490		Cla001481		Cla000627		Cla001089		Cla002641
Cla000302		Cla000513		Cla001482		Cla000628		Cla001199		Cla002711
Cla000305		Cla000519		Cla001621		Cla000694		Cla001290		Cla002806
Cla000306		Cla000523		Cla001623		Cla000709		Cla001293		Cla002827
Cla000310		Cla000525		Cla001747		Cla000710		Cla001314		Cla002886
Cla000315		Cla000539		Cla001790		Cla000753		Cla001327		Cla002889
Cla000323		Cla000543		Cla001815		Cla000763		Cla001335		Cla002908
Cla000330		Cla000546		Cla001895		Cla000765		Cla001343		Cla002910
Cla000331		Cla000547		Cla001909		Cla000810		Cla001346		Cla002911
Cla000341		Cla000562		Cla001989		Cla000828		Cla001352		Cla003009
Cla000342		Cla000601		Cla002011		Cla000831		Cla001354		Cla003160
Cla000354		Cla000612		Cla002075		Cla000853		Cla001369		Cla003188
Cla000366		Cla000615		Cla002084	WRKY	Cla000871		Cla001409	GRAS	Cla003189
Cla000371		Cla000667		Cla002091		Cla000886		Cla001491		Cla003190
Cla000376		Cla000691	MADS	Cla002239		Cla000889		Cla001504		Cla003194
Cla000382		Cla000701	AP2-EREBP	Cla002245		Cla000891	C2C2-GATA	Cla001505		Cla003254
Cla000384		Cla000704		Cla002321		Cla000898		Cla001519	SBP	Cla003395
Cla000385		Cla000718		Cla002442		Cla000906		Cla001615		Cla003933
Cla000386		Cla000731		Cla002470		Cla000915	CCAAT	Cla001665		Cla003940
Cla000393		Cla000735		Cla002538		Cla000945		Cla001700		Cla003972
Cla000397		Cla000759		Cla002584		Cla000988		Cla001716		Cla003974
Cla000453		Cla000786		Cla002599		Cla001048		Cla001745		Cla004197
Cla000456		Cla000797		Cla002642		Cla001056		Cla001792		Cla004755
Cla000458		Cla000798		Cla002655		Cla001061		Cla001818	C2C2-Dof	Cla004975
Cla000464		Cla000805		Cla002749	bHLH	Cla001109		Cla001825		Cla004979
Cla000471		Cla000809		Cla002756		Cla001110		Cla001827		Cla005097
Cla000472		Cla000813	HB	Cla002769		Cla001149		Cla001828		Cla005219
Cla000488		Cla000829		Cla002829		Cla001160		Cla001964	Trihelix	Cla005289
Cla000496		Cla000835		Cla002832		Cla001162		Cla002010		Cla005384
Cla000497		Cla000840		Cla003075		Cla001163		Cla002012		Cla005397
Cla000515		Cla000850		Cla003128		Cla001183		Cla002067		Cla005519
Cla000520		Cla000856		Cla003180		Cla001219		Cla002142		Cla005659
Cla000521		Cla000858		Cla003196		Cla001227		Cla002161		Cla005663
Cla000526		Cla000876		Cla003347	NAC	Cla001241		Cla002196		Cla005664
Cla000527		Cla000878		Cla003370	WRKY	Cla001306		Cla002205	PLATZ	Cla005822
Cla000528		Cla000897		Cla003422		Cla001332		Cla002219		Cla005847
Cla000532		Cla000921		Cla003534		Cla001334		Cla002232	SBP	Cla005901
Cla000535		Cla000933		Cla003666		Cla001336		Cla002252		Cla006008
Cla000544		Cla000964		Cla003733		Cla001338		Cla002255		Cla006048
Cla000548		Cla000974		Cla003789	AP2-EREBP	Cla001349		Cla002258		Cla006050
Cla000549		Cla000980		Cla003918		Cla001356		Cla002269		Cla006081
Cla000550		Cla000981		Cla003964		Cla001362		Cla002270		Cla006173
Cla000554		Cla001011		Cla003977		Cla001373	C2C2-Dof	Cla002280		Cla006293
Cla000556		Cla001017		Cla003979		Cla001400		Cla002296		Cla006477
Cla000558		Cla001062		Cla004001		Cla001448		Cla002331		Cla006543
Cla000566		Cla001090		Cla004022		Cla001503		Cla002408		Cla006688
Cla000606		Cla001094		Cla004262		Cla001507		Cla002558		Cla006701
Cla000610		Cla001104		Cla004277		Cla001513		Cla002600		Cla006941
Cla000614		Cla001111		Cla004282	C2H2	Cla001610		Cla002609		Cla007004
Cla000617		Cla001115		Cla004312		Cla001638		Cla002684		Cla007029
Cla000625		Cla001141		Cla004314		Cla001651	Orphans	Cla002835		Cla007337
Cla000629		Cla001146		Cla004325		Cla001671		Cla002858		Cla007358
Cla000655		Cla001154		Cla004446		Cla001736		Cla002928		Cla007400
Cla000662		Cla001157		Cla004454		Cla001749		Cla002962		Cla007530
Cla000663		Cla001164		Cla004455		Cla001770		Cla003099		Cla007549
Cla000681		Cla001165		Cla004483		Cla001772		Cla003127		Cla007551
Cla000683		Cla001166		Cla004568		Cla001812	C2C2-Dof	Cla003133		Cla007556
Cla000684		Cla001167		Cla004587		Cla001819		Cla003134		Cla007579
Cla000686		Cla001168		Cla004591		Cla001844		Cla003135		Cla007581
Cla000687		Cla001181		Cla004641		Cla001890		Cla003169		Cla007582
Cla000688		Cla001189		Cla004675		Cla001891		Cla003191		Cla007617
Cla000689		Cla001204		Cla004729		Cla001933		Cla003230		Cla007704
Cla000697		Cla001207		Cla004746		Cla001951		Cla003274		Cla007822
Cla000705		Cla001216		Cla004786		Cla002099	TCP	Cla003317		Cla007847
Cla000707		Cla001225		Cla004900		Cla002120		Cla003338		Cla007849
Cla000708		Cla001226		Cla004907		Cla002131		Cla003344		Cla007995
Cla000715		Cla001251		Cla004909		Cla002144		Cla003367		Cla008185
Cla000716		Cla001259		Cla004921		Cla002170	NAC	Cla003371		Cla008207
Cla000717		Cla001317		Cla004924		Cla002175		Cla003374		Cla008292
Cla000720		Cla001321		Cla004930		Cla002197		Cla003377		Cla008334
Cla000734		Cla001358		Cla004952		Cla002214		Cla003404		Cla008338
Cla000743		Cla001363		Cla004970		Cla002216		Cla003446		Cla008421
Cla000754		Cla001404		Cla005042		Cla002220		Cla003449		Cla008422
Cla000760		Cla001412		Cla005078		Cla002222		Cla003450		Cla008423
Cla000761		Cla001434		Cla005116		Cla002227		Cla003564		Cla008440
Cla000762		Cla001435		Cla005118		Cla002228		Cla003748	Trihelix	Cla008457
Cla000764		Cla001454		Cla005143		Cla002237	AP2-EREBP	Cla003897	ARR-B	Cla008461
Cla000778		Cla001456		Cla005194		Cla002254	MBF1	Cla003924		Cla008495
Cla000781		Cla001457		Cla005210		Cla002257	Trihelix	Cla003941		Cla008530
Cla000788		Cla001463	SET	Cla005320		Cla002266		Cla003949		Cla008669
Cla000792		Cla001468	C2H2	Cla005402		Cla002275		Cla003958		Cla008677
Cla000794		Cla001469		Cla005408		Cla002313		Cla003973		Cla008773
Cla000795		Cla001476		Cla005429		Cla002325		Cla003982	Orphans	Cla009011
Cla000799		Cla001489		Cla005617		Cla002342		Cla004079		Cla009124
Cla000800		Cla001493		Cla005645		Cla002345		Cla004116		Cla009441
Cla000801		Cla001502		Cla005777		Cla002418		Cla004120	AP2-EREBP	Cla009590
Cla000802		Cla001514		Cla005846		Cla002419	HB	Cla004218		Cla009591
Cla000804		Cla001518		Cla005919		Cla002439		Cla004230		Cla009607
Cla000808		Cla001576		Cla006015	WRKY	Cla002521		Cla004239		Cla009695
Cla000811		Cla001590		Cla006038		Cla002552		Cla004240		Cla009773
Cla000814		Cla001591		Cla006060		Cla002563		Cla004301		Cla009908
Cla000815		Cla001593		Cla006064		Cla002572	TAZ	Cla004328	MYB	Cla009957
Cla000816		Cla001596		Cla006070		Cla002578		Cla004340		Cla009990
Cla000819		Cla001643		Cla006123		Cla002592		Cla004341		Cla010012
Cla000820		Cla001644		Cla006145		Cla002624		Cla004356		Cla010040
Cla000821		Cla001645		Cla006149		Cla002628	MADS	Cla004392		Cla010060
Cla000822		Cla001657		Cla006159		Cla002639		Cla004489	C3H	Cla010077
Cla000832		Cla001677		Cla006181		Cla002658		Cla004579		Cla010144
Cla000841		Cla001686		Cla006227		Cla002685		Cla004637		Cla010338
Cla000843		Cla001730		Cla006269		Cla002693		Cla004638		Cla010340
Cla000848		Cla001746		Cla006270		Cla002694		Cla004644		Cla010438
Cla000851		Cla001763		Cla006312		Cla002695		Cla004661		Cla010446
Cla000859		Cla001766		Cla006384		Cla002699		Cla004671		Cla010491
Cla000861		Cla001775		Cla006423		Cla002701		Cla004680		Cla010550
Cla000879		Cla001778		Cla006442		Cla002714		Cla004744		Cla010711
Cla000885		Cla001795		Cla006527		Cla002721		Cla004882		Cla010719
Cla000887		Cla001796		Cla006642		Cla002724		Cla004896		Cla010743
Cla000892		Cla001798		Cla006682		Cla002728		Cla004902		Cla010810
Cla000895		Cla001799		Cla006738		Cla002759		Cla004942		Cla010912
Cla000896		Cla001800		Cla006739	MYB	Cla002760		Cla004945		Cla010972
Cla000900		Cla001829		Cla006882		Cla002824		Cla004962		Cla011134
Cla000903		Cla001856		Cla006918		Cla002856		Cla004967		Cla011155
Cla000905		Cla001861		Cla006962		Cla002877		Cla005032		Cla011427
Cla000907		Cla001885		Cla006963		Cla002892		Cla005075		Cla011450
Cla000909		Cla001888		Cla006980		Cla002902		Cla005094		Cla011550
Cla000912		Cla001892		Cla006981		Cla002906		Cla005135	MYB	Cla011663
Cla000914		Cla001896		Cla006998		Cla002923	HSF	Cla005136		Cla011804
Cla000920		Cla001897		Cla006999		Cla002924		Cla005156		Cla012032
Cla000924		Cla001898		Cla007150		Cla002926		Cla005203		Cla012183
Cla000948		Cla001903		Cla007228		Cla002935		Cla005214		Cla012206
Cla000949		Cla001910		Cla007259		Cla002940		Cla005236		Cla012250
Cla000953		Cla001927		Cla007293	bZIP	Cla002957		Cla005239		Cla012530
Cla000954		Cla001938		Cla007357		Cla002968		Cla005240		Cla012533
Cla000965		Cla001947		Cla007419		Cla003042		Cla005253	bHLH	Cla012543
Cla000970		Cla001954		Cla007519		Cla003080		Cla005275		Cla012544
Cla000978		Cla001976		Cla007595	C2H2	Cla003109		Cla005453		Cla012646
Cla000983		Cla002033		Cla007635		Cla003110		Cla005465		Cla012699
Cla000985		Cla002093		Cla007688	Orphans	Cla003168		Cla005480		Cla012820
Cla000990		Cla002097		Cla007717		Cla003182		Cla005481	MYB	Cla012824
Cla000992		Cla002098		Cla007732		Cla003186		Cla005484		Cla012829
Cla000997		Cla002138		Cla007742		Cla003222		Cla005512		Cla012830
Cla000999		Cla002157		Cla007762		Cla003245		Cla005518		Cla012889
Cla001001		Cla002178		Cla007763		Cla003246		Cla005522		Cla012895
Cla001002		Cla002179		Cla007816		Cla003267	AP2-EREBP	Cla005530		Cla013011
Cla001012		Cla002202		Cla007871		Cla003279		Cla005535		Cla013258
Cla001014		Cla002211		Cla007987		Cla003282		Cla005605		Cla013276
Cla001016		Cla002221		Cla008004	C2C2-CO-like	Cla003283		Cla005613	AP2-EREBP	Cla013313
Cla001018		Cla002235	C3H	Cla008020		Cla003286		Cla005620	HB	Cla013339
Cla001025		Cla002249		Cla008027		Cla003299		Cla005644		Cla013389
Cla001041		Cla002268		Cla008085		Cla003337		Cla005702		Cla013492
Cla001042		Cla002271		Cla008131		Cla003373		Cla005760		Cla013516
Cla001046		Cla002286		Cla008142		Cla003375		Cla005764	Orphans	Cla013647
Cla001055		Cla002291		Cla008197		Cla003398		Cla005772		Cla013648
Cla001057		Cla002300		Cla008206		Cla003413	HB	Cla005801		Cla013748
Cla001059		Cla002312		Cla008212		Cla003438		Cla005803		Cla013771
Cla001064		Cla002322		Cla008226		Cla003441	MYB	Cla005809		Cla013912
Cla001071		Cla002333		Cla008264		Cla003454		Cla005816		Cla013951
Cla001095		Cla002346		Cla008328		Cla003502		Cla005866		Cla013952
Cla001097		Cla002349		Cla008429		Cla003520		Cla005883		Cla013985
Cla001098		Cla002350		Cla008454		Cla003538		Cla005910		Cla014012
Cla001099		Cla002352		Cla008498		Cla003565		Cla006035		Cla014067
Cla001100		Cla002353		Cla008681		Cla003566	MYB	Cla006036		Cla014113
Cla001102		Cla002359		Cla008682		Cla003573		Cla006039		Cla014179
Cla001103		Cla002361		Cla008704		Cla003579		Cla006067		Cla014301
Cla001107		Cla002370		Cla008706		Cla003580		Cla006068		Cla014570
Cla001112		Cla002376		Cla008719		Cla003597		Cla006144		Cla014571
Cla001117		Cla002405		Cla008743		Cla003618	AP2-EREBP	Cla006185		Cla014578
Cla001120		Cla002414		Cla008765		Cla003620		Cla006186	MYB	Cla014624
Cla001121		Cla002415		Cla008778	ARR-B	Cla003624		Cla006208		Cla014693
Cla001127		Cla002432		Cla008854		Cla003641		Cla006334		Cla015018
Cla001131		Cla002444	Orphans	Cla008898		Cla003642		Cla006366		Cla015022
Cla001138		Cla002449		Cla008942		Cla003708		Cla006430		Cla015100
Cla001140		Cla002474		Cla008960		Cla003710		Cla006467		Cla015101
Cla001144		Cla002539		Cla009135		Cla003838		Cla006510		Cla015447
Cla001145		Cla002582	C3H	Cla009144		Cla003861		Cla006511		Cla015505
Cla001147		Cla002583		Cla009173		Cla003872		Cla006519		Cla015653
Cla001150		Cla002590		Cla009183		Cla003884		Cla006528		Cla015677
Cla001158		Cla002598		Cla009188		Cla003888		Cla006547		Cla015820
Cla001159		Cla002601		Cla009193		Cla003903		Cla006563		Cla015878
Cla001185		Cla002618		Cla009235	WRKY	Cla003912		Cla006611		Cla015936
Cla001194		Cla002631		Cla009305		Cla003919		Cla006617		Cla015987
Cla001196		Cla002647		Cla009403		Cla003921		Cla006645		Cla016007
Cla001217		Cla002648		Cla009418		Cla003929		Cla006655		Cla016035
Cla001218		Cla002670		Cla009452		Cla003930		Cla006658		Cla016083
Cla001222		Cla002682		Cla009644		Cla003932	GRAS	Cla006667	SBP	Cla016175
Cla001228		Cla002691		Cla009650		Cla003970		Cla006719	AP2-EREBP	Cla016235
Cla001229		Cla002702		Cla009752		Cla003980		Cla006740		Cla016421
Cla001232		Cla002709		Cla009753		Cla003991		Cla006748		Cla016511
Cla001233		Cla002710		Cla009770		Cla004005		Cla006751		Cla016512
Cla001234		Cla002725		Cla009771		Cla004012		Cla006764		Cla016617
Cla001235		Cla002732		Cla009779		Cla004033		Cla006779		Cla016626
Cla001236		Cla002737		Cla009789		Cla004046		Cla006802	GRF	Cla016726
Cla001237		Cla002747		Cla009814		Cla004062		Cla006814		Cla016807
Cla001242		Cla002767		Cla009835		Cla004066		Cla006842		Cla016816
Cla001246		Cla002793		Cla009891		Cla004073		Cla006869		Cla016817
Cla001248		Cla002801		Cla009930		Cla004090	SBP	Cla006880	Orphans	Cla016832
Cla001250		Cla002811		Cla009945		Cla004095		Cla006917		Cla016850
Cla001253		Cla002813		Cla010058		Cla004119		Cla006927		Cla016880
Cla001258		Cla002861		Cla010086		Cla004132		Cla006993		Cla017008
Cla001263		Cla002865		Cla010114		Cla004173		Cla006996		Cla017010
Cla001274		Cla002891	Orphans	Cla010160		Cla004221		Cla007036		Cla017256
Cla001283		Cla002903		Cla010161		Cla004234	Sigma70-like	Cla007054		Cla017280
Cla001285		Cla002904		Cla010162		Cla004235		Cla007065		Cla017336
Cla001296		Cla002905		Cla010199		Cla004251		Cla007086		Cla017347
Cla001300		Cla002912		Cla010277		Cla004253		Cla007087		Cla017371
Cla001307		Cla002913		Cla010297		Cla004260		Cla007107		Cla017437
Cla001308		Cla002946		Cla010311		Cla004270		Cla007108		Cla017479
Cla001315		Cla002951		Cla010316	MYB	Cla004279		Cla007147		Cla017539
Cla001318		Cla002955		Cla010329		Cla004286		Cla007203		Cla017570
Cla001328		Cla003039	NAC	Cla010448		Cla004298		Cla007284		Cla017674
Cla001329		Cla003070		Cla010457		Cla004302		Cla007307	WRKY	Cla017723
Cla001330		Cla003082		Cla010458		Cla004307		Cla007326		Cla017740
Cla001331		Cla003083		Cla010601		Cla004308	bZIP	Cla007342		Cla017800
Cla001333		Cla003084		Cla010687		Cla004309		Cla007387		Cla017903
Cla001337		Cla003104		Cla010709		Cla004311		Cla007436		Cla017912
Cla001339		Cla003122		Cla010751		Cla004320	LIM	Cla007447		Cla017921
Cla001342		Cla003129		Cla010783		Cla004322		Cla007455		Cla017942
Cla001344		Cla003132		Cla010819		Cla004334		Cla007528		Cla017999
Cla001345		Cla003137	FHA	Cla010865		Cla004350		Cla007537		Cla018000
Cla001347		Cla003146		Cla010880		Cla004355		Cla007552		Cla018001
Cla001350		Cla003148		Cla010883		Cla004365		Cla007553		Cla018045
Cla001359		Cla003171		Cla010940		Cla004400		Cla007573		Cla018105
Cla001364		Cla003173		Cla011098		Cla004401		Cla007575		Cla018201
Cla001366		Cla003178		Cla011106		Cla004402		Cla007618		Cla018337
Cla001367		Cla003179		Cla011112		Cla004421		Cla007621	AUX/IAA	Cla018420
Cla001371		Cla003198		Cla011133		Cla004422	GRAS	Cla007647		Cla018479
Cla001379		Cla003221		Cla011246		Cla004430		Cla007718		Cla018727
Cla001382		Cla003237		Cla011250		Cla004431	WRKY	Cla007726		Cla018744
Cla001389		Cla003249		Cla011284		Cla004432		Cla007740		Cla018775
Cla001391		Cla003261		Cla011347		Cla004461		Cla007751		Cla018814
Cla001402		Cla003262		Cla011355		Cla004492	WRKY	Cla007793		Cla018886
Cla001403		Cla003266		Cla011356		Cla004527		Cla007801		Cla018912
Cla001414		Cla003276		Cla011414		Cla004570		Cla007856		Cla018937
Cla001416		Cla003284		Cla011415		Cla004596		Cla007864		Cla018957
Cla001445		Cla003291		Cla011420		Cla004636		Cla007993		Cla019104
Cla001459		Cla003293		Cla011457		Cla004656		Cla008012		Cla019154
Cla001465		Cla003298		Cla011466		Cla004658		Cla008053		Cla019219
Cla001475		Cla003300		Cla011491		Cla004659		Cla008100		Cla019267
Cla001483		Cla003303		Cla011497		Cla004662		Cla008149		Cla019343
Cla001484		Cla003318		Cla011499		Cla004663		Cla008152		Cla019382
Cla001485		Cla003320		Cla011549		Cla004682		Cla008154		Cla019403
Cla001486		Cla003325		Cla011678		Cla004691		Cla008161		Cla019509
Cla001488		Cla003326		Cla011748		Cla004692		Cla008162		Cla019553
Cla001496		Cla003328		Cla011760	NAC	Cla004718		Cla008177		Cla019566
Cla001501		Cla003334		Cla011809		Cla004724		Cla008203		Cla019620
Cla001511		Cla003339		Cla011854		Cla004725	LOB	Cla008234		Cla019741
Cla001512		Cla003340		Cla011887		Cla004736		Cla008235		Cla019746
Cla001524		Cla003391	Tify	Cla012055		Cla004816		Cla008305		Cla019991
Cla001530		Cla003394		Cla012124		Cla004833	CAMTA	Cla008326		Cla020117
Cla001534		Cla003403		Cla012144	NAC	Cla004851		Cla008342		Cla020176
Cla001541		Cla003424		Cla012169		Cla004868		Cla008356		Cla020446
Cla001542		Cla003425		Cla012175		Cla004876		Cla008367		Cla020511
Cla001546		Cla003429		Cla012199		Cla004878		Cla008377		Cla020563
Cla001548		Cla003434		Cla012200		Cla004880	C2C2-Dof	Cla008448		Cla020705
Cla001554		Cla003452		Cla012217		Cla004884		Cla008458		Cla020717
Cla001556		Cla003453		Cla012258		Cla004898	Orphans	Cla008520		Cla020726
Cla001577		Cla003468		Cla012292		Cla004910	MYB	Cla008563		Cla020802
Cla001586		Cla003474		Cla012367		Cla004934		Cla008595		Cla020886
Cla001588		Cla003478		Cla012368		Cla004964		Cla008617		Cla020908
Cla001595		Cla003491		Cla012373		Cla004965	Trihelix	Cla008620		Cla021048
Cla001604		Cla003508		Cla012444		Cla004984		Cla008659		Cla021125
Cla001606		Cla003533		Cla012465	AP2-EREBP	Cla005003		Cla008700	bHLH	Cla021126
Cla001609		Cla003535		Cla012481		Cla005027		Cla008701		Cla021127
Cla001611		Cla003568		Cla012516		Cla005035		Cla008711		Cla021296
Cla001617		Cla003572		Cla012554		Cla005038		Cla008724		Cla021445
Cla001618		Cla003575		Cla012622		Cla005053	LOB	Cla008739	HB	Cla021451
Cla001633		Cla003586		Cla012670		Cla005081		Cla008761		Cla021579
Cla001640		Cla003587		Cla012691		Cla005082		Cla008763		Cla021662
Cla001660		Cla003588		Cla012707		Cla005088		Cla008888		Cla021676
Cla001662		Cla003600		Cla012710		Cla005104		Cla008901		Cla021751
Cla001664		Cla003602		Cla012713		Cla005112		Cla008904		Cla021837
Cla001666		Cla003603		Cla012716		Cla005141		Cla008907	Orphans	Cla021972
Cla001667		Cla003604		Cla012720		Cla005142	MADS	Cla008914		Cla021980
Cla001668		Cla003609		Cla012765		Cla005146		Cla008933		Cla022102
Cla001685		Cla003622		Cla012921		Cla005195		Cla008974		Cla022165
Cla001688		Cla003623		Cla012974		Cla005224		Cla009055		Cla022334
Cla001692		Cla003637		Cla013020		Cla005258		Cla009109		Cla022418
Cla001696		Cla003659		Cla013121		Cla005288		Cla009137		Cla022456
Cla001703		Cla003660		Cla013280	MYB	Cla005300		Cla009138		Cla022463
Cla001710		Cla003664		Cla013359		Cla005312		Cla009162		Cla022558
Cla001711		Cla003665		Cla013434		Cla005331		Cla009184		Cla022659
Cla001727		Cla003730		Cla013729		Cla005389		Cla009350		Cla022964
Cla001729		Cla003734		Cla013765	C2C2-GATA	Cla005405		Cla009352		Cla022967
Cla001748		Cla003751		Cla013805		Cla005427		Cla009404		Cla023160
Cla001764		Cla003760		Cla013826		Cla005432		Cla009416		Cla023346
Cla001768		Cla003774		Cla013983		Cla005455		Cla009623		Novel00197
Cla001771		Cla003830		Cla013990		Cla005457		Cla009627	C2C2-Dof	Novel00302
Cla001773		Cla003836		Cla014004		Cla005459		Cla009629	SBP	Novel00406
Cla001777		Cla003860		Cla014007		Cla005461		Cla009633		Novel00419
Cla001784		Cla003885		Cla014092		Cla005485		Cla009652	ARF	Novel00584
Cla001786		Cla003922		Cla014120		Cla005510		Cla009682		Novel01231
Cla001787		Cla003926		Cla014121		Cla005521		Cla009687		Novel01234
Cla001794		Cla003928		Cla014133		Cla005528		Cla009718		Novel01246
Cla004272		Cla008977				Cla013447	G2-like	Cla022648	AP2-EREBP
Cla004266		Cla008937				Cla013432		Cla022591	AP2-EREBP
Cla004092		Cla008642				Cla013100		Cla021765	AP2-EREBP
Cla003806		Cla008097	ABI3VP1			Cla012013		Cla020368	AP2-EREBP
Cla003492		Cla007619				Cla011202		Cla018834	AP2-EREBP
Cla003457		Cla007521				Cla011087		Cla018724	AP2-EREBP
Cla002799		Cla006017		Cla022573		Cla009127	NAC	Cla015467	AP2-EREBP
Cla002726		Cla005839		Cla021441		Cla008760		Cla014831	AP2-EREBP
Cla004182		Cla008809				Cla013282	C2H2	Cla022178	AUX/IAA
Cla004034		Cla008577				Cla013018		Cla021571	AUX/IAA
Cla003944		Cla008325				Cla012561		Cla020976	AUX/IAA
Cla002792		Cla005988		Cla022289		Cla009058		Cla015414	AUX/IAA
Cla004413		Cla009242				Cla013775		Cla023247	bHLH
Cla003805		Cla008089				Cla012002		Cla020364	bHLH
Cla003697		Cla007857				Cla011637		Cla019998	bHLH
Cla003522		Cla007634				Cla011220		Cla018968	bHLH
Cla002893		Cla006261		Cla023273		Cla009610		Cla015913	bHLH
Cla002754		Cla005927		Cla022015		Cla008927		Cla015223	bHLH
Cla002739		Cla005871		Cla021644		Cla008804		Cla014991	bHLH
Cla002608		Cla005516		Cla020206		Cla008275		Cla014085	bHLH
Cla002386		Cla005120		Cla018312	TCP	Cla007541		Cla013237	bHLH
Cla001943		Cla004337		Cla015835		Cla006157		Cla010508	bHLH
Cla003901		Cla008215				Cla012291		Cla020795	bZIP
Cla002983		Cla006524		Novel00414		Cla009846		Cla016491	bZIP
Cla002914		Cla006332		Novel00038		Cla009671		Cla016019	bZIP
Cla002890		Cla006258		Cla023263		Cla009602		Cla015874	bZIP
Cla002887		Cla006249		Cla023261		Cla009573		Cla015873	bZIP
Cla002622		Cla005570		Cla020467		Cla008433		Cla014195	bZIP
Cla002191		Cla004702		Cla017065		Cla006687		Cla011901	bZIP
Cla002139		Cla004612		Cla016683		Cla006567		Cla011295	bZIP
Cla001826		Cla004029		Cla014454		Cla005780		Cla009958	bZIP
Cla004259		Cla008915				Cla013410		Cla022532	C2C2-Dof
Cla003633		Cla007761	WRKY			Cla011469		Cla019705	C2C2-Dof
Cla001883		Cla004242		Cla015187		Cla005940		Cla010192	C2C2-Dof
Cla002287		Cla004949		Cla017783		Cla007234		Cla012658	C2C2-GATA
Cla003956		Cla008341				Cla012607		Cla021010	C2H2
Cla003936		Cla008300				Cla012507	MADS	Cla020873	C2H2
Cla002365		Cla005061		Cla018175		Cla007453		Cla013107	C2H2
Cla003066		Cla006679		Novel00790		Cla010037		Cla016849	CCAAT
Cla003155		Cla006886				Cla010203		Cla017441	G2-like
Cla003021		Cla006616		Novel00675		Cla009933		Cla016743	G2-like
Cla002407		Cla005152	C3H	Cla018518		Cla007609		Cla013377	GNAT
Cla002708		Cla005720		Cla021155		Cla008699		Cla014540	GRAS
Cla002589		Cla005456		Cla019868		Cla008147		Cla014025	GRAS
Cla002576		Cla005420		Cla019788		Cla008091		Cla013954	GRAS
Cla002375		Cla005092		Cla018249		Cla007529		Cla013228	GRAS
Cla002226		Cla004826		Cla017303		Cla006924		Cla012151	GRAS
Cla004271		Cla008975				Cla013446		Cla022646	GRF
Cla002273		Cla004920		Cla017720	AP2-EREBP	Cla007153		Cla012578	GRF
Cla003356		Cla007386				Cla010842		Cla018458	HB
Cla002860		Cla006099		Cla022975		Cla009336		Cla015626	HB
Cla002621		Cla005564		Cla020466		Cla008432		Cla014193	HB
Cla002613		Cla005544		Cla020355		Cla008339	HB	Cla014127	HB
Cla002106		Cla004564	Alfin-like	Cla016468		Cla006490		Cla011222	HRT
Cla003866		Cla008140				Cla012093		Cla020657	HSF
Cla003847		Cla008124				Cla012081		Cla020598	LIM
Cla004346		Cla009094				Cla013596		Cla023075	MADS
Cla004261		Cla008918				Cla013418	bZIP	Cla022542	MYB
Cla003879		Cla008180				Cla012171		Cla020702	MYB
Cla003698		Cla007908				Cla011649		Cla019999	MYB
Cla003280		Cla007124				Cla010652		Cla018121	MYB
Cla003253		Cla007073				Cla010505	Orphans	Cla017966	MYB
Cla002894		Cla006271		Cla023322		Cla009617		Cla015915	MYB
Cla002362		Cla005050		Cla018155		Cla007445		Cla013099	MYB
Cla003437		Cla007449				Cla011000		Cla018634	NAC
Cla002575		Cla005419		Cla019780		Cla008088		Cla013922	NAC
Cla003331		Cla007333				Cla010768		Cla018426	OFP
Cla003330		Cla007329				Cla010767		Cla018425	OFP
Cla002703		Cla005689		Cla021006	AP2-EREBP	Cla008670		Cla014529	OFP
Cla003617		Cla007710				Cla011391		Cla019580	Orphans
Cla003400		Cla007409				Cla010876		Cla018546	SBP
Cla003162		Cla006896				Cla010261		Cla017530	SBP
Cla003159		Cla006895				Cla010259		Cla017529	SBP
Cla003431		Cla007442				Cla010988		Cla018630	TAZ
Cla001880		Cla004220		Cla015144		Cla005924		Cla010176	TCP
Cla003893		Cla008208				Cla012266		Cla020778	TUB
Cla003957		Cla008358				Cla012617		Cla021021	WRKY
Cla003426		Cla007435				Cla010937		Cla018609	zf-HD
Cla002623		Cla005571		Cla020468		Cla008441		Cla014215	zf-HD
Cla001882		Cla004222		Cla015169		Cla005937		Cla010184	zf-HD
Cla004621		Cla009693				Cla014333		Novel01301
Cla004620		Cla009692	C2C2-Dof			Cla014320		Novel01287
Cla004619		Cla009691				Cla014315		Novel01273
Cla004617		Cla009678				Cla014302		Novel01270
Cla004616		Cla009676				Cla014292		Novel01266
Cla004614		Cla009674				Cla014289		Novel01248
Cla004609		Cla009670				Cla014285		Novel01236
Cla004607		Cla009654				Cla014274		Novel01130
Cla004606		Cla009642				Cla014269	NAC	Novel01101
Cla004605		Cla009638				Cla014268		Novel01088
Cla004604		Cla009636				Cla014253		Novel01041
Cla004603		Cla009632				Cla014249		Novel01037
Cla004602		Cla009630				Cla014240		Novel00982
Cla004601		Cla009615				Cla014237		Novel00969
Cla004599		Cla009612				Cla014230		Novel00952
Cla004592		Cla009608				Cla014227		Novel00926
Cla004583		Cla009592				Cla014213	C2C2-GATA	Novel00910
Cla004580		Cla009580				Cla014194		Novel00882
Cla004577		Cla009578				Cla014183		Novel00829
Cla004574		Cla009557	WRKY			Cla014174		Novel00806
Cla004565		Cla009553				Cla014162		Novel00801
Cla004563		Cla009548				Cla014151		Novel00733
Cla004562		Cla009541				Cla014149		Novel00730
Cla004560		Cla009508				Cla014145		Novel00706
Cla004551		Cla009491				Cla014144		Novel00702
Cla004550		Cla009478				Cla014132		Novel00672
Cla004549		Cla009468				Cla014118	zf-HD	Novel00645
Cla004545		Cla009467				Cla014106		Novel00624
Cla004536		Cla009427				Cla014096		Novel00607
Cla004518		Cla009419				Cla014095		Novel00606
Cla004511		Cla009410				Cla014093		Novel00592
Cla004504		Cla009401				Cla014076		Novel00591
Cla004496		Cla009397				Cla014065		Novel00570
Cla004495		Cla009388				Cla014051	AP2-EREBP	Novel00533
Cla004494		Cla009385				Cla014050	GRF	Novel00525
Cla004493		Cla009381				Cla014047		Novel00487
Cla004486		Cla009377				Cla014034	MYB	Novel00445
Cla004485		Cla009363				Cla014020		Novel00420
Cla004481		Cla009362				Cla014009		Novel00399
Cla004480		Cla009361				Cla014000		Novel00393
Cla004479		Cla009354				Cla013996		Novel00375
Cla004477		Cla009353				Cla013995		Novel00360
Cla004476		Cla009351				Cla013991		Novel00352
Cla004472		Cla009348				Cla013978		Novel00286
Cla004471		Cla009347				Cla013976		Novel00238
Cla004468		Cla009346				Cla013970		Novel00236
Cla004466		Cla009340				Cla013969		Novel00139
Cla004464		Cla009335				Cla013967	WRKY	Novel00079
Cla004462		Cla009327				Cla013966		Novel00072
Cla004459		Cla009301				Cla013950		Cla023472
Cla004458		Cla009297				Cla013944		Cla023440
Cla004452		Cla009294				Cla013926		Cla023406
Cla004449		Cla009286				Cla013894		Cla023375
Cla004447		Cla009282				Cla013889		Cla023372
Cla004445		Cla009281				Cla013881		Cla023356
Cla004443		Cla009280				Cla013876		Cla023344
Cla004434		Cla009279				Cla013870		Cla023335
Cla004433		Cla009278				Cla013819	Trihelix	Cla023329
Cla004428		Cla009259				Cla013810		Cla023296
Cla004427		Cla009256				Cla013807		Cla023281
Cla004423		Cla009253				Cla013783		Cla023270
Cla004420		Cla009244				Cla013778		Cla023265
Cla004409		Cla009216				Cla013764		Cla023231
Cla004407		Cla009215				Cla013763		Cla023221
Cla004403		Cla009214				Cla013756		Cla023205
Cla004388		Cla009213				Cla013708		Cla023187
Cla004385		Cla009207				Cla013705		Cla023179
Cla004363		Cla009204				Cla013700		Cla023176
Cla004361		Cla009181				Cla013645		Cla023131
Cla004360		Cla009168				Cla013640		Cla023127
Cla004359		Cla009165				Cla013635		Cla023116
Cla004357		Cla009157				Cla013623		Cla023106
Cla004351		Cla009117				Cla013611		Cla023090
Cla004348		Cla009108				Cla013604	DBP	Cla023080
Cla004347		Cla009102				Cla013599		Cla023076
Cla004342		Cla009088				Cla013586		Cla023031
Cla004335		Cla009085				Cla013571		Cla023016
Cla004323		Cla009079				Cla013569		Cla022980
Cla004319		Cla009077				Cla013553		Cla022968
Cla004318		Cla009062				Cla013551		Cla022959
Cla004304		Cla009059				Cla013540		Cla022936
Cla004300		Cla009057				Cla013532	bHLH	Cla022877
Cla004299		Cla009053	Trihelix			Cla013515		Cla022875
Cla004293		Cla009044				Cla013510		Cla022866
Cla004292		Cla009043				Cla013494		Cla022856
Cla004289		Cla009035				Cla013491		Cla022786
Cla004287		Cla009015				Cla013487		Cla022761
Cla004285		Cla009009				Cla013486		Cla022743
Cla004280		Cla009007				Cla013478		Cla022735
Cla004276		Cla009004				Cla013477		Cla022734
Cla004275		Cla008987				Cla013463		Cla022732
Cla004273		Cla008978				Cla013460		Cla022653
Cla004269		Cla008972				Cla013445	NAC	Cla022640
Cla004268		Cla008961				Cla013439		Cla022623
Cla004265		Cla008929				Cla013431		Cla022562
Cla004258		Cla008910				Cla013388		Cla022529
Cla004256		Cla008908				Cla013387		Cla022515
Cla004255		Cla008905				Cla013386		Cla022485
Cla004254		Cla008897				Cla013385		Cla022484
Cla004248		Cla008891				Cla013376		Cla022457
Cla004246		Cla008887				Cla013371		Cla022432
Cla004241		Cla008866				Cla013353		Cla022429
Cla004237		Cla008863				Cla013351	C2H2	Cla022428
Cla004236		Cla008862				Cla013345	MYB	Cla022379
Cla004231		Cla008861				Cla013344		Cla022370
Cla004229		Cla008857				Cla013343		Cla022365
Cla004224		Cla008846				Cla013333		Cla022356
Cla004217		Cla008837				Cla013322	G2-like	Cla022308
Cla004214		Cla008836				Cla013314		Cla022302
Cla004213		Cla008834				Cla013301		Cla022276
Cla004212		Cla008831				Cla013297	C2C2-Dof	Cla022252
Cla004203		Cla008829				Cla013295		Cla022250
Cla004195		Cla008828				Cla013291		Cla022237
Cla004194		Cla008827				Cla013289		Cla022216
Cla004189		Cla008817	PLATZ			Cla013285		Cla022204
Cla004184		Cla008810				Cla013284		Cla022179
Cla004175		Cla008787				Cla013275	HB	Cla022168
Cla004174		Cla008783				Cla013273		Cla022162
Cla004172		Cla008781				Cla013262		Cla022161
Cla004169		Cla008780				Cla013261		Cla022154
Cla004164		Cla008775				Cla013255		Cla022104
Cla004153		Cla008771	SRS			Cla013229		Cla022103
Cla004151		Cla008768				Cla013224		Cla022101
Cla004150		Cla008744				Cla013219		Cla022014
Cla004149		Cla008736	ARF			Cla013213		Cla021964
Cla004138		Cla008728				Cla013212		Cla021953
Cla004135		Cla008720				Cla013185		Cla021943
Cla004124		Cla008703				Cla013180		Cla021932
Cla004123		Cla008698				Cla013174		Cla021906
Cla004122		Cla008697	C2H2			Cla013172		Cla021904
Cla004117		Cla008692	PHD			Cla013171		Cla021898
Cla004112		Cla008685				Cla013150		Cla021853
Cla004111		Cla008680				Cla013149		Cla021839
Cla004110		Cla008676	C2H2			Cla013124	G2-like	Cla021838
Cla004103		Cla008668				Cla013120		Cla021778
Cla004098		Cla008664				Cla013113		Cla021775
Cla004097		Cla008663				Cla013111		Cla021772
Cla004093		Cla008662				Cla013106		Cla021768
Cla004078		Cla008635	CCAAT			Cla013090		Cla021753
Cla004075		Cla008625				Cla013079		Cla021750
Cla004071		Cla008621				Cla013076		Cla021712
Cla004067		Cla008614				Cla013075		Cla021709
Cla004058		Cla008594				Cla013069		Cla021607
Cla004054		Cla008593				Cla013062		Cla021605
Cla004048		Cla008591				Cla013059	ABI3VP1	Cla021598
Cla004047		Cla008590				Cla013058		Cla021596
Cla004045		Cla008589				Cla013044		Cla021585
Cla004042		Cla008584				Cla013042		Cla021581
Cla004041		Cla008580				Cla013025		Cla021576
Cla004032		Cla008555				Cla013017		Cla021562
Cla004028		Cla008552				Cla012947		Cla021561
Cla004025		Cla008550				Cla012897		Cla021524
Cla004024		Cla008545				Cla012893		Cla021518
Cla004020		Cla008514	mTERF			Cla012885		Cla021509
Cla004018		Cla008506				Cla012858		Cla021446
Cla004017		Cla008503				Cla012842		Cla021444
Cla004016		Cla008501				Cla012823		Cla021424
Cla004015		Cla008487				Cla012821		Cla021409
Cla004014		Cla008486				Cla012811		Cla021408
Cla004007		Cla008469				Cla012806		Cla021358
Cla004006		Cla008465				Cla012796		Cla021344
Cla004003		Cla008439				Cla012783		Cla021343
Cla004002		Cla008438				Cla012777		Cla021264
Cla003998		Cla008434	NAC			Cla012768		Cla021235
Cla003997		Cla008430				Cla012757		Cla021211
Cla003996		Cla008425				Cla012745		Cla021187
Cla003993		Cla008424				Cla012722		Cla021186
Cla003992		Cla008415				Cla012717		Cla021173
Cla003988		Cla008412				Cla012714		Cla021163
Cla003984		Cla008397				Cla012700		Cla021162
Cla003983		Cla008396				Cla012690		Cla021153
Cla003978		Cla008391				Cla012682		Cla021138
Cla003975		Cla008389				Cla012657		Cla021122
Cla003971		Cla008387				Cla012655		Cla021097
Cla003968		Cla008385				Cla012652		Cla021083
Cla003966		Cla008378				Cla012649	AUX/IAA	Cla021049
Cla003962		Cla008376				Cla012640		Cla021044
Cla003961		Cla008371				Cla012638	MED6	Cla021031
Cla003953		Cla008332				Cla012580	AP2-EREBP	Cla020995
Cla003950		Cla008329				Cla012570		Cla020978
Cla003942		Cla008324				Cla012558		Cla020925
Cla003939		Cla008317				Cla012557		Cla020909
Cla003937		Cla008301				Cla012541		Cla020877
Cla003934		Cla008299				Cla012491		Cla020870
Cla003931		Cla008298				Cla012490		Cla020849
Cla003927		Cla008294				Cla012425		Cla020838
Cla003925		Cla008291				Cla012424		Cla020835
Cla003923		Cla008289				Cla012423		Cla020834
Cla003917		Cla008253				Cla012414		Cla020833
Cla003913		Cla008239				Cla012389		Cla020832
Cla003911		Cla008231				Cla012351		Cla020829
Cla003907		Cla008230				Cla012316		Cla020828
Cla003906		Cla008222				Cla012305	G2-like	Cla020823
Cla003905		Cla008218				Cla012304		Cla020822
Cla003904		Cla008216	C2H2			Cla012301		Cla020797
Cla003895		Cla008214				Cla012280		Cla020785
Cla003894		Cla008210				Cla012272		Cla020782
Cla003892		Cla008205				Cla012252		Cla020776
Cla003891		Cla008195				Cla012239		Cla020742
Cla003890		Cla008193				Cla012226	C2C2-YABBY	Cla020738
Cla003882		Cla008191				Cla012194		Cla020729
Cla003881		Cla008190				Cla012192		Cla020718
Cla003880		Cla008181				Cla012182		Cla020703
Cla003874		Cla008176				Cla012170		Cla020701
Cla003873		Cla008166				Cla012128		Cla020682
Cla003868		Cla008143				Cla012123	AP2-EREBP	Cla020673
Cla003863		Cla008139				Cla012092		Cla020635
Cla003834		Cla008123				Cla012080		Cla020569
Cla003827		Cla008122				Cla012057		Cla020532
Cla003816		Cla008113				Cla012044		Cla020520
Cla003815		Cla008110				Cla012042		Cla020514
Cla003812		Cla008109				Cla012033		Cla020512
Cla003808		Cla008105				Cla012027	OFP	Cla020449
Cla003807		Cla008104	WRKY			Cla012023		Cla020445
Cla003803		Cla008070				Cla011979		Cla020332
Cla003798		Cla008066				Cla011923		Cla020312
Cla003793		Cla008058				Cla011919		Cla020303
Cla003785		Cla008047				Cla011909		Cla020300
Cla003784		Cla008044				Cla011905		Cla020295
Cla003783		Cla008037				Cla011891		Cla020288
Cla003782		Cla008032				Cla011871		Cla020273
Cla003781		Cla008029				Cla011857		Cla020251
Cla003780		Cla008010				Cla011825		Cla020237
Cla003778		Cla008009				Cla011803		Cla020227
Cla003767		Cla007980				Cla011801		Cla020221
Cla003747		Cla007972				Cla011778		Cla020184
Cla003740		Cla007969				Cla011769		Cla020180
Cla003726		Cla007961	C3H			Cla011740		Cla020173
Cla003722		Cla007956				Cla011709		Cla020146
Cla003720		Cla007950	bZIP			Cla011708		Cla020118
Cla003707		Cla007917				Cla011658		Cla020037
Cla003701		Cla007909				Cla011657		Cla020036
Cla003692		Cla007846	MYB			Cla011594		Cla019968
Cla003690		Cla007838				Cla011592		Cla019964
Cla003685		Cla007837				Cla011590		Cla019943
Cla003683		Cla007836				Cla011577		Cla019905
Cla003668		Cla007835				Cla011565		Cla019904
Cla003663		Cla007833				Cla011558		Cla019863
Cla003653		Cla007831				Cla011556		Cla019850
Cla003651		Cla007828				Cla011554	NAC	Cla019835
Cla003649		Cla007824				Cla011548	MYB	Cla019824
Cla003648		Cla007820				Cla011513		Cla019813
Cla003640		Cla007800				Cla011484		Cla019776
Cla003639		Cla007791				Cla011483		Cla019773
Cla003636		Cla007788				Cla011477		Cla019770
Cla003634		Cla007779				Cla011472		Cla019724
Cla003632		Cla007745	AP2-EREBP			Cla011467		Cla019702
Cla003631		Cla007739				Cla011463		Cla019694
Cla003630		Cla007737				Cla011454		Cla019667
Cla003627		Cla007734				Cla011442		Cla019647
Cla003626		Cla007727				Cla011438		Cla019593
Cla003625		Cla007720				Cla011433		Cla019592
Cla003621		Cla007714				Cla011424		Cla019586
Cla003614		Cla007709				Cla011389	AP2-EREBP	Cla019543
Cla003612		Cla007705				Cla011382		Cla019538
Cla003607		Cla007700				Cla011361		Cla019481
Cla003605		Cla007696	GeBP			Cla011318		Cla019474
Cla003601		Cla007689				Cla011315	NAC	Cla019408
Cla003599		Cla007679				Cla011311		Cla019402
Cla003598		Cla007676				Cla011290		Cla019360
Cla003596		Cla007675				Cla011288		Cla019241
Cla003594		Cla007674				Cla011277		Cla019213
Cla003592		Cla007673				Cla011272		Cla019186
Cla003591		Cla007667				Cla011270		Cla019182
Cla003583		Cla007666				Cla011269		Cla019156
Cla003576		Cla007664				Cla011265		Cla019146
Cla003574		Cla007656	WRKY			Cla011264		Cla019139
Cla003571		Cla007651				Cla011256		Cla019131
Cla003569		Cla007650				Cla011254		Cla019126
Cla003551		Cla007649				Cla011248	NAC	Cla019084
Cla003550		Cla007643				Cla011247		Cla019082
Cla003546		Cla007642				Cla011240		Cla019063
Cla003530		Cla007641				Cla011225		Cla018975
Cla003525		Cla007637				Cla011221		Cla018974
Cla003521		Cla007631				Cla011214		Cla018951
Cla003513		Cla007630				Cla011211		Cla018950
Cla003512		Cla007625				Cla011210		Cla018904
Cla003505		Cla007623				Cla011207		Cla018903
Cla003500		Cla007622				Cla011204		Cla018869
Cla003481		Cla007616				Cla011189		Cla018825
Cla003470		Cla007615				Cla011186		Cla018816
Cla003464		Cla007613				Cla011173		Cla018801
Cla003463		Cla007600				Cla011168		Cla018800
Cla003462		Cla007592				Cla011157		Cla018799
Cla003461		Cla007590				Cla011142		Cla018780
Cla003460		Cla007587				Cla011139	AP2-EREBP	Cla018774
Cla003459		Cla007571				Cla011118		Cla018762
Cla003458		Cla007534				Cla011089		Cla018725
Cla003455		Cla007518				Cla011086		Cla018682
Cla003448		Cla007501				Cla011081		Cla018648
Cla003444		Cla007500				Cla011071		Cla018647
Cla003442		Cla007492				Cla011070		Cla018646
Cla003440		Cla007462				Cla011063		Cla018638
Cla003439		Cla007461				Cla011046		Cla018637
Cla003417		Cla007434				Cla010926		Cla018607
Cla003414		Cla007433				Cla010922	HMG	Cla018583
Cla003412		Cla007427				Cla010901		Cla018568
Cla003408		Cla007424				Cla010893		Cla018567
Cla003384		Cla007407				Cla010874		Cla018525
Cla003368		Cla007406				Cla010870		Cla018507
Cla003366		Cla007398				Cla010858		Cla018480
Cla003363		Cla007396				Cla010844		Cla018465
Cla003358		Cla007388				Cla010843		Cla018459
Cla003336		Cla007380				Cla010829	Orphans	Cla018457
Cla003335		Cla007370				Cla010813	MADS	Cla018455
Cla003333		Cla007369				Cla010806		Cla018443
Cla003332		Cla007350				Cla010776		Cla018437
Cla003329		Cla007323				Cla010766		Cla018379
Cla003327		Cla007311				Cla010765		Cla018366
Cla003324		Cla007303				Cla010764		Cla018338
Cla003323		Cla007294				Cla010762	TCP	Cla018336
Cla003319		Cla007290				Cla010761		Cla018329
Cla003315		Cla007272				Cla010748		Cla018282
Cla003310		Cla007265				Cla010747		Cla018280
Cla003305		Cla007260				Cla010746		Cla018279
Cla003304		Cla007256				Cla010744		Cla018272
Cla003297		Cla007239				Cla010731		Cla018242
Cla003294		Cla007229				Cla010728		Cla018222
Cla003288		Cla007212				Cla010695		Cla018179
Cla003285		Cla007171				Cla010673		Cla018141
Cla003281		Cla007156				Cla010663		Cla018125
Cla003278		Cla007123				Cla010639		Cla018120
Cla003270		Cla007118				Cla010613	SET	Cla018096
Cla003269		Cla007115				Cla010599		Cla018075
Cla003268		Cla007110				Cla010584		Cla018055
Cla003263		Cla007102				Cla010582		Cla018051
Cla003259		Cla007095	LOB			Cla010519		Cla017989
Cla003257		Cla007092	AP2-EREBP			Cla010513		Cla017985
Cla003256		Cla007091				Cla010507		Cla017975
Cla003250		Cla007069				Cla010495		Cla017938
Cla003242		Cla007066				Cla010455		Cla017934
Cla003239		Cla007063				Cla010453		Cla017925
Cla003238		Cla007062				Cla010450		Cla017923
Cla003236		Cla007057				Cla010449		Cla017922
Cla003229		Cla007031				Cla010433		Cla017904
Cla003227		Cla007020				Cla010425		Cla017892
Cla003217		Cla007019				Cla010402		Cla017857
Cla003216		Cla007015	Orphans			Cla010393		Cla017841
Cla003214		Cla007008				Cla010384		Cla017829
Cla003207		Cla007006				Cla010378		Cla017825
Cla003203		Cla006997				Cla010345		Cla017824
Cla003199		Cla006988				Cla010343		Cla017823
Cla003185		Cla006978	Sigma70-like			Cla010339		Cla017794
Cla003184		Cla006976				Cla010330	zf-HD	Cla017768
Cla003181		Cla006975				Cla010328		Cla017710
Cla003177		Cla006966				Cla010322		Cla017707
Cla003176		Cla006964				Cla010320		Cla017705
Cla003175		Cla006958				Cla010317	NAC	Cla017704
Cla003174		Cla006956	LOB			Cla010301		Cla017687
Cla003172		Cla006954				Cla010290		Cla017666
Cla003167		Cla006949				Cla010284		Cla017663
Cla003166		Cla006940				Cla010273		Cla017660
Cla003165		Cla006933				Cla010271		Cla017636
Cla003164		Cla006932				Cla010263		Cla017595
Cla003163		Cla006926				Cla010262		Cla017583
Cla003158		Cla006893				Cla010230	C2H2	Cla017486
Cla003157		Cla006887				Cla010211		Cla017485
Cla003154		Cla006885				Cla010201	NAC	Cla017433
Cla003151		Cla006870				Cla010198		Cla017418
Cla003149		Cla006847				Cla010189		Cla017386
Cla003147		Cla006838				Cla010188		Cla017304
Cla003145		Cla006834		Novel01300		Cla010187		Cla017302
Cla003144		Cla006828		Novel01261		Cla010179		Cla017281
Cla003139		Cla006823		Novel01241		Cla010173		Cla017232
Cla003131		Cla006812		Novel01181		Cla010143		Cla017217
Cla003125		Cla006801		Novel01168		Cla010140		Cla017196
Cla003124		Cla006800		Novel01160		Cla010132		Cla017192
Cla003123		Cla006797		Novel01153		Cla010130	MYB	Cla017127
Cla003121		Cla006791		Novel01096		Cla010126		Cla017097
Cla003114		Cla006790		Novel01094		Cla010125		Cla017096
Cla003113		Cla006789		Novel01066		Cla010122	Orphans	Cla017073
Cla003112		Cla006786	Sigma70-like	Novel01054		Cla010113		Cla017071
Cla003098		Cla006772	WRKY	Novel01014		Cla010108	GNAT	Cla017070
Cla003096		Cla006771		Novel01005		Cla010107		Cla017060
Cla003095		Cla006761	MYB	Novel00931		Cla010105		Cla017059
Cla003093		Cla006757		Novel00900		Cla010090		Cla017056
Cla003091		Cla006756		Novel00890		Cla010087		Cla017038
Cla003085		Cla006750		Novel00876		Cla010081		Cla017028
Cla003079		Cla006743		Novel00866		Cla010075		Cla017019
Cla003078		Cla006736		Novel00854		Cla010073	C2C2-YABBY	Cla017009
Cla003077		Cla006735		Novel00849		Cla010045		Cla016968
Cla003071		Cla006731		Novel00804		Cla010043		Cla016954
Cla003058		Cla006678		Novel00739		Cla010010		Cla016831
Cla003044		Cla006663		Novel00722		Cla009999		Cla016808
Cla003035		Cla006650		Novel00719		Cla009989		Cla016805
Cla003030		Cla006640		Novel00708		Cla009965	bHLH	Cla016789
Cla003028		Cla006637		Novel00705		Cla009964	AP2-EREBP	Cla016755
Cla003026		Cla006631		Novel00680		Cla009954		Cla016748
Cla003022		Cla006620		Novel00677		Cla009950		Cla016744
Cla003020		Cla006607		Novel00590		Cla009905		Cla016738
Cla003016		Cla006605	AP2-EREBP	Novel00589		Cla009900		Cla016727
Cla003014		Cla006604		Novel00585		Cla009898		Cla016702
Cla003013		Cla006596		Novel00577		Cla009894		Cla016670
Cla003008		Cla006594		Novel00573		Cla009881		Cla016669
Cla003004		Cla006592		Novel00568		Cla009872		Cla016616
Cla003000		Cla006591		Novel00565		Cla009863		Cla016576
Cla002995		Cla006584		Novel00548		Cla009862		Cla016546
Cla002992		Cla006582		Novel00514		Cla009860		Cla016535
Cla002991		Cla006530		Novel00506		Cla009856		Cla016527
Cla002989		Cla006526		Novel00505		Cla009855		Cla016514
Cla002987		Cla006525		Novel00489		Cla009848		Cla016510
Cla002982		Cla006509		Novel00366		Cla009842		Cla016488
Cla002978		Cla006507		Novel00359		Cla009829		Cla016453
Cla002963		Cla006505	C2H2	Novel00349		Cla009822		Cla016425
Cla002960		Cla006489		Novel00328		Cla009821		Cla016423
Cla002953		Cla006484		Novel00285		Cla009808		Cla016411
Cla002950		Cla006479		Novel00239		Cla009805	LOB	Cla016322
Cla002949		Cla006473		Novel00225		Cla009800	ARF	Cla016282
Cla002948		Cla006465		Novel00206		Cla009799		Cla016281
Cla002944		Cla006454		Novel00198		Cla009795		Cla016279
Cla002942		Cla006447		Novel00164		Cla009785	TCP	Cla016228
Cla002934		Cla006441		Novel00135		Cla009766		Cla016225
Cla002933		Cla006434		Novel00124		Cla009761		Cla016205
Cla002932		Cla006433		Novel00100		Cla009755		Cla016195
Cla002930		Cla006412		Novel00095		Cla009754		Cla016193
Cla002929		Cla006411		Novel00089		Cla009741		Cla016192
Cla002927		Cla006408		Novel00078		Cla009727		Cla016189
Cla002925		Cla006403		Novel00070		Cla009709		Cla016102
Cla002920		Cla006400		Novel00053		Cla009701		Cla016078
Cla002919		Cla006379		Novel00052		Cla009699		Cla016054
Cla002915		Cla006349		Novel00041		Cla009685		Cla016033
Cla002901		Cla006320		Novel00027		Cla009660		Cla015947
Cla002900		Cla006319		Novel00006		Cla009635	AP2-EREBP	Cla015944
Cla002898		Cla006318		Cla023483		Cla009624		Cla015928
Cla002896		Cla006317		Cla023450		Cla009620		Cla015927
Cla002895		Cla006304		Cla023323		Cla009619		Cla015926
Cla002885		Cla006240		Cla023249		Cla009570		Cla015871
Cla002884		Cla006228		Cla023172		Cla009540		Cla015860
Cla002882		Cla006199		Cla023158	AP2-EREBP	Cla009539		Cla015857
Cla002881		Cla006196		Cla023155		Cla009537	SNF2	Cla015849
Cla002879		Cla006188		Cla023121		Cla009504		Cla015826
Cla002878		Cla006187		Cla023027		Cla009424	Orphans	Cla015743
Cla002875		Cla006166	C2H2	Cla023021		Cla009408		Cla015731
Cla002872		Cla006153		Cla023005		Cla009394		Cla015655
Cla002871		Cla006147		Cla022993		Cla009393		Cla015652
Cla002869		Cla006138		Cla022991		Cla009376		Cla015646
Cla002868		Cla006136		Cla022990		Cla009375		Cla015640
Cla002867		Cla006103		Cla022982		Cla009372		Cla015635
Cla002859		Cla006097		Cla022971		Cla009334		Cla015602
Cla002847		Cla006088	BSD	Cla022963		Cla009324		Cla015572
Cla002846		Cla006083		Cla022962		Cla009292		Cla015560
Cla002844		Cla006063		Cla022872		Cla009290		Cla015556
Cla002841		Cla006062		Cla022865		Cla009261		Cla015540
Cla002838		Cla006043		Cla022819		Cla009243		Cla015536
Cla002823		Cla006032		Cla022816		Cla009236		Cla015524
Cla002821		Cla006031	HSF	Cla022807		Cla009223		Cla015523
Cla002819		Cla006029		Cla022752		Cla009195		Cla015521
Cla002817		Cla006024		Cla022693		Cla009182	LOB	Cla015516
Cla002814		Cla006023		Cla022692		Cla009147		Cla015494
Cla002796		Cla006011		Cla022566		Cla009081		Cla015436
Cla002795		Cla005994		Cla022385		Cla009074		Cla015424
Cla002788		Cla005985	AP2-EREBP	Cla022247		Cla009049		Cla015405
Cla002787		Cla005980		Cla022242		Cla009038		Cla015401
Cla002785		Cla005974		Cla022236		Cla009002		Cla015399
Cla002779		Cla005958		Cla022226		Cla008958		Cla015396
Cla002777		Cla005950		Cla022191		Cla008957		Cla015331
Cla002774		Cla005945	AUX/IAA	Cla022090		Cla008954		Cla015320
Cla002765		Cla005941		Cla022080		Cla008940	HB	Cla015293
Cla002761		Cla005936		Cla022044		Cla008930		Cla015241
Cla002752		Cla005926		Cla021974		Cla008906		Cla015192
Cla002751		Cla005925		Cla021889		Cla008884		Cla015170
Cla002750		Cla005923		Cla021861		Cla008882		Cla015152
Cla002748		Cla005920		Cla021840		Cla008877		Cla015130
Cla002746		Cla005911		Cla021833		Cla008865		Cla015104
Cla002743		Cla005909		Cla021821		Cla008860		Cla015092
Cla002742		Cla005899		Cla021738		Cla008849		Cla015082
Cla002741		Cla005898		Cla021731		Cla008818		Cla015059
Cla002740		Cla005882		Cla021688		Cla008805	bHLH	Cla015000
Cla002738		Cla005867		Cla021635		Cla008799		Cla014978
Cla002733		Cla005862		Cla021632		Cla008791		Cla014954
Cla002731		Cla005858		Cla021554		Cla008772		Cla014926
Cla002729		Cla005853		Cla021473		Cla008770		Cla014900
Cla002727		Cla005852		Cla021470		Cla008764		Cla014867
Cla002723		Cla005828		Cla021423		Cla008753		Cla014822
Cla002722		Cla005807		Cla021376		Cla008742		Cla014735
Cla002716		Cla005767		Cla021365		Cla008727		Cla014725
Cla002715		Cla005761		Cla021338		Cla008722		Cla014691
Cla002712		Cla005744		Cla021289		Cla008705		Cla014545
Cla002700		Cla005686		Cla020997		Cla008667		Cla014524
Cla002698		Cla005682		Cla020993		Cla008649	bZIP	Cla014504
Cla002697		Cla005678		Cla020969	AP2-EREBP	Cla008645		Cla014498
Cla002696		Cla005675		Cla020913		Cla008615		Cla014481
Cla002692		Cla005671		Cla020872		Cla008582		Cla014456
Cla002689		Cla005637		Cla020854		Cla008562		Cla014447
Cla002687		Cla005630		Cla020727		Cla008553		Cla014415
Cla002683		Cla005612		Cla020685		Cla008548		Cla014388
Cla002666		Cla005606		Cla020675		Cla008527		Cla014380
Cla002659		Cla005604		Cla020672		Cla008526		Cla014376
Cla002657		Cla005603		Cla020653		Cla008508		Cla014368
Cla002656		Cla005602		Cla020597		Cla008507		Cla014313
Cla002654		Cla005596		Cla020592		Cla008490		Cla014283
Cla002644		Cla005589		Cla020544		Cla008479		Cla014254
Cla002640		Cla005583		Cla020510		Cla008460		Cla014224
Cla002626		Cla005572	SET	Cla020495		Cla008444		Cla014223
Cla002620		Cla005559		Cla020465		Cla008420		Cla014160
Cla002616		Cla005557		Cla020444		Cla008418		Cla014159
Cla002615		Cla005552		Cla020400		Cla008383		Cla014154
Cla002612		Cla005543		Cla020325		Cla008321		Cla014117
Cla002611		Cla005534		Cla020324		Cla008287		Cla014115
Cla002610		Cla005531		Cla020235		Cla008286		Cla014104
Cla002607		Cla005514		Cla020185		Cla008259		Cla014070
Cla002605		Cla005499		Cla020151		Cla008248		Cla014069
Cla002603		Cla005495		Cla019933		Cla008221	G2-like	Cla014066
Cla002602		Cla005491		Cla019928		Cla008175		Cla014055
Cla002593		Cla005473		Cla019913		Cla008172		Cla014040
Cla002591		Cla005471		Cla019872		Cla008153		Cla014037
Cla002588		Cla005451		Cla019811		Cla008127		Cla014016
Cla002577		Cla005436		Cla019792		Cla008092		Cla014013
Cla002574		Cla005412		Cla019761		Cla008079		Cla013895
Cla002567		Cla005407		Cla019693	NAC	Cla008073		Cla013885
Cla002562		Cla005403		Cla019625		Cla008068		Cla013866
Cla002557		Cla005398		Cla019600		Cla007983		Cla013860
Cla002556		Cla005395		Cla019541		Cla007982	bZIP	Cla013854
Cla002553		Cla005387		Cla019495		Cla007981		Cla013839
Cla002551		Cla005375		Cla019477		Cla007960		Cla013822
Cla002550		Cla005373		Cla019465		Cla007943		Cla013818
Cla002515		Cla005344		Cla019456		Cla007881		Cla013772
Cla002509		Cla005343		Cla019446		Cla007867	bHLH	Cla013753
Cla002497		Cla005341		Cla019441		Cla007853	NAC	Cla013736
Cla002489		Cla005340		Cla019423		Cla007842		Cla013734
Cla002486		Cla005337		Cla019412		Cla007804		Cla013686
Cla002479		Cla005332		Cla019384		Cla007803		Cla013681
Cla002447		Cla005306		Cla019301		Cla007797		Cla013676
Cla002443		Cla005304		Cla019284		Cla007786		Cla013675
Cla002438		Cla005298		Cla019275		Cla007785		Cla013674
Cla002435		Cla005294		Cla019223	MYB	Cla007784		Cla013664
Cla002434		Cla005292		Cla019178		Cla007775		Cla013656
Cla002431		Cla005283		Cla019168		Cla007757		Cla013633
Cla002429		Cla005277		Cla019161		Cla007752		Cla013613
Cla002427		Cla005262		Cla019086		Cla007728		Cla013608
Cla002426		Cla005255		Cla019057		Cla007708		Cla013607
Cla002425		Cla005247		Cla018927	HB	Cla007707		Cla013602
Cla002424		Cla005245		Cla018887		Cla007702		Cla013580
Cla002423		Cla005206		Cla018864		Cla007694		Cla013559
Cla002422		Cla005204		Cla018828		Cla007693		Cla013546
Cla002421		Cla005202		Cla018779		Cla007671		Cla013528
Cla002420		Cla005201		Cla018715		Cla007669		Cla013520
Cla002413		Cla005197		Cla018714		Cla007665		Cla013462
Cla002412		Cla005192		Cla018620		Cla007661		Cla013438
Cla002410		Cla005174		Cla018614		Cla007645	C2C2-GATA	Cla013437
Cla002409		Cla005157		Cla018573		Cla007629		Cla013422
Cla002404		Cla005151		Cla018486		Cla007608		Cla013334
Cla002394		Cla005133		Cla018399		Cla007562		Cla013283
Cla002393		Cla005130		Cla018356		Cla007550		Cla013269
Cla002392		Cla005122		Cla018313	Sigma70-like	Cla007543		Cla013266
Cla002385		Cla005119		Cla018263		Cla007533		Cla013236
Cla002374		Cla005077		Cla018189		Cla007526		Cla013215
Cla002373		Cla005076		Cla018187		Cla007525		Cla013175
Cla002369		Cla005064		Cla018184		Cla007522		Cla013170
Cla002367		Cla005063		Cla018183		Cla007489		Cla013165
Cla002366		Cla005062		Cla018176		Cla007454		Cla013110
Cla002364		Cla005058		Cla018159		Cla007450		Cla013102
Cla002358		Cla005049		Cla018131		Cla007444		Cla013095
Cla002355		Cla005036		Cla018100	Trihelix	Cla007395	Orphans	Cla013089
Cla002354		Cla005033		Cla018099		Cla007393		Cla013038
Cla002348		Cla005031		Cla018079		Cla007374		Cla013002
Cla002344		Cla005020		Cla018040	OFP	Cla007368	SRS	Cla012940
Cla002343		Cla005016		Cla018014		Cla007354		Cla012896
Cla002341		Cla005012		Cla018013		Cla007332		Cla012894
Cla002339		Cla004999		Cla018009		Cla007331		Cla012878
Cla002329		Cla004983		Cla017995	Trihelix	Cla007320		Cla012826
Cla002327		Cla004976		Cla017962		Cla007318		Cla012817
Cla002326		Cla004972		Cla017901		Cla007306	WRKY	Cla012809
Cla002320		Cla004971		Cla017894		Cla007288		Cla012752
Cla002319		Cla004968		Cla017871		Cla007287		Cla012738
Cla002318		Cla004951		Cla017854		Cla007270		Cla012701
Cla002315		Cla004950		Cla017819		Cla007249		Cla012668
Cla002285		Cla004941	MYB	Cla017782	C2H2	Cla007205		Cla012650
Cla002284		Cla004939		Cla017778		Cla007198		Cla012633
Cla002278		Cla004936		Cla017745		Cla007187		Cla012619
Cla002277		Cla004935		Cla017737		Cla007180		Cla012613
Cla002272		Cla004918		Cla017689		Cla007139		Cla012565
Cla002267		Cla004917		Cla017684		Cla007136		Cla012542
Cla002264		Cla004905		Cla017659		Cla007133		Cla012540
Cla002262		Cla004901		Cla017638		Cla007114	MYB	Cla012539
Cla002259		Cla004897		Cla017627		Cla007079		Cla012478
Cla002256		Cla004887		Cla017599		Cla007064		Cla012422
Cla002250		Cla004886		Cla017564		Cla007041		Cla012421
Cla002244		Cla004881	PHD	Cla017551		Cla007003		Cla012349
Cla002242		Cla004862	zf-HD	Cla017549		Cla006974		Cla012308
Cla002241		Cla004860		Cla017518	bHLH	Cla006952		Cla012211
Cla002240		Cla004848		Cla017409		Cla006939	TCP	Cla012162
Cla002233		Cla004847		Cla017330		Cla006934		Cla012161
Cla002230		Cla004837		Cla017325		Cla006928		Cla012160
Cla002224		Cla004819		Cla017271		Cla006851		Cla012131
Cla002213		Cla004795		Cla017262		Cla006843		Cla012111
Cla002212		Cla004747		Cla017243		Cla006775		Cla012045
Cla002207		Cla004732		Cla017214	GNAT	Cla006749		Cla012026
Cla002206		Cla004728		Cla017186		Cla006741		Cla012025
Cla002204		Cla004714		Cla017152		Cla006732		Cla012020
Cla002201		Cla004713		Cla017113		Cla006721		Cla012017
Cla002195		Cla004704		Cla017100	MYB	Cla006693	bHLH	Cla011983
Cla002194		Cla004703		Cla017094		Cla006692	bHLH	Cla011904
Cla002184		Cla004698		Cla017064		Cla006686		Cla011866
Cla002183		Cla004686		Cla017055		Cla006662		Cla011838
Cla002181		Cla004685		Cla017035		Cla006659	PLATZ	Cla011802
Cla002177		Cla004684		Cla017016		Cla006651		Cla011751
Cla002174		Cla004683		Cla017013		Cla006649		Cla011746
Cla002172		Cla004677		Cla016949		Cla006639		Cla011676
Cla002166		Cla004665		Cla016948		Cla006632		Cla011551
Cla002154		Cla004660		Cla016943		Cla006626		Cla011517
Cla002152		Cla004657		Cla016938		Cla006619	TRAF	Cla011464
Cla002150		Cla004639		Cla016930		Cla006610		Cla011458
Cla002149		Cla004632		Cla016853		Cla006601		Cla011455
Cla002148		Cla004626	NAC	Cla016844		Cla006580		Cla011422
Cla002147		Cla004625		Cla016830		Cla006571		Cla011416
Cla002140		Cla004613		Cla016707		Cla006568		Cla011312
Cla002137		Cla004608		Cla016660		Cla006551		Cla011278
Cla002125		Cla004597		Cla016609		Cla006550		Cla011271
Cla002118		Cla004589		Cla016602		Cla006549		Cla011268
Cla002117		Cla004584		Cla016567		Cla006521		Cla011260
Cla002116		Cla004576		Cla016515		Cla006498		Cla011257
Cla002115		Cla004567		Cla016506		Cla006495		Cla011252
Cla002114		Cla004566		Cla016470		Cla006493		Cla011249
Cla002092		Cla004547		Cla016401		Cla006456		Cla011212
Cla002086		Cla004546		Cla016391		Cla006450		Cla011176
Cla002082		Cla004542		Cla016360		Cla006417		Cla011158
Cla002054		Cla004541		Cla016358		Cla006407		Cla011154
Cla002053		Cla004522		Cla016303		Cla006361		Cla011115
Cla002045		Cla004510		Cla016269		Cla006358		Cla011110
Cla002044		Cla004497		Cla016252		Cla006310		Cla011096
Cla002040		Cla004490		Cla016245		Cla006289	bHLH	Cla011038
Cla002035		Cla004470		Cla016204		Cla006276		Cla010955
Cla002034		Cla004469		Cla016174		Cla006273		Cla010927
Cla002025		Cla004465		Cla016148	ARR-B	Cla006268	NAC	Cla010837
Cla002024		Cla004463		Cla016147		Cla006264		Cla010825
Cla002023		Cla004457		Cla016146		Cla006254		Cla010795
Cla002015		Cla004456		Cla016098		Cla006253		Cla010794
Cla002001		Cla004453		Cla016060		Cla006248		Cla010774
Cla001994		Cla004451		Cla016059		Cla006242		Cla010772
Cla001990		Cla004412		Cla016053		Cla006241		Cla010770
Cla001987		Cla004411		Cla016048		Cla006220		Cla010739
Cla001986		Cla004410		Cla016032		Cla006219	TCP	Cla010738
Cla001985		Cla004399	CCAAT	Cla016026		Cla006212	AP2-EREBP	Cla010737
Cla001980		Cla004386		Cla015999		Cla006207		Cla010697
Cla001970		Cla004381		Cla015978		Cla006206		Cla010655
Cla001960		Cla004353		Cla015970		Cla006200		Cla010604
Cla001950		Cla004345		Cla015967		Cla006192		Cla010602
Cla001945		Cla004344		Cla015901		Cla006174		Cla010589
Cla001944		Cla004343		Cla015836		Cla006164		Cla010530
Cla001940		Cla004333		Cla015823		Cla006146		Cla010464
Cla001939		Cla004332		Cla015805		Cla006143		Cla010447
Cla001937		Cla004329		Cla015699		Cla006133		Cla010432
Cla001919		Cla004326		Cla015680		Cla006079		Cla010430
Cla001917		Cla004317		Cla015654		Cla006034		Cla010426
Cla001916		Cla004315		Cla015616		Cla006025		Cla010419
Cla001915		Cla004297		Cla015571		Cla006020		Cla010398
Cla001913		Cla004291		Cla015570		Cla006010		Cla010387
Cla001911		Cla004284		Cla015413		Cla005971		Cla010381
Cla001905		Cla004278		Cla015275	MYB	Cla005970	NAC	Cla010362
Cla001904		Cla004274	C2C2-Dof	Cla015246		Cla005964		Cla010337
Cla001902		Cla004264		Cla015245		Cla005962		Cla010321
Cla001901		Cla004257		Cla015231		Cla005959		Cla010302
Cla001899		Cla004243		Cla015228		Cla005951		Cla010219
Cla001877		Cla004219		Cla015118	C2C2-GATA	Cla005917		Cla010172
Cla001875		Cla004216		Cla015117		Cla005902		Cla010165
Cla001874		Cla004196		Cla015103		Cla005891	Orphans	Cla010151
Cla001873		Cla004183		Cla015093		Cla005880	bZIP	Cla010112
Cla001872		Cla004181		Cla015065		Cla005876		Cla010094
Cla001871		Cla004167		Cla015056		Cla005872	bHLH	Cla010082
Cla001868		Cla004160		Cla015040		Cla005863		Cla010070
Cla001867		Cla004159		Cla014931		Cla005850		Cla010050
Cla001860		Cla004158		Cla014925		Cla005845		Cla010042
Cla001849		Cla004157		Cla014871		Cla005838		Cla010034
Cla001847		Cla004148		Cla014848		Cla005837		Cla010019
Cla001845		Cla004109		Cla014827		Cla005834		Cla009998
Cla001843		Cla004094		Cla014826		Cla005824		Cla009983
Cla001842		Cla004074		Cla014791		Cla005820		Cla009982
Cla001841		Cla004072		Cla014715		Cla005813		Cla009979
Cla001836		Cla004063		Cla014707		Cla005808	Orphans	Cla009975
Cla001835		Cla004055		Cla014563		Cla005805		Cla009971
Cla001832		Cla004031		Cla014471		Cla005790	ARF	Cla009968
Cla001824		Cla004021		Cla014449		Cla005752		Cla009953
Cla001821		Cla003994	LOB	Cla014392		Cla005694		Cla009932
Cla001817		Cla003989		Cla014384		Cla005667		Cla009928
Cla001816		Cla003987		Cla014298		Cla005641		Cla009912
Cla001814		Cla003985		Cla014297		Cla005640		Cla009911
Cla001813		Cla003960		Cla014252		Cla005629		Cla009857
Cla001811		Cla003959		Cla014207		Cla005622	MYB	Cla009844
Cla001803		Cla003943		Cla014189		Cla005614	AP2-EREBP	Cla009775
Cla001802		Cla003938		Cla014175		Cla005560		Cla009735
Cla001801		Cla003935		Cla014166		Cla005556	mTERF	Cla009728
Cla006965		Cla016201				Cla022557	ABI3VP1
Cla006961		Cla016197				Cla022556	ABI3VP1
Cla005005		Cla010916				Cla016005	ABI3VP1
Cla005536		Cla012679				Cla017992	Alfin-like
Cla006030		Cla014048	bZIP			Cla019701	AP2-EREBP
Cla007231		Cla016788				Cla023361	AP2-EREBP
Cla006938		Cla016115				Cla022458	AP2-EREBP
Cla006875		Cla016014				Cla022354	AP2-EREBP
Cla006535		Cla015234				Cla021270	AP2-EREBP
Cla006469		Cla015036				Cla021070	AP2-EREBP
Cla006027		Cla014045				Cla019699	AP2-EREBP
Cla005769		Cla013357				Cla018759	AP2-EREBP
Cla005211		Cla011468				Cla016785	AP2-EREBP
Cla004892		Cla010595				Cla015513	ARID
Cla006648		Cla015598				Cla021770	ARR-B
Cla005159		Cla011369				Cla016659	ARR-B
Cla006562		Cla015337				Cla021479	AUX/IAA
Cla006759		Cla015838	CSD			Cla022160	bHLH
Cla006973		Cla016273				Cla022622	bHLH
Cla006694		Cla015666				Cla021901	bHLH
Cla006496		Cla015127				Cla021148	bHLH
Cla005787		Cla013435				Cla018860	bHLH
Cla005756		Cla013328				Cla018722	bHLH
Cla005639		Cla013053				Cla018502	bHLH
Cla007219		Cla016773				Cla023348	bZIP
Cla006058		Cla014107				Cla019809	bZIP
Cla004664		Cla009847				Cla014501	bZIP
Cla006492		Cla015125				Cla021140	C2C2-Dof
Cla005577		Cla012818				Cla018219	C2C2-Dof
Cla006742		Cla015822				Cla022146	C2C2-GATA
Cla005150		Cla011341				Cla016606	C2C2-GATA
Cla004891		Cla010580				Cla015488	C2C2-GATA
Cla004699		Cla009910				Cla014581	C2C2-GATA
Cla004688		Cla009899				Cla014546	C2C2-GATA
Cla006972		Cla016270				Cla022620	C2H2
Cla006483		Cla015064				Cla021089	C2H2
Cla006263		Cla014625				Cla020647	C2H2
Cla006250		Cla014492				Cla020608	C2H2
Cla005625		Cla012973				Cla018432	C2H2
Cla004915		Cla010644				Cla015576	C2H2
Cla004679		Cla009879				Cla014535	C2H2
Cla006936		Cla016089				Cla022436	C3H
Cla006080		Cla014176				Cla019920	CCAAT
Cla005922		Cla013788				Cla019279	CCAAT
Cla005440		Cla012274				Cla017612	CCAAT
Cla006608		Cla015464				Cla021601	CPP
Cla006559		Cla015323				Cla021419	G2-like
Cla006609		Cla015465				Cla021614	GNAT
Cla005449		Cla012357				Cla017691	GNAT
Cla005117		Cla011216				Cla016402	GNAT
Cla004687		Cla009889				Cla014537	GRAS
Cla007090		Cla016615				Cla023107	HB
Cla006488		Cla015108				Cla021121	HB
Cla006487		Cla015107				Cla021107	HB
Cla006373		Cla014892				Cla020900	HB
Cla005965		Cla013924				Cla019523	HB
Cla005793		Cla013455				Cla018880	HB
Cla005511		Cla012645				Cla017936	HB
Cla005430		Cla012203				Cla017553	HB
Cla005996		Cla013992				Cla019630	MADS
Cla005693		Cla013193				Cla018601	MADS
Cla005651		Cla013086				Cla018544	MADS
Cla004655		Cla009834				Cla014493	MADS
Cla004993		Cla010889				Cla015959	mTERF
Cla006656		Cla015615				Cla021810	MYB
Cla005878		Cla013694				Cla019153	MYB
Cla004988		Cla010859				Cla015934	MYB
Cla007149		Cla016667				Cla023219	NAC
Cla005249		Cla011563				Cla016990	NAC
Cla005216		Cla011496				Cla016810	NAC
Cla004756		Cla010163				Cla014773	OFP
Cla006579		Cla015377				Cla021550	Orphans
Cla006151		Cla014295				Cla020179	Orphans
Cla004982		Cla010851				Cla015894	Orphans
Cla004940		Cla010698				Cla015674	Orphans
Cla007216		Cla016761	MBF1			Cla023339	PHD
Cla007172		Cla016691				Cla023301	PHD
Cla005464		Cla012448				Cla017755	PLATZ
Cla005055		Cla011099				Cla016206	PLATZ
Cla005581		Cla012840				Cla018261	Pseudo ARR-B
Cla005842		Cla013627				Cla019041	SBP
Cla007217		Cla016768				Cla023342	TCP
Cla005983		Cla013971				Cla019567	TCP
Cla005860		Cla013660				Cla019117	TCP
Cla005830		Cla013600				Cla018993	TCP
Cla005697		Cla013239				Cla018622	TCP
Cla005087		Cla011132				Cla016274	TCP
Cla006826		Cla015963				Cla022284	Tify
Cla006512		Cla015160				Cla021207	WRKY
Cla006462		Cla015028				Cla021067	WRKY
Cla005788		Cla013436				Cla018870	WRKY
Cla005383		Cla012018				Cla017355	WRKY
Cla005382		Cla012011				Cla017345	WRKY
Cla005338		Cla011870				Cla017213	WRKY
Cla006948		Cla016137				Cla022489	zf-HD
Cla006737		Cla015817				Cla022132	zf-HD
Cla005264		Cla011596				Cla017011	zf-HD
Cla009531		Cla022531	ABI3VP1
Cla009307		Cla022076	ABI3VP1
Cla009003		Cla021334	ABI3VP1
Cla008666		Cla020457	AP2-EREBP
Cla006868		Cla016009	AP2-EREBP			Cla022336
Cla006629		Cla015515	AP2-EREBP			Cla021675
Cla006554		Cla015308	AP2-EREBP			Cla021356
Cla005643		Cla013063	AP2-EREBP			Cla018508
Cla005215		Cla011487	AP2-EREBP			Cla016809
Cla009306		Cla022075	ARF
Cla007994		Cla018293	ARF
Cla005913		Cla013766	ARF			Cla019242
Cla005155		Cla011357	ARF			Cla016641
Cla006046		Cla014082	AUX/IAA			Cla019767
Cla005433		Cla012214	AUX/IAA			Cla017568
Cla009239		Cla021863	bHLH
Cla007627		Cla017516	bHLH			Novel00875
Cla006418		Cla014905	bHLH			Cla020937
Cla006296		Cla014734	BSD			Cla020696
Cla006022		Cla014044	BSD			Cla019688
Cla009880		Cla023484	bZIP
Cla009583		Cla022644	bZIP
Cla009459		Cla022469	bZIP
Cla009364		Cla022235	bZIP
Cla008634		Cla020278	bZIP
Cla007568		Cla017444	bZIP			Novel00771
Cla006451		Cla015019	bZIP			Cla021030
Cla005933		Cla013813	bZIP			Cla019318
Cla005051		Cla011083	bZIP			Cla016179
Cla004961		Cla010793	C2C2-CO-like			Cla015758
Cla008303		Cla019107	C2C2-Dof
Cla008138		Cla018604	C2C2-Dof
Cla006134		Cla014262	C2C2-GATA			Cla020098
Cla009146		Cla021551	C2H2
Cla008364		Cla019254	C2H2
Cla007733		Cla017734	C2H2			Novel01091
Cla007286		Cla016926	C2H2			Novel00083
Cla006935		Cla016088	C2H2			Cla022422
Cla005561		Cla012754	C2H2			Cla018122
Cla008605		Cla020082	C3H
Cla007612		Cla017501	C3H			Novel00856
Cla007482		Cla017270	C3H			Novel00491
Cla006968		Cla016243	C3H			Cla022568
Cla006531		Cla015232	C3H			Cla021267
Cla005439		Cla012262	C3H			Cla017592
Cla007886		Cla018143	CAMTA
Cla008603		Cla020078	CCAAT
Cla007792		Cla017877	CCAAT			Novel01326
Cla007768		Cla017846	CCAAT			Novel01262
Cla008622		Cla020214	FHA
Cla006858		Cla015991	G2-like			Cla022330
Cla006178		Cla014367	G2-like			Cla020317
Cla006176		Cla014366	G2-like			Cla020306
Cla009172		Cla021613	GNAT
Cla008733		Cla020554	GNAT
Cla008640		Cla020335	GNAT
Cla006523		Cla015211	GNAT			Cla021246
Cla006307		Cla014766	GNAT			Cla020754
Cla008741		Cla020582	GRAS
Cla006508		Cla015143	GRAS			Cla021185
Cla007371		Cla017080	HB			Novel00248
Cla007077		Cla016590	HB			Cla023081
Cla006545		Cla015276	HB			Cla021324
Cla004723		Cla010069	HB			Cla014675
Cla009155		Cla021592	HSF
Cla007362		Cla017063	IWS1			Novel00244
Cla006967		Cla016238	Jumonji			Cla022567
Cla008320		Cla019170	LIM
Cla009609		Cla022679	LOB
Cla008755		Cla020609	LOB
Cla008267		Cla018976	LOB
Cla005799		Cla013469	LOB			Cla018890
Cla007514		Cla017291	MADS			Novel00576
Cla008343		Cla019199	MYB
Cla008148		Cla018631	MYB
Cla008081		Cla018501	MYB
Cla007772		Cla017850	MYB			Novel01277
Cla007599		Cla017496	MYB			Novel00853
Cla007589		Cla017463	MYB			Novel00821
Cla007315		Cla016980	MYB			Novel00138
Cla006513		Cla015165	MYB			Cla021216
Cla005868		Cla013668	MYB			Cla019129
Cla004947		Cla010722	MYB			Cla015720
Cla004844		Cla010413	MYB			Cla015299
Cla008644		Cla020366	NAC
Cla008395		Cla019304	NAC
Cla007001		Cla016331	NAC			Cla022672
Cla005896		Cla013731	NAC			Cla019210
Cla007692		Cla017651	OFP			Novel01016
Cla006262		Cla014604	Orphans			Cla020645
Cla006137		Cla014267	Orphans			Cla020125
Cla005454		Cla012385	PBF-2-like			Cla017694
Cla008400		Cla019334	PLATZ
Cla004767		Cla010241	PLATZ			Cla014863
Cla009868		Cla023449	RWP-RK
Cla007967		Cla018275	S1Fa-like
Cla007655		Cla017567	SET			Novel00974
Cla009232		Cla021830	SNF2
Cla008121		Cla018570	SNF2
Cla004931		Cla010693	SOH1			Cla015658
Cla006922		Cla016079	SWI/SNF-BAF60b			Cla022411
Cla005295		Cla011684	SWI/SNF-BAF60b			Cla017069
Cla008072		Cla018445	Tify
Cla009783		Cla023225	TRAF
Cla007735		Cla017742	Trihelix			Novel01137
Cla009191		Cla021702	TUB
Cla007776		Cla017851	WRKY			Novel01278
Cla006217		Cla014433	WRKY			Cla020471
Cla005811		Cla013485	WRKY			Cla018930
Cla010486		Novel01350
Cla010483		Novel01344
Cla010479		Novel01338
Cla010478		Novel01325
Cla010477		Novel01316
Cla010474		Novel01311
Cla010472		Novel01309
Cla010471		Novel01307
Cla010470		Novel01304
Cla010469		Novel01296
Cla010468		Novel01282
Cla010462		Novel01280
Cla010461		Novel01272
Cla010460		Novel01271
Cla010459		Novel01257
Cla010442		Novel01239
Cla010440		Novel01238
Cla010436		Novel01229
Cla010422		Novel01225
Cla010418		Novel01223
Cla010414		Novel01222
Cla010412		Novel01218
Cla010409		Novel01210
Cla010406		Novel01209
Cla010397		Novel01194
Cla010394		Novel01193
Cla010392		Novel01190
Cla010391		Novel01186
Cla010390		Novel01185
Cla010389		Novel01177
Cla010383		Novel01175
Cla010382		Novel01170
Cla010380		Novel01149
Cla010365		Novel01148
Cla010361		Novel01142
Cla010359		Novel01139
Cla010358		Novel01136
Cla010357		Novel01132
Cla010354		Novel01124
Cla010353		Novel01119
Cla010352		Novel01117
Cla010349		Novel01112
Cla010348		Novel01111
Cla010347		Novel01099
Cla010342		Novel01098
Cla010335		Novel01082
Cla010327		Novel01080
Cla010326		Novel01078
Cla010325		Novel01071
Cla010324		Novel01036
[truncated: 6,933 more rows]

## Sheet: Table S9 module
Table S9 Gene list of modules
yellow module	TF type	black module	TF type	blue module	TF type	darkred module	TF type	pink module	TF type	saddlebrown module	TF type	steelblue module	TF type	mediumpurple3 module	TF type
Cla000027		Cla000417		Cla000159		Cla000152		Cla000497		Cla002154		Cla000835		Cla000949
Cla000129		Cla000544		Cla000199		Cla000234		Cla000879		Cla002243	WRKY	Cla001476		Cla001857
Cla000266		Cla000686		Cla000205		Cla000859		Cla000999		Cla002268		Cla003785		Cla002729
Cla000306		Cla000759		Cla000218	bHLH	Cla001482		Cla001012		Cla003461		Cla004409		Cla002923	HSF
Cla000311		Cla000827	CCAAT	Cla000226		Cla001764		Cla001067		Cla004254		Cla004567		Cla002946
Cla000312		Cla000861		Cla000307		Cla001790		Cla001071		Cla004726		Cla004764		Cla003453
Cla000458		Cla001001		Cla000308		Cla001832		Cla001143		Cla004784		Cla004867		Cla004432
Cla000464		Cla001002		Cla000331		Cla002353		Cla001347		Cla006836		Cla005190		Cla005555
Cla000465		Cla001060		Cla000346		Cla002601		Cla001414		Cla008405		Cla005338		Cla005637
Cla000488		Cla001144		Cla000348		Cla002614	FHA	Cla001416		Cla009061		Cla005542		Cla006353
Cla000490		Cla001145		Cla000354		Cla002626		Cla001485		Cla009656		Cla006317		Cla008010
Cla000513		Cla001157		Cla000385		Cla003774		Cla001720	CCAAT	Cla010150		Cla006653		Cla008071
Cla000625		Cla001158		Cla000387		Cla004103		Cla001794		Cla010923		Cla006654		Cla009050
Cla000655		Cla001248		Cla000424		Cla004268		Cla001885		Cla011295	bZIP	Cla006961		Cla009367
Cla000684		Cla001268		Cla000429		Cla004277		Cla001901		Cla011393		Cla007284		Cla010896
Cla000777		Cla001274		Cla000518		Cla004297		Cla001985		Cla012104		Cla007381		Cla011136
Cla000778		Cla001321		Cla000521		Cla004483		Cla001986		Cla012105		Cla007839		Cla011297
Cla000789		Cla001516		Cla000528		Cla004704		Cla001987		Cla012185		Cla008236		Cla011346
Cla000858		Cla001696		Cla000543		Cla004746		Cla002053		Cla012263		Cla008467		Cla012022
Cla000905		Cla001747		Cla000547		Cla004834		Cla002194		Cla012415		Cla009459		Cla013086
Cla000978		Cla001815		Cla000548		Cla005420		Cla002201		Cla013865		Cla009461		Cla016439
Cla000983		Cla001829		Cla000561		Cla005429		Cla002346		Cla013911		Cla009465		Cla017046
Cla001017		Cla001841		Cla000614		Cla005440		Cla002659		Cla013924		Cla010392		Cla018435
Cla001025		Cla001938		Cla000633		Cla006582		Cla002691		Cla014038		Cla010412		Cla019560
Cla001075		Cla001988		Cla000691	MADS	Cla006737		Cla002726		Cla014192		Cla010439		Cla020127
Cla001090		Cla002011		Cla000702		Cla006786	Sigma70-like	Cla002811		Cla015615		Cla010814		Cla020551
Cla001092		Cla002115		Cla000704		Cla007059		Cla003028		Cla016308		Cla010815	MADS	Cla020845
Cla001104		Cla002251		Cla000707		Cla007419		Cla003123		Cla016861		Cla010978		Cla022624
Cla001112		Cla002591		Cla000713	HSF	Cla007741		Cla003149		Cla016865		Cla011370		Cla022709
Cla001166		Cla002642		Cla000731		Cla007871		Cla003159		Cla017410		Cla011937		Cla023159
Cla001168		Cla002686	G2-like	Cla000734		Cla007940		Cla003328		Cla017447		Cla012008		Novel00061
Cla001181		Cla002749	bHLH	Cla000735		Cla008199		Cla003498		Cla017449		Cla012121		Novel00716
Cla001234		Cla002908		Cla000786		Cla008200		Cla003521		Cla017474		Cla012686	AUX/IAA
Cla001317		Cla003085		Cla000797		Cla008340		Cla003619	AP2-EREBP	Cla017598		Cla014400
Cla001389		Cla003173		Cla000799		Cla008341		Cla003648		Cla017667		Cla015186
Cla001454		Cla003292	mTERF	Cla000800		Cla008429		Cla003664		Cla017728		Cla015317
Cla001455		Cla003324		Cla000809		Cla008554		Cla003783		Cla018292		Cla015599
Cla001456		Cla003404		Cla000838		Cla008794		Cla003977		Cla018324		Cla015747
Cla001457		Cla003550		Cla000876		Cla009382		Cla003992		Cla018571		Cla015799
Cla001469		Cla003576		Cla000878		Cla009392		Cla004242		Cla019289		Cla016679
Cla001487	Tify	Cla003628		Cla000893	HB	Cla009644		Cla004342		Cla019630	MADS	Cla017259
Cla001502		Cla003670		Cla000895		Cla009670		Cla004348		Cla019834		Cla017316
Cla001542		Cla003836		Cla000897		Cla009752		Cla004457		Cla020164		Cla017862
Cla001595		Cla003964		Cla000900		Cla009814		Cla004459		Cla020346		Cla018333
Cla001664		Cla004026	C2H2	Cla000964		Cla010005		Cla004491	GRAS	Cla021691		Cla018905
Cla001775		Cla004189		Cla000981		Cla010039		Cla004602		Cla021810	MYB	Cla019110
Cla001902		Cla004224		Cla001004		Cla010068		Cla004665		Cla021910		Cla019180
Cla001903		Cla004243		Cla001020		Cla010434		Cla004703		Cla023331		Cla019181
Cla001944		Cla004312		Cla001062		Cla010673		Cla004705		Novel00094		Cla020019
Cla001945		Cla004314		Cla001099		Cla010789		Cla004712		Novel00233		Cla020209
Cla002023		Cla004446		Cla001100		Cla010933		Cla004715		Novel00248		Cla020280
Cla002178		Cla004479		Cla001107		Cla010961		Cla004735		Novel00355		Cla020330	bHLH
Cla002241		Cla004568		Cla001115		Cla010997		Cla004776		Novel00420		Cla020334	bZIP
Cla002341		Cla004655		Cla001126		Cla011174		Cla004799		Novel00447		Cla020348
Cla002349		Cla004920		Cla001155		Cla011748		Cla004964		Novel00474		Cla020393
Cla002354		Cla004940		Cla001159		Cla011918		Cla004980		Novel00561		Cla020676
Cla002375		Cla005078		Cla001160		Cla012169		Cla004984		Novel00606		Cla021034
Cla002376		Cla005146		Cla001165		Cla012368		Cla005049		Novel00607		Cla021539
Cla002393		Cla005337		Cla001207		Cla012641		Cla005207		Novel00667		Cla022091
Cla002430		Cla005371		Cla001222		Cla012670		Cla005208		Novel00672		Cla022590	HB
Cla002439		Cla005373		Cla001259		Cla012792		Cla005209		Novel00674		Cla022612
Cla002517		Cla005402		Cla001334		Cla013332		Cla005309		Novel00734
Cla002574		Cla005414		Cla001335		Cla013429		Cla005390		Novel00788
Cla002590		Cla005433		Cla001336		Cla013728		Cla005396		Novel00893
Cla002607		Cla005496		Cla001358		Cla013741		Cla005428		Novel00952
Cla002683		Cla005588		Cla001459		Cla013826		Cla005453		Novel00996
Cla002690		Cla005603		Cla001481		Cla014396	GRAS	Cla005540		Novel01088
Cla002731		Cla005645		Cla001493		Cla014688		Cla005671		Novel01278
Cla002743		Cla005772		Cla001571		Cla014730		Cla005824
Cla002746		Cla006060		Cla001621		Cla014794	HSF	Cla005868
Cla002760		Cla006171		Cla001643		Cla014815		Cla005869
Cla002793		Cla006172		Cla001644		Cla014931		Cla005955
Cla003037		Cla006181		Cla001645		Cla015680		Cla005971
Cla003121		Cla006216		Cla001651	Orphans	Cla015785		Cla006061	bHLH
Cla003184		Cla006272		Cla001683		Cla016252		Cla006120
Cla003196		Cla006384		Cla001685		Cla016851		Cla006155
Cla003253		Cla006423		Cla001692		Cla016871		Cla006156
Cla003262		Cla006453		Cla001766		Cla017086		Cla006179
Cla003284		Cla006694		Cla001770		Cla017325		Cla006535
Cla003297		Cla006790		Cla001778		Cla017328		Cla006640
Cla003300		Cla006821		Cla001796		Cla017613		Cla007021
Cla003340		Cla006876		Cla001798		Cla017747		Cla007139
Cla003357		Cla006926		Cla001799		Cla018043		Cla007171
Cla003368		Cla007005		Cla001800		Cla018117		Cla007172
Cla003400		Cla007065		Cla001817		Cla018600		Cla007209
Cla003414		Cla007118		Cla001822	G2-like	Cla019105		Cla007460
Cla003470		Cla007119		Cla001861		Cla019192		Cla007479
Cla003471		Cla007228		Cla001871		Cla019236		Cla007669
Cla003474		Cla007239		Cla001872		Cla019423		Cla007850
Cla003586		Cla007528		Cla001892		Cla019498		Cla007857
Cla003602		Cla007534		Cla001909		Cla019759	GRAS	Cla007889	SNF2
Cla003604		Cla007570		Cla001910		Cla020559		Cla007918
Cla003637		Cla007696	GeBP	Cla001954		Cla020560	C2C2-GATA	Cla008058
Cla003668		Cla007742		Cla001960		Cla020578		Cla008099
Cla003751		Cla007917		Cla002012		Cla020943		Cla008131
Cla003760		Cla007988		Cla002044		Cla021094		Cla008152
Cla003763		Cla008078		Cla002097		Cla021108		Cla008221	G2-like
Cla003767		Cla008085		Cla002098		Cla021183		Cla008409
Cla003877		Cla008205		Cla002147		Cla021320		Cla008545
Cla003927		Cla008251		Cla002179		Cla021482		Cla008631
Cla003984		Cla008255		Cla002212		Cla021628		Cla008685
Cla004003		Cla008322		Cla002221		Cla021635		Cla008783
Cla004013	C2C2-Dof	Cla008324		Cla002265		Cla021771		Cla008944	HMG
Cla004018		Cla008345		Cla002269		Cla021812		Cla008975
Cla004048		Cla008399		Cla002270		Cla022444		Cla009165
Cla004063		Cla008463	IWS1	Cla002275		Cla022654		Cla009206
Cla004072		Cla008500		Cla002277		Cla022723		Cla009218
Cla004075		Cla008510		Cla002286		Cla022724		Cla009691
Cla004109		Cla008670		Cla002291		Cla022828		Cla009734
Cla004216		Cla008697	C2H2	Cla002334		Cla022963		Cla009767
Cla004219		Cla008730		Cla002345		Novel00076		Cla009801
Cla004222		Cla008738		Cla002350				Cla009925
Cla004256		Cla008779		Cla002359				Cla009946
Cla004271		Cla008921		Cla002361				Cla009963
Cla004363		Cla008970		Cla002370				Cla010275
Cla004413		Cla009183		Cla002409				Cla010653
Cla004451		Cla009193		Cla002414				Cla010763
Cla004463		Cla009286		Cla002417				Cla010952
Cla004490		Cla009314		Cla002419	HB			Cla011083	bZIP
Cla004497		Cla009419		Cla002442				Cla011169	GRF
Cla004566		Cla009547		Cla002449				Cla011208
Cla004584		Cla009557	WRKY	Cla002538				Cla011264
Cla004604		Cla009702		Cla002576				Cla011451
Cla004612		Cla009703		Cla002578				Cla011525
Cla004631		Cla009763		Cla002582	C3H			Cla011526
Cla004685		Cla009826	HB	Cla002584				Cla011758
Cla004698		Cla009939	Orphans	Cla002588				Cla011798
Cla004701		Cla010061		Cla002609				Cla011799
Cla004732		Cla010063		Cla002625				Cla011831
Cla004739		Cla010299		Cla002628	MADS			Cla011953
Cla004837		Cla010335		Cla002631				Cla011962
Cla004848		Cla010473		Cla002644				Cla012016
Cla004885		Cla010624		Cla002647				Cla012153
Cla004905		Cla010680		Cla002648				Cla012272
Cla004917		Cla010709		Cla002655				Cla012301
Cla004939		Cla010791		Cla002687				Cla012601
Cla004951		Cla010880		Cla002692				Cla012690
Cla004971		Cla010883		Cla002723				Cla012756
Cla004983		Cla011092		Cla002724				Cla012759
Cla005011		Cla011133		Cla002732				Cla013019
Cla005020		Cla011218		Cla002737				Cla013124	G2-like
Cla005062		Cla011276		Cla002738				Cla013249
Cla005130		Cla011299		Cla002739				Cla013347
Cla005133		Cla011320		Cla002747				Cla013377	GNAT
Cla005154		Cla011335		Cla002785				Cla013442
Cla005174		Cla011368		Cla002801				Cla013529
Cla005242		Cla011373		Cla002813				Cla013566
Cla005262		Cla011415		Cla002815				Cla013665
Cla005294		Cla011474		Cla002829				Cla014022	TAZ
Cla005344		Cla011746		Cla002860				Cla014299
Cla005349		Cla012144	NAC	Cla002876				Cla014427
Cla005406		Cla012292		Cla002913				Cla014495
Cla005423		Cla012373		Cla003014				Cla014625
Cla005445		Cla012427		Cla003044				Cla014768
Cla005516		Cla012477		Cla003075				Cla014776
Cla005551		Cla012545		Cla003122				Cla014896
Cla005552		Cla012595	MYB	Cla003129				Cla014897
Cla005564		Cla012656	AP2-EREBP	Cla003133				Cla015033
Cla005567		Cla012675		Cla003148				Cla015039
Cla005572	SET	Cla012732		Cla003168				Cla015149
Cla005582		Cla012840		Cla003180				Cla015198
Cla005583		Cla012938		Cla003217				Cla015302
Cla005592		Cla012966		Cla003221				Cla015338
Cla005596		Cla013387		Cla003222				Cla015446
Cla005597		Cla013388		Cla003236				Cla015482
Cla005606		Cla013432		Cla003237				Cla015522
Cla005638		Cla013511		Cla003245				Cla015555
Cla005639		Cla013572		Cla003293				Cla015886
Cla005756		Cla013692		Cla003294				Cla015890	SWI/SNF-BAF60b
Cla005814		Cla013713		Cla003298				Cla016015
Cla005830		Cla013722		Cla003325				Cla016016
Cla005862		Cla013761		Cla003339				Cla016286
Cla005871		Cla013948		Cla003365				Cla016313
Cla005882		Cla013963	AP2-EREBP	Cla003412				Cla016354
Cla005927		Cla013979	MYB	Cla003423				Cla016391
Cla005961		Cla013983		Cla003452				Cla016430
Cla005966		Cla013986		Cla003456				Cla016465
Cla005974		Cla014049		Cla003491				Cla016493
Cla006013		Cla014052		Cla003505				Cla016600
Cla006022		Cla014092		Cla003533				Cla016671
Cla006051		Cla014207		Cla003578				Cla016734
Cla006063		Cla014471		Cla003582				Cla016747
Cla006097		Cla014729		Cla003601				Cla016762
Cla006099		Cla014778		Cla003609				Cla016841
Cla006103		Cla014909		Cla003659				Cla016927
Cla006114	C2H2	Cla015040		Cla003665				Cla017026	HMG
Cla006136		Cla015059		Cla003666				Cla017130
Cla006138		Cla015066		Cla003724				Cla017168
Cla006151		Cla015117		Cla003860				Cla017412
Cla006162		Cla015237		Cla003863				Cla017464
Cla006232		Cla015245		Cla003885				Cla017602
Cla006249		Cla015246		Cla003902				Cla017608
Cla006258		Cla015434		Cla003925				Cla017690
Cla006304		Cla015589		Cla003926				Cla017692
Cla006308		Cla015616		Cla003928				Cla017709	bZIP
Cla006309		Cla015642		Cla003938				Cla017734	C2H2
Cla006318		Cla015838	CSD	Cla003953				Cla017842
Cla006331		Cla015849		Cla003960				Cla017980
Cla006407		Cla015999		Cla003968				Cla017997
Cla006418		Cla016014		Cla003979				Cla018032
Cla006457		Cla016026		Cla003987				Cla018081
Cla006458		Cla016068		Cla003995				Cla018094
Cla006486		Cla016178		Cla004002				Cla018111
Cla006489		Cla016238	Jumonji	Cla004011				Cla018196
Cla006506		Cla016303		Cla004021				Cla018204
Cla006542		Cla016401		Cla004025				Cla018261	Pseudo ARR-B
Cla006544		Cla016468		Cla004029				Cla018287
Cla006550		Cla016560		Cla004046				Cla018510
Cla006584		Cla016662		Cla004094				Cla018559
Cla006627		Cla016930		Cla004116				Cla018636
Cla006683		Cla016938		Cla004124				Cla018644
Cla006743		Cla017000		Cla004153				Cla018729
Cla006838		Cla017100	MYB	Cla004157				Cla018893
Cla006895		Cla017146		Cla004183				Cla018954
Cla006966		Cla017214	GNAT	Cla004196				Cla018980
Cla006967		Cla017294		Cla004234	Sigma70-like			Cla018986
Cla006976		Cla017383		Cla004235				Cla018987
Cla006978	Sigma70-like	Cla017539		Cla004251				Cla019109
Cla007018		Cla017627		Cla004262				Cla019149
Cla007052		Cla017634		Cla004272				Cla019187
Cla007058		Cla017737		Cla004273				Cla019189
Cla007062		Cla017816		Cla004274	C2C2-Dof			Cla019316
Cla007063		Cla017871		Cla004284				Cla019397
Cla007091		Cla017907		Cla004304				Cla019638
Cla007108		Cla017995	Trihelix	Cla004307				Cla019951
Cla007219		Cla018013		Cla004325				Cla020008
Cla007241		Cla018079		Cla004329				Cla020232
Cla007263		Cla018159		Cla004332				Cla020291
Cla007271		Cla018187		Cla004343				Cla020360
Cla007272		Cla018463		Cla004350				Cla020463
Cla007311		Cla018484		Cla004421				Cla020471
Cla007380		Cla018609	zf-HD	Cla004430				Cla020671
Cla007388		Cla018714		Cla004465				Cla020713
Cla007398		Cla018764		Cla004470				Cla020735
Cla007432		Cla018887		Cla004480				Cla020878
Cla007449		Cla018888		Cla004485				Cla020888
Cla007458		Cla018889		Cla004504				Cla020906
Cla007463		Cla018892		Cla004510				Cla021011	ARR-B
Cla007476		Cla019098		Cla004522				Cla021027
Cla007492		Cla019166		Cla004553				Cla021079
Cla007616		Cla019178		Cla004576				Cla021082	SWI/SNF-BAF60b
Cla007627		Cla019223	MYB	Cla004587				Cla021169
Cla007628		Cla019384		Cla004589				Cla021256
Cla007633		Cla019541		Cla004592				Cla021265
Cla007641		Cla019795		Cla004597				Cla021341
Cla007642		Cla019798		Cla004621				Cla021591
Cla007673		Cla019832		Cla004624				Cla021624
Cla007679		Cla019840		Cla004629				Cla021783
Cla007720		Cla019975		Cla004632				Cla021864
Cla007734		Cla020002		Cla004639				Cla021872
Cla007768		Cla020284		Cla004647				Cla021882
Cla007772		Cla020356		Cla004651				Cla022011
Cla007789		Cla020401		Cla004657				Cla022022
Cla007818		Cla020460		Cla004677				Cla022032
Cla007828		Cla020468		Cla004682				Cla022156
Cla007833		Cla020655	NAC	Cla004684				Cla022162
Cla007851		Cla020741		Cla004700	SET			Cla022344
Cla007927	Jumonji	Cla020786		Cla004707				Cla022416
Cla007950	bZIP	Cla021133		Cla004713				Cla022644	bZIP
Cla008000		Cla021155		Cla004714				Cla022783
Cla008047		Cla021156		Cla004745				Cla022929
Cla008083		Cla021225		Cla004821				Cla023059
Cla008113		Cla021338		Cla004826				Cla023101
Cla008144	GNAT	Cla021376		Cla004851				Cla023139
Cla008180		Cla021417		Cla004876				Cla023177
Cla008209		Cla021477		Cla004878				Cla023190
Cla008233		Cla021480		Cla004879				Cla023191
Cla008254		Cla021554		Cla004880	C2C2-Dof			Cla023217
Cla008309		Cla021592	HSF	Cla004894				Cla023230
Cla008425		Cla021688		Cla004895				Cla023274
Cla008427		Cla021748		Cla004904				Cla023275
Cla008430		Cla021765	AP2-EREBP	Cla004907				Cla023276
Cla008431		Cla021808		Cla004918				Cla023351
Cla008441		Cla021841		Cla004934				Novel00053
Cla008487		Cla021847		Cla004950				Novel00162
Cla008506		Cla021974		Cla004972				Novel00224
Cla008610	C2C2-YABBY	Cla022064		Cla004999				Novel00362
Cla008625		Cla022112		Cla005016				Novel00387
Cla008639		Cla022226		Cla005033				Novel00434
Cla008698		Cla022244		Cla005038				Novel00448	MADS
Cla008703		Cla022349		Cla005042				Novel00529
Cla008720		Cla022452		Cla005054				Novel00749
Cla008744		Cla022630		Cla005061				Novel00773
Cla008751		Cla022719		Cla005063				Novel00777
Cla008772		Cla022878		Cla005064				Novel01133
Cla008781		Cla023011		Cla005077				Novel01192
Cla008782		Cla023022		Cla005095				Novel01203
Cla008806		Cla023031		Cla005103	HB			Novel01247
Cla008826		Cla023068		Cla005118				Novel01276
Cla008831		Cla023263		Cla005122
Cla008834		Cla023313		Cla005150
Cla008866		Novel00006		Cla005152	C3H
Cla008894		Novel00027		Cla005156
Cla008908		Novel00038		Cla005192
Cla008918		Novel00041		Cla005210
Cla009014		Novel00048		Cla005253	bHLH
Cla009043		Novel00051		Cla005306
Cla009059		Novel00052		Cla005320
Cla009079		Novel00083		Cla005350	PHD
Cla009102		Novel00100		Cla005360
Cla009181		Novel00124		Cla005364
Cla009207		Novel00137		Cla005369
Cla009216		Novel00161		Cla005384
Cla009256		Novel00173		Cla005389
Cla009327		Novel00198		Cla005404
Cla009335		Novel00210		Cla005415
Cla009346		Novel00231		Cla005451
Cla009347		Novel00366		Cla005457
Cla009348		Novel00422		Cla005473
Cla009355		Novel00458		Cla005507	LOB
Cla009358		Novel00463		Cla005531
Cla009410		Novel00497		Cla005534
Cla009411		Novel00504		Cla005558
Cla009478		Novel00505		Cla005559
Cla009491		Novel00550		Cla005571
Cla009516		Novel00565		Cla005599
Cla009541		Novel00585		Cla005605
Cla009654		Novel00589		Cla005613	AP2-EREBP
Cla009674		Novel00626		Cla005624
Cla009694	Trihelix	Novel00648		Cla005640
Cla009711		Novel00650		Cla005641
Cla009746		Novel00675		Cla005689
Cla009755		Novel00705		Cla005690
Cla009782		Novel00722		Cla005753
Cla009866		Novel00790		Cla005761
Cla009899		Novel00826		Cla005769
Cla009917		Novel00831		Cla005784
Cla009919		Novel00868		Cla005799
Cla009960		Novel00877		Cla005811
Cla009966		Novel00889		Cla005816
Cla009984		Novel00890		Cla005821
Cla010008		Novel00891		Cla005839
Cla010015		Novel00913		Cla005852
Cla010111		Novel00960		Cla005874
Cla010121		Novel01025		Cla005898
Cla010180		Novel01041		Cla005899
Cla010245		Novel01055		Cla005913
Cla010277		Novel01066		Cla005916
Cla010328		Novel01094		Cla005920
Cla010329		Novel01168		Cla005926
Cla010354		Novel01229		Cla005941
Cla010395		Novel01241		Cla005948
Cla010405		Novel01249		Cla005958
Cla010411		Novel01261		Cla005959
Cla010650				Cla005980
Cla010657				Cla005988
Cla010694				Cla005994
Cla010722	MYB			Cla005996
Cla010752				Cla006015	WRKY
Cla010756				Cla006016
Cla010827				Cla006018
Cla010839				Cla006023
Cla010881	NAC			Cla006029
Cla010898				Cla006043
Cla010899				Cla006044
Cla010900				Cla006064
Cla010903				Cla006070
Cla010947				Cla006137
Cla010953				Cla006149
Cla011015				Cla006153
Cla011084				Cla006165
Cla011101				Cla006213
Cla011120				Cla006269
Cla011123				Cla006271
Cla011138				Cla006297
Cla011191				Cla006316
Cla011254				Cla006320
Cla011293				Cla006321	C3H
Cla011336				Cla006346
Cla011337				Cla006359
Cla011358				Cla006362
Cla011365				Cla006386
Cla011369				Cla006411
Cla011533				Cla006412
Cla011549				Cla006432
Cla011555				Cla006442
Cla011561				Cla006524
Cla011583				Cla006525
Cla011651				Cla006526
Cla011726				Cla006530
Cla011749				Cla006549
Cla011786				Cla006553
Cla011833				Cla006569
Cla011874				Cla006594
Cla011910	mTERF			Cla006596
Cla011917				Cla006603
Cla011965				Cla006610
Cla011985				Cla006646
Cla011995				Cla006650
Cla011996				Cla006678
Cla011998				Cla006679
Cla012006				Cla006687
Cla012028				Cla006693	bHLH
Cla012036				Cla006695
Cla012037				Cla006702
Cla012063				Cla006735
Cla012065				Cla006736
Cla012071				Cla006740
Cla012129				Cla006761	MYB
Cla012168				Cla006771
Cla012179				Cla006792
Cla012182				Cla006800
Cla012196				Cla006812
Cla012245				Cla006834
Cla012312	LUG			Cla006839	SNF2
Cla012325				Cla006887
Cla012354				Cla006906	NAC
Cla012365				Cla006913
Cla012447				Cla006932
Cla012465	AP2-EREBP			Cla006936
Cla012497				Cla006945
Cla012523				Cla006954
Cla012574				Cla006968
Cla012575				Cla006977
Cla012576				Cla006982
Cla012587				Cla006983
Cla012639				Cla006997
Cla012692				Cla006999
Cla012703				Cla007007
Cla012705				Cla007037
Cla012708				Cla007044	PHD
Cla012740				Cla007050
Cla012748				Cla007060
Cla012805				Cla007066
Cla012813				Cla007073
Cla012815				Cla007150
Cla012857				Cla007159
Cla012881				Cla007257
Cla012937				Cla007259
Cla012950				Cla007286
Cla012956				Cla007289
Cla012965				Cla007303
Cla012977				Cla007335
Cla012979				Cla007350
Cla012996	GNAT			Cla007357
Cla013049				Cla007374
Cla013137				Cla007385
Cla013153				Cla007407
Cla013240				Cla007418
Cla013241				Cla007433
Cla013267				Cla007435
Cla013272				Cla007455
Cla013280	MYB			Cla007456
Cla013307				Cla007461
Cla013324				Cla007513
Cla013330				Cla007541
Cla013335				Cla007590
Cla013384				Cla007597
Cla013430				Cla007615
Cla013450				Cla007625
Cla013455				Cla007631
Cla013479				Cla007635
Cla013509				Cla007643
Cla013542				Cla007651
Cla013543				Cla007664
Cla013562				Cla007674
Cla013563				Cla007675
Cla013600				Cla007676
Cla013606				Cla007689
Cla013616				Cla007709
Cla013624				Cla007710
Cla013625				Cla007711
Cla013639				Cla007717
Cla013694				Cla007727
Cla013749				Cla007729
Cla013768				Cla007753
Cla013776				Cla007762
Cla013782				Cla007763
Cla013795				Cla007782
Cla013859				Cla007791
Cla013919				Cla007801
Cla013923				Cla007802
Cla013932				Cla007817
Cla013938				Cla007822
Cla013994				Cla007831
Cla014009				Cla007835
Cla014027				Cla007838
Cla014056				Cla007852
Cla014061	HB			Cla007853	NAC
Cla014068				Cla007855
Cla014088				Cla007881
Cla014089				Cla007909
Cla014165				Cla007929
Cla014205	GRAS			Cla007980
Cla014229				Cla007994
Cla014298				Cla008009
Cla014328				Cla008018
Cla014369				Cla008025
Cla014372				Cla008026
Cla014394				Cla008027
Cla014403				Cla008066
Cla014405				Cla008067
Cla014416				Cla008070
Cla014536				Cla008095
Cla014602				Cla008097	ABI3VP1
Cla014654				Cla008098
Cla014689				Cla008100
Cla014741				Cla008122
Cla014814				Cla008124
Cla014823				Cla008125
Cla014829				Cla008139
Cla014855				Cla008140
Cla014871				Cla008143
Cla014872				Cla008188
Cla014885				Cla008190
Cla014886				Cla008191
Cla014888				Cla008195
Cla014915				Cla008198
Cla014917				Cla008208
Cla014965				Cla008210
Cla014970				Cla008212
Cla015038				Cla008215
Cla015083				Cla008218
Cla015108				Cla008239
Cla015148				Cla008245
Cla015151				Cla008253
Cla015160				Cla008262
Cla015191				Cla008289
Cla015206				Cla008291
Cla015207				Cla008316
Cla015213				Cla008317
Cla015233				Cla008328
Cla015234				Cla008329
Cla015238				Cla008350
Cla015240				Cla008358
Cla015250				Cla008389
Cla015269				Cla008391
Cla015281				Cla008395
Cla015323				Cla008415
Cla015334				Cla008434	NAC
Cla015337				Cla008438
Cla015344				Cla008448
Cla015349				Cla008454
Cla015356				Cla008471
Cla015368				Cla008478
Cla015452				Cla008484
Cla015454				Cla008514	mTERF
Cla015480				Cla008543
Cla015483				Cla008555
Cla015484				Cla008567
Cla015537				Cla008572
Cla015554				Cla008575
Cla015558				Cla008577
Cla015597				Cla008590
Cla015598				Cla008591
Cla015622				Cla008604
Cla015641				Cla008605
Cla015670				Cla008606
Cla015700	SET			Cla008621
Cla015725				Cla008663
Cla015797				Cla008664
Cla015804				Cla008668
Cla015809				Cla008673
Cla015892				Cla008682
Cla015963				Cla008700	bHLH
Cla016001				Cla008701
Cla016003				Cla008704
Cla016022				Cla008706
Cla016046				Cla008712
Cla016089				Cla008719
Cla016115				Cla008756
Cla016118				Cla008761
Cla016167				Cla008768
Cla016176				Cla008786
Cla016199	bHLH			Cla008827
Cla016246				Cla008829
Cla016264				Cla008848
Cla016328				Cla008854
Cla016347				Cla008861
Cla016366				Cla008862
Cla016385				Cla008874
Cla016404				Cla008887
Cla016416				Cla008915
Cla016455				Cla008961
Cla016458				Cla008973
Cla016462				Cla009009
Cla016534				Cla009015
Cla016550				Cla009044
Cla016556				Cla009062
Cla016578				Cla009077
Cla016611				Cla009085
Cla016615				Cla009105
Cla016645				Cla009135
Cla016663				Cla009145
Cla016692				Cla009149
Cla016767				Cla009150
Cla016781				Cla009157
Cla016824				Cla009168
Cla016918	C3H			Cla009202
Cla016962				Cla009204
Cla016981				Cla009222
Cla016995				Cla009226
Cla017054				Cla009230
Cla017061				Cla009244
Cla017099				Cla009253
Cla017137				Cla009254
Cla017153				Cla009255
Cla017181				Cla009263	MYB
Cla017189				Cla009267	C2C2-GATA
Cla017238				Cla009283	AP2-EREBP
Cla017249				Cla009294
Cla017270	C3H			Cla009299
Cla017273				Cla009313
Cla017299				Cla009337
Cla017308				Cla009340
Cla017344				Cla009351
Cla017354				Cla009357
Cla017392				Cla009361
Cla017462				Cla009362
Cla017463	MYB			Cla009370
Cla017489				Cla009375
Cla017498				Cla009376
Cla017510				Cla009381
Cla017524				Cla009385
Cla017525				Cla009386
Cla017541				Cla009397
Cla017559				Cla009452
Cla017646				Cla009467
Cla017688				Cla009468
Cla017717				Cla009546
Cla017735				Cla009552
Cla017754				Cla009553
Cla017808				Cla009578
Cla017815				Cla009590
Cla017876				Cla009591
Cla017971				Cla009603
Cla017996				Cla009604
Cla018005				Cla009606
Cla018012				Cla009607
Cla018016				Cla009609
Cla018049				Cla009612
Cla018095				Cla009636
Cla018103				Cla009638
Cla018104				Cla009648	NAC
Cla018129				Cla009675
Cla018172				Cla009676
Cla018216				Cla009693
Cla018229				Cla009709
Cla018240				Cla009719
Cla018251				Cla009741
Cla018260				Cla009745
Cla018266				Cla009751
Cla018267				Cla009753
Cla018278				Cla009757
Cla018285				Cla009771
Cla018296				Cla009772
Cla018317				Cla009787
Cla018347				Cla009791
Cla018394				Cla009792
Cla018406				Cla009816
Cla018417				Cla009847
Cla018504				Cla009858
Cla018512				Cla009873
Cla018520				Cla009875
Cla018528				Cla009901
Cla018562				Cla009923
Cla018564				Cla009924
Cla018569				Cla009938
Cla018594				Cla009940	SNF2
Cla018625				Cla009968
Cla018629				Cla009992
Cla018643				Cla009999
Cla018653				Cla010006
Cla018684				Cla010013
Cla018738				Cla010036
Cla018740				Cla010050
Cla018755				Cla010058
Cla018757				Cla010071
Cla018758				Cla010075
Cla018765				Cla010102
Cla018770				Cla010103
Cla018810				Cla010126
Cla018835				Cla010130	MYB
Cla018836				Cla010131
Cla018852				Cla010138
Cla018860	bHLH			Cla010148
Cla018907				Cla010152
Cla018916				Cla010160
Cla018941				Cla010161
Cla018981				Cla010162
Cla019003	CCAAT			Cla010163
Cla019011				Cla010205
Cla019019				Cla010208
Cla019026				Cla010217
Cla019040				Cla010240
Cla019073				Cla010252
Cla019089				Cla010253
Cla019122				Cla010287
Cla019157	Orphans			Cla010292
Cla019193				Cla010311
Cla019235				Cla010316	MYB
Cla019239				Cla010331	zf-HD
Cla019251				Cla010333
Cla019285				Cla010336
Cla019299				Cla010346
Cla019379				Cla010388
Cla019380				Cla010401
Cla019388				Cla010430
Cla019409				Cla010448
Cla019504				Cla010459
Cla019577				Cla010477
Cla019615				Cla010478
Cla019621				Cla010501
Cla019644				Cla010526
Cla019859				Cla010527
Cla019883				Cla010537
Cla019891				Cla010547
Cla019894				Cla010580
Cla019936				Cla010583
Cla019950				Cla010586
Cla020022				Cla010611
Cla020034				Cla010639
Cla020058				Cla010640
Cla020083				Cla010651
Cla020090				Cla010655
Cla020121				Cla010656
Cla020205				Cla010661
Cla020214	FHA			Cla010672
Cla020246				Cla010687
Cla020249				Cla010691
Cla020268				Cla010693	SOH1
Cla020283				Cla010698
Cla020362				Cla010704
Cla020385				Cla010737
Cla020402				Cla010738
Cla020408				Cla010740
Cla020433				Cla010757
Cla020437				Cla010790
Cla020438				Cla010794
Cla020465				Cla010796
Cla020473				Cla010807	bHLH
Cla020485				Cla010813	MADS
Cla020487				Cla010822
Cla020499				Cla010823
Cla020522				Cla010829	Orphans
Cla020562				Cla010841
Cla020571				Cla010846
Cla020602				Cla010851
Cla020670				Cla010865
Cla020690				Cla010866
Cla020697				Cla010872
Cla020737				Cla010889
Cla020744				Cla010905
Cla020750				Cla010946
Cla020753				Cla011006
Cla020770				Cla011011
Cla020784				Cla011065
Cla020799				Cla011072
Cla020932				Cla011076
Cla020942				Cla011077
Cla020998				Cla011093
Cla021039				Cla011094
Cla021045				Cla011099
Cla021121	HB			Cla011106
Cla021131				Cla011112
Cla021143				Cla011115
Cla021177				Cla011116
Cla021214				Cla011125
Cla021247				Cla011144
Cla021308				Cla011147
Cla021342				Cla011202
Cla021375				Cla011209
Cla021378				Cla011213	C2C2-GATA
Cla021396				Cla011216
Cla021402				Cla011221
Cla021410				Cla011226
Cla021418				Cla011243
Cla021489				Cla011244
Cla021499				Cla011245
Cla021500				Cla011283
Cla021506				Cla011285	GNAT
Cla021514				Cla011304
Cla021550	Orphans			Cla011314
Cla021575				Cla011340
Cla021609				Cla011341
Cla021679				Cla011342
Cla021701				Cla011351
Cla021704				Cla011357	ARF
Cla021714				Cla011362
Cla021728				Cla011375	AP2-EREBP
Cla021742				Cla011378
Cla021845				Cla011388
Cla021891				Cla011394
Cla021968				Cla011420
Cla021997				Cla011434
Cla021999				Cla011457
Cla022051				Cla011469
Cla022052				Cla011483
Cla022068				Cla011494
Cla022128				Cla011496
Cla022141				Cla011497
Cla022172				Cla011499
Cla022230				Cla011500
Cla022267				Cla011528
Cla022268				Cla011529
Cla022274				Cla011537
Cla022278				Cla011587
Cla022350				Cla011596
Cla022381				Cla011597
Cla022468				Cla011643
Cla022476				Cla011659	Coactivator p15
Cla022499				Cla011668
Cla022507	C2H2			Cla011684	SWI/SNF-BAF60b
Cla022531	ABI3VP1			Cla011747
Cla022676				Cla011754
Cla022679	LOB			Cla011780
Cla022694				Cla011805
Cla022705				Cla011806
Cla022716				Cla011813
Cla022763				Cla011851
Cla022807				Cla011909
Cla022867				Cla011932
Cla022880				Cla011938
Cla022886				Cla011984
Cla022960				Cla012011
Cla023002				Cla012014
Cla023073				Cla012038
Cla023103				Cla012042
Cla023182	NAC			Cla012052
Cla023201				Cla012062
Cla023267				Cla012117
Cla023268				Cla012141
Cla023283				Cla012148
Cla023302				Cla012172	SET
Cla023307				Cla012188
Cla023360				Cla012199
Cla023387				Cla012217
Cla023452				Cla012227
Cla023464				Cla012232
Cla023466				Cla012253
Cla023479				Cla012258
Novel00032				Cla012262	C3H
Novel00086				Cla012278
Novel00125				Cla012284
Novel00181				Cla012314
Novel00317				Cla012327
Novel00388				Cla012357
Novel00518				Cla012385	PBF-2-like
Novel00622				Cla012389
Novel00646				Cla012423
Novel00841				Cla012443
Novel00866				Cla012444
Novel00887				Cla012453
Novel00925				Cla012454
Novel00983				Cla012461	AP2-EREBP
Novel01050				Cla012496
				Cla018052	ABI3VP1
				Cla022076	ABI3VP1
				Cla013512	AP2-EREBP
				Cla019701	AP2-EREBP
				Cla020368	AP2-EREBP
				Cla020392	AP2-EREBP
				Cla020969	AP2-EREBP
				Cla018293	ARF
				Cla020817	ARF
				Cla022075	ARF
				Cla016148	ARR-B
				Cla022437	BBR/BPC
				Cla019030	bHLH
				Cla019998	bHLH
				Cla014044	BSD
				Cla014734	BSD
				Cla015828	bZIP
				Cla015873	bZIP
				Cla020278	bZIP
				Cla021871	bZIP
				Cla015118	C2C2-GATA
				Cla021773	C2C2-GATA
				Cla022147	C2C2-GATA
				Cla014795	C2H2
				Cla016088	C2H2
				Cla016926	C2H2
				Cla017782	C2H2
				Cla019254	C2H2
				Cla017501	C3H
				Cla020066	C3H
				Cla022436	C3H
				Cla012849	CAMTA
				Cla018143	CAMTA
				Cla017877	CCAAT
				Cla020078	CCAAT
				Cla018429	E2F-DP
				Novel00467	FAR1
				Cla014366	G2-like
				Cla015143	GRAS
				Cla020582	GRAS
				Cla016590	HB
				Cla018108	HMG
				Cla020609	LOB
				Cla021426	LUG
				Cla013099	MYB
				Cla013417	MYB
				Cla020042	MYB
				Cla021212	MYB
				Cla023184	MYB
				Cla013643	NAC
				Cla013922	NAC
				Cla019099	NAC
				Cla023219	NAC
				Cla018040	OFP
				Cla016206	PLATZ
				Cla018592	Pseudo ARR-B
				Cla018313	Sigma70-like
				Cla018570	SNF2
				Cla021830	SNF2
				Cla021328	SWI/SNF-BAF60b
				Cla013819	Trihelix
				Cla015154	WRKY
				Cla021067	WRKY
				Cla012513
				Cla012514
				Cla012521
				Cla012554
				Cla012556
				Cla012557
				Cla012562
				Cla012596
				Cla012602
				Cla012653
				Cla012659
				Cla012665
				Cla012674
				Cla012680
				Cla012694
				Cla012720
				Cla012742
				Cla012743
				Cla012751
				Cla012753
				Cla012765
				Cla012791
				Cla012817
				Cla012827
				Cla012836
				Cla012900
				Cla012918
				Cla012919
				Cla012921
				Cla012924
				Cla012943
				Cla012949
				Cla013020
				Cla013040
				Cla013041
				Cla013054
				Cla013058
				Cla013089
				Cla013092
				Cla013095
				Cla013096
				Cla013121
				Cla013145
				Cla013147
				Cla013185
				Cla013193
				Cla013205
				Cla013250
				Cla013253
				Cla013309
				Cla013315
				Cla013348
				Cla013356
				Cla013357
				Cla013374
				Cla013389
				Cla013395
				Cla013403
				Cla013406
				Cla013416
				Cla013433
				Cla013435
				Cla013457
				Cla013459
				Cla013507
				Cla013517
				Cla013539
				Cla013570
				Cla013584
				Cla013589
				Cla013591
				Cla013613
				Cla013614
				Cla013629
				Cla013651
				Cla013655
				Cla013660
				Cla013670
				Cla013678
				Cla013688
				Cla013695
				Cla013700
				Cla013701
				Cla013702
				Cla013711
				Cla013718
				Cla013729
				Cla013732
				Cla013750
				Cla013763
				Cla013775
				Cla013799
				Cla013801
				Cla013805
				Cla013820
				Cla013843
				Cla013845
				Cla013902
				Cla013903
				Cla013904
				Cla013914
				Cla013918
				Cla013990
				Cla013992
				Cla014007
				Cla014010
				Cla014018
				Cla014031
				Cla014032
				Cla014083
				Cla014100
				Cla014114
				Cla014115
				Cla014129
				Cla014132
				Cla014133
				Cla014137
				Cla014150
				Cla014162
				Cla014172
				Cla014174
				Cla014189
				Cla014190
				Cla014216
				Cla014222
				Cla014226
				Cla014248
				Cla014272
				Cla014275
				Cla014278
				Cla014316
				Cla014321
				Cla014324
				Cla014326
				Cla014331
				Cla014354
				Cla014365
				Cla014384
				Cla014386
				Cla014407
				Cla014428
				Cla014434
				Cla014436
				Cla014439
				Cla014444
				Cla014446
				Cla014449
				Cla014451
				Cla014454
				Cla014459
				Cla014460
				Cla014462
				Cla014464
				Cla014466
				Cla014468
				Cla014492
				Cla014500
				Cla014544
				Cla014545
				Cla014555
				Cla014561
				Cla014564
				Cla014588
				Cla014592
				Cla014595
				Cla014643
				Cla014707
				Cla014711
				Cla014724
				Cla014740
				Cla014747
				Cla014777
				Cla014826
				Cla014843
				Cla014848
				Cla014854
				Cla014856
				Cla014858
				Cla014866
				Cla014881
				Cla014889
				Cla014892
				Cla014952
				Cla014958
				Cla014968
				Cla015035
				Cla015054
				Cla015055
				Cla015124
				Cla015125
				Cla015126
				Cla015141
				Cla015147
				Cla015187
				Cla015209
				Cla015270
				Cla015271
				Cla015282
				Cla015310
				Cla015316
				Cla015318
				Cla015321
				Cla015324
				Cla015387
				Cla015396
				Cla015420
				Cla015448
				Cla015451
				Cla015456
				Cla015485
				Cla015490
				Cla015497
				Cla015514
				Cla015521
				Cla015534
				Cla015552
				Cla015603
				Cla015604
				Cla015606
				Cla015610
				Cla015632
				Cla015647
				Cla015696
				Cla015697
				Cla015699
				Cla015704
				Cla015715
				Cla015724
				Cla015733
				Cla015752
				Cla015803
				Cla015805
				Cla015807
				Cla015816
				Cla015817
				Cla015822
				Cla015823
				Cla015835
				Cla015836
				Cla015861
				Cla015882
				Cla015884
				Cla015908
				Cla015909
				Cla015958
				Cla015962
				Cla015970
				Cla015971
				Cla015972
				Cla015990
				Cla015993
				Cla016004
				Cla016032
				Cla016041
				Cla016043
				Cla016044
				Cla016053
				Cla016058
				Cla016074
				Cla016087
				Cla016098
				Cla016137
				Cla016139
				Cla016147
				Cla016168
				Cla016184
				Cla016219
				Cla016227
				Cla016244
				Cla016268
				Cla016269
				Cla016304
				Cla016316
				Cla016319
				Cla016329
				Cla016330
				Cla016341
				Cla016358
				Cla016394
				Cla016431
				Cla016436
				Cla016440
				Cla016442
				Cla016443
				Cla016463
				Cla016470
				Cla016508
				Cla016516
				Cla016531
				Cla016533
				Cla016555
				Cla016563
				Cla016566
				Cla016572
				Cla016594
				Cla016601
				Cla016602
				Cla016608
				Cla016646
				Cla016650
				Cla016664
				Cla016667
				Cla016683
				Cla016696
				Cla016698
				Cla016702
				Cla016718
				Cla016727
				Cla016729
				Cla016739
				Cla016753
				Cla016773
				Cla016826
				Cla016828
				Cla016830
				Cla016857
				Cla016866
				Cla016873
				Cla016878
				Cla016884
				Cla016903
				Cla016904
				Cla016941
				Cla016948
				Cla016949
				Cla016969
				Cla016976
				Cla016989
				Cla017016
				Cla017018
				Cla017022
				Cla017037
				Cla017039
				Cla017048
				Cla017055
				Cla017064
				Cla017065
				Cla017077
				Cla017089
				Cla017115
				Cla017150
				Cla017152
				Cla017164
				Cla017215
				Cla017221
				Cla017231
				Cla017245
				Cla017248
				Cla017255
				Cla017266
				Cla017274
				Cla017279
				Cla017290
				Cla017319
				Cla017330
				Cla017334
				Cla017342
				Cla017402
				Cla017415
				Cla017424
				Cla017455
				Cla017459
				Cla017460
				Cla017461
				Cla017468
				Cla017473
				Cla017478
				Cla017503
				Cla017521
				Cla017546
				Cla017549
				Cla017556
				Cla017568
				Cla017570
				Cla017573
				Cla017610
				Cla017631
				Cla017652
				Cla017654
				Cla017659
				Cla017661
				Cla017681
				Cla017684
				Cla017689
				Cla017723
				Cla017744
				Cla017746
				Cla017750
				Cla017753
				Cla017778
				Cla017783
				Cla017788
				Cla017794
				Cla017814
				Cla017823
				Cla017838
				Cla017853
				Cla017854
				Cla017865
				Cla017870
				Cla017894
				Cla017901
				Cla017946
				Cla017957
				Cla017959
				Cla017963
				Cla017981
				Cla017989
				Cla018009
				Cla018020
				Cla018023
				Cla018027
				Cla018041
				Cla018048
				Cla018096
				Cla018118
				Cla018123
				Cla018132
				Cla018135
				Cla018141
				Cla018146
				Cla018152
				Cla018153
				Cla018198
				Cla018200
				Cla018202
				Cla018205
				Cla018225
				Cla018230
				Cla018244
				Cla018257
				Cla018259
				Cla018263
				Cla018270
				Cla018274
				Cla018316
				Cla018330
				Cla018332
				Cla018399
				Cla018451
				Cla018460
				Cla018472
				Cla018476
				Cla018507
				Cla018508
				Cla018519
				Cla018524
				Cla018530
				Cla018538
				Cla018547
				Cla018552
				Cla018556
				Cla018557
				Cla018561
				Cla018572
				Cla018576
				Cla018595
				Cla018620
				Cla018633
				Cla018659
				Cla018665
				Cla018667
				Cla018670
				Cla018693
				Cla018694
				Cla018736
				Cla018743
				Cla018747
				Cla018749
				Cla018754
				Cla018767
				Cla018771
				Cla018779
				Cla018789
				Cla018804
				Cla018807
				Cla018811
				Cla018833
				Cla018840
				Cla018841
				Cla018848
				Cla018873
				Cla018891
				Cla018896
				Cla018917
				Cla018918
				Cla018932
				Cla018939
				Cla018940
				Cla018952
				Cla018955
				Cla018992
				Cla018994
				Cla019010
				Cla019014
				Cla019031
				Cla019033
				Cla019055
				Cla019057
				Cla019068
				Cla019071
				Cla019077
				Cla019078
				Cla019106
				Cla019113
				Cla019120
				Cla019150
				Cla019160
				Cla019169
				Cla019176
				Cla019185
				Cla019191
				Cla019195
				Cla019217
				Cla019253
				Cla019266
				Cla019272
				Cla019275
				Cla019294
				Cla019314
				Cla019318
				Cla019323
				Cla019333
				Cla019338
				Cla019341
				Cla019395
				Cla019399
				Cla019404
				Cla019425
				Cla019446
				Cla019450
				Cla019455
				Cla019462
				Cla019465
				Cla019472
				Cla019492
				Cla019499
				Cla019505
				Cla019507
				Cla019532
				Cla019570
				Cla019574
				Cla019585
				Cla019586
				Cla019601
				Cla019602
				Cla019611
				Cla019612
				Cla019625
				Cla019636
				Cla019637
				Cla019689
				Cla019700
				Cla019704
				Cla019710
				Cla019720
				Cla019758
				Cla019766
				Cla019780
				Cla019792
				Cla019797
				Cla019810
				Cla019811
				Cla019815
				Cla019831
				Cla019836
				Cla019837
				Cla019860
				Cla019863
				Cla019868
				Cla019892
				Cla019925
				Cla019928
				Cla019933
				Cla019943
				Cla019958
				Cla019963
				Cla019977
				Cla019983
				Cla019993
				Cla020010
				Cla020013
				Cla020020
				Cla020039
				Cla020041
				Cla020053
				Cla020056
				Cla020063
				Cla020064
				Cla020074
				Cla020079
				Cla020094
				Cla020104
				Cla020122
				Cla020149
				Cla020162
				Cla020174
				Cla020185
				Cla020190
				Cla020206
				Cla020218
				Cla020240
				Cla020247
				Cla020270
				Cla020271
				Cla020306
				Cla020316
				Cla020324
				Cla020325
				Cla020350
				Cla020372
				Cla020425
				Cla020466
				Cla020467
				Cla020490
				Cla020495
				Cla020496
				Cla020508
				Cla020517
				Cla020532
				Cla020538
				Cla020542
				Cla020543
				Cla020555
				Cla020558
				Cla020561
				Cla020564
				Cla020565
				Cla020592
				Cla020613
				Cla020615
				Cla020618
				Cla020653
				Cla020656
				Cla020658
				Cla020669
				Cla020674
				Cla020675
				Cla020686
				Cla020688
				Cla020720
				Cla020727
				Cla020734
				Cla020759
				Cla020763
				Cla020773
				Cla020800
				Cla020814
				Cla020815
				Cla020816
				Cla020858
				Cla020871
				Cla020872
				Cla020881
				Cla020882
[truncated: 314 more rows]

## Sheet: Table S10 hub gene
Table S10 Hub gene in modules calculated using cytohubba
[truncated: 82 more rows]

[truncated: 3 more sheets: Table S11 carotenoid pathway , Table S12, Table S13 primers]
