# Supplementary material for: Transcriptome regulation of carotenoids in five flesh-colored watermelons (Citrullus lanatus)
Source: BMC Plant Biol. 2021 Apr 28;21:203. doi: 10.1186/s12870-021-02965-z (PMC8082968; doi:10.1186/s12870-021-02965-z)
Supplement: Supplementary file 3 — Additional file 3 Dataset 1. DEGs at 10 DAP between the genotypes. [file 12870_2021_2965_MOESM3_ESM.xlsx]

## Sheet: R_10vsP_10.DEG
DEGs at 10 DAP between the genotypes.
Gene_id	readcount_R_1	readcount_P_1	log2FoldChange	pval	padj	up_down	Blast swiss prot
Cla000128	617.651	269.504	1.1965	0.00051663	0.026304	up	sp|Q3ECY6|SDG41_ARATH Protein SET DOMAIN GROUP 41 OS=Arabidopsis thaliana GN=SDG41 PE=2 SV=1//1.89757e-110
Cla000152	1944.8	327.665	2.5693	7.4846e-05	0.0060484	up	sp|Q949Q5|PSAO_ARATH Photosystem I subunit O OS=Arabidopsis thaliana GN=PSAO PE=1 SV=1//6.21964e-44
Cla000218	260.178	96.6925	1.428	0.00042798	0.022512	up	sp|Q9S7Y1|BH030_ARATH Transcription factor bHLH30 OS=Arabidopsis thaliana GN=BHLH30 PE=1 SV=1//2.3466e-69
Cla000263	520.077	95.1556	2.4504	0.00093159	0.040943	up	sp|Q8LPQ8|MSSP2_ARATH Monosaccharide-sensing protein 2 OS=Arabidopsis thaliana GN=MSSP2 PE=1 SV=2//0
Cla000264	2506.06	265.632	3.2379	3.9235e-10	1.4115e-07	up	sp|Q8LPQ8|MSSP2_ARATH Monosaccharide-sensing protein 2 OS=Arabidopsis thaliana GN=MSSP2 PE=1 SV=2//0
Cla000301	26.2353	0.674226	5.2821	0.00027449	0.01652	up	-//-
Cla000765	360.242	91.3467	1.9795	3.9893e-07	7.6874e-05	up	sp|O48538|RBOHF_ARATH Respiratory burst oxidase homolog protein F OS=Arabidopsis thaliana GN=RBOHF PE=1 SV=1//2.06677e-86
Cla001039	913.259	274.034	1.7367	2.4813e-07	5.1266e-05	up	sp|Q9ZVN2|Y1457_ARATH Acyltransferase-like protein At1g54570, chloroplastic OS=Arabidopsis thaliana GN=At1g54570 PE=2 SV=1//0
Cla001369	5281.13	1723.83	1.6152	6.6587e-08	1.6078e-05	up	sp|Q6R2K3|SRF3_ARATH Protein STRUBBELIG-RECEPTOR FAMILY 3 OS=Arabidopsis thaliana GN=SRF3 PE=2 SV=1//0
Cla001440	35760.5	16821.8	1.088	0.0010111	0.043114	up	sp|Q84WT8|CYT4_ARATH Cysteine proteinase inhibitor 4 OS=Arabidopsis thaliana GN=CYS4 PE=3 SV=2//1.33242e-08
Cla001666	2657.14	1328.45	1.0001	0.0010533	0.044256	up	-//-
Cla001679	3147.75	777.728	2.017	1.9243e-08	5.2114e-06	up	sp|Q9XGY7|FAR_SIMCH Alcohol-forming fatty acyl-CoA reductase OS=Simmondsia chinensis PE=1 SV=1//4.11918e-44
Cla001790	5778.32	1145.83	2.3343	0.00010619	0.0079709	up	sp|Q40459|PSBO_TOBAC Oxygen-evolving enhancer protein 1, chloroplastic OS=Nicotiana tabacum GN=PSBO PE=2 SV=1//0
Cla002226	1555.67	704.748	1.1424	0.00025611	0.015554	up	sp|Q9LIR6|BAM1_ARATH Beta-amylase 1, chloroplastic OS=Arabidopsis thaliana GN=BAM1 PE=1 SV=1//2.387e-144
Cla002227	4119.65	1531.92	1.4272	2.4148e-06	0.00034081	up	sp|Q9SE97|FH1_ARATH Formin-like protein 1 OS=Arabidopsis thaliana GN=FH1 PE=1 SV=1//3.43758e-08
Cla002233	50.3225	5.72358	3.1362	0.00023512	0.014679	up	sp|F4I2H7|TPX2_ARATH Protein TPX2 OS=Arabidopsis thaliana GN=TPX2 PE=1 SV=1//0
Cla002266	3685.73	1822.15	1.0163	0.00079575	0.03641	up	sp|O49445|LRK72_ARATH Probable L-type lectin-domain containing receptor kinase VII.2 OS=Arabidopsis thaliana GN=LECRK72 PE=3 SV=2//0
Cla002277	456.719	178.588	1.3547	0.00015286	0.010637	up	sp|Q6R567|RMA1_CAPAN E3 ubiquitin-protein ligase RMA1H1 OS=Capsicum annuum GN=RMA1H1 PE=1 SV=1//1.38435e-56
Cla002319	655.276	196.039	1.741	0.00041858	0.022311	up	sp|Q9LIG0|Y3136_ARATH Clavaminate synthase-like protein At3g21360 OS=Arabidopsis thaliana GN=At3g21360 PE=1 SV=1//6.32333e-74
Cla002408	8337.97	2144.09	1.9593	2.1559e-06	0.00031907	up	-//-
Cla002586	345.919	107.904	1.6807	1.2219e-05	0.0013835	up	sp|Q6K5K2|Y2982_ORYSJ B3 domain-containing protein Os02g0598200 OS=Oryza sativa subsp. japonica GN=Os02g0598200 PE=2 SV=1//4.20027e-13
Cla002632	3226.18	1642.69	0.97377	0.0010913	0.045281	up	sp|Q9SZN7|HIP26_ARATH Heavy metal-associated isoprenylated plant protein 26 OS=Arabidopsis thaliana GN=HIPP26 PE=1 SV=1//2.27775e-06
Cla002814	3263.97	827.484	1.9798	1.3214e-10	5.6346e-08	up	sp|Q9LD45|BI1_ARATH Bax inhibitor 1 OS=Arabidopsis thaliana GN=BI-1 PE=1 SV=1//3.92175e-115
Cla002858	322.288	92.7355	1.7972	0.00055056	0.027593	up	sp|Q9LX31|GUN4C_ARATH Tetrapyrrole-binding protein, chloroplastic OS=Arabidopsis thaliana GN=GUN4 PE=1 SV=1//5.54615e-69
Cla003317	320.021	121.018	1.403	0.00029568	0.017532	up	-//-
Cla003470	184.254	52.61	1.8083	7.5335e-05	0.0060634	up	sp|Q5R8J8|DNJB4_PONAB DnaJ homolog subfamily B member 4 OS=Pongo abelii GN=DNAJB4 PE=2 SV=1//9.0395e-33
Cla004095	3793.55	1932.03	0.97343	0.0012599	0.049607	up	sp|C6L7U1|LIN1_LOTJA Putative E3 ubiquitin-protein ligase LIN-1 OS=Lotus japonicus GN=CERBERUS PE=2 SV=2//7.44262e-06
Cla004234	648.565	103.097	2.6533	9.686e-07	0.00015911	up	sp|Q9ZNX9|SIGE_ARATH RNA polymerase sigma factor sigE, chloroplastic/mitochondrial OS=Arabidopsis thaliana GN=SIGE PE=1 SV=1//0
Cla004285	5982.29	1910.07	1.6471	4.9787e-08	1.2318e-05	up	-//-
Cla004286	604.898	276.929	1.1272	0.00073815	0.034564	up	-//-
Cla004294	231.633	38.1712	2.6013	1.859e-07	4.0028e-05	up	sp|Q9LUH3|LAL5_ARATH MATE efflux family protein LAL5 OS=Arabidopsis thaliana GN=LAL5 PE=2 SV=1//5.41088e-162
Cla004340	5049.65	2338.49	1.1106	0.00022718	0.014362	up	sp|P59234|YIPL_SOLTU Protein yippee-like OS=Solanum tuberosum PE=2 SV=1//3.35593e-69
Cla004341	4725.36	993.382	2.25	2.1256e-13	1.775e-10	up	sp|Q42569|C90A1_ARATH Cytochrome P450 90A1 OS=Arabidopsis thaliana GN=CYP90A1 PE=2 SV=1//0
Cla004412	167.006	53.2452	1.6492	0.0004093	0.021932	up	sp|B2V855|GATA_SULSY Glutamyl-tRNA(Gln) amidotransferase subunit A OS=Sulfurihydrogenibium sp. (strain YO3AOP1) GN=gatA PE=3 SV=1//3.05199e-50
Cla004422	97.7865	21.6993	2.172	0.00024734	0.015227	up	sp|Q9CAN3|SCL28_ARATH Scarecrow-like protein 28 OS=Arabidopsis thaliana GN=SCL28 PE=1 SV=1//0
Cla004483	2951.9	505.252	2.5466	0.00012023	0.0088262	up	sp|Q9S7N7|PSAG_ARATH Photosystem I reaction center subunit V, chloroplastic OS=Arabidopsis thaliana GN=PSAG PE=2 SV=1//1.89691e-66
Cla004577	38.8306	0	Inf	1.949e-07	4.1115e-05	up	-//-
Cla004635	439.287	144.138	1.6077	1.1838e-05	0.0013556	up	-//-
Cla004644	1030.68	479.541	1.1039	0.00061562	0.030131	up	sp|Q0WPX7|BAG2_ARATH BAG family molecular chaperone regulator 2 OS=Arabidopsis thaliana GN=BAG2 PE=1 SV=1//4.07644e-13
Cla004656	1248.01	340.577	1.8736	8.7535e-09	2.4778e-06	up	-//-
Cla004680	2373.49	996.206	1.2525	0.00054372	0.027448	up	-//-
Cla004762	18.2479	0	Inf	0.00066344	0.032038	up	-//-
Cla004767	101.61	14.1652	2.8426	4.5652e-06	0.00058275	up	sp|Q9SFU6|CALS9_ARATH Callose synthase 9 OS=Arabidopsis thaliana GN=CALS9 PE=2 SV=2//1.27182e-57
Cla004846	57360.9	12958.8	2.1461	2.799e-10	1.0804e-07	up	sp|Q9T074|PCKA_ARATH Phosphoenolpyruvate carboxykinase [ATP] OS=Arabidopsis thaliana GN=PCKA PE=1 SV=1//0
Cla004876	4866.76	2361.8	1.0431	0.00041523	0.022191	up	sp|Q6N075|MFSD5_HUMAN Molybdate-anion transporter OS=Homo sapiens GN=MFSD5 PE=1 SV=2//2.03223e-47
Cla005346	1665.99	777.418	1.0996	0.0003563	0.019702	up	sp|Q9FLP0|MA651_ARATH 65-kDa microtubule-associated protein 1 OS=Arabidopsis thaliana GN=MAP65-1 PE=1 SV=1//0
Cla005410	532.5	41.2562	3.6901	1.3532e-19	2.26e-16	up	sp|Q03666|GSTX4_TOBAC Probable glutathione S-transferase OS=Nicotiana tabacum PE=2 SV=1//2.35081e-107
Cla005438	537.035	203.192	1.4022	6.6373e-05	0.005474	up	sp|Q9FHZ1|SCL23_ARATH Scarecrow-like protein 23 OS=Arabidopsis thaliana GN=SCL23 PE=1 SV=1//0
Cla005518	378.721	133.144	1.5081	7.442e-05	0.0060383	up	sp|O65399|E131_ARATH Glucan endo-1,3-beta-glucosidase 1 OS=Arabidopsis thaliana GN=At1g11820 PE=1 SV=3//1.78239e-22
Cla005659	6025.87	533.018	3.4989	8.389e-05	0.006634	up	sp|Q9S7I2|AIR1_ARATH Putative lipid-binding protein AIR1 OS=Arabidopsis thaliana GN=AIR1 PE=2 SV=1//6.43962e-24
Cla005822	1025.38	198.093	2.3719	0.0010737	0.044831	up	sp|P54120|AIG1_ARATH Protein AIG1 OS=Arabidopsis thaliana GN=AIG1 PE=2 SV=1//1.38012e-57
Cla005901	913.413	298.925	1.6115	1.1981e-06	0.000193	up	sp|Q8LPG9|IQD14_ARATH Protein IQ-DOMAIN 14 OS=Arabidopsis thaliana GN=IQD14 PE=1 SV=1//9.67454e-25
Cla006039	779.987	315.901	1.304	0.00010477	0.0079235	up	sp|Q8W4K5|VAB_ARATH VAN3-binding protein OS=Arabidopsis thaliana GN=VAB PE=1 SV=1//5.15438e-130
Cla006599	1776.37	677.397	1.3909	8.2839e-06	0.0010158	up	sp|Q9XEF0|BH051_ARATH Transcription factor bHLH51 OS=Arabidopsis thaliana GN=BHLH51 PE=2 SV=1//6.02296e-43
Cla006748	34864.2	10763.4	1.6956	8.7783e-09	2.4778e-06	up	sp|Q6WNQ8|C81E8_MEDTR Cytochrome P450 81E8 OS=Medicago truncatula GN=CYP81E8 PE=2 SV=1//2.91024e-126
Cla006749	1836.77	817.36	1.1681	0.00016383	0.01113	up	sp|Q6WNQ8|C81E8_MEDTR Cytochrome P450 81E8 OS=Medicago truncatula GN=CYP81E8 PE=2 SV=1//0
Cla007158	10010.7	4895.6	1.032	0.00036517	0.02005	up	sp|Q9LD18|POT4_ARATH Potassium transporter 4 OS=Arabidopsis thaliana GN=POT4 PE=1 SV=2//0
Cla007389	3073.66	678.64	2.1792	6.0572e-10	2.0575e-07	up	sp|Q9LSQ4|GH36_ARATH Indole-3-acetic acid-amido synthetase GH3.6 OS=Arabidopsis thaliana GN=GH3.6 PE=1 SV=1//0
Cla007419	1843.09	553.104	1.7365	2.3973e-06	0.00034074	up	sp|P42699|PLAS2_ARATH Plastocyanin major isoform, chloroplastic OS=Arabidopsis thaliana GN=DRT112 PE=1 SV=2//2.88372e-78
Cla007522	169.215	42.2795	2.0008	0.00078246	0.036215	up	sp|Q0WQ41|IP5P7_ARATH Type IV inositol polyphosphate 5-phosphatase 7 OS=Arabidopsis thaliana GN=IP5P7 PE=1 SV=1//0
Cla007741	273.86	111.117	1.3014	0.0012384	0.048854	up	sp|Q9LR64|PB27A_ARATH Photosystem II repair protein PSB27-H1, chloroplastic OS=Arabidopsis thaliana GN=PSB27-1 PE=1 SV=1//5.75445e-68
Cla007768	77.7336	10.1549	2.9364	2.9623e-05	0.0029536	up	sp|Q9FIB0|C78A7_ARATH Cytochrome P450 78A7 OS=Arabidopsis thaliana GN=CYP78A7 PE=2 SV=1//0
Cla007871	132.049	41.5094	1.6696	0.0011986	0.047851	up	sp|P12354|PSAE_SPIOL Photosystem I reaction center subunit IV, chloroplastic OS=Spinacia oleracea GN=PSAE-1 PE=1 SV=1//7.52036e-32
Cla007908	1186.99	525.886	1.1745	0.00094863	0.04151	up	-//-
Cla007940	2274.54	956.92	1.2491	0.00011833	0.0087186	up	sp|Q39654|PSAL_CUCSA Photosystem I reaction center subunit XI, chloroplastic OS=Cucumis sativus GN=PSAL PE=2 SV=1//9.17528e-120
Cla008235	183565	33981.1	2.4335	1.1728e-05	0.0013508	up	sp|O48818|EXPA4_ARATH Expansin-A4 OS=Arabidopsis thaliana GN=EXPA4 PE=1 SV=1//2.60873e-160
Cla008334	3768.68	1755.63	1.1021	0.00026049	0.015725	up	sp|Q9LV11|PMA11_ARATH ATPase 11, plasma membrane-type OS=Arabidopsis thaliana GN=AHA11 PE=1 SV=1//0
Cla008554	1301.44	310.983	2.0652	4.1175e-05	0.0038954	up	sp|B3EWI4|PST2_PETHY Photosystem II 5 kDa protein, chloroplastic OS=Petunia hybrida PE=1 SV=1//3.27904e-12
Cla008740	623.172	67.4137	3.2085	0.00025773	0.015605	up	-//-
Cla008767	1101.66	375.482	1.5529	2.1653e-06	0.00031907	up	sp|Q8N6R0|MET13_HUMAN Methyltransferase-like protein 13 OS=Homo sapiens GN=METTL13 PE=1 SV=1//5.40278e-13
Cla008907	8450.55	3484.54	1.2781	4.191e-05	0.0039433	up	sp|Q9SXL4|AHK1_ARATH Histidine kinase 1 OS=Arabidopsis thaliana GN=AHK1 PE=1 SV=2//0
Cla009055	949.321	207.036	2.197	5.6285e-05	0.0048293	up	sp|Q9LMA1|FMO1_ARATH Probable flavin-containing monooxygenase 1 OS=Arabidopsis thaliana GN=FMO1 PE=2 SV=1//4.70194e-30
Cla009097	575.848	249.957	1.204	0.00055074	0.027593	up	sp|Q6NQ83|PP247_ARATH Pentatricopeptide repeat-containing protein At3g22470, mitochondrial OS=Arabidopsis thaliana GN=At3g22470 PE=2 SV=1//1.13973e-35
Cla009424	27.0178	1.36061	4.3116	0.0010786	0.044848	up	sp|Q9LQZ7|BBX21_ARATH B-box zinc finger protein 21 OS=Arabidopsis thaliana GN=BBX21 PE=1 SV=1//2.6232e-39
Cla009459	994.321	480.153	1.0502	0.0011686	0.047649	up	sp|Q42093|AB2C_ARATH ABC transporter C family member 2 OS=Arabidopsis thaliana GN=ABCC2 PE=1 SV=2//4.32941e-10
Cla009629	537.2	212.65	1.337	0.00042307	0.022456	up	sp|Q38741|SBP1_ANTMA Squamosa promoter-binding protein 1 OS=Antirrhinum majus GN=SBP1 PE=2 SV=1//2.83799e-37
Cla009683	4496.88	1372.07	1.7126	2.2097e-06	0.00032128	up	sp|Q9LI74|CHUP1_ARATH Protein CHUP1, chloroplastic OS=Arabidopsis thaliana GN=CHUP1 PE=1 SV=1//1.01985e-94
Cla009752	301.197	41.9283	2.8447	7.3499e-07	0.00012275	up	sp|P09756|CB23_SOYBN Chlorophyll a-b binding protein 3, chloroplastic OS=Glycine max GN=CAB3 PE=3 SV=1//0
Cla009915	4529.79	1577.28	1.522	5.1268e-07	9.3405e-05	up	sp|Q54V77|PYRG_DICDI CTP synthase OS=Dictyostelium discoideum GN=ctps PE=3 SV=1//0
Cla009936	5525.39	1481.08	1.8994	2.6984e-10	1.0804e-07	up	sp|O34355|YTCJ_BACSU Putative amidohydrolase YtcJ OS=Bacillus subtilis (strain 168) GN=ytcJ PE=4 SV=1//2.38324e-54
Cla009938	8889.63	3056.95	1.54	3.5549e-05	0.0034417	up	sp|Q9M1I2|PTR46_ARATH Protein NRT1/ PTR FAMILY 5.4 OS=Arabidopsis thaliana GN=NPF5.4 PE=2 SV=1//0
Cla009979	1900.86	825.362	1.2036	0.001137	0.046694	up	sp|Q8S8S7|PUB34_ARATH U-box domain-containing protein 34 OS=Arabidopsis thaliana GN=PUB34 PE=3 SV=1//5.72914e-101
Cla010262	1626.38	725.237	1.1651	0.0001352	0.0096768	up	sp|Q9FX85|PER10_ARATH Peroxidase 10 OS=Arabidopsis thaliana GN=PER10 PE=1 SV=1//2.91697e-127
Cla010271	1967.01	962.494	1.0312	0.00077021	0.035731	up	sp|Q93Z70|ARGC_ARATH Probable N-acetyl-gamma-glutamyl-phosphate reductase, chloroplastic OS=Arabidopsis thaliana GN=At2g19940 PE=1 SV=2//0
Cla010328	5022.12	2302.71	1.125	0.00012102	0.0088269	up	sp|Q1PDW5|FTSH6_ARATH ATP-dependent zinc metalloprotease FTSH 6, chloroplastic OS=Arabidopsis thaliana GN=FTSH6 PE=2 SV=1//0
Cla010335	829.921	363.368	1.1915	0.00027871	0.016723	up	sp|Q9LU10|DEGP8_ARATH Protease Do-like 8, chloroplastic OS=Arabidopsis thaliana GN=DEGP8 PE=1 SV=1//0
Cla010337	1376.12	272.623	2.3356	8.7488e-08	2.0628e-05	up	sp|Q9LJX0|AB19B_ARATH ABC transporter B family member 19 OS=Arabidopsis thaliana GN=ABCB19 PE=1 SV=1//0
Cla010438	1354.76	312.07	2.1181	0.0007917	0.03641	up	sp|Q9LVE0|PTR33_ARATH Protein NRT1/ PTR FAMILY 6.4 OS=Arabidopsis thaliana GN=NPF6.4 PE=1 SV=1//0
Cla010446	22571	8765.09	1.3646	3.7192e-06	0.00050363	up	sp|Q339N5|CSLH1_ORYSJ Cellulose synthase-like protein H1 OS=Oryza sativa subsp. japonica GN=CSLH1 PE=2 SV=2//0
Cla010638	85.0062	9.14408	3.2167	6.1377e-05	0.0051252	up	sp|Q3E9B4|OFP8_ARATH Transcription repressor OFP8 OS=Arabidopsis thaliana GN=OFP8 PE=2 SV=1//4.80195e-26
Cla010757	166.039	45.1466	1.8788	9.4614e-05	0.0073495	up	sp|Q5T1Q4|S35F1_HUMAN Solute carrier family 35 member F1 OS=Homo sapiens GN=SLC35F1 PE=2 SV=2//3.61331e-44
Cla010789	1817.27	107.657	4.0773	0.0002477	0.015227	up	sp|Q9FFX0|RBL9_ARATH RHOMBOID-like protein 9, chloroplastic OS=Arabidopsis thaliana GN=RBL9 PE=2 SV=1//1.31609e-87
Cla011038	723.657	339.684	1.0911	0.00096348	0.041794	up	sp|Q9SIT1|TMK3_ARATH Receptor-like kinase TMK3 OS=Arabidopsis thaliana GN=TMK3 PE=2 SV=1//0
Cla011115	1483.54	498.042	1.5747	6.4785e-07	0.00011097	up	sp|Q9FM85|Y5564_ARATH Probable receptor-like protein kinase At5g56460 OS=Arabidopsis thaliana GN=At5g56460 PE=2 SV=1//0
Cla011169	111.395	21.6611	2.3625	3.3544e-05	0.0032954	up	sp|Q8L8A6|GRF5_ARATH Growth-regulating factor 5 OS=Arabidopsis thaliana GN=GRF5 PE=1 SV=1//2.42792e-52
Cla011174	2182.24	689.376	1.6624	9.4204e-06	0.0011238	up	-//-
Cla011207	828.082	404.689	1.033	0.001205	0.047916	up	sp|Q8RWW0|ALE2_ARATH Receptor-like serine/threonine-protein kinase ALE2 OS=Arabidopsis thaliana GN=ALE2 PE=1 SV=1//0
Cla011213	711.327	129.916	2.4529	7.9367e-12	4.2989e-09	up	sp|Q5HZ36|GAT21_ARATH GATA transcription factor 21 OS=Arabidopsis thaliana GN=GATA21 PE=1 SV=2//8.30994e-08
Cla011277	1164.58	79.3745	3.875	1.8775e-07	4.0028e-05	up	sp|Q43317|CYSK_CITLA Cysteine synthase OS=Citrullus lanatus PE=1 SV=1//3.48102e-120
Cla011357	2670.19	1114.59	1.2604	2.8898e-05	0.0028968	up	sp|Q9XED8|ARFI_ARATH Auxin response factor 9 OS=Arabidopsis thaliana GN=ARF9 PE=1 SV=1//0
Cla011624	112.34	31.8836	1.817	0.0010653	0.04457	up	sp|Q39163|TGA5_ARATH Transcription factor TGA5 OS=Arabidopsis thaliana GN=TGA5 PE=1 SV=2//2.49523e-15
Cla011675	51.9634	0.680307	6.2552	6.8699e-08	1.6391e-05	up	-//-
Cla011703	2022.99	796.099	1.3455	9.2652e-06	0.0011119	up	-//-
Cla011742	4416.8	2112.6	1.064	0.00031545	0.018378	up	sp|Q8H151|AAE13_ARATH Malonate--CoA ligase OS=Arabidopsis thaliana GN=AAE13 PE=1 SV=1//0
Cla011748	164.277	26.4357	2.6356	2.8693e-07	5.8677e-05	up	sp|P27489|CB23_SOLLC Chlorophyll a-b binding protein 13, chloroplastic OS=Solanum lycopersicum GN=CAB13 PE=1 SV=1//2.0419e-170
Cla012087	14834.1	7411.27	1.0011	0.00052602	0.026688	up	sp|Q9FL41|WTR38_ARATH WAT1-related protein At5g07050 OS=Arabidopsis thaliana GN=At5g07050 PE=2 SV=1//8.70042e-144
Cla012111	933.871	419.888	1.1532	0.00036729	0.020112	up	sp|Q8LFN2|Y3037_ARATH Probable inactive leucine-rich repeat receptor-like protein kinase At3g03770 OS=Arabidopsis thaliana GN=At3g03770 PE=2 SV=1//0
Cla012239	411.344	180.465	1.1886	0.0011415	0.046783	up	sp|O48781|SPX2_ARATH SPX domain-containing protein 2 OS=Arabidopsis thaliana GN=SPX2 PE=2 SV=1//1.54999e-117
Cla012268	8540.21	3969.72	1.1052	0.00017742	0.011852	up	-//-
Cla012304	244.792	72.6565	1.7524	4.4458e-05	0.0041059	up	sp|Q69VD5|PNH1_ORYSJ Protein argonaute PNH1 OS=Oryza sativa subsp. japonica GN=PHN1 PE=2 SV=1//0
Cla012368	1071.21	279.505	1.9383	1.8479e-06	0.0002827	up	sp|Q9XF89|CB5_ARATH Chlorophyll a-b binding protein CP26, chloroplastic OS=Arabidopsis thaliana GN=LHCB5 PE=1 SV=1//1.89081e-140
Cla012578	526.31	75.7905	2.7958	2.7326e-13	2.1082e-10	up	sp|Q8L8A6|GRF5_ARATH Growth-regulating factor 5 OS=Arabidopsis thaliana GN=GRF5 PE=1 SV=1//2.14797e-63
Cla012641	921.169	447.037	1.0431	0.001227	0.048501	up	sp|Q9KGG1|RADA_BACHD DNA repair protein RadA homolog OS=Bacillus halodurans (strain ATCC BAA-125 / DSM 18197 / FERM 7344 / JCM 9153 / C-125) GN=radA PE=3 SV=1//4.86887e-85
Cla012670	719.377	92.0878	2.9657	8.8364e-16	9.9658e-13	up	sp|O04006|PSAH_BRACM Photosystem I reaction center subunit VI, chloroplastic OS=Brassica campestris GN=PSAH PE=2 SV=1//1.41784e-47
Cla013371	165.076	50.4901	1.7091	0.00029819	0.017577	up	sp|P49078|ASNS1_ARATH Asparagine synthetase [glutamine-hydrolyzing] 1 OS=Arabidopsis thaliana GN=ASN1 PE=2 SV=2//0
Cla013445	69.9687	9.49782	2.881	7.6628e-05	0.0061428	up	sp|Q9FFI5|NAC86_ARATH NAC domain-containing protein 86 OS=Arabidopsis thaliana GN=NAC086 PE=2 SV=1//4.57803e-85
Cla013520	835.276	346.278	1.2703	0.00012232	0.008882	up	sp|Q9SHZ3|NAT1_ARATH Nucleobase-ascorbate transporter 1 OS=Arabidopsis thaliana GN=NAT1 PE=2 SV=1//0
Cla013549	5283.47	2670.15	0.98457	0.00082886	0.037497	up	sp|Q9FKW0|RNG1A_ARATH Putative E3 ubiquitin-protein ligase RING1a OS=Arabidopsis thaliana GN=RING1A PE=1 SV=2//3.90351e-94
Cla013826	944.553	245.6	1.9433	0.0011515	0.047095	up	sp|P27524|CB4A_SOLLC Chlorophyll a-b binding protein CP24 10A, chloroplastic OS=Solanum lycopersicum GN=CAP10A PE=3 SV=1//1.06437e-148
Cla013944	11529	4986.7	1.2091	3.4243e-05	0.0033313	up	-//-
Cla014025	706.528	333.147	1.0846	0.0011966	0.047851	up	sp|Q9SZF7|SHR_ARATH Protein SHORT-ROOT OS=Arabidopsis thaliana GN=SHR PE=1 SV=1//0
Cla014224	1553.99	770.438	1.0122	0.00079438	0.03641	up	sp|Q9FWS1|AUL1_ARATH Auxilin-like protein 1 OS=Arabidopsis thaliana GN=AUL1 PE=2 SV=2//2.25145e-65
Cla014268	123.345	14.2017	3.1186	3.1953e-07	6.4037e-05	up	sp|C0LGS2|Y4361_ARATH Probable LRR receptor-like serine/threonine-protein kinase At4g36180 OS=Arabidopsis thaliana GN=At4g36180 PE=2 SV=1//0
Cla014270	75324.8	38689.7	0.96118	0.0010321	0.043823	up	sp|P40267|H1_SOLPN Histone H1 OS=Solanum pennellii PE=2 SV=1//4.21163e-36
Cla014313	333.5	97.8675	1.7688	9.0605e-06	0.0010939	up	sp|Q43872|PER64_ARATH Peroxidase 64 OS=Arabidopsis thaliana GN=PER64 PE=1 SV=1//1.33828e-153
Cla014413	4966.21	2484.01	0.99947	0.00086624	0.038579	up	sp|Q9FZ45|Y1686_ARATH Uncharacterized membrane protein At1g16860 OS=Arabidopsis thaliana GN=At1g16860 PE=1 SV=1//2.66309e-91
Cla014415	130.723	0.339438	8.5891	5.9496e-07	0.00010552	up	sp|Q8LA32|LUL4_ARATH Probable E3 ubiquitin-protein ligase LUL4 OS=Arabidopsis thaliana GN=LUL4 PE=2 SV=1//4.82007e-07
Cla014423	655.183	248.289	1.3999	4.8619e-05	0.0043694	up	sp|Q8L8L9|Y4216_ARATH Uncharacterized protein At4g22160 OS=Arabidopsis thaliana GN=At4g22160 PE=2 SV=2//1.28542e-09
Cla014456	270.836	88.3765	1.6157	0.00023038	0.014519	up	-//-
Cla014954	157.255	17.6637	3.1542	9.8763e-05	0.0075836	up	sp|P33183|NIGB_SAMNI Nigrin b OS=Sambucus nigra PE=1 SV=2//2.79962e-87
Cla014972	1232.99	528.931	1.221	9.8087e-05	0.0075606	up	sp|P33543|TMKL1_ARATH Putative kinase-like protein TMKL1 OS=Arabidopsis thaliana GN=TMKL1 PE=1 SV=1//0
Cla015293	1277.24	451.344	1.5007	1.9265e-06	0.00029249	up	-//-
Cla015512	599.769	270.867	1.1468	0.00084948	0.038226	up	-//-
Cla016057	57.4189	0	Inf	1.833e-09	5.7398e-07	up	-//-
Cla016161	1192.25	80.6975	3.885	1.5206e-26	3.3861e-23	up	sp|Q9LQL2|PTR14_ARATH Protein NRT1/ PTR FAMILY 7.3 OS=Arabidopsis thaliana GN=NPF7.3 PE=1 SV=2//0
Cla016252	168.415	34.4982	2.2874	4.0524e-06	0.00054143	up	sp|Q9C6T2|PPR68_ARATH Pentatricopeptide repeat-containing protein At1g31920 OS=Arabidopsis thaliana GN=PCMP-H11 PE=2 SV=1//0
Cla016421	999.193	225.992	2.1445	1.4934e-10	6.2352e-08	up	sp|O22874|EXPA8_ARATH Expansin-A8 OS=Arabidopsis thaliana GN=EXPA8 PE=2 SV=1//3.66691e-129
Cla016726	1092.75	404.995	1.432	1.0311e-05	0.0012155	up	sp|Q64FQ2|PID2_ARATH Protein kinase PINOID 2 OS=Arabidopsis thaliana GN=PID2 PE=1 SV=1//0
Cla016764	3880.77	1981.16	0.96999	0.0010295	0.043804	up	sp|Q9LV52|HSFC1_ARATH Heat stress transcription factor C-1 OS=Arabidopsis thaliana GN=HSFC1 PE=2 SV=1//3.4722e-82
Cla016894	133.596	25.3802	2.3961	7.0928e-06	0.00088842	up	sp|Q5W274|PDR3_TOBAC Pleiotropic drug resistance protein 3 OS=Nicotiana tabacum GN=PDR3 PE=2 SV=1//0
Cla017051	1160.21	440.192	1.3982	1.4557e-05	0.0015941	up	sp|Q9LFR1|PTR50_ARATH Protein NRT1/ PTR FAMILY 5.8 OS=Arabidopsis thaliana GN=NPF5.8 PE=2 SV=1//6.97754e-149
Cla017059	1166.77	249.24	2.2269	2.7275e-11	1.3882e-08	up	sp|Q4F883|SG101_ARATH Senescence-associated carboxylesterase 101 OS=Arabidopsis thaliana GN=SAG101 PE=1 SV=1//3.42792e-53
Cla017280	12980.7	6583.66	0.9794	0.00091687	0.040463	up	sp|Q6ZIX2|SMT1_ORYSJ Cycloartenol-C-24-methyltransferase 1 OS=Oryza sativa subsp. japonica GN=Smt1-1 PE=2 SV=1//7.15016e-59
Cla017484	1542.85	591.594	1.3829	3.1458e-05	0.0031056	up	sp|Q5W274|PDR3_TOBAC Pleiotropic drug resistance protein 3 OS=Nicotiana tabacum GN=PDR3 PE=2 SV=1//0
Cla017485	11777.1	5411.57	1.1219	0.00013635	0.0097247	up	sp|Q5W274|PDR3_TOBAC Pleiotropic drug resistance protein 3 OS=Nicotiana tabacum GN=PDR3 PE=2 SV=1//5.18725e-08
Cla017486	2822	1404.75	1.0064	0.00091866	0.040463	up	sp|Q5W274|PDR3_TOBAC Pleiotropic drug resistance protein 3 OS=Nicotiana tabacum GN=PDR3 PE=2 SV=1//1.82556e-52
Cla017800	7179.12	3243.81	1.1461	9.7734e-05	0.0075606	up	sp|Q9ZR72|AB1B_ARATH ABC transporter B family member 1 OS=Arabidopsis thaliana GN=ABCB1 PE=1 SV=1//0
Cla017806	310.195	101.426	1.6128	4.1207e-05	0.0038954	up	sp|Q9SBN4|PGKH_VOLCA Phosphoglycerate kinase, chloroplastic OS=Volvox carteri GN=PGK PE=2 SV=1//5.12583e-50
Cla017857	5524.84	1852.94	1.5761	1.1053e-07	2.5461e-05	up	sp|Q9LHJ9|P2C38_ARATH Probable protein phosphatase 2C 38 OS=Arabidopsis thaliana GN=At3g12620 PE=2 SV=1//5.34034e-174
Cla017874	4702.52	1225.35	1.9402	1.9664e-10	8.0424e-08	up	sp|Q0WT19|IP5P8_ARATH Type I inositol polyphosphate 5-phosphatase 8 OS=Arabidopsis thaliana GN=IP5P8 PE=2 SV=1//0
Cla017942	3431.61	1726.33	0.99118	0.001037	0.043922	up	-//-
Cla018115	118.055	35.1824	1.7465	0.00088526	0.039338	up	-//-
Cla018141	674.021	264.347	1.3504	7.3839e-05	0.0060154	up	sp|Q9FHD7|Y5126_ARATH Probable serine/threonine-protein kinase At5g41260 OS=Arabidopsis thaliana GN=At5g41260 PE=1 SV=1//0
Cla018282	331.633	91.4676	1.8583	2.9079e-06	0.0004047	up	sp|Q9S7D9|ACCR1_ARATH Serine/threonine-protein kinase-like protein CCR1 OS=Arabidopsis thaliana GN=CCR1 PE=1 SV=1//0
Cla018338	175.824	34.4692	2.3508	0.00010819	0.0080305	up	sp|Q86B00|GLNA1_DICDI Type-1 glutamine synthetase 1 OS=Dictyostelium discoideum GN=glnA1 PE=3 SV=1//1.07083e-57
Cla018379	7190.11	146.866	5.6134	2.6003e-33	1.7371e-29	up	sp|Q42711|MDARS_CUCSA Monodehydroascorbate reductase, seedling isozyme OS=Cucumis sativus PE=2 SV=1//0
Cla018425	112.044	28.6762	1.9661	0.00040722	0.02188	up	sp|Q9FMC8|OPF13_ARATH Transcription repressor OFP13 OS=Arabidopsis thaliana GN=OFP13 PE=2 SV=1//3.59974e-25
Cla018457	136.294	1.35382	6.6535	4.0957e-08	1.039e-05	up	sp|Q76FS3|TBB6_ORYSJ Tubulin beta-6 chain OS=Oryza sativa subsp. japonica GN=TUBB6 PE=2 SV=1//0
Cla018458	143.88	0.340154	8.7245	4.7675e-07	8.7657e-05	up	sp|Q6X7K0|WOX1_ARATH WUSCHEL-related homeobox 1 OS=Arabidopsis thaliana GN=WOX1 PE=2 SV=2//1.3175e-41
Cla018525	2402.26	828.657	1.5355	5.3786e-07	9.711e-05	up	sp|O22227|MIZ1_ARATH Protein MIZU-KUSSEI 1 OS=Arabidopsis thaliana GN=MIZ1 PE=1 SV=1//5.18731e-51
Cla018599	19.9246	0	Inf	0.0012658	0.049741	up	sp|O80622|EXP15_ARATH Expansin-A15 OS=Arabidopsis thaliana GN=EXPA15 PE=2 SV=2//1.54512e-113
Cla018600	246.016	42.5939	2.53	2.3598e-08	6.3058e-06	up	sp|Q9SQL2|CB24_PEA Chlorophyll a-b binding protein P4, chloroplastic OS=Pisum sativum GN=lhcA-P4 PE=1 SV=1//4.22051e-159
Cla018646	77.8171	13.9116	2.4838	0.00046161	0.024029	up	sp|Q41001|BCP_PEA Blue copper protein OS=Pisum sativum PE=2 SV=1//8.93147e-21
Cla018647	10257	1858.04	2.4648	2.3968e-15	2.5282e-12	up	-//-
Cla018648	989.894	390.261	1.3428	0.0002938	0.017502	up	sp|Q9LNW0|HS178_ARATH 17.8 kDa class I heat shock protein OS=Arabidopsis thaliana GN=HSP17.8 PE=2 SV=1//3.56824e-11
Cla018825	776.183	203.858	1.9288	6.0188e-07	0.00010581	up	sp|Q54DY9|BCS1B_DICDI Probable mitochondrial chaperone BCS1-B OS=Dictyostelium discoideum GN=bcsl1b PE=3 SV=1//2.5526e-30
Cla018869	192.046	66.6543	1.5267	0.00047505	0.024474	up	-//-
Cla019049	354.481	47.2566	2.9071	6.4477e-12	3.692e-09	up	sp|Q9S823|LNG2_ARATH Protein LONGIFOLIA 2 OS=Arabidopsis thaliana GN=LNG2 PE=1 SV=1//2.40434e-65
Cla019063	348.591	105.517	1.7241	9.4261e-05	0.0073495	up	sp|Q9FZ86|PDCB3_ARATH PLASMODESMATA CALLOSE-BINDING PROTEIN 3 OS=Arabidopsis thaliana GN=PDCB3 PE=1 SV=1//4.48741e-50
Cla019082	229.885	56.7577	2.018	4.6782e-06	0.00059339	up	sp|Q570R7|PIF7_ARATH Transcription factor PIF7 OS=Arabidopsis thaliana GN=BHLH72 PE=1 SV=2//3.35903e-08
Cla019109	6475.22	2662.77	1.282	6.1854e-05	0.0051437	up	sp|Q9ZS34|CHLP_TOBAC Geranylgeranyl diphosphate reductase, chloroplastic OS=Nicotiana tabacum GN=CHLP PE=2 SV=1//0
Cla019184	37503.8	18404.5	1.027	0.00032167	0.018578	up	sp|Q9SU63|AL2B4_ARATH Aldehyde dehydrogenase family 2 member B4, mitochondrial OS=Arabidopsis thaliana GN=ALDH2B4 PE=2 SV=1//0
Cla020237	2708	1360.28	0.99332	0.0010402	0.043922	up	sp|Q9SLN1|FPP7_ARATH Filament-like plant protein 7 OS=Arabidopsis thaliana GN=FPP7 PE=3 SV=2//8.97674e-11
Cla020429	1138.47	514.924	1.1447	0.00034389	0.019305	up	sp|Q9C9F4|COLX_ARATH Putative zinc finger protein At1g68190 OS=Arabidopsis thaliana GN=At1g68190 PE=2 SV=1//9.00934e-65
Cla020703	3080.53	984.028	1.6464	1.5047e-07	3.4267e-05	up	sp|D0EL35|CTC1_ARATH CST complex subunit CTC1 OS=Arabidopsis thaliana GN=CTC1 PE=1 SV=2//0
Cla020778	9704.03	2804.12	1.791	0.00036039	0.019842	up	sp|Q6Z2G9|TLP5_ORYSJ Tubby-like F-box protein 5 OS=Oryza sativa subsp. japonica GN=TULP5 PE=2 SV=1//2.04422e-174
Cla021048	2958.99	1356.64	1.1251	0.00018096	0.01193	up	sp|Q9SK52|PER18_ARATH Peroxidase 18 OS=Arabidopsis thaliana GN=PER18 PE=3 SV=1//1.40818e-149
Cla021122	235.196	68.604	1.7775	4.2253e-05	0.003957	up	sp|Q9FZ45|Y1686_ARATH Uncharacterized membrane protein At1g16860 OS=Arabidopsis thaliana GN=At1g16860 PE=1 SV=1//7.04911e-45
Cla021167	9526.06	4823.76	0.98172	0.00094709	0.04151	up	sp|Q84MC7|PYL9_ARATH Abscisic acid receptor PYL9 OS=Arabidopsis thaliana GN=PYL9 PE=1 SV=1//2.90585e-100
Cla021269	1952.98	918.653	1.0881	0.0003777	0.020514	up	sp|P0CM60|VAC8_CRYNJ Vacuolar protein 8 OS=Cryptococcus neoformans var. neoformans serotype D (strain JEC21 / ATCC MYA-565) GN=VAC8 PE=3 SV=1//4.16961e-14
Cla021271	1489.98	706.877	1.0758	0.00063995	0.031119	up	sp|O65090|DIM1C_ARATH Ribosomal RNA small subunit methyltransferase, chloroplastic OS=Arabidopsis thaliana GN=PFC1 PE=2 SV=1//2.08268e-150
Cla021581	1184.16	174.271	2.7645	9.9208e-05	0.0075887	up	sp|Q93V47|GG2_ARATH Guanine nucleotide-binding protein subunit gamma 2 OS=Arabidopsis thaliana GN=GG2 PE=1 SV=1//1.7577e-19
Cla021585	15170.7	2837.22	2.4187	3.9131e-05	0.0037703	up	sp|Q9SJK3|AGO5_ARATH Protein argonaute 5 OS=Arabidopsis thaliana GN=AGO5 PE=1 SV=2//0
Cla021634	1094.84	428.847	1.3522	0.00051063	0.026106	up	sp|Q9S7X6|ACL5_ARATH Thermospermine synthase ACAULIS5 OS=Arabidopsis thaliana GN=ACL5 PE=1 SV=1//2.05704e-165
Cla021662	2868.02	578.826	2.3089	7.5069e-07	0.00012434	up	sp|Q94BT9|ATOX1_ARATH Copper transport protein ATX1 OS=Arabidopsis thaliana GN=ATX1 PE=1 SV=1//1.19012e-08
Cla021862	201.684	13.4584	3.9055	1.7783e-13	1.5495e-10	up	sp|Q8L7Y8|KN12B_ARATH Kinesin-like protein KIN12B OS=Arabidopsis thaliana GN=KIN12B PE=1 SV=1//0
Cla022072	26612.9	8417.29	1.6607	1.6878e-08	4.6335e-06	up	-//-
Cla022103	5640.08	2593.31	1.1209	0.0006413	0.031119	up	sp|Q9ZPE7|EXO_ARATH Protein EXORDIUM OS=Arabidopsis thaliana GN=EXO PE=2 SV=1//2.46895e-151
Cla022119	2383.05	1017.57	1.2277	0.0001637	0.01113	up	sp|Q9C7T4|BH096_ARATH Transcription factor bHLH96 OS=Arabidopsis thaliana GN=BHLH96 PE=2 SV=1//2.83935e-90
Cla022135	4277.68	2170.7	0.97867	0.0010048	0.043027	up	sp|Q6YXH8|CCD41_ORYSJ Cyclin-D4-1 OS=Oryza sativa subsp. japonica GN=CYCD4-1 PE=2 SV=2//5.26791e-74
Cla022217	5716.91	2140.69	1.4172	1.8046e-06	0.00028036	up	sp|Q9M817|PTR6_ARATH Protein NRT1/ PTR FAMILY 1.2 OS=Arabidopsis thaliana GN=NPF1.2 PE=1 SV=1//0
Cla022365	91.0347	22.9652	1.987	0.00097039	0.041913	up	sp|Q9SK27|ENL1_ARATH Early nodulin-like protein 1 OS=Arabidopsis thaliana GN=At2g25060 PE=1 SV=2//2.96133e-44
Cla022534	134.556	38.5568	1.8032	0.00035685	0.019702	up	sp|Q8H157|PTR19_ARATH Protein NRT1/ PTR FAMILY 4.6 OS=Arabidopsis thaliana GN=NPF4.6 PE=1 SV=1//2.77384e-132
Cla022638	4316.06	2012.96	1.1004	0.00024734	0.015227	up	sp|Q9SY55|ECA3_ARATH Calcium-transporting ATPase 3, endoplasmic reticulum-type OS=Arabidopsis thaliana GN=ECA3 PE=2 SV=3//0
Cla022739	2395.34	821.24	1.5444	0.00019847	0.012956	up	-//-
Cla022761	875.723	125.66	2.8009	0.00013927	0.0098973	up	-//-
Cla022956	935.899	418.691	1.1605	0.00033851	0.019099	up	sp|Q9LQ12|4CLL1_ARATH 4-coumarate--CoA ligase-like 1 OS=Arabidopsis thaliana GN=4CLL1 PE=1 SV=1//0
Cla022963	1089.19	273.538	1.9934	0.0011802	0.047688	up	sp|P10708|CB12_SOLLC Chlorophyll a-b binding protein 7, chloroplastic OS=Solanum lycopersicum GN=CAB7 PE=3 SV=1//5.63658e-149
Cla023340	5514.05	2758.76	0.99909	0.00055664	0.027819	up	-//-
Cla023395	4045.69	1099.57	1.8794	4.5688e-05	0.0041692	up	sp|Q9FN03|UVR8_ARATH Ultraviolet-B receptor UVR8 OS=Arabidopsis thaliana GN=UVR8 PE=1 SV=1//9.71157e-22
Cla023399	2429.04	481.082	2.336	5.5427e-05	0.004788	up	sp|Q41249|PORA_CUCSA Protochlorophyllide reductase, chloroplastic OS=Cucumis sativus GN=PORA PE=2 SV=1//0
Novel00141	252.245	98.1759	1.3614	0.00075656	0.035343	up	-//-
Novel00301	1806.62	897.466	1.0094	0.00095965	0.041719	up	gag protease polyprotein [Cucumis melo subsp. melo]
Novel00423	7390.88	3702.62	0.9972	0.00057928	0.028665	up	hypothetical protein Csa_7G071570 [Cucumis sativus]
Novel00645	69.6172	0	Inf	3.4201e-12	2.1419e-09	up	-//-
Novel00702	704.73	317.014	1.1525	0.00068621	0.0329	up	-//-
Novel00888	87.4224	7.43079	3.5564	4.1479e-07	7.906e-05	up	hypothetical protein VITISV_017741 [Vitis vinifera]
Novel00893	93.7583	2.37428	5.3034	4.2384e-11	2.0224e-08	up	-//-
Novel00910	3084.38	1124.47	1.4557	1.8306e-06	0.00028221	up	-//-
Novel01115	172.161	43.8976	1.9715	0.00079892	0.036472	up	hypothetical protein PRUPE_ppa017790mg [Prunus persica]>gi|462405925|gb|EMJ11389.1| hypothetical protein PRUPE_ppa017790mg [Prunus persica]
Novel01244	51.4947	1.01974	5.6581	2.185e-07	4.5615e-05	up	PREDICTED: serine/threonine-protein phosphatase 7 long form homolog [Cucumis sativus]
Novel01247	1067.48	411.246	1.3761	0.00031695	0.018385	up	-//-
Novel01274	890.138	427.971	1.0565	0.00090198	0.039936	up	-//-
Cla000011	132.393	391.757	-1.5651	5.8934e-05	0.004969	down	sp|P24465|C71A1_PERAE Cytochrome P450 71A1 OS=Persea americana GN=CYP71A1 PE=1 SV=2//8.25294e-64
Cla000535	3413.93	7546.55	-1.1444	0.00015422	0.010695	down	sp|Q9SZB9|PER47_ARATH Peroxidase 47 OS=Arabidopsis thaliana GN=PER47 PE=2 SV=2//9.15364e-156
Cla000712	1458.65	3173.32	-1.1214	0.00015984	0.010933	down	-//-
Cla000815	170.213	398.888	-1.2286	0.00096681	0.041848	down	sp|Q9CAL3|CRK2_ARATH Cysteine-rich receptor-like protein kinase 2 OS=Arabidopsis thaliana GN=CRK2 PE=2 SV=1//0
Cla000964	9.73556	569.199	-5.8695	1.3092e-34	1.3119e-30	down	sp|Q96557|SPD2_DATST Spermidine synthase 2 OS=Datura stramonium PE=2 SV=1//2.2659e-127
Cla001060	328.141	829.98	-1.3388	7.7092e-05	0.0061553	down	sp|P42749|UBC5_ARATH Ubiquitin-conjugating enzyme E2 5 OS=Arabidopsis thaliana GN=UBC5 PE=2 SV=2//9.6307e-77
Cla001238	7128.82	25997.7	-1.8667	3.9442e-10	1.4115e-07	down	sp|Q1KLZ2|CAS1_MALDO L-3-cyanoalanine synthase 1, mitochondrial OS=Malus domestica GN=CAS1 PE=1 SV=1//0
Cla001251	957.75	2459.54	-1.3607	0.0010775	0.044848	down	sp|O48651|ERG1_PANGI Squalene monooxygenase OS=Panax ginseng PE=2 SV=1//0
Cla001254	104.178	750.679	-2.8491	1.6433e-06	0.00025729	down	sp|Q9LJM4|IKU2_ARATH Receptor-like protein kinase HAIKU2 OS=Arabidopsis thaliana GN=IKU2 PE=1 SV=1//0
Cla001500	309.378	1398.43	-2.1764	4.1594e-06	0.00054842	down	sp|Q9SGU2|SAU71_ARATH Auxin-responsive protein SAUR71 OS=Arabidopsis thaliana GN=SAUR71 PE=2 SV=1//2.00116e-13
Cla001765	2237.73	4673.17	-1.0624	0.00051713	0.026304	down	-//-
Cla001891	3099.06	7437.41	-1.263	1.1149e-05	0.0013066	down	sp|A7SWH1|PESC_NEMVE Pescadillo homolog OS=Nematostella vectensis GN=v1g194255 PE=3 SV=1//4.50984e-87
Cla002084	131.966	1012.56	-2.9398	0.00013187	0.0095062	down	sp|Q9FYA2|WRK75_ARATH Probable WRKY transcription factor 75 OS=Arabidopsis thaliana GN=WRKY75 PE=2 SV=1//5.94562e-52
Cla002213	3.83439	90.9493	-4.568	0.00042441	0.022456	down	sp|Q9LS10|MT810_ARATH Probable S-adenosylmethionine-dependent methyltransferase At5g38100 OS=Arabidopsis thaliana GN=At5g38100 PE=2 SV=1//5.69693e-75
Cla002315	26.4766	257.906	-3.2841	4.3637e-12	2.5722e-09	down	sp|Q8LAD7|IDA_ARATH Protein IDA OS=Arabidopsis thaliana GN=IDA PE=2 SV=1//1.1985e-08
Cla002331	1168.44	4312.81	-1.884	2.8275e-10	1.0804e-07	down	sp|Q9LYP4|BAG3_ARATH BAG family molecular chaperone regulator 3 OS=Arabidopsis thaliana GN=BAG3 PE=1 SV=1//1.25139e-104
Cla002470	111.911	763.664	-2.7706	0.00025312	0.015513	down	sp|Q40294|AOX1_MANIN Ubiquinol oxidase, mitochondrial OS=Mangifera indica GN=AOMI 1 PE=1 SV=2//4.1283e-173
Cla002538	14.5918	163.612	-3.4871	4.2211e-07	7.906e-05	down	-//-
Cla002599	54.3575	163.002	-1.5843	0.00076225	0.035444	down	-//-
Cla002756	1214.6	2449.71	-1.0121	0.00079325	0.03641	down	sp|Q9M682|GMK2_ARATH Guanylate kinase 2 OS=Arabidopsis thaliana GN=GK-2 PE=2 SV=1//8.61726e-180
Cla002866	108.488	304.786	-1.4903	0.00063705	0.031064	down	sp|Q84LH3|WEX_ARATH Werner Syndrome-like exonuclease OS=Arabidopsis thaliana GN=WEX PE=1 SV=1//7.9549e-26
Cla003016	15.4036	90.5551	-2.5555	5.0154e-05	0.0044279	down	sp|Q9SIT5|CHX15_ARATH Cation/H(+) antiporter 15 OS=Arabidopsis thaliana GN=CHX15 PE=2 SV=1//0
Cla003178	55.012	392.336	-2.8343	0.0011221	0.046271	down	-//-
Cla003188	1664.7	6115.05	-1.8771	6.531e-10	2.1111e-07	down	sp|P19135|PER2_CUCSA Peroxidase 2 (Fragment) OS=Cucumis sativus PE=2 SV=1//2.9353e-160
Cla003286	222.299	1039.04	-2.2247	3.873e-07	7.5358e-05	down	sp|Q9LK64|AB3C_ARATH ABC transporter C family member 3 OS=Arabidopsis thaliana GN=ABCC3 PE=1 SV=1//0
Cla003311	498.425	1241	-1.3161	0.00095921	0.041719	down	sp|Q9FM65|FLA1_ARATH Fasciclin-like arabinogalactan protein 1 OS=Arabidopsis thaliana GN=FLA1 PE=1 SV=1//1.88857e-144
Cla003403	4674.23	10730.6	-1.1989	6.1237e-05	0.0051252	down	sp|P93824|ACCH6_ARATH 1-aminocyclopropane-1-carboxylate oxidase homolog 6 OS=Arabidopsis thaliana GN=At1g04350 PE=2 SV=1//1.14461e-104
Cla003423	0.882957	119.2	-7.0768	3.0384e-16	4.0595e-13	down	-//-
Cla003478	690.934	1539.43	-1.1558	0.00020971	0.013427	down	sp|Q9SU30|CPR30_ARATH F-box protein CPR30 OS=Arabidopsis thaliana GN=CPR30 PE=1 SV=2//7.66722e-23
Cla003610	13.4099	77.5127	-2.5311	0.0001294	0.0093618	down	sp|P11965|PERX_TOBAC Lignin-forming anionic peroxidase OS=Nicotiana tabacum PE=2 SV=1//3.15931e-71
Cla003674	963.185	2100.22	-1.1247	0.00020535	0.013275	down	-//-
Cla003984	40.768	258.149	-2.6627	1.0614e-07	2.4733e-05	down	sp|Q9SSE8|GLYT1_ARATH Probable glycosyltransferase At3g07620 OS=Arabidopsis thaliana GN=At3g07620 PE=3 SV=1//2.04469e-21
Cla004017	456.228	1109.94	-1.2827	6.8271e-05	0.0056075	down	sp|P52409|E13B_WHEAT Glucan endo-1,3-beta-glucosidase OS=Triticum aestivum GN=GLC1 PE=2 SV=1//6.13001e-146
Cla004031	1305.33	2620.48	-1.0054	0.0011076	0.045862	down	sp|Q9AT35|RL23A_DAUCA 60S ribosomal protein L23a OS=Daucus carota GN=RPL23A PE=2 SV=1//1.0172e-80
Cla004282	3219.27	6345.15	-0.97892	0.001111	0.045909	down	sp|Q8LHP0|ELOF1_ORYSJ Transcription elongation factor 1 homolog OS=Oryza sativa subsp. japonica GN=Os07g0631100 PE=3 SV=1//5.78821e-44
Cla004301	42.0266	133.951	-1.6723	0.00080396	0.036566	down	-//-
Cla004358	431.211	1003.62	-1.2187	0.00073401	0.0345	down	sp|Q9C6I4|G2OX7_ARATH Gibberellin 2-beta-dioxygenase 7 OS=Arabidopsis thaliana GN=GA2OX7 PE=1 SV=1//6.35091e-06
Cla004361	84.9252	347.471	-2.0326	1.6563e-07	3.6882e-05	down	sp|Q8RX37|P2C02_ARATH Probable protein phosphatase 2C 2 OS=Arabidopsis thaliana GN=At1g07160 PE=2 SV=1//1.54126e-107
Cla004443	335.526	727.413	-1.1164	0.00095562	0.041719	down	sp|Q9VR89|PNO1_DROME RNA-binding protein pno1 OS=Drosophila melanogaster GN=l(1)G0004 PE=2 SV=1//6.72967e-90
Cla004466	1675.96	3484.15	-1.0558	0.00043857	0.023009	down	sp|Q8RXL8|Y1689_ARATH Uncharacterized membrane protein At1g06890 OS=Arabidopsis thaliana GN=At1g06890 PE=1 SV=1//1.69392e-26
Cla004568	0.961685	34.8827	-5.1808	0.00058436	0.028775	down	sp|P30236|HSP41_SOYBN 22.0 kDa class IV heat shock protein OS=Glycine max GN=HSP22.0 PE=3 SV=1//3.29815e-27
Cla004900	338.485	812.584	-1.2634	0.00017802	0.011853	down	sp|Q8BTE0|SDHF4_MOUSE Succinate dehydrogenase assembly factor 4, mitochondrial OS=Mus musculus GN=Sdhaf4 PE=3 SV=2//1.54519e-11
Cla004909	479.627	3913.01	-3.0283	2.0675e-06	0.00030921	down	sp|Q5NAZ9|SWT3B_ORYSJ Bidirectional sugar transporter SWEET3b OS=Oryza sativa subsp. japonica GN=SWEET3B PE=3 SV=2//9.34662e-42
Cla004910	92.3903	253.705	-1.4573	0.00025534	0.015554	down	sp|Q8GV05|TRY_ARATH Transcription factor TRY OS=Arabidopsis thaliana GN=TRY PE=1 SV=1//1.71441e-33
Cla004931	740.419	2057.52	-1.4745	4.497e-05	0.0041342	down	sp|Q6AZT2|SPAST_XENLA Spastin OS=Xenopus laevis GN=spast PE=2 SV=1//9.8352e-70
Cla004962	185.487	512.381	-1.4659	2.7229e-05	0.0027871	down	sp|Q9SV84|NIP51_ARATH Probable aquaporin NIP5-1 OS=Arabidopsis thaliana GN=NIP5-1 PE=2 SV=1//1.29915e-161
Cla005012	78.6836	394.724	-2.3267	4.9749e-09	1.445e-06	down	sp|O81635|ATK4_ARATH Kinesin-4 OS=Arabidopsis thaliana GN=ATK4 PE=1 SV=2//1.1365e-32
Cla005053	476.688	1037.34	-1.1218	0.00037356	0.020399	down	sp|Q9LQR0|LBD1_ARATH LOB domain-containing protein 1 OS=Arabidopsis thaliana GN=LBD1 PE=2 SV=1//4.20901e-63
Cla005127	7929.7	22783.7	-1.5227	0.0010516	0.044256	down	sp|P24465|C71A1_PERAE Cytochrome P450 71A1 OS=Persea americana GN=CYP71A1 PE=1 SV=2//3.17622e-166
Cla005194	781.897	1723.25	-1.1401	0.0008507	0.038226	down	-//-
Cla005373	316.96	851.032	-1.4249	8.9528e-06	0.0010874	down	-//-
Cla005645	1028.14	2572.4	-1.3231	0.00090271	0.039936	down	sp|P11890|HS23C_OXYRB Small heat shock protein, chloroplastic OS=Oxybasis rubra GN=HSP23 PE=2 SV=1//1.19148e-48
Cla005663	1199.99	4979.14	-2.0529	3.4162e-11	1.6699e-08	down	sp|Q05085|PTR7_ARATH Protein NRT1/ PTR FAMILY 6.3 OS=Arabidopsis thaliana GN=NPF6.3 PE=1 SV=1//1.70275e-64
Cla005664	1975.27	8730.83	-2.1441	2.2045e-12	1.4252e-09	down	sp|Q05085|PTR7_ARATH Protein NRT1/ PTR FAMILY 6.3 OS=Arabidopsis thaliana GN=NPF6.3 PE=1 SV=1//2.37516e-159
Cla005682	5997.85	17465.9	-1.542	1.545e-07	3.479e-05	down	-//-
Cla005703	0	23.9702	#NAME?	5.7884e-05	0.0049155	down	-//-
Cla005802	196.105	592.525	-1.5953	1.4839e-05	0.0015989	down	sp|Q9XID3|Y1343_ARATH G-type lectin S-receptor-like serine/threonine-protein kinase At1g34300 OS=Arabidopsis thaliana GN=At1g34300 PE=2 SV=1//1.18653e-99
Cla005846	145.499	371.915	-1.354	0.00024327	0.015141	down	sp|P0AC62|GLRX3_ECOLI Glutaredoxin-3 OS=Escherichia coli (strain K12) GN=grxC PE=1 SV=2//2.35518e-07
Cla005970	138.211	832.125	-2.5899	4.3137e-12	2.5722e-09	down	sp|Q84TE6|NAC22_ARATH NAC domain-containing protein 21/22 OS=Arabidopsis thaliana GN=NAC021 PE=1 SV=2//2.89452e-53
Cla006068	2081.32	4742.57	-1.1882	4.3481e-05	0.004053	down	sp|P93051|ERDL7_ARATH Sugar transporter ERD6-like 7 OS=Arabidopsis thaliana GN=At2g48020 PE=2 SV=2//0
Cla006070	13.5635	76.2658	-2.4913	0.00019088	0.012502	down	-//-
Cla006123	41932.9	94406.7	-1.1708	0.0007151	0.03388	down	sp|Q94A08|RFS2_ARATH Probable galactinol--sucrose galactosyltransferase 2 OS=Arabidopsis thaliana GN=RFS2 PE=2 SV=2//0
Cla006133	127.544	337.75	-1.405	0.00022522	0.014284	down	sp|Q9FLX5|AB8G_ARATH ABC transporter G family member 8 OS=Arabidopsis thaliana GN=ABCG8 PE=2 SV=1//0
Cla006147	1326.81	3713.31	-1.4847	1.2092e-06	0.000193	down	sp|Q84WV9|QPCT_ARATH Glutaminyl-peptide cyclotransferase OS=Arabidopsis thaliana GN=QCT PE=1 SV=1//3.67868e-109
Cla006196	2174.87	4818.13	-1.1475	0.00047063	0.024309	down	sp|Q9XH44|CET1_TOBAC CEN-like protein 1 OS=Nicotiana tabacum GN=CET1 PE=2 SV=1//4.30646e-46
Cla006266	64.1852	728.992	-3.5056	5.3769e-11	2.506e-08	down	sp|P17407|21KD_DAUCA 21 kDa protein OS=Daucus carota PE=2 SV=1//3.41452e-46
Cla006379	181.928	616.445	-1.7606	6.2713e-07	0.00010835	down	sp|F8WKW1|UGT2_GARJA 7-deoxyloganetin glucosyltransferase OS=Gardenia jasminoides GN=UGT85A24 PE=1 SV=1//0
Cla006537	126.635	408.441	-1.6895	6.6943e-06	0.00084377	down	sp|Q9LZL3|PCS1L_ARATH Aspartic proteinase PCS1 OS=Arabidopsis thaliana GN=PCS1 PE=2 SV=1//7.26612e-120
Cla006655	3273.95	12915.4	-1.98	2.3829e-06	0.00034074	down	sp|F8WKW0|UGT1_GARJA Crocetin glucosyltransferase, chloroplastic OS=Gardenia jasminoides GN=UGT75L6 PE=1 SV=1//1.33722e-163
Cla006750	1690.91	3965.84	-1.2298	4.5767e-05	0.0041692	down	-//-
Cla006860	159.463	426.398	-1.419	0.00010942	0.0080917	down	sp|Q5NDL0|EOGT_RAT EGF domain-specific O-linked N-acetylglucosamine transferase OS=Rattus norvegicus GN=Eogt PE=2 SV=1//7.98384e-09
Cla007008	768.976	1905.01	-1.3088	2.8909e-05	0.0028968	down	sp|Q9M1B9|SCRK4_ARATH Probable fructokinase-4 OS=Arabidopsis thaliana GN=At3g59480 PE=2 SV=1//0
Cla007265	4375.49	8711.65	-0.9935	0.000806	0.036566	down	sp|Q6DEL1|S38A7_DANRE Putative sodium-coupled neutral amino acid transporter 7 OS=Danio rerio GN=slc38a7 PE=2 SV=1//3.09176e-16
Cla007318	34.7977	182.338	-2.3896	6.2228e-07	0.00010835	down	sp|Q9XIN1|ALMT7_ARATH Aluminum-activated malate transporter 7 OS=Arabidopsis thaliana GN=ALMT7 PE=3 SV=1//2.68912e-10
Cla007393	226.246	626.82	-1.4702	2.349e-05	0.0024519	down	sp|O81832|Y4729_ARATH G-type lectin S-receptor-like serine/threonine-protein kinase At4g27290 OS=Arabidopsis thaliana GN=At4g27290 PE=3 SV=4//0
Cla007400	1466.62	4056.37	-1.4677	5.9226e-07	0.00010552	down	sp|Q84P21|4CLL5_ARATH 4-coumarate--CoA ligase-like 5 OS=Arabidopsis thaliana GN=4CLL5 PE=1 SV=2//0
Cla007535	818.334	3445.9	-2.0741	4.0649e-08	1.039e-05	down	sp|Q9LIK9|APS1_ARATH ATP sulfurylase 1, chloroplastic OS=Arabidopsis thaliana GN=APS1 PE=1 SV=1//0
Cla007547	433.893	1004.7	-1.2114	0.00015633	0.010803	down	sp|Q9FLG2|MRS22_ARATH Magnesium transporter MRS2-2 OS=Arabidopsis thaliana GN=MRS2-2 PE=2 SV=1//0
Cla007669	6678.27	16953.9	-1.3441	4.0314e-06	0.00054143	down	sp|Q9LYT3|TT12_ARATH Protein TRANSPARENT TESTA 12 OS=Arabidopsis thaliana GN=TT12 PE=2 SV=1//5.58925e-119
Cla007678	116.521	781.083	-2.7449	1.3957e-08	3.8848e-06	down	-//-
Cla007966	345.963	2636.05	-2.9297	7.5108e-14	6.842e-11	down	-//-
Cla008004	103.191	1980.04	-4.2621	2.8521e-08	7.521e-06	down	sp|Q8RWD0|COL16_ARATH Zinc finger protein CONSTANS-LIKE 16 OS=Arabidopsis thaliana GN=COL16 PE=2 SV=2//7.70162e-75
Cla008067	178.535	417.051	-1.224	0.0008599	0.038497	down	sp|F4J3G5|CTPA3_ARATH Carboxyl-terminal-processing peptidase 3, chloroplastic OS=Arabidopsis thaliana GN=CTPA3 PE=3 SV=1//0
Cla008212	3829.06	8331.21	-1.1215	0.0001707	0.011557	down	sp|Q9LNW3|P2C03_ARATH Protein phosphatase 2C 3 OS=Arabidopsis thaliana GN=AIP1 PE=1 SV=1//3.74011e-118
Cla008264	144.824	813.611	-2.49	6.0291e-10	2.0575e-07	down	sp|Q9LRQ8|PMAT2_ARATH Phenolic glucoside malonyltransferase 2 OS=Arabidopsis thaliana GN=PMAT2 PE=1 SV=1//1.91544e-92
Cla008277	18.5378	193.865	-3.3865	5.9414e-11	2.7062e-08	down	-//-
Cla008454	816.672	2440.3	-1.5792	3.5638e-07	7.0716e-05	down	sp|Q6NQG7|ATL78_ARATH RING-H2 finger protein ATL78 OS=Arabidopsis thaliana GN=ATL78 PE=2 SV=1//1.79143e-54
Cla008489	363.84	896.857	-1.3016	0.00031741	0.018385	down	sp|Q5XF57|Y5576_ARATH Probable receptor-like serine/threonine-protein kinase At5g57670 OS=Arabidopsis thaliana GN=At5g57670 PE=2 SV=1//1.22833e-71
Cla008553	2366.09	4909.99	-1.0532	0.00034532	0.019331	down	sp|Q42438|CDPK8_ARATH Calcium-dependent protein kinase 8 OS=Arabidopsis thaliana GN=CPK8 PE=1 SV=1//0
Cla008561	2378.73	4870.29	-1.0338	0.0003857	0.020891	down	sp|Q9S9N9|CCR1_ARATH Cinnamoyl-CoA reductase 1 OS=Arabidopsis thaliana GN=CCR1 PE=1 SV=1//1.10898e-91
Cla008580	608.644	2901.67	-2.2532	1.3626e-05	0.0015171	down	sp|Q8RWL5|CLT3_ARATH Protein CLT3, chloroplastic OS=Arabidopsis thaliana GN=CLT3 PE=2 SV=1//1.898e-133
Cla008681	1631.21	3372.66	-1.0479	0.00061642	0.030131	down	sp|Q9FGP9|RER1_ARATH Protein RETICULATA-RELATED 1 OS=Arabidopsis thaliana GN=RER1 PE=2 SV=1//2.00071e-163
Cla008724	1138.15	5128.01	-2.1717	7.982e-06	0.00098745	down	sp|P84527|KIWEL_ACTDE Kiwellin OS=Actinidia deliciosa PE=1 SV=1//2.67974e-83
Cla008765	1025.83	3310.81	-1.6904	2.0536e-06	0.00030921	down	sp|Q9LTC0|Y5707_ARATH Probable receptor-like protein kinase At5g47070 OS=Arabidopsis thaliana GN=At5g47070 PE=1 SV=1//3.98102e-147
Cla008810	12.3127	128.521	-3.3838	3.3843e-05	0.0033086	down	-//-
Cla008827	815.647	1651.06	-1.0174	0.0011873	0.047797	down	sp|Q9LFD5|BPA1_ARATH Binding partner of ACD11 1 OS=Arabidopsis thaliana GN=BPA1 PE=1 SV=1//4.36997e-90
Cla009235	709.47	2710.8	-1.9339	5.6172e-10	1.975e-07	down	sp|Q9FGZ4|WRK48_ARATH Probable WRKY transcription factor 48 OS=Arabidopsis thaliana GN=WRKY48 PE=2 SV=1//4.8873e-43
Cla009332	35264.8	79998.7	-1.1817	5.6388e-05	0.0048293	down	sp|Q8VYW2|BAM9_ARATH Inactive beta-amylase 9 OS=Arabidopsis thaliana GN=BAM9 PE=2 SV=1//0
Cla009537	327.526	816.776	-1.3183	0.00020881	0.013423	down	sp|Q3EBC8|DCL2_ARATH Endoribonuclease Dicer homolog 2 OS=Arabidopsis thaliana GN=At3g03300 PE=1 SV=2//6.42421e-89
Cla009539	727.232	1623.71	-1.1588	0.00037739	0.020514	down	sp|Q3EBC8|DCL2_ARATH Endoribonuclease Dicer homolog 2 OS=Arabidopsis thaliana GN=At3g03300 PE=1 SV=2//0
Cla009639	20.3163	571.67	-4.8145	9.3327e-28	2.672e-24	down	-//-
Cla009674	50.3556	157.711	-1.6471	0.00079416	0.03641	down	sp|Q6NMR9|GDL84_ARATH GDSL esterase/lipase At5g45920 OS=Arabidopsis thaliana GN=At5g45920 PE=2 SV=1//2.11951e-120
Cla009675	1568.82	3151.08	-1.0062	0.0011785	0.047688	down	sp|P51850|PDC1_PEA Pyruvate decarboxylase 1 OS=Pisum sativum GN=PDC1 PE=2 SV=1//0
Cla009846	1318.42	4067.26	-1.6252	4.2499e-08	1.0647e-05	down	sp|Q9SVG4|RETOL_ARATH Reticuline oxidase-like protein OS=Arabidopsis thaliana GN=At4g20830 PE=1 SV=2//0
Cla009946	356.961	761.758	-1.0936	0.0011936	0.047851	down	sp|F4HSD4|OBGM_ARATH Probable GTP-binding protein OBGM, mitochondrial OS=Arabidopsis thaliana GN=ATOBGM PE=2 SV=1//1.46965e-163
Cla010004	174.123	539.048	-1.6303	4.1047e-06	0.00054479	down	-//-
Cla010058	67.9572	1014.07	-3.8994	2.7315e-05	0.0027871	down	sp|P04635|LIP_STAHY Lipase OS=Staphylococcus hyicus GN=lip PE=1 SV=1//6.69865e-24
Cla010070	116.767	298.793	-1.3555	0.00067785	0.032656	down	sp|Q9LDE3|FBK9_ARATH F-box/kelch-repeat protein At1g23390 OS=Arabidopsis thaliana GN=At1g23390 PE=2 SV=1//1.3739e-71
Cla010095	63.5619	229.315	-1.8511	0.00014829	0.010437	down	sp|O80742|PUB19_ARATH U-box domain-containing protein 19 OS=Arabidopsis thaliana GN=PUB19 PE=2 SV=1//6.59859e-175
Cla010146	3551.14	8034.26	-1.1779	7.1658e-05	0.0058616	down	sp|Q8RX77|PTR21_ARATH Protein NRT1/ PTR FAMILY 2.13 OS=Arabidopsis thaliana GN=NPF2.13 PE=1 SV=1//6.54868e-103
Cla010147	7518.06	17326.8	-1.2046	4.3753e-05	0.0040595	down	sp|Q8RX77|PTR21_ARATH Protein NRT1/ PTR FAMILY 2.13 OS=Arabidopsis thaliana GN=NPF2.13 PE=1 SV=1//4.29528e-113
Cla010186	0.712531	49.0457	-6.105	0.00042773	0.022512	down	sp|P80022|RNLE_SOLLC Extracellular ribonuclease LE OS=Solanum lycopersicum PE=1 SV=2//2.716e-108
Cla010199	290.335	1275.68	-2.1355	8.4381e-11	3.7579e-08	down	-//-
Cla010223	341.463	768.206	-1.1698	0.00033323	0.019081	down	-//-
Cla010284	302.088	676.657	-1.1635	0.00040377	0.021752	down	-//-
Cla010285	464.778	1131.63	-1.2838	0.00042468	0.022456	down	sp|O80462|XLG1_ARATH Extra-large guanine nucleotide-binding protein 1 OS=Arabidopsis thaliana GN=XLG1 PE=1 SV=2//3.11346e-06
Cla010291	53.3848	200.12	-1.9064	2.7171e-05	0.0027871	down	sp|Q67YI6|ATL65_ARATH RING-H2 finger protein ATL65 OS=Arabidopsis thaliana GN=ATL65 PE=2 SV=2//2.42622e-70
Cla010341	210.121	572.228	-1.4454	5.3778e-05	0.0047003	down	sp|Q00466|HAT7_ARATH Homeobox-leucine zipper protein HAT7 OS=Arabidopsis thaliana GN=HAT7 PE=2 SV=4//1.92028e-82
Cla010456	56.1405	1262.48	-4.4911	3.4796e-33	1.7433e-29	down	sp|P79051|RHP16_SCHPO ATP-dependent helicase rhp16 OS=Schizosaccharomyces pombe (strain 972 / ATCC 24843) GN=rhp16 PE=3 SV=2//2.80358e-25
Cla010471	209.079	475.085	-1.1841	0.00086489	0.038579	down	-//-
Cla010695	541.225	1495.9	-1.4667	3.5419e-06	0.00048288	down	sp|Q38946|DHE2_ARATH Glutamate dehydrogenase 2 OS=Arabidopsis thaliana GN=GDH2 PE=1 SV=1//0
Cla010724	167.032	387.12	-1.2127	0.0011877	0.047797	down	sp|Q07423|HEX6_RICCO Hexose carrier protein HEX6 OS=Ricinus communis GN=HEX6 PE=2 SV=1//0
Cla010751	1646.32	12451	-2.9189	4.7093e-09	1.3879e-06	down	-//-
Cla010820	68.1305	200.03	-1.5538	0.00033899	0.019099	down	-//-
Cla010865	517.117	1292.93	-1.3221	3.9449e-05	0.0037827	down	-//-
Cla011065	2828.57	5765.66	-1.0274	0.0005356	0.027106	down	sp|Q94F62|BAK1_ARATH BRASSINOSTEROID INSENSITIVE 1-associated receptor kinase 1 OS=Arabidopsis thaliana GN=BAK1 PE=1 SV=2//1.01672e-66
Cla011131	10191.8	20704.6	-1.0225	0.00034992	0.019479	down	sp|P13708|SUSY_SOYBN Sucrose synthase OS=Glycine max GN=SS PE=1 SV=2//0
Cla011244	576.274	4061.85	-2.8173	7.0325e-07	0.00011843	down	sp|Q8H1S0|MIOX4_ARATH Inositol oxygenase 4 OS=Arabidopsis thaliana GN=MIOX4 PE=2 SV=1//4.13508e-132
Cla011351	847.559	2189.45	-1.3692	1.3948e-05	0.0015444	down	sp|Q680C0|GDL62_ARATH GDSL esterase/lipase At4g10955 OS=Arabidopsis thaliana GN=At4g10955 PE=2 SV=1//5.80765e-153
Cla011381	80.8451	212.977	-1.3975	0.0011952	0.047851	down	-//-
Cla011414	1437.03	4422.74	-1.6218	0.00030363	0.017845	down	-//-
Cla011415	0.356266	62.0298	-7.4439	0.00049115	0.025239	down	-//-
Cla011457	5223.1	11686.4	-1.1619	0.00015104	0.010547	down	sp|O48646|GPX6_ARATH Probable phospholipid hydroperoxide glutathione peroxidase 6, mitochondrial OS=Arabidopsis thaliana GN=GPX6 PE=2 SV=2//5.71977e-103
Cla011545	6.89431	49.3726	-2.8402	0.00055047	0.027593	down	sp|Q9SD85|F3PH_ARATH Flavonoid 3&apos;-monooxygenase OS=Arabidopsis thaliana GN=CYP75B1 PE=1 SV=1//4.51966e-111
Cla011573	132.881	706.921	-2.4114	2.7707e-11	1.3882e-08	down	sp|P14009|14KD_DAUCA 14 kDa proline-rich protein DC2.15 OS=Daucus carota PE=2 SV=1//1.91912e-25
Cla011657	143.698	380.418	-1.4045	0.00015947	0.010933	down	-//-
Cla011745	17.8248	80.7966	-2.1804	0.00097408	0.041982	down	-//-
Cla011809	61.4942	174.659	-1.506	0.0011729	0.047678	down	-//-
Cla012012	5.23687	100.774	-4.2663	0.00058199	0.028728	down	sp|P20144|WUN1_SOLTU Wound-induced protein 1 OS=Solanum tuberosum GN=WUN1 PE=2 SV=1//5.77871e-14
Cla012094	383.706	868.779	-1.179	0.0002943	0.017502	down	sp|P34893|CH10_ARATH 10 kDa chaperonin OS=Arabidopsis thaliana GN=CPN10 PE=3 SV=1//3.23137e-42
Cla012211	25096.7	48707.5	-0.95665	0.00070058	0.03335	down	sp|Q8RX87|RFS6_ARATH Probable galactinol--sucrose galactosyltransferase 6 OS=Arabidopsis thaliana GN=RFS6 PE=2 SV=2//0
Cla012350	73848.3	253138	-1.7773	1.8851e-09	5.8122e-07	down	sp|Q08655|ASR1_SOLLC Abscisic stress-ripening protein 1 OS=Solanum lycopersicum GN=ASR1 PE=2 SV=1//4.07873e-07
Cla012532	127.956	424.374	-1.7297	4.5537e-06	0.00058275	down	sp|Q9XG77|PSA6_TOBAC Proteasome subunit alpha type-6 OS=Nicotiana tabacum GN=PAA1 PE=2 SV=1//1.14291e-173
Cla012547	6.717	208.787	-4.9581	1.4686e-17	2.1023e-14	down	sp|Q9FLN0|GLIP1_ARATH GDSL esterase/lipase 1 OS=Arabidopsis thaliana GN=GLIP1 PE=1 SV=1//3.2557e-108
Cla012953	1554.91	3356.1	-1.11	0.00020082	0.013067	down	sp|Q7XJJ7|FAAH_ARATH Fatty acid amide hydrolase OS=Arabidopsis thaliana GN=FAAH PE=1 SV=1//0
Cla012972	69.7681	461.708	-2.7263	6.9896e-12	3.8911e-09	down	sp|Q9M9M4|CSLD3_ARATH Cellulose synthase-like protein D3 OS=Arabidopsis thaliana GN=CSLD3 PE=1 SV=1//0
Cla012997	2445.3	4858.09	-0.99038	0.00069808	0.03335	down	sp|Q8LDS5|THO7A_ARATH THO complex subunit 7A OS=Arabidopsis thaliana GN=THO7A PE=1 SV=1//6.90097e-106
Cla013025	441.411	1104.91	-1.3237	4.9242e-05	0.0044056	down	sp|Q38898|AKT2_ARATH Potassium channel AKT2/3 OS=Arabidopsis thaliana GN=AKT2 PE=1 SV=1//5.94838e-24
Cla013149	1397.76	3718.63	-1.4116	2.3399e-06	0.00033736	down	-//-
Cla013212	5989.25	15341.6	-1.357	4.9685e-05	0.0044255	down	sp|Q42899|GLNA1_LOTJA Glutamine synthetase cytosolic isozyme OS=Lotus japonicus GN=GLN1 PE=2 SV=2//0
Cla013231	5.10274	986.423	-7.5948	4.4953e-45	9.009e-41	down	-//-
Cla013410	80.7154	445.629	-2.4649	0.00056415	0.028055	down	sp|A7NY33|PER4_VITVI Peroxidase 4 OS=Vitis vinifera GN=GSVIVT00023967001 PE=1 SV=1//4.1921e-146
Cla013437	1268.74	2722.7	-1.1016	0.00018081	0.01193	down	sp|Q9LS40|ASPG1_ARATH Protein ASPARTIC PROTEASE IN GUARD CELL 1 OS=Arabidopsis thaliana GN=ASPG1 PE=1 SV=1//5.81997e-31
Cla013687	4081.07	8768.74	-1.1034	0.00015046	0.010543	down	sp|Q8S9H7|DIV_ANTMA Transcription factor DIVARICATA OS=Antirrhinum majus GN=DIVARICATA PE=2 SV=1//1.05784e-51
Cla013755	86.5562	682.369	-2.9788	8.9509e-16	9.9658e-13	down	sp|P47082|AVT1_YEAST Vacuolar amino acid transporter 1 OS=Saccharomyces cerevisiae (strain ATCC 204508 / S288c) GN=AVT1 PE=1 SV=1//9.15088e-35
Cla013835	18.3816	743.97	-5.3389	2.1754e-05	0.0022826	down	-//-
Cla013839	163.365	906.626	-2.4724	1.7858e-12	1.193e-09	down	-//-
Cla013941	968.532	1963.56	-1.0196	0.00083233	0.037569	down	sp|Q8LLE5|FPP_SOLLC Filament-like plant protein (Fragment) OS=Solanum lycopersicum GN=FPP PE=1 SV=1//2.36841e-45
Cla014043	2.85012	57.1543	-4.3258	1.1711e-06	0.00019082	down	sp|Q9SZG3|VQ29_ARATH VQ motif-containing protein 29 OS=Arabidopsis thaliana GN=VQ29 PE=2 SV=1//1.03106e-09
Cla014045	36.5621	839.406	-4.5209	7.5004e-13	5.3684e-10	down	sp|Q9FHP1|ACR1_ARATH ACT domain-containing protein ACR1 OS=Arabidopsis thaliana GN=ACR1 PE=2 SV=1//4.79655e-175
Cla014081	1350.72	3340.47	-1.3063	1.9093e-05	0.0020139	down	-//-
Cla014199	390.443	838.109	-1.102	0.00068435	0.03289	down	sp|Q55BF2|NMD3_DICDI 60S ribosomal export protein NMD3 OS=Dictyostelium discoideum GN=nmd3 PE=3 SV=1//1.0759e-148
Cla014291	0	19.6377	#NAME?	0.00033741	0.019099	down	sp|P50699|TLPH_ARATH Thaumatin-like protein OS=Arabidopsis thaliana GN=At1g18250 PE=2 SV=2//1.59498e-64
Cla014338	150.437	436.191	-1.5358	2.7397e-05	0.0027871	down	sp|P36907|CHIX_PEA Endochitinase OS=Pisum sativum PE=2 SV=1//2.07242e-143
Cla014464	33.862	117.778	-1.7983	0.00070698	0.033575	down	sp|Q94B38|GPT2_ARATH Glucose-6-phosphate/phosphate translocator 2, chloroplastic OS=Arabidopsis thaliana GN=GPT2 PE=2 SV=2//8.33893e-175
Cla014475	141.249	752.127	-2.4127	6.1795e-10	2.064e-07	down	sp|Q9T0J1|CRK26_ARATH Cysteine-rich receptor-like protein kinase 26 OS=Arabidopsis thaliana GN=CRK26 PE=2 SV=1//0
Cla014619	47.3741	329.308	-2.7973	1.551e-09	4.9339e-07	down	sp|Q8LGD1|SP1L5_ARATH Protein SPIRAL1-like 5 OS=Arabidopsis thaliana GN=SP1L5 PE=2 SV=1//1.14193e-17
Cla014625	1040.57	2154.53	-1.05	0.00059001	0.028981	down	sp|Q9MAP7|SBT35_ARATH Subtilisin-like protease SBT3.5 OS=Arabidopsis thaliana GN=SBT3.5 PE=1 SV=1//0
Cla015028	1123.85	2812.11	-1.3232	0.00033613	0.019099	down	sp|P13603|ADH1_TRIRP Alcohol dehydrogenase 1 OS=Trifolium repens GN=ADH1 PE=2 SV=1//0
Cla015505	667.472	2111.69	-1.6616	3.992e-05	0.0038097	down	sp|P83948|PME3_CITSI Pectinesterase 3 OS=Citrus sinensis PE=1 SV=1//0
Cla015658	94.3184	559.589	-2.5688	0.00010195	0.007739	down	-//-
Cla015802	351.856	998.299	-1.5045	5.2312e-05	0.0045982	down	sp|O04590|PPR88_ARATH Pentatricopeptide repeat-containing protein At1g62260, mitochondrial OS=Arabidopsis thaliana GN=PCMP-E10 PE=2 SV=1//0
Cla015815	1623.29	3702.28	-1.1895	5.4524e-05	0.0047303	down	sp|Q9I0Q0|PQSH_PSEAE 2-heptyl-3-hydroxy-4(1H)-quinolone synthase OS=Pseudomonas aeruginosa (strain ATCC 15692 / PAO1 / 1C / PRS 101 / LMG 12228) GN=pqsH PE=3 SV=1//4.95741e-17
Cla015919	1440.29	3508.79	-1.2846	1.2056e-05	0.0013728	down	sp|Q58FS3|RAD_ANTMA Transcription factor RADIALIS OS=Antirrhinum majus GN=RAD PE=1 SV=1//3.4223e-33
Cla015920	177.008	545.173	-1.6229	3.2738e-06	0.00045249	down	sp|Q58FS3|RAD_ANTMA Transcription factor RADIALIS OS=Antirrhinum majus GN=RAD PE=1 SV=1//3.19064e-30
Cla015936	643.963	1395.23	-1.1155	0.00034958	0.019479	down	sp|P17772|OSS2_PEA Organ-specific protein S2 OS=Pisum sativum PE=2 SV=1//1.0582e-13
Cla015937	37438.4	210983	-2.4945	2.8572e-10	1.0804e-07	down	sp|P17772|OSS2_PEA Organ-specific protein S2 OS=Pisum sativum PE=2 SV=1//9.61258e-08
Cla015976	150.278	385.955	-1.3608	0.00020896	0.013423	down	-//-
Cla015999	721.822	1794.81	-1.3141	3.1413e-05	0.0031056	down	-//-
Cla016029	19.1852	169.659	-3.1446	0.00012112	0.0088269	down	sp|Q9AT54|SCGT_TOBAC Scopoletin glucosyltransferase OS=Nicotiana tabacum GN=TOGT1 PE=1 SV=1//0
Cla016048	42.6468	236.66	-2.4723	4.2078e-06	0.00055077	down	sp|Q2KNL5|CADH1_OCIBA Cinnamyl alcohol dehydrogenase 1 OS=Ocimum basilicum GN=CAD1 PE=1 SV=1//0
Cla016054	3712.89	14011.4	-1.916	1.1156e-10	4.8602e-08	down	sp|Q9MB73|LGT_CITUN Limonoid UDP-glucosyltransferase OS=Citrus unshiu PE=2 SV=1//3.11853e-174
Cla016059	670.804	1735.89	-1.3717	1.2608e-05	0.0014167	down	sp|Q71DJ5|LIP1_ARATH Triacylglycerol lipase 1 OS=Arabidopsis thaliana GN=LIP1 PE=1 SV=1//4.36317e-151
Cla016134	121.364	430.436	-1.8265	1.4839e-05	0.0015989	down	sp|Q9LPJ2|CX6BL_ARATH Putative cytochrome c oxidase subunit 6b-like OS=Arabidopsis thaliana GN=At1g32710 PE=3 SV=2//1.52251e-13
Cla016152	1265.31	3007.37	-1.249	0.00014843	0.010437	down	sp|Q42581|KPRS1_ARATH Ribose-phosphate pyrophosphokinase 1, chloroplastic OS=Arabidopsis thaliana GN=PRS1 PE=2 SV=2//0
Cla016227	3291.14	8122.27	-1.3033	4.7582e-05	0.0043054	down	sp|Q8L586|Y4958_ARATH Uncharacterized membrane protein At4g09580 OS=Arabidopsis thaliana GN=At4g09580 PE=1 SV=1//1.17752e-113
Cla016257	266.051	665.563	-1.3229	0.00023183	0.014519	down	sp|Q06915|EA6_ARATH Probable glucan endo-1,3-beta-glucosidase A6 OS=Arabidopsis thaliana GN=A6 PE=2 SV=1//0
Cla016269	992.989	3826.45	-1.9462	9.9634e-05	0.0075923	down	-//-
Cla016287	29831	72191.6	-1.275	0.00031046	0.01814	down	sp|Q04644|ACCO1_CUCME 1-aminocyclopropane-1-carboxylate oxidase 1 OS=Cucumis melo GN=ACO1 PE=2 SV=1//0
Cla016474	104.703	348.889	-1.7365	7.5077e-06	0.00093455	down	sp|Q6NKX1|PROD2_ARATH Proline dehydrogenase 2, mitochondrial OS=Arabidopsis thaliana GN=POX2 PE=2 SV=1//0
Cla016563	2119.71	4778.73	-1.1728	6.5074e-05	0.005389	down	-//-
Cla016567	409.307	1653.54	-2.0143	0.00064306	0.03113	down	sp|E1U332|ALL12_OLEEU Isoflavone reductase-like protein OS=Olea europaea PE=1 SV=1//9.86901e-152
Cla016568	647.069	1357.83	-1.0693	0.00069926	0.03335	down	sp|E1U332|ALL12_OLEEU Isoflavone reductase-like protein OS=Olea europaea PE=1 SV=1//6.74085e-159
Cla016703	106.538	344.66	-1.6938	1.0144e-05	0.0012029	down	-//-
Cla016748	246.478	526.424	-1.0948	0.0011302	0.046509	down	sp|Q6NKW9|E138_ARATH Glucan endo-1,3-beta-glucosidase 8 OS=Arabidopsis thaliana GN=At1g64760 PE=1 SV=2//0
Cla016762	72.7435	360.557	-2.3093	0.0010107	0.043114	down	sp|Q9FK16|AGP22_ARATH Arabinogalactan peptide 22 OS=Arabidopsis thaliana GN=AGP22 PE=3 SV=1//8.11701e-06
Cla016876	124.789	953.783	-2.9342	1.6166e-05	0.0017234	down	sp|Q9ZVF3|ML328_ARATH MLP-like protein 328 OS=Arabidopsis thaliana GN=MLP328 PE=2 SV=1//6.32482e-32
Cla016903	6.69823	65.0304	-3.2793	2.7551e-05	0.0027887	down	sp|Q9FRH3|CAP13_ARATH Putative clathrin assembly protein At1g25240 OS=Arabidopsis thaliana GN=At1g25240 PE=3 SV=1//9.99898e-116
Cla017019	1072.37	2430.03	-1.1802	0.00015745	0.010844	down	sp|Q66HG4|GALM_RAT Aldose 1-epimerase OS=Rattus norvegicus GN=Galm PE=1 SV=1//6.13249e-84
Cla017152	598.984	1653.82	-1.4652	1.4801e-05	0.0015989	down	sp|A7LXU3|BGH3B_BACO1 Beta-glucosidase BoGH3B OS=Bacteroides ovatus (strain ATCC 8483 / DSM 1896 / JCM 5824 / NCTC 11153) GN=BACOVA_02659 PE=1 SV=1//1.01472e-80
Cla017153	4023.23	11526.9	-1.5186	3.7098e-07	7.2891e-05	down	-//-
Cla017214	41.8893	324.97	-2.9557	8.1558e-12	4.3013e-09	down	sp|Q42381|HLS1_ARATH Probable N-acetyltransferase HLS1 OS=Arabidopsis thaliana GN=HLS1 PE=1 SV=1//2.02885e-120
Cla017409	3261.16	11592.8	-1.8298	6.5061e-10	2.1111e-07	down	sp|Q9LZI2|UXS2_ARATH UDP-glucuronic acid decarboxylase 2 OS=Arabidopsis thaliana GN=UXS2 PE=1 SV=1//0
Cla017419	1569.24	5706.19	-1.8625	0.00050375	0.02582	down	sp|Q9LZJ5|AB14C_ARATH ABC transporter C family member 14 OS=Arabidopsis thaliana GN=ABCC14 PE=1 SV=1//0
Cla017615	167.658	630.435	-1.9108	6.0217e-08	1.4717e-05	down	sp|Q9ZSD4|SY121_ARATH Syntaxin-121 OS=Arabidopsis thaliana GN=SYP121 PE=1 SV=1//1.54682e-151
Cla017623	0.984268	28.0324	-4.8319	0.00032546	0.018743	down	sp|Q84TG3|PUB23_ARATH E3 ubiquitin-protein ligase PUB23 OS=Arabidopsis thaliana GN=PUB23 PE=1 SV=1//1.41661e-134
Cla017681	17.278	94.3219	-2.4487	8.2007e-05	0.0065218	down	-//-
Cla017684	84.8638	244.415	-1.5261	0.00033841	0.019099	down	sp|Q6NLG7|RFA3B_ARATH Replication protein A 14 kDa subunit B OS=Arabidopsis thaliana GN=RPA3B PE=1 SV=1//6.01301e-34
Cla017742	162.196	393.705	-1.2794	0.00046077	0.024029	down	-//-
Cla017782	136.562	375.116	-1.4578	0.000202	0.013101	down	sp|Q681X4|ZAT5_ARATH Zinc finger protein ZAT5 OS=Arabidopsis thaliana GN=ZAT5 PE=2 SV=1//4.90867e-40
Cla017964	711.654	1450.61	-1.0274	0.0010606	0.044465	down	sp|Q9M390|PTR1_ARATH Protein NRT1/ PTR FAMILY 8.1 OS=Arabidopsis thaliana GN=NPF8.1 PE=1 SV=1//0
Cla018014	115.637	391.221	-1.7584	3.4612e-06	0.00047511	down	sp|Q9M6N7|AMT2_ARATH Ammonium transporter 2 OS=Arabidopsis thaliana GN=AMT2 PE=1 SV=2//0
Cla018027	177.925	463.69	-1.3819	0.00017519	0.011742	down	sp|D7LBN4|CSPLH_ARALL CASP-like protein 4B1 OS=Arabidopsis lyrata subsp. lyrata GN=ARALYDRAFT_321547 PE=3 SV=1//1.2177e-53
Cla018187	1004.94	2596.05	-1.3692	0.00018213	0.011967	down	sp|Q9FN03|UVR8_ARATH Ultraviolet-B receptor UVR8 OS=Arabidopsis thaliana GN=UVR8 PE=1 SV=1//9.00997e-11
Cla018357	252.346	2256.12	-3.1604	5.901e-05	0.004969	down	-//-
Cla018361	114.987	1010.73	-3.1359	9.4299e-15	9.4492e-12	down	sp|Q42806|KPYC_SOYBN Pyruvate kinase, cytosolic isozyme OS=Glycine max PE=2 SV=1//3.5603e-133
Cla018427	34.1468	124.348	-1.8646	0.00044688	0.023384	down	-//-
Cla018440	120.829	925.407	-2.9371	2.2859e-09	6.9413e-07	down	-//-
Cla018482	327.593	875.136	-1.4176	1.4112e-05	0.001554	down	sp|Q3ECH2|Y1670_ARATH Probable receptor-like protein kinase At1g67000 OS=Arabidopsis thaliana GN=At1g67000 PE=2 SV=2//2.25212e-11
Cla018483	516.28	1144.63	-1.1487	0.00024557	0.015227	down	sp|P0C5E2|Y1839_ARATH Probable serine/threonine-protein kinase At1g18390 OS=Arabidopsis thaliana GN=At1g18390 PE=2 SV=2//0
Cla018509	1239.5	2648.82	-1.0956	0.00032743	0.018802	down	sp|Q0IU52|ASP1_ORYSJ Aspartic proteinase Asp1 OS=Oryza sativa subsp. japonica GN=ASP1 PE=2 SV=1//2.49419e-77
Cla018588	55.2519	173.505	-1.6509	0.00030863	0.018086	down	sp|Q9ZVM9|Y1461_ARATH Probable serine/threonine-protein kinase At1g54610 OS=Arabidopsis thaliana GN=At1g54610 PE=1 SV=1//0
Cla018710	102.306	293.41	-1.52	8.89e-05	0.0069595	down	sp|Q13231|CHIT1_HUMAN Chitotriosidase-1 OS=Homo sapiens GN=CHIT1 PE=1 SV=1//9.71493e-51
Cla018715	267.167	3648.46	-3.7715	0.00017883	0.011868	down	sp|Q46036|BLC_CITFR Outer membrane lipoprotein Blc OS=Citrobacter freundii PE=3 SV=1//2.32772e-23
Cla018748	1352.41	3211.64	-1.2478	2.6125e-05	0.0027128	down	sp|F4INP9|QWRF4_ARATH QWRF motif-containing protein 4 OS=Arabidopsis thaliana GN=QWRF4 PE=2 SV=1//2.0713e-33
Cla018766	1.00685	50.1048	-5.637	0.00010592	0.0079709	down	sp|Q9M0B6|GAE1_ARATH UDP-glucuronate 4-epimerase 1 OS=Arabidopsis thaliana GN=GAE1 PE=1 SV=1//0
Cla018809	282.826	610.789	-1.1108	0.0011698	0.047649	down	sp|Q9ZVQ6|P2B10_ARATH F-box protein PP2-B10 OS=Arabidopsis thaliana GN=PP2B10 PE=1 SV=1//1.40144e-77
Cla018951	1177.97	3418.55	-1.5371	4.1918e-07	7.906e-05	down	sp|Q9SIA4|MATE5_ARATH MATE efflux family protein 5 OS=Arabidopsis thaliana GN=DTXL1 PE=3 SV=1//2.27096e-128
Cla018959	64.0695	257.23	-2.0053	8.4079e-05	0.006634	down	sp|P0C5E2|Y1839_ARATH Probable serine/threonine-protein kinase At1g18390 OS=Arabidopsis thaliana GN=At1g18390 PE=2 SV=2//0
Cla018967	4.13969	72.2452	-4.1253	1.8314e-07	3.9894e-05	down	sp|Q9LDE1|MY108_ARATH Transcription factor MYB108 OS=Arabidopsis thaliana GN=MYB108 PE=1 SV=1//1.83603e-55
Cla018976	33.105	456.729	-3.7862	8.4721e-13	5.8548e-10	down	sp|Q9M886|LBD41_ARATH LOB domain-containing protein 41 OS=Arabidopsis thaliana GN=LBD41 PE=2 SV=1//2.32083e-81
Cla019057	31.4563	1050.03	-5.0609	0.00017173	0.011588	down	sp|O48538|RBOHF_ARATH Respiratory burst oxidase homolog protein F OS=Arabidopsis thaliana GN=RBOHF PE=1 SV=1//0
Cla019125	272.385	587.042	-1.1078	0.0012106	0.048043	down	sp|Q84K47|AB2A_ARATH ABC transporter A family member 2 OS=Arabidopsis thaliana GN=ABCA2 PE=2 SV=1//0
Cla019495	63.1969	684.366	-3.4368	6.666e-19	1.0276e-15	down	sp|Q84WQ5|CBSX5_ARATH CBS domain-containing protein CBSX5 OS=Arabidopsis thaliana GN=CBSX5 PE=2 SV=2//1.18809e-79
Cla019678	572.131	1398.66	-1.2896	5.3943e-05	0.0047003	down	sp|Q9LET0|BH107_ARATH Putative transcription factor bHLH107 OS=Arabidopsis thaliana GN=BHLH107 PE=2 SV=1//1.99737e-38
Cla019780	856.02	2215.3	-1.3718	0.00010794	0.0080305	down	sp|O14880|MGST3_HUMAN Microsomal glutathione S-transferase 3 OS=Homo sapiens GN=MGST3 PE=1 SV=1//7.22085e-29
Cla020114	86.5573	1379.97	-3.9948	7.7087e-16	9.6556e-13	down	-//-
Cla020675	315.101	739.536	-1.2308	0.00023139	0.014519	down	sp|P17859|AMYA_VIGMU Alpha-amylase OS=Vigna mungo GN=AMY1.1 PE=2 SV=1//0
Cla020716	857.549	2275.08	-1.4076	1.6032e-05	0.0017181	down	sp|O49859|C82A4_SOYBN Cytochrome P450 82A4 OS=Glycine max GN=CYP82A4 PE=2 SV=1//1.91391e-176
Cla020764	1375.34	2695.2	-0.97061	0.00098447	0.042339	down	sp|C0LGK4|Y2165_ARATH Probable LRR receptor-like serine/threonine-protein kinase At2g16250 OS=Arabidopsis thaliana GN=At2g16250 PE=2 SV=1//0
Cla020854	212.814	1117.67	-2.3928	0.00039634	0.02141	down	sp|P05477|HSP21_SOYBN 17.9 kDa class II heat shock protein OS=Glycine max GN=HSP17.9-D PE=3 SV=1//3.42501e-70
Cla020861	213.861	532.466	-1.316	0.00022441	0.014278	down	sp|Q17QR8|HARB1_BOVIN Putative nuclease HARBI1 OS=Bos taurus GN=HARBI1 PE=2 SV=1//6.2709e-22
Cla021120	991.133	2055.73	-1.0525	0.00073508	0.0345	down	sp|Q9ZUZ3|SAU32_ARATH Auxin-responsive protein SAUR32 OS=Arabidopsis thaliana GN=SAUR32 PE=2 SV=1//2.53546e-40
Cla021172	413.719	1600.74	-1.952	1.6952e-05	0.0017976	down	sp|Q9AR73|HQGT_RAUSE Hydroquinone glucosyltransferase OS=Rauvolfia serpentina GN=AS PE=1 SV=1//0
Cla021173	1053.08	7187.8	-2.7709	0.00099312	0.042619	down	sp|Q9AR73|HQGT_RAUSE Hydroquinone glucosyltransferase OS=Rauvolfia serpentina GN=AS PE=1 SV=1//0
Cla021265	1072.5	2968.67	-1.4688	1.2134e-06	0.000193	down	sp|Q9ZPH9|PMTF_ARATH Probable methyltransferase PMT15 OS=Arabidopsis thaliana GN=At4g00750 PE=2 SV=1//0
Cla021358	1578.45	4247.52	-1.4281	1.506e-06	0.00023765	down	sp|Q9M1C7|AB9C_ARATH ABC transporter C family member 9 OS=Arabidopsis thaliana GN=ABCC9 PE=2 SV=2//2.73754e-15
Cla021376	361.995	870.408	-1.2657	0.00014045	0.009946	down	sp|Q0I7U2|CH10_SYNS3 10 kDa chaperonin OS=Synechococcus sp. (strain CC9311) GN=groS PE=3 SV=1//7.55051e-09
Cla021441	4850.37	9527.97	-0.97407	0.0007175	0.033913	down	sp|Q56WD9|THIK2_ARATH 3-ketoacyl-CoA thiolase 2, peroxisomal OS=Arabidopsis thaliana GN=PED1 PE=1 SV=2//0
Cla021535	112.808	349.582	-1.6318	4.7692e-05	0.0043054	down	sp|Q84MB3|ACCH1_ARATH 1-aminocyclopropane-1-carboxylate oxidase homolog 1 OS=Arabidopsis thaliana GN=At1g06620 PE=2 SV=1//1.20747e-115
Cla021560	23.5818	113.442	-2.2662	0.00029043	0.017375	down	sp|P19873|ITH5_CUCMA Inhibitor of trypsin and hageman factor OS=Cucurbita maxima PE=1 SV=1//1.34213e-18
Cla021674	68.944	191.521	-1.474	0.00086058	0.038497	down	-//-
Cla021949	14456.6	30990.3	-1.1001	0.00013262	0.0095261	down	sp|P42759|ERD10_ARATH Dehydrin ERD10 OS=Arabidopsis thaliana GN=ERD10 PE=1 SV=1//4.36759e-08
Cla021952	585.11	1177.33	-1.0087	0.0012032	0.047916	down	sp|Q9FH04|ADHL7_ARATH Alcohol dehydrogenase-like 7 OS=Arabidopsis thaliana GN=At5g42250 PE=2 SV=1//4.98536e-151
Cla021955	14.7404	80.3348	-2.4463	0.00029713	0.017566	down	-//-
Cla022082	2856.89	6513.35	-1.189	5.7667e-05	0.0049155	down	sp|Q9Y7K5|YGI3_SCHPO Uncharacterized WD repeat-containing protein C2A9.03 OS=Schizosaccharomyces pombe (strain 972 / ATCC 24843) GN=SPBC2A9.03 PE=3 SV=2//2.91091e-35
Cla022247	77.7408	290.138	-1.9	2.7426e-06	0.00038436	down	sp|Q8S8S7|PUB34_ARATH U-box domain-containing protein 34 OS=Arabidopsis thaliana GN=PUB34 PE=3 SV=1//4.68626e-107
Cla022289	8.37825	59.7511	-2.8342	0.00025431	0.015539	down	sp|Q9LFM5|YUC4_ARATH Probable indole-3-pyruvate monooxygenase YUCCA4 OS=Arabidopsis thaliana GN=YUC4 PE=1 SV=1//0
Cla022319	67.8919	523.072	-2.9457	3.1081e-14	2.9662e-11	down	sp|Q3E6T0|PT525_ARATH Probable sugar phosphate/phosphate translocator At5g25400 OS=Arabidopsis thaliana GN=At5g25400 PE=2 SV=1//0
Cla022333	810.146	1797.72	-1.1499	0.00017332	0.011656	down	sp|P31853|ATPX_SPIOL ATP synthase subunit b&apos;, chloroplastic OS=Spinacia oleracea GN=ATPG PE=1 SV=2//8.42093e-66
Cla022566	4.27519	46.733	-3.4504	0.00010782	0.0080305	down	-//-
Cla022569	758.888	2226.22	-1.5526	4.4153e-07	8.1932e-05	down	sp|P24044|CALM_PLAFA Calmodulin OS=Plasmodium falciparum PE=3 SV=4//3.28359e-09
Cla022573	186.232	439.384	-1.2384	0.00047021	0.024309	down	sp|P27521|CA4_ARATH Chlorophyll a-b binding protein 4, chloroplastic OS=Arabidopsis thaliana GN=LHCA4 PE=1 SV=1//1.03463e-49
Cla022635	211.122	544.078	-1.3657	0.00033927	0.019099	down	sp|Q9FJW4|NDUS4_ARATH NADH dehydrogenase [ubiquinone] iron-sulfur protein 4, mitochondrial OS=Arabidopsis thaliana GN=FRO1 PE=2 SV=1//5.13716e-58
Cla022692	1.42506	41.3023	-4.8571	1.1677e-05	0.0013508	down	sp|P32061|STAD_CUCSA Acyl-[acyl-carrier-protein] desaturase, chloroplastic OS=Cucumis sativus PE=2 SV=1//0
Cla022693	4667.45	8935.58	-0.93693	0.0012186	0.048266	down	sp|P32061|STAD_CUCSA Acyl-[acyl-carrier-protein] desaturase, chloroplastic OS=Cucumis sativus PE=2 SV=1//0
Cla022730	0	76.6618	#NAME?	2.7351e-13	2.1082e-10	down	sp|P12412|CYSEP_VIGMU Vignain OS=Vigna mungo PE=1 SV=1//4.77511e-132
Cla022865	416.191	1903.1	-2.193	4.9947e-05	0.0044279	down	sp|O22901|BH151_ARATH Transcription factor UPBEAT1 OS=Arabidopsis thaliana GN=UPB1 PE=2 SV=1//6.86968e-07
Cla023139	518.734	1940.01	-1.903	0.00072283	0.034085	down	sp|Q6NQB7|B3GT7_ARATH Beta-1,3-galactosyltransferase 7 OS=Arabidopsis thaliana GN=B3GALT7 PE=2 SV=1//0
Cla023147	452.426	1475.79	-1.7057	2.9171e-07	5.9053e-05	down	sp|Q5Z676|CML29_ORYSJ Probable calcium-binding protein CML29 OS=Oryza sativa subsp. japonica GN=CML29 PE=2 SV=1//5.55195e-27
Cla023236	29.9191	104.258	-1.801	0.0011766	0.047688	down	sp|Q9LS40|ASPG1_ARATH Protein ASPARTIC PROTEASE IN GUARD CELL 1 OS=Arabidopsis thaliana GN=ASPG1 PE=1 SV=1//6.51685e-58
Cla023378	3946.9	8057.77	-1.0297	0.00047046	0.024309	down	sp|E0CSI1|MTBC1_VITVI Probable bifunctional methylthioribulose-1-phosphate dehydratase/enolase-phosphatase E1 1 OS=Vitis vinifera GN=VIT_19s0014g02480 PE=3 SV=2//0
Cla023388	210.847	516.179	-1.2917	0.00021887	0.013969	down	-//-
Cla023413	1565.71	3172.99	-1.019	0.00080646	0.036566	down	sp|Q88SI6|MENG_LACPL Demethylmenaquinone methyltransferase OS=Lactobacillus plantarum (strain ATCC BAA-793 / NCIMB 8826 / WCFS1) GN=menG PE=3 SV=1//7.98138e-07
Cla023441	1185.16	2485.56	-1.0685	0.00056241	0.028038	down	sp|F4HUK6|AAE1_ARATH Probable acyl-activating enzyme 1, peroxisomal OS=Arabidopsis thaliana GN=AAE1 PE=2 SV=1//0
Cla023479	263.266	1157.32	-2.1362	4.5146e-06	0.00058275	down	sp|O14197|YDQ4_SCHPO Uncharacterized transporter C5D6.04 OS=Schizosaccharomyces pombe (strain 972 / ATCC 24843) GN=SPAC5D6.04 PE=3 SV=1//2.64106e-09
Novel00082	3142.48	158054	-5.6524	6.004e-33	2.4065e-29	down	defensin-like protein 6 [Citrullus lanatus]
Novel00095	70.9689	307.634	-2.116	6.5892e-07	0.00011191	down	-//-
Novel00102	1.76591	196.176	-6.7956	3.5244e-22	6.4211e-19	down	-//-
Novel00253	3.32585	248.226	-6.2218	1.2653e-05	0.0014167	down	PREDICTED: GDSL esterase/lipase At5g55050 [Cucumis melo]
Novel00285	0.356266	127.845	-8.4872	3.0915e-10	1.1474e-07	down	PREDICTED: secoisolariciresinol dehydrogenase-like [Cucumis sativus]>gi|700204039|gb|KGN59172.1| hypothetical protein Csa_3G778280 [Cucumis sativus]
Novel00331	2026.07	5243.97	-1.372	8.3121e-06	0.0010158	down	PREDICTED: uncharacterized protein At5g65660-like isoform X2 [Cucumis sativus]
Novel00335	4.43538	65.9114	-3.8934	2.2123e-06	0.00032128	down	-//-
Novel00372	0	22.9691	#NAME?	8.6739e-05	0.006817	down	hypothetical protein VITISV_017108 [Vitis vinifera]
Novel00604	49.9241	204.646	-2.0353	4.2322e-06	0.00055077	down	PREDICTED: aluminum-activated malate transporter 2-like [Cucumis melo]
Novel00675	1.29537	49.7725	-5.2639	0.00057373	0.028461	down	-//-
Novel00759	1048.51	2593.8	-1.3067	1.1224e-05	0.0013078	down	hypothetical protein Csa_3G209970 [Cucumis sativus]
Novel00828	0	16.866	#NAME?	0.001041	0.043922	down	hypothetical protein VITISV_018063 [Vitis vinifera]
Novel00847	5.75776	151.283	-4.7156	5.1523e-13	3.8243e-10	down	hypothetical protein Csa_1G110870 [Cucumis sativus]
Novel00881	1.76591	89.5522	-5.6642	1.7351e-07	3.8213e-05	down	hypothetical protein VITISV_026478 [Vitis vinifera]
Novel00900	1255.21	3048.51	-1.2802	0.00075953	0.0354	down	hypothetical protein VITISV_012106 [Vitis vinifera]
Novel00905	11.9608	631.71	-5.7229	8.602e-27	2.1549e-23	down	PREDICTED: uncharacterized protein LOC101204556 [Cucumis sativus]>gi|700210110|gb|KGN65206.1| hypothetical protein Csa_1G264570 [Cucumis sativus]
Novel00936	34.6841	474.78	-3.7749	3.4477e-09	1.0313e-06	down	PREDICTED: uncharacterized protein LOC103488200 [Cucumis melo]
Novel00986	0	170.886	#NAME?	6.0232e-25	1.2071e-21	down	-//-
Novel01031	98.4852	422.782	-2.1019	2.9654e-08	7.7182e-06	down	-//-
Novel01180	8.52779	79.9332	-3.2286	0.00035087	0.019479	down	hypothetical protein Csa_6G398210 [Cucumis sativus]
Novel01311	0	255.314	#NAME?	3.1072e-30	1.0379e-26	down	PREDICTED: probable pectinesterase/pectinesterase inhibitor 13 [Nelumbo nucifera]

## Sheet: R_10vsO_10.DEG
Gene_id	readcount_R_1	readcount_O_1	log2FoldChange	pval	padj	up_down	Blast swiss prot
Cla000218	255.49	89.3822	1.5152	0.00021865	0.022872	up	sp|Q9S7Y1|BH030_ARATH Transcription factor bHLH30 OS=Arabidopsis thaliana GN=BHLH30 PE=1 SV=1//2.3466e-69
Cla000225	159.287	28.8074	2.4671	2.6827e-06	0.00060885	up	sp|O81970|C71A9_SOYBN Cytochrome P450 71A9 OS=Glycine max GN=CYP71A9 PE=2 SV=1//2.82971e-94
Cla000263	510.439	71.9811	2.826	0.00027032	0.026727	up	sp|Q8LPQ8|MSSP2_ARATH Monosaccharide-sensing protein 2 OS=Arabidopsis thaliana GN=MSSP2 PE=1 SV=2//0
Cla000264	2460.76	474.69	2.374	2.1146e-07	6.5988e-05	up	sp|Q8LPQ8|MSSP2_ARATH Monosaccharide-sensing protein 2 OS=Arabidopsis thaliana GN=MSSP2 PE=1 SV=2//0
Cla000765	353.75	27.8725	3.6658	3.5169e-15	5.4031e-12	up	sp|O48538|RBOHF_ARATH Respiratory burst oxidase homolog protein F OS=Arabidopsis thaliana GN=RBOHF PE=1 SV=1//2.06677e-86
Cla001369	5186.81	2189.89	1.244	7.2126e-05	0.0096033	up	sp|Q6R2K3|SRF3_ARATH Protein STRUBBELIG-RECEPTOR FAMILY 3 OS=Arabidopsis thaliana GN=SRF3 PE=2 SV=1//0
Cla002319	643.248	147.953	2.1202	5.2966e-05	0.0074277	up	sp|Q9LIG0|Y3136_ARATH Clavaminate synthase-like protein At3g21360 OS=Arabidopsis thaliana GN=At3g21360 PE=1 SV=1//6.32333e-74
Cla002408	8192.51	3041.82	1.4294	0.0002099	0.022681	up	-//-
Cla002586	339.655	81.6439	2.0567	1.2238e-06	0.00029806	up	sp|Q6K5K2|Y2982_ORYSJ B3 domain-containing protein Os02g0598200 OS=Oryza sativa subsp. japonica GN=Os02g0598200 PE=2 SV=1//4.20027e-13
Cla002878	369.254	147.047	1.3283	0.0006422	0.049142	up	sp|P47082|AVT1_YEAST Vacuolar amino acid transporter 1 OS=Saccharomyces cerevisiae (strain ATCC 204508 / S288c) GN=AVT1 PE=1 SV=1//1.55831e-20
Cla004285	5873.35	2724.71	1.1081	0.00047146	0.040068	up	-//-
Cla004339	257.456	69.7133	1.8848	1.7257e-05	0.0029458	up	sp|Q9FEL8|LAX1_MEDTR Auxin transporter-like protein 1 OS=Medicago truncatula GN=LAX1 PE=2 SV=1//0
Cla004341	4640.61	1730.89	1.4228	5.2501e-06	0.0010591	up	sp|Q42569|C90A1_ARATH Cytochrome P450 90A1 OS=Arabidopsis thaliana GN=CYP90A1 PE=2 SV=1//0
Cla004422	96.0524	18.3918	2.3848	0.00019581	0.021726	up	sp|Q9CAN3|SCL28_ARATH Scarecrow-like protein 28 OS=Arabidopsis thaliana GN=SCL28 PE=1 SV=1//0
Cla004430	2426.25	964.67	1.3306	0.0002665	0.026612	up	sp|Q8RXR2|CLCF_ARATH Chloride channel protein CLC-f OS=Arabidopsis thaliana GN=CLC-F PE=2 SV=2//0
Cla004644	1012.46	416.718	1.2807	0.00017682	0.019952	up	sp|Q0WPX7|BAG2_ARATH BAG family molecular chaperone regulator 2 OS=Arabidopsis thaliana GN=BAG2 PE=1 SV=1//4.07644e-13
Cla004846	56354.3	19494.6	1.5315	2.9637e-06	0.00066506	up	sp|Q9T074|PCKA_ARATH Phosphoenolpyruvate carboxykinase [ATP] OS=Arabidopsis thaliana GN=PCKA PE=1 SV=1//0
Cla004876	4779.98	2155.35	1.1491	0.0003182	0.03032	up	sp|Q6N075|MFSD5_HUMAN Molybdate-anion transporter OS=Homo sapiens GN=MFSD5 PE=1 SV=2//2.03223e-47
Cla005659	5913.56	521.941	3.5021	0.0001013	0.012969	up	sp|Q9S7I2|AIR1_ARATH Putative lipid-binding protein AIR1 OS=Arabidopsis thaliana GN=AIR1 PE=2 SV=1//6.43962e-24
Cla005670	102.018	25.3982	2.006	0.00049837	0.04113	up	sp|Q9SZJ2|GRDP2_ARATH Glycine-rich domain-containing protein 2 OS=Arabidopsis thaliana GN=GRDP2 PE=2 SV=1//2.8622e-128
Cla005801	15907.1	6906.12	1.2037	5.39e-05	0.0074756	up	sp|Q9ZUA5|VIT1_ARATH Vacuolar iron transporter 1 OS=Arabidopsis thaliana GN=VIT1 PE=2 SV=1//1.07271e-106
Cla005822	1007.66	167.331	2.5902	0.00058862	0.046151	up	sp|P54120|AIG1_ARATH Protein AIG1 OS=Arabidopsis thaliana GN=AIG1 PE=2 SV=1//1.38012e-57
Cla006748	34244.5	12311.2	1.4759	1.7995e-06	0.00042784	up	sp|Q6WNQ8|C81E8_MEDTR Cytochrome P450 81E8 OS=Medicago truncatula GN=CYP81E8 PE=2 SV=1//2.91024e-126
Cla007389	3019.57	602.417	2.3255	6.2197e-10	3.8818e-07	up	sp|Q9LSQ4|GH36_ARATH Indole-3-acetic acid-amido synthetase GH3.6 OS=Arabidopsis thaliana GN=GH3.6 PE=1 SV=1//0
Cla008157	451.946	149.714	1.5939	4.6415e-05	0.006669	up	sp|P48626|FAD3E_TOBAC Omega-3 fatty acid desaturase, endoplasmic reticulum OS=Nicotiana tabacum GN=FAD3 PE=2 SV=1//4.69973e-156
Cla008740	611.679	27.1699	4.4927	6.3916e-06	0.0012515	up	-//-
Cla009055	931.898	237.199	1.9741	0.0001425	0.016741	up	sp|Q9LMA1|FMO1_ARATH Probable flavin-containing monooxygenase 1 OS=Arabidopsis thaliana GN=FMO1 PE=2 SV=1//4.70194e-30
Cla009097	565.716	198.871	1.5082	5.2266e-05	0.0074073	up	sp|Q6NQ83|PP247_ARATH Pentatricopeptide repeat-containing protein At3g22470, mitochondrial OS=Arabidopsis thaliana GN=At3g22470 PE=2 SV=1//1.13973e-35
Cla009183	160.667	38.8749	2.0472	0.00010346	0.013088	up	sp|Q9FKE9|RHD32_ARATH Protein ROOT HAIR DEFECTIVE 3 homolog 2 OS=Arabidopsis thaliana GN=At5g45160 PE=2 SV=1//0
Cla009733	208.871	65.7462	1.6676	0.00037194	0.033615	up	sp|Q9M0M2|AB9B_ARATH ABC transporter B family member 9 OS=Arabidopsis thaliana GN=ABCB9 PE=3 SV=2//0
Cla009915	4448.41	1907.22	1.2218	0.00010354	0.013088	up	sp|Q54V77|PYRG_DICDI CTP synthase OS=Dictyostelium discoideum GN=ctps PE=3 SV=1//0
Cla010262	1596.97	403.235	1.9856	1.0541e-09	6.1922e-07	up	sp|Q9FX85|PER10_ARATH Peroxidase 10 OS=Arabidopsis thaliana GN=PER10 PE=1 SV=1//2.91697e-127
Cla010263	581.774	235.008	1.3077	0.00032001	0.03032	up	sp|Q9LHL3|LRP6C_ARATH La-related protein 6C OS=Arabidopsis thaliana GN=LARP6C PE=3 SV=1//2.05115e-88
Cla010317	1543.71	277.502	2.4758	7.4979e-13	7.8815e-10	up	sp|Q9FLJ2|NC100_ARATH NAC domain-containing protein 100 OS=Arabidopsis thaliana GN=NAC100 PE=2 SV=1//3.49721e-94
Cla010638	83.5212	10.2548	3.0258	0.00012017	0.014534	up	sp|Q3E9B4|OFP8_ARATH Transcription repressor OFP8 OS=Arabidopsis thaliana GN=OFP8 PE=2 SV=1//4.80195e-26
Cla010854	324.228	85.4172	1.9244	0.00024419	0.024883	up	sp|Q7XT99|AKR2_ORYSJ Probable aldo-keto reductase 2 OS=Oryza sativa subsp. japonica GN=Os04g0338000 PE=2 SV=2//1.02334e-179
Cla010922	78.0836	14.0776	2.4716	0.00035906	0.032745	up	sp|Q9T012|HMG13_ARATH High mobility group B protein 13 OS=Arabidopsis thaliana GN=HMGB13 PE=2 SV=1//3.43191e-110
Cla011038	710.689	267.044	1.4121	0.00021873	0.022872	up	sp|Q9SIT1|TMK3_ARATH Receptor-like kinase TMK3 OS=Arabidopsis thaliana GN=TMK3 PE=2 SV=1//0
Cla011115	1457.09	392.031	1.894	2.1849e-08	8.9054e-06	up	sp|Q9FM85|Y5564_ARATH Probable receptor-like protein kinase At5g56460 OS=Arabidopsis thaliana GN=At5g56460 PE=2 SV=1//0
Cla011277	1143.05	177.62	2.686	3.2309e-05	0.0050021	up	sp|Q43317|CYSK_CITLA Cysteine synthase OS=Citrullus lanatus PE=1 SV=1//3.48102e-120
Cla011608	6833.83	2730.77	1.3234	2.4312e-05	0.0039801	up	sp|Q5UNY4|YL728_MIMIV Uncharacterized protein L728 OS=Acanthamoeba polyphaga mimivirus GN=MIMI_L728 PE=4 SV=1//1.57749e-58
Cla011624	110.315	12.8081	3.1065	1.2016e-06	0.00029806	up	sp|Q39163|TGA5_ARATH Transcription factor TGA5 OS=Arabidopsis thaliana GN=TGA5 PE=1 SV=2//2.49523e-15
Cla011675	51.0447	2.12425	4.5867	5.5296e-06	0.0011044	up	-//-
Cla012087	14567.6	6011.77	1.2769	2.6617e-05	0.0042189	up	sp|Q9FL41|WTR38_ARATH WAT1-related protein At5g07050 OS=Arabidopsis thaliana GN=At5g07050 PE=2 SV=1//8.70042e-144
Cla012165	1825.34	751.644	1.28	7.5081e-05	0.0099305	up	sp|P93087|CALM_CAPAN Calmodulin OS=Capsicum annuum GN=CCM1 PE=2 SV=3//1.02088e-104
Cla012192	457.889	142.539	1.6836	1.5341e-05	0.0027115	up	sp|Q03730|YMB8_YEAST Uncharacterized vacuolar membrane protein YML018C OS=Saccharomyces cerevisiae (strain ATCC 204508 / S288c) GN=YML018C PE=1 SV=1//8.58431e-21
Cla012578	516.817	222.779	1.214	0.00064171	0.049142	up	sp|Q8L8A6|GRF5_ARATH Growth-regulating factor 5 OS=Arabidopsis thaliana GN=GRF5 PE=1 SV=1//2.14797e-63
Cla012622	101.533	21.3203	2.2517	0.0001904	0.021249	up	sp|Q8LGN0|GLR27_ARATH Glutamate receptor 2.7 OS=Arabidopsis thaliana GN=GLR2.7 PE=2 SV=3//0
Cla012806	3599.41	1340.55	1.4249	5.7617e-06	0.0011393	up	sp|Q8LAH8|NDK4_ARATH Nucleoside diphosphate kinase IV, chloroplastic/mitochondrial OS=Arabidopsis thaliana GN=NDK4 PE=1 SV=2//9.07907e-137
Cla012956	1674.17	471.602	1.8278	6.5721e-06	0.0012744	up	-//-
Cla013150	229.125	65.1387	1.8145	0.00012352	0.014772	up	sp|Q5T0T0|MARH8_HUMAN E3 ubiquitin-protein ligase MARCH8 OS=Homo sapiens GN=MARCH8 PE=1 SV=1//2.47579e-09
Cla013371	162.134	47.9428	1.7578	0.00053909	0.043767	up	sp|P49078|ASNS1_ARATH Asparagine synthetase [glutamine-hydrolyzing] 1 OS=Arabidopsis thaliana GN=ASN1 PE=2 SV=2//0
Cla013445	68.7441	9.07382	2.9215	0.00011702	0.014339	up	sp|Q9FFI5|NAC86_ARATH NAC domain-containing protein 86 OS=Arabidopsis thaliana GN=NAC086 PE=2 SV=1//4.57803e-85
Cla013569	61.6827	4.88113	3.6596	1.6031e-05	0.0028086	up	sp|Q9M0I2|EXPB3_ARATH Expansin-B3 OS=Arabidopsis thaliana GN=EXPB3 PE=2 SV=2//5.14944e-120
Cla013996	15700	6868.76	1.1926	0.00011199	0.013807	up	-//-
Cla014037	1374.74	473.314	1.5383	4.4187e-06	0.00092426	up	-//-
Cla014137	407.572	160.588	1.3437	0.00060457	0.0468	up	sp|F8WKW1|UGT2_GARJA 7-deoxyloganetin glucosyltransferase OS=Gardenia jasminoides GN=UGT85A24 PE=1 SV=1//0
Cla014415	128.269	0.96638	7.0524	3.823e-06	0.00083903	up	sp|Q8LA32|LUL4_ARATH Probable E3 ubiquitin-protein ligase LUL4 OS=Arabidopsis thaliana GN=LUL4 PE=2 SV=1//4.82007e-07
Cla014443	8033.49	2834.68	1.5028	2.1746e-06	0.00051095	up	sp|P92979|APR1_ARATH 5&apos;-adenylylsulfate reductase 1, chloroplastic OS=Arabidopsis thaliana GN=APR1 PE=1 SV=2//0
Cla014456	266.043	68.5159	1.9571	2.6226e-05	0.0041902	up	-//-
Cla014954	154.468	6.60145	4.5484	3.8272e-07	0.00011078	up	sp|P33183|NIGB_SAMNI Nigrin b OS=Sambucus nigra PE=1 SV=2//2.79962e-87
Cla014972	1210.82	525.825	1.2033	0.00020246	0.022246	up	sp|P33543|TMKL1_ARATH Putative kinase-like protein TMKL1 OS=Arabidopsis thaliana GN=TMKL1 PE=1 SV=1//0
Cla015293	1254.12	464.56	1.4327	0.00037197	0.033615	up	-//-
Cla015302	1066.58	378.016	1.4965	7.4133e-06	0.0014236	up	-//-
Cla015878	808.369	198.876	2.0231	0.00042907	0.037258	up	sp|P28475|S6PD_MALDO NADP-dependent D-sorbitol-6-phosphate dehydrogenase OS=Malus domestica GN=S6PDH PE=2 SV=1//3.67927e-135
Cla016161	1170.98	419.215	1.482	1.4466e-05	0.0025796	up	sp|Q9LQL2|PTR14_ARATH Protein NRT1/ PTR FAMILY 7.3 OS=Arabidopsis thaliana GN=NPF7.3 PE=1 SV=2//0
Cla016282	156.795	27.2697	2.5235	0.00032611	0.030578	up	sp|Q9FJU9|E1313_ARATH Glucan endo-1,3-beta-glucosidase 13 OS=Arabidopsis thaliana GN=At5g56590 PE=1 SV=1//1.88199e-120
Cla016533	239.279	64.04	1.9017	3.1665e-05	0.0049408	up	-//-
Cla016789	161.473	46.2456	1.8039	0.00021571	0.022794	up	-//-
Cla016894	131.162	31.7545	2.0463	0.00013949	0.016485	up	sp|Q5W274|PDR3_TOBAC Pleiotropic drug resistance protein 3 OS=Nicotiana tabacum GN=PDR3 PE=2 SV=1//0
Cla017059	1146.18	235.265	2.2845	1.3972e-10	1.0732e-07	up	sp|Q4F883|SG101_ARATH Senescence-associated carboxylesterase 101 OS=Arabidopsis thaliana GN=SAG101 PE=1 SV=1//3.42792e-53
Cla017230	383.662	110.931	1.7902	0.0002135	0.022681	up	-//-
Cla017384	56.9112	4.89318	3.5399	5.3183e-05	0.0074277	up	sp|Q9SRW9|CSLD5_ARATH Cellulose synthase-like protein D5 OS=Arabidopsis thaliana GN=CSLD5 PE=2 SV=1//0
Cla017704	713.683	249.521	1.5161	8.3143e-05	0.010853	up	sp|Q56WL5|ZPR4_ARATH Protein LITTLE ZIPPER 4 OS=Arabidopsis thaliana GN=ZPR4 PE=1 SV=1//2.15719e-08
Cla017874	4619.3	1759.98	1.3921	9.9871e-06	0.0018641	up	sp|Q0WT19|IP5P8_ARATH Type I inositol polyphosphate 5-phosphatase 8 OS=Arabidopsis thaliana GN=IP5P8 PE=2 SV=1//0
Cla018379	7059.16	124.82	5.8216	5.2689e-35	5.2615e-31	up	sp|Q42711|MDARS_CUCSA Monodehydroascorbate reductase, seedling isozyme OS=Cucumis sativus PE=2 SV=1//0
Cla018457	133.937	1.74231	6.2644	1.0855e-07	3.8034e-05	up	sp|Q76FS3|TBB6_ORYSJ Tubulin beta-6 chain OS=Oryza sativa subsp. japonica GN=TUBB6 PE=2 SV=1//0
Cla018458	141.179	4.71141	4.9052	0.00016857	0.019461	up	sp|Q6X7K0|WOX1_ARATH WUSCHEL-related homeobox 1 OS=Arabidopsis thaliana GN=WOX1 PE=2 SV=2//1.3175e-41
Cla018825	762.093	296.323	1.3628	0.00040464	0.035759	up	sp|Q54DY9|BCS1B_DICDI Probable mitochondrial chaperone BCS1-B OS=Dictyostelium discoideum GN=bcsl1b PE=3 SV=1//2.5526e-30
Cla019275	162.909	27.205	2.5821	0.00024368	0.024883	up	sp|Q9FYF9|FB76_ARATH F-box protein At1g67340 OS=Arabidopsis thaliana GN=At1g67340 PE=1 SV=1//1.39332e-134
Cla019420	446.447	142.366	1.6489	1.903e-05	0.0031672	up	sp|Q9FH37|ILR3_ARATH Transcription factor ILR3 OS=Arabidopsis thaliana GN=ILR3 PE=1 SV=1//4.05987e-55
Cla019446	87.2118	6.56216	3.7323	6.3453e-07	0.00016675	up	sp|Q9SXB8|Y1133_ARATH G-type lectin S-receptor-like serine/threonine-protein kinase At1g11330 OS=Arabidopsis thaliana GN=At1g11330 PE=2 SV=3//0
Cla019921	376.935	149.196	1.3371	0.00049433	0.040966	up	sp|Q9FT69|RQSIM_ARATH ATP-dependent DNA helicase Q-like SIM OS=Arabidopsis thaliana GN=RECQSIM PE=2 SV=1//0
Cla020412	332.694	119.729	1.4744	0.00025727	0.02582	up	sp|Q9ZSY2|DNJ15_ARATH Chaperone protein dnaJ 15 OS=Arabidopsis thaliana GN=ATJ15 PE=1 SV=1//0
Cla020681	3393.82	1044.23	1.7005	1.3048e-07	4.3432e-05	up	sp|Q8RZB5|CML10_ORYSJ Probable calcium-binding protein CML10 OS=Oryza sativa subsp. japonica GN=CML10 PE=2 SV=1//2.85976e-11
Cla020724	117.607	27.16	2.1144	0.00024651	0.024955	up	sp|O49858|C82A3_SOYBN Cytochrome P450 82A3 OS=Glycine max GN=CYP82A3 PE=2 SV=1//5.81146e-178
Cla021581	1162.24	212.886	2.4488	0.00034968	0.032036	up	sp|Q93V47|GG2_ARATH Guanine nucleotide-binding protein subunit gamma 2 OS=Arabidopsis thaliana GN=GG2 PE=1 SV=1//1.7577e-19
Cla021733	381.013	138.12	1.4639	0.00043954	0.037839	up	sp|Q9LGE3|FLP1_ORYSJ Flowering-promoting factor 1-like protein 1 OS=Oryza sativa subsp. japonica GN=RAA1 PE=1 SV=1//7.12747e-36
Cla021862	198.01	16.2993	3.6027	3.792e-11	3.1556e-08	up	sp|Q8L7Y8|KN12B_ARATH Kinesin-like protein KIN12B OS=Arabidopsis thaliana GN=KIN12B PE=1 SV=1//0
Cla021915	1122.25	505	1.152	0.00046381	0.039586	up	sp|O22812|AHL10_ARATH AT-hook motif nuclear-localized protein 10 OS=Arabidopsis thaliana GN=AHL10 PE=1 SV=2//4.24027e-57
Cla022033	48.0117	5.01579	3.2588	0.00039808	0.035493	up	sp|Q9LMX7|C78A5_ARATH Cytochrome P450 78A5 OS=Arabidopsis thaliana GN=CYP78A5 PE=2 SV=1//0
Cla022365	89.4306	18.0712	2.3071	0.00037654	0.033875	up	sp|Q9SK27|ENL1_ARATH Early nodulin-like protein 1 OS=Arabidopsis thaliana GN=At2g25060 PE=1 SV=2//2.96133e-44
Cla022816	2985.28	1386.09	1.1068	0.00045975	0.039408	up	sp|Q9SUM4|VIL2_ARATH VIN3-like protein 2 OS=Arabidopsis thaliana GN=VIL2 PE=1 SV=1//0
Cla022966	9889.16	1850.37	2.418	4.4128e-06	0.00092426	up	sp|Q9FYF7|Y1736_ARATH REF/SRPP-like protein At1g67360 OS=Arabidopsis thaliana GN=At1g67360 PE=2 SV=1//3.932e-70
Cla022993	1552.52	678.827	1.1935	0.00021109	0.022681	up	sp|Q86TW2|ADCK1_HUMAN Uncharacterized aarF domain-containing protein kinase 1 OS=Homo sapiens GN=ADCK1 PE=2 SV=2//4.68516e-45
Cla023138	1838.9	823.298	1.1594	0.00032033	0.03032	up	sp|Q9LM59|GLYC6_ARATH Serine hydroxymethyltransferase 6 OS=Arabidopsis thaliana GN=SHM6 PE=2 SV=1//0
Cla023155	1269.85	583.719	1.1213	0.00048731	0.040739	up	sp|Q56YP2|PI5K1_ARATH Phosphatidylinositol 4-phosphate 5-kinase 1 OS=Arabidopsis thaliana GN=PIP5K1 PE=1 SV=1//1.96237e-08
Novel00031	135.552	13.643	3.3126	3.7381e-08	1.4639e-05	up	PREDICTED: succinate dehydrogenase [ubiquinone] flavoprotein subunit 1, mitochondrial isoform X1 [Gossypium raimondii]>gi|763750400|gb|KJB17788.1| hypothetical protein B456_003G015500 [Gossypium raimondii]
Novel00053	82.8212	14.3807	2.5259	0.00023312	0.024123	up	PREDICTED: RPM1-interacting protein 4 isoform X2 [Cucumis melo]>gi|700203088|gb|KGN58221.1| hypothetical protein Csa_3G595220 [Cucumis sativus]
Novel00645	68.3621	0.314094	7.7659	1.8746e-10	1.3867e-07	up	-//-
Novel00654	26.5227	0.652286	5.3456	0.0005029	0.041333	up	-//-
Novel00959	3163.28	1206.14	1.391	0.00041019	0.03609	up	PREDICTED: zinc finger protein 7 [Cucumis sativus]
Novel00982	1873.8	5.33959	8.455	4.9135e-34	3.2711e-30	up	-//-
Novel01202	1461.05	320.782	2.1873	2.6153e-10	1.8011e-07	up	PREDICTED: plasma membrane ATPase 4-like [Cucumis melo]
Novel01244	50.6029	0	Inf	9.0629e-09	4.3096e-06	up	PREDICTED: serine/threonine-protein phosphatase 7 long form homolog [Cucumis sativus]
Novel01247	1048.25	200.337	2.3875	4.2998e-07	0.00012095	up	-//-
Cla000703	320.013	835.213	-1.384	3.7942e-05	0.0056131	down	sp|Q9FUA4|SPT_ARATH Transcription factor SPATULA OS=Arabidopsis thaliana GN=SPT PE=1 SV=1//5.74997e-37
Cla000708	17.9678	109.2	-2.6035	1.1112e-05	0.0020549	down	sp|P19515|LIP_RHIMI Lipase OS=Rhizomucor miehei PE=1 SV=2//7.03525e-11
Cla001155	184.898	1281.56	-2.7931	7.9703e-15	1.137e-11	down	sp|Q8GYC7|PGL1B_ARATH PGR5-like protein 1B, chloroplastic OS=Arabidopsis thaliana GN=PGRL1B PE=1 SV=1//1.04089e-157
Cla001238	6999.56	17578.4	-1.3285	2.4605e-05	0.0039952	down	sp|Q1KLZ2|CAS1_MALDO L-3-cyanoalanine synthase 1, mitochondrial OS=Malus domestica GN=CAS1 PE=1 SV=1//0
Cla001500	303.876	919.794	-1.5978	5.0058e-06	0.0010202	down	sp|Q9SGU2|SAU71_ARATH Auxin-responsive protein SAUR71 OS=Arabidopsis thaliana GN=SAUR71 PE=2 SV=1//2.00116e-13
Cla001502	375.976	869.88	-1.2102	0.00059388	0.046151	down	sp|Q9ASS6|PNSL5_ARATH Photosynthetic NDH subunit of lumenal location 5, chloroplastic OS=Arabidopsis thaliana GN=PNSL5 PE=1 SV=1//9.34071e-100
Cla001730	70.3846	576.675	-3.0344	4.0691e-14	5.0792e-11	down	sp|Q8GWA9|PP157_ARATH Pentatricopeptide repeat-containing protein At2g17033 OS=Arabidopsis thaliana GN=At2g17033 PE=2 SV=1//1.97226e-149
Cla001891	3045.22	9054.73	-1.5721	2.966e-07	8.9753e-05	down	sp|A7SWH1|PESC_NEMVE Pescadillo homolog OS=Nematostella vectensis GN=v1g194255 PE=3 SV=1//4.50984e-87
Cla001950	21.8306	337.754	-3.9516	7.3486e-17	1.6307e-13	down	sp|Q6NLC8|Y1648_ARATH Uncharacterized protein At1g66480 OS=Arabidopsis thaliana GN=At1g66480 PE=2 SV=1//1.33862e-39
Cla002042	7294.01	19263.5	-1.4011	1.2434e-05	0.0022575	down	sp|P35694|XTH2_SOYBN Xyloglucan endotransglucosylase/hydrolase 2 OS=Glycine max PE=2 SV=1//2.87741e-142
Cla002084	129.744	586.493	-2.1764	3.9582e-05	0.0058127	down	sp|Q9FYA2|WRK75_ARATH Probable WRKY transcription factor 75 OS=Arabidopsis thaliana GN=WRKY75 PE=2 SV=1//5.94562e-52
Cla002214	932.754	2095.81	-1.1679	0.0002697	0.026727	down	sp|Q9LQV2|RDR1_ARATH RNA-dependent RNA polymerase 1 OS=Arabidopsis thaliana GN=RDR1 PE=2 SV=1//0
Cla002315	25.9903	166.976	-2.6836	0.00033979	0.031525	down	sp|Q8LAD7|IDA_ARATH Protein IDA OS=Arabidopsis thaliana GN=IDA PE=2 SV=1//1.1985e-08
Cla002452	57.8801	329.574	-2.5095	4.3734e-06	0.00092426	down	-//-
Cla003286	218.382	1346.34	-2.6241	2.2546e-10	1.6082e-07	down	sp|Q9LK64|AB3C_ARATH ABC transporter C family member 3 OS=Arabidopsis thaliana GN=ABCC3 PE=1 SV=1//0
Cla003413	5775.17	16185.6	-1.4868	1.4571e-06	0.00035061	down	sp|Q9SE43|REV_ARATH Homeobox-leucine zipper protein REVOLUTA OS=Arabidopsis thaliana GN=REV PE=1 SV=2//0
Cla003441	22.0377	200.298	-3.1841	2.3024e-05	0.0038003	down	sp|Q8LPH6|MYB86_ARATH Transcription factor MYB86 OS=Arabidopsis thaliana GN=MYB86 PE=2 SV=1//5.97961e-77
Cla003564	1225.68	3328.69	-1.4414	3.8838e-06	0.00084311	down	sp|Q8H038|KATAM_ORYSJ Xyloglucan galactosyltransferase KATAMARI1 homolog OS=Oryza sativa subsp. japonica GN=Os03g0144800 PE=2 SV=1//1.42917e-100
Cla003629	506.074	1349.99	-1.4155	1.7963e-05	0.0030403	down	sp|Q0WP01|PTR9_ARATH Protein NRT1/ PTR FAMILY 5.10 OS=Arabidopsis thaliana GN=NPF5.10 PE=2 SV=1//0
Cla003995	5.64789	104.506	-4.2097	5.2322e-09	2.6794e-06	down	sp|O98997|RCA_VIGRR Ribulose bisphosphate carboxylase/oxygenase activase, chloroplastic OS=Vigna radiata var. radiata GN=RCA PE=2 SV=2//0
Cla004361	83.4762	266.781	-1.6762	9.2294e-05	0.011969	down	sp|Q8RX37|P2C02_ARATH Probable protein phosphatase 2C 2 OS=Arabidopsis thaliana GN=At1g07160 PE=2 SV=1//1.54126e-107
Cla004396	430.207	1476.37	-1.779	7.6108e-08	2.8149e-05	down	sp|O22822|U74F2_ARATH UDP-glycosyltransferase 74F2 OS=Arabidopsis thaliana GN=UGT74F2 PE=1 SV=1//5.36801e-168
Cla004410	813.205	2004.16	-1.3013	4.2116e-05	0.0061263	down	sp|Q8RXZ4|P2C18_ARATH Probable protein phosphatase 2C 18 OS=Arabidopsis thaliana GN=At1g79630 PE=2 SV=1//1.68076e-09
Cla004412	163.993	2463.62	-3.9091	2.6174e-27	1.3069e-23	down	sp|B2V855|GATA_SULSY Glutamyl-tRNA(Gln) amidotransferase subunit A OS=Sulfurihydrogenibium sp. (strain YO3AOP1) GN=gatA PE=3 SV=1//3.05199e-50
Cla004900	332.283	947.271	-1.5114	1.6757e-05	0.0029101	down	sp|Q8BTE0|SDHF4_MOUSE Succinate dehydrogenase assembly factor 4, mitochondrial OS=Mus musculus GN=Sdhaf4 PE=3 SV=2//1.54519e-11
Cla005012	77.2505	359.925	-2.2201	1.1999e-07	4.1316e-05	down	sp|O81635|ATK4_ARATH Kinesin-4 OS=Arabidopsis thaliana GN=ATK4 PE=1 SV=2//1.1365e-32
Cla005429	1904.97	4196.37	-1.1394	0.00032403	0.030526	down	sp|Q9SLQ8|PSBP_CUCSA Oxygen-evolving enhancer protein 2, chloroplastic OS=Cucumis sativus GN=PSBP PE=2 SV=1//4.99594e-174
Cla005576	4.00846	52.9818	-3.7244	5.5171e-05	0.0075992	down	sp|Q9LPK5|CML44_ARATH Probable calcium-binding protein CML44 OS=Arabidopsis thaliana GN=CML44 PE=2 SV=2//2.09527e-24
Cla005663	1177.83	3701.58	-1.652	4.8544e-07	0.00013102	down	sp|Q05085|PTR7_ARATH Protein NRT1/ PTR FAMILY 6.3 OS=Arabidopsis thaliana GN=NPF6.3 PE=1 SV=1//1.70275e-64
Cla005664	1939.18	7034.41	-1.859	7.3482e-09	3.6689e-06	down	sp|Q05085|PTR7_ARATH Protein NRT1/ PTR FAMILY 6.3 OS=Arabidopsis thaliana GN=NPF6.3 PE=1 SV=1//2.37516e-159
Cla005676	0	123.185	#NAME?	1.8135e-18	4.5273e-15	down	sp|Q6H668|YAB4_ORYSJ Protein YABBY 4 OS=Oryza sativa subsp. japonica GN=YAB4 PE=2 SV=1//1.91635e-51
Cla005703	0	63.1255	#NAME?	0.00017463	0.019884	down	-//-
Cla006068	2044.83	4205.97	-1.0405	0.0006285	0.048465	down	sp|P93051|ERDL7_ARATH Sugar transporter ERD6-like 7 OS=Arabidopsis thaliana GN=At2g48020 PE=2 SV=2//0
Cla006266	63.1097	887.064	-3.8131	6.5137e-12	6.1948e-09	down	sp|P17407|21KD_DAUCA 21 kDa protein OS=Daucus carota PE=2 SV=1//3.41452e-46
Cla006601	4.65847	60.9069	-3.7087	5.8209e-05	0.0079085	down	-//-
Cla006685	1624.45	4058.85	-1.3211	2.8716e-05	0.0045158	down	sp|Q8GZ79|TI201_ARATH Protein TIC 20-I, chloroplastic OS=Arabidopsis thaliana GN=TIC20-I PE=1 SV=1//5.29885e-128
Cla006860	156.599	772.164	-2.3018	6.1155e-05	0.0082526	down	sp|Q5NDL0|EOGT_RAT EGF domain-specific O-linked N-acetylglucosamine transferase OS=Rattus norvegicus GN=Eogt PE=2 SV=1//7.98384e-09
Cla007004	745.118	1849.92	-1.3119	7.8053e-05	0.010256	down	sp|Q8GT41|PLA1_PLAAC Putative invertase inhibitor OS=Platanus acerifolia PE=1 SV=1//8.70041e-35
Cla007358	308.962	747.741	-1.2751	0.00017523	0.019884	down	-//-
Cla007669	6559.29	14452.3	-1.1397	0.00020383	0.022246	down	sp|Q9LYT3|TT12_ARATH Protein TRANSPARENT TESTA 12 OS=Arabidopsis thaliana GN=TT12 PE=2 SV=1//5.58925e-119
Cla007742	96.6085	269.919	-1.4823	0.000281	0.027511	down	-//-
Cla008004	101.314	4562.07	-5.4928	1.2383e-14	1.6488e-11	down	sp|Q8RWD0|COL16_ARATH Zinc finger protein CONSTANS-LIKE 16 OS=Arabidopsis thaliana GN=COL16 PE=2 SV=2//7.70162e-75
Cla008267	2.63469	94.1734	-5.1596	4.2304e-10	2.7255e-07	down	-//-
Cla008277	18.2054	159.34	-3.1297	1.6081e-08	6.7044e-06	down	-//-
Cla008669	2336.74	5578.63	-1.2554	6.7073e-05	0.0089905	down	sp|Q9SGD6|AROD6_ARATH Arogenate dehydratase/prephenate dehydratase 6, chloroplastic OS=Arabidopsis thaliana GN=ADT6 PE=1 SV=1//0
Cla008766	424.362	4433.96	-3.3852	0.00029954	0.0289	down	sp|O23553|BAM3_ARATH Beta-amylase 3, chloroplastic OS=Arabidopsis thaliana GN=BAM3 PE=1 SV=3//0
Cla008865	34.4379	131.454	-1.9325	0.00028713	0.027973	down	-//-
Cla009754	164.791	686.72	-2.0591	8.5244e-09	4.1524e-06	down	sp|Q9FL28|FLS2_ARATH LRR receptor-like serine/threonine-protein kinase FLS2 OS=Arabidopsis thaliana GN=FLS2 PE=1 SV=1//0
Cla010019	241.758	697.976	-1.5296	7.4883e-06	0.0014243	down	sp|Q9LIP6|C71BV_ARATH Cytochrome P450 71B34 OS=Arabidopsis thaliana GN=CYP71B34 PE=2 SV=1//7.81392e-160
Cla010113	178.221	797.695	-2.1622	1.4067e-05	0.002531	down	sp|P42751|CCD11_ARATH Cyclin-D1-1 OS=Arabidopsis thaliana GN=CYCD1-1 PE=1 SV=3//6.01309e-110
Cla010284	296.808	1417.17	-2.2554	0.00012053	0.014534	down	-//-
Cla010301	41.4582	156.131	-1.913	0.0001208	0.014534	down	-//-
Cla010456	55.1602	1534.97	-4.7984	1.3213e-22	5.278e-19	down	sp|P79051|RHP16_SCHPO ATP-dependent helicase rhp16 OS=Schizosaccharomyces pombe (strain 972 / ATCC 24843) GN=rhp16 PE=3 SV=2//2.80358e-25
Cla010458	111.386	306.583	-1.4607	0.00048751	0.040739	down	sp|O80885|ARASP_ARATH Membrane metalloprotease ARASP, chloroplastic OS=Arabidopsis thaliana GN=ARASP PE=2 SV=1//1.77909e-170
Cla010491	309.117	1029.27	-1.7354	1.7138e-05	0.0029458	down	-//-
Cla010665	4442.88	12196.5	-1.4569	0.00021247	0.022681	down	sp|Q7XZQ7|FL3H_PETCR Flavanone 3-dioxygenase OS=Petroselinum crispum GN=FHT PE=1 SV=1//6.65187e-65
Cla010733	5.7444	149.895	-4.7057	9.8496e-13	9.8359e-10	down	sp|Q8VYT5|FB254_ARATH F-box protein At5g07670 OS=Arabidopsis thaliana GN=At5g07670 PE=2 SV=1//6.31652e-176
Cla010751	1616.42	6799.46	-2.0726	4.695e-07	0.00013023	down	-//-
Cla011315	4532.88	14680.8	-1.6954	5.2295e-05	0.0074073	down	sp|B5X570|NAC14_ARATH NAC domain-containing protein 14 OS=Arabidopsis thaliana GN=NAC014 PE=2 SV=1//9.61098e-50
Cla011368	2366	11818.5	-2.3205	3.9051e-10	2.5998e-07	down	sp|A2RVM0|TIC32_ARATH Short-chain dehydrogenase TIC 32, chloroplastic OS=Arabidopsis thaliana GN=TIC32 PE=2 SV=1//6.54686e-72
Cla011483	194.644	1149.13	-2.5616	3.5707e-13	3.9619e-10	down	sp|Q9SSA7|GLIP5_ARATH GDSL esterase/lipase 5 OS=Arabidopsis thaliana GN=GLIP5 PE=2 SV=2//1.38661e-99
Cla011657	141.142	1146.12	-3.0215	2.4462e-11	2.2207e-08	down	-//-
Cla011658	614.63	3040.67	-2.3066	5.5119e-08	2.0771e-05	down	sp|Q9S745|PAD4_ARATH Lipase-like PAD4 OS=Arabidopsis thaliana GN=PAD4 PE=1 SV=1//3.3328e-17
Cla012012	5.151	105.968	-4.3626	0.00022128	0.023018	down	sp|P20144|WUN1_SOLTU Wound-induced protein 1 OS=Solanum tuberosum GN=WUN1 PE=2 SV=1//5.77871e-14
Cla012137	2175.46	4588.15	-1.0766	0.00049376	0.040966	down	sp|Q08632|SDR1_PICAB Short-chain type dehydrogenase/reductase OS=Picea abies PE=2 SV=1//8.96421e-81
Cla012138	737.197	2057.56	-1.4808	4.4427e-06	0.00092426	down	sp|Q9LSF7|Y3518_ARATH B3 domain-containing protein At3g25182 OS=Arabidopsis thaliana GN=At3g25182 PE=2 SV=1//4.81078e-09
Cla012350	72514.8	216344	-1.577	4.2041e-07	0.00011995	down	sp|Q08655|ASR1_SOLLC Abscisic stress-ripening protein 1 OS=Solanum lycopersicum GN=ASR1 PE=2 SV=1//4.07873e-07
Cla013035	1.33423	141.515	-6.7288	0.0001045	0.013126	down	sp|Q9ZWA9|CRU4_ARATH 12S seed storage protein CRD OS=Arabidopsis thaliana GN=CRD PE=1 SV=1//2.30352e-18
Cla013124	136.909	450.104	-1.717	0.00015235	0.01769	down	sp|Q93WJ9|KAN1_ARATH Transcription repressor KAN1 OS=Arabidopsis thaliana GN=KAN1 PE=1 SV=1//1.54521e-52
Cla013231	5.00897	2044.59	-8.6731	1.1617e-69	2.3202e-65	down	-//-
Cla013294	2.3691	82.1009	-5.115	1.6887e-09	9.1217e-07	down	-//-
Cla013344	355.533	818.759	-1.2035	0.00039305	0.035201	down	sp|Q9M390|PTR1_ARATH Protein NRT1/ PTR FAMILY 8.1 OS=Arabidopsis thaliana GN=NPF8.1 PE=1 SV=1//0
Cla013377	667.009	2176.55	-1.7063	1.8117e-07	5.8361e-05	down	sp|O64815|HLS1L_ARATH Probable N-acetyltransferase HLS1-like OS=Arabidopsis thaliana GN=At2g23060 PE=2 SV=1//4.43378e-107
Cla013835	18.0629	172.743	-3.2575	1.6113e-08	6.7044e-06	down	-//-
Cla014045	35.8949	1085.88	-4.9189	7.6154e-11	6.0838e-08	down	sp|Q9FHP1|ACR1_ARATH ACT domain-containing protein ACR1 OS=Arabidopsis thaliana GN=ACR1 PE=2 SV=1//4.79655e-175
Cla014081	1326.06	3796.6	-1.5176	3.2099e-06	0.00071232	down	-//-
Cla014475	138.784	491.299	-1.8238	0.0005232	0.04265	down	sp|Q9T0J1|CRK26_ARATH Cysteine-rich receptor-like protein kinase 26 OS=Arabidopsis thaliana GN=CRK26 PE=2 SV=1//0
Cla014619	46.5149	277.984	-2.5792	1.4292e-08	6.3432e-06	down	sp|Q8LGD1|SP1L5_ARATH Protein SPIRAL1-like 5 OS=Arabidopsis thaliana GN=SP1L5 PE=2 SV=1//1.14193e-17
Cla014690	97.486	277.362	-1.5085	0.00020383	0.022246	down	sp|Q9SA69|Y1301_ARATH BTB/POZ domain-containing protein At1g03010 OS=Arabidopsis thaliana GN=At1g03010 PE=2 SV=1//0
Cla014770	31.2986	146.811	-2.2298	0.00012646	0.015034	down	-//-
Cla014783	84.5941	396.259	-2.2278	4.2331e-05	0.0061263	down	sp|Q8GTS0|IP5P4_ARATH Type I inositol polyphosphate 5-phosphatase 4 OS=Arabidopsis thaliana GN=IP5P4 PE=2 SV=1//0
Cla015209	193.129	511.006	-1.4038	0.00029373	0.028478	down	sp|Q0WRX3|SCP40_ARATH Serine carboxypeptidase-like 40 OS=Arabidopsis thaliana GN=SCPL40 PE=2 SV=2//0
Cla015505	655.774	3995.33	-2.607	1.8099e-15	3.0122e-12	down	sp|P83948|PME3_CITSI Pectinesterase 3 OS=Citrus sinensis PE=1 SV=1//0
Cla015655	380.246	1081.78	-1.5084	2.4915e-05	0.004013	down	sp|Q9SJ81|FLA7_ARATH Fasciclin-like arabinogalactan protein 7 OS=Arabidopsis thaliana GN=FLA7 PE=1 SV=1//1.67783e-82
Cla015658	92.6851	262.86	-1.5039	0.00042889	0.037258	down	-//-
Cla015815	1594.6	3501.64	-1.1348	0.00032764	0.030578	down	sp|Q9I0Q0|PQSH_PSEAE 2-heptyl-3-hydroxy-4(1H)-quinolone synthase OS=Pseudomonas aeruginosa (strain ATCC 15692 / PAO1 / 1C / PRS 101 / LMG 12228) GN=pqsH PE=3 SV=1//4.95741e-17
Cla015936	632.466	1934.76	-1.6131	0.00059182	0.046151	down	sp|P17772|OSS2_PEA Organ-specific protein S2 OS=Pisum sativum PE=2 SV=1//1.0582e-13
Cla015937	36798.9	104191	-1.5015	3.3649e-07	0.00010031	down	sp|P17772|OSS2_PEA Organ-specific protein S2 OS=Pisum sativum PE=2 SV=1//9.61258e-08
Cla015941	127.126	606.426	-2.2541	1.3365e-09	7.6267e-07	down	sp|Q9XIH7|PLT1_ARATH Putative polyol transporter 1 OS=Arabidopsis thaliana GN=PLT1 PE=3 SV=1//0
Cla016054	3646.83	13451.8	-1.8831	1.6899e-09	9.1217e-07	down	sp|Q9MB73|LGT_CITUN Limonoid UDP-glucosyltransferase OS=Citrus unshiu PE=2 SV=1//3.11853e-174
Cla016575	1.97899	33.01	-4.0601	0.00057759	0.04562	down	sp|Q09851|AYR1_SCHPO NADPH-dependent 1-acyldihydroxyacetone phosphate reductase OS=Schizosaccharomyces pombe (strain 972 / ATCC 24843) GN=ayr1 PE=3 SV=2//1.97597e-25
Cla016629	2.60624	72.456	-4.7971	4.63e-08	1.7783e-05	down	sp|Q9FK62|SAU24_ARATH Auxin-responsive protein SAUR24 OS=Arabidopsis thaliana GN=SAUR24 PE=2 SV=1//1.08261e-30
Cla016641	4.90196	62.002	-3.6609	0.00056324	0.045004	down	sp|Q9FJG1|SAU19_ARATH Auxin-responsive protein SAUR19 OS=Arabidopsis thaliana GN=SAUR19 PE=2 SV=1//3.78708e-34
Cla016724	53.6797	220.036	-2.0353	0.0005927	0.046151	down	-//-
Cla016762	71.4585	336.427	-2.2351	1.389e-07	4.5476e-05	down	sp|Q9FK16|AGP22_ARATH Arabinogalactan peptide 22 OS=Arabidopsis thaliana GN=AGP22 PE=3 SV=1//8.11701e-06
Cla016807	2062.3	4981.12	-1.2722	3.5092e-05	0.0053912	down	sp|P27061|PPA1_SOLLC Acid phosphatase 1 OS=Solanum lycopersicum GN=APS1 PE=2 SV=1//3.68393e-77
Cla017036	98.4072	405.447	-2.0427	2.0868e-07	6.5988e-05	down	sp|Q54DY9|BCS1B_DICDI Probable mitochondrial chaperone BCS1-B OS=Dictyostelium discoideum GN=bcsl1b PE=3 SV=1//1.09978e-33
Cla017037	216.008	814.24	-1.9144	8.7454e-08	3.119e-05	down	sp|Q54DY9|BCS1B_DICDI Probable mitochondrial chaperone BCS1-B OS=Dictyostelium discoideum GN=bcsl1b PE=3 SV=1//2.09875e-33
Cla017416	49.5279	245.524	-2.3096	3.6395e-07	0.00010689	down	sp|Q9SEA0|CCS_CITSI Capsanthin/capsorubin synthase, chromoplast OS=Citrus sinensis GN=CCS PE=3 SV=1//0
Cla017479	563.528	1947.95	-1.7894	0.00054955	0.044256	down	sp|Q9FYE2|PKS4_ARATH Protein PHYTOCHROME KINASE SUBSTRATE 4 OS=Arabidopsis thaliana GN=PKS4 PE=1 SV=1//2.586e-07
Cla017592	257.233	621.052	-1.2716	0.00024275	0.024883	down	sp|Q93YS4|AB22G_ARATH ABC transporter G family member 22 OS=Arabidopsis thaliana GN=ABCG22 PE=1 SV=1//0
Cla017644	3480.39	9049.1	-1.3785	1.1359e-05	0.0020813	down	sp|Q766C2|NEP2_NEPGR Aspartic proteinase nepenthesin-2 OS=Nepenthes gracilis GN=nep2 PE=1 SV=1//2.74977e-29
Cla017829	14576.6	46836.1	-1.684	7.9259e-08	2.8781e-05	down	sp|Q42580|PER21_ARATH Peroxidase 21 OS=Arabidopsis thaliana GN=PER21 PE=1 SV=1//3.82575e-91
Cla018059	2468.83	6076.11	-1.2993	0.00015155	0.01769	down	sp|Q9LY00|WRK70_ARATH Probable WRKY transcription factor 70 OS=Arabidopsis thaliana GN=WRKY70 PE=2 SV=1//1.43642e-37
Cla018169	65.207	194.676	-1.578	0.00048132	0.04056	down	sp|P0CI03|PTR28_ARATH Protein NRT1/ PTR FAMILY 5.6 OS=Arabidopsis thaliana GN=NPF5.6 PE=2 SV=1//0
Cla018179	94.2526	275.332	-1.5466	0.00057741	0.04562	down	-//-
Cla018189	34.1209	203.581	-2.5769	4.6598e-06	0.00095944	down	-//-
Cla018357	247.857	989.9	-1.9978	9.7265e-09	4.5176e-06	down	-//-
Cla018710	100.548	441.171	-2.1335	1.0057e-06	0.0002575	down	sp|Q13231|CHIT1_HUMAN Chitotriosidase-1 OS=Homo sapiens GN=CHIT1 PE=1 SV=1//9.71493e-51
Cla018937	1202.61	2695.15	-1.1642	0.00034527	0.031778	down	sp|Q9C9U3|DOX2_ARATH Alpha-dioxygenase 2 OS=Arabidopsis thaliana GN=DOX2 PE=2 SV=1//0
Cla018951	1156.75	2922	-1.3369	3.5658e-05	0.0053951	down	sp|Q9SIA4|MATE5_ARATH MATE efflux family protein 5 OS=Arabidopsis thaliana GN=DTXL1 PE=3 SV=1//2.27096e-128
Cla018967	4.07076	82.9711	-4.3492	3.2133e-08	1.2835e-05	down	sp|Q9LDE1|MY108_ARATH Transcription factor MYB108 OS=Arabidopsis thaliana GN=MYB108 PE=1 SV=1//1.83603e-55
Cla019057	30.8539	218.824	-2.8262	3.5653e-05	0.0053951	down	sp|O48538|RBOHF_ARATH Respiratory burst oxidase homolog protein F OS=Arabidopsis thaliana GN=RBOHF PE=1 SV=1//0
Cla019223	6.97703	105.939	-3.9245	1.2738e-08	5.782e-06	down	sp|Q8LPH6|MYB86_ARATH Transcription factor MYB86 OS=Arabidopsis thaliana GN=MYB86 PE=2 SV=1//1.18735e-77
Cla019495	62.0224	283.293	-2.1914	9.3416e-07	0.0002423	down	sp|Q84WQ5|CBSX5_ARATH CBS domain-containing protein CBSX5 OS=Arabidopsis thaliana GN=CBSX5 PE=2 SV=2//1.18809e-79
Cla019741	1252.57	16348.4	-3.7062	1.828e-05	0.003068	down	sp|Q8GTB6|THCAS_CANSA Tetrahydrocannabinolic acid synthase OS=Cannabis sativa PE=1 SV=1//1.3401e-166
Cla020137	146.181	554.658	-1.9238	2.6643e-07	8.1863e-05	down	sp|Q9ZU29|PP139_ARATH Pentatricopeptide repeat-containing protein At2g01390 OS=Arabidopsis thaliana GN=At2g01390/At2g01380 PE=2 SV=2//0
Cla020368	253.414	722.096	-1.5107	0.00057791	0.04562	down	sp|P82280|RAV2_ARATH AP2/ERF and B3 domain-containing transcription repressor RAV2 OS=Arabidopsis thaliana GN=RAV2 PE=2 SV=1//3.45289e-133
Cla020541	181.811	467.447	-1.3624	0.00019045	0.021249	down	-//-
Cla020705	888.053	2240.92	-1.3354	3.6255e-05	0.0054443	down	sp|Q9SZA7|DRL29_ARATH Probable disease resistance protein At4g33300 OS=Arabidopsis thaliana GN=At4g33300 PE=2 SV=3//0
Cla020886	482.464	2004.32	-2.0546	0.00017318	0.019878	down	sp|O80992|PYL2_ARATH Abscisic acid receptor PYL2 OS=Arabidopsis thaliana GN=PYL2 PE=1 SV=1//4.30861e-91
Cla021173	1034.87	3089.41	-1.5779	5.3819e-07	0.00014332	down	sp|Q9AR73|HQGT_RAUSE Hydroquinone glucosyltransferase OS=Rauvolfia serpentina GN=AS PE=1 SV=1//0
Cla021358	1550.55	10698.6	-2.7866	7.9548e-10	4.8143e-07	down	sp|Q9M1C7|AB9C_ARATH ABC transporter C family member 9 OS=Arabidopsis thaliana GN=ABCC9 PE=2 SV=2//2.73754e-15
Cla021535	110.93	366.678	-1.7249	0.00056333	0.045004	down	sp|Q84MB3|ACCH1_ARATH 1-aminocyclopropane-1-carboxylate oxidase homolog 1 OS=Arabidopsis thaliana GN=At1g06620 PE=2 SV=1//1.20747e-115
Cla021675	330.338	766.578	-1.2145	0.00047479	0.04018	down	sp|P15102|GLNA4_PHAVU Glutamine synthetase leaf isozyme, chloroplastic OS=Phaseolus vulgaris PE=2 SV=1//0
Cla022207	352.159	927.313	-1.3968	3.6721e-05	0.0054731	down	sp|Q9FN03|UVR8_ARATH Ultraviolet-B receptor UVR8 OS=Arabidopsis thaliana GN=UVR8 PE=1 SV=1//2.66719e-26
Cla022333	795.683	1895.37	-1.2522	0.00010598	0.013229	down	sp|P31853|ATPX_SPIOL ATP synthase subunit b&apos;, chloroplastic OS=Spinacia oleracea GN=ATPG PE=1 SV=2//8.42093e-66
Cla022418	913.09	2412.17	-1.4015	0.00034095	0.031525	down	sp|Q6VAF6|TBB6_GOSHI Tubulin beta-6 chain OS=Gossypium hirsutum PE=2 SV=1//0
Cla022474	41.9949	206.409	-2.2972	1.0736e-06	0.00027141	down	sp|Q9LJK2|ABAH4_ARATH Abscisic acid 8&apos;-hydroxylase 4 OS=Arabidopsis thaliana GN=CYP707A4 PE=2 SV=2//3.42596e-41
Cla022558	273.568	1101	-2.0088	4.2808e-09	2.2499e-06	down	sp|Q9FMZ0|BKI1_ARATH BRI1 kinase inhibitor 1 OS=Arabidopsis thaliana GN=BKI1 PE=1 SV=1//1.42138e-15
Cla022865	409.185	1461.21	-1.8363	1.594e-08	6.7044e-06	down	sp|O22901|BH151_ARATH Transcription factor UPBEAT1 OS=Arabidopsis thaliana GN=UPB1 PE=2 SV=1//6.86968e-07
Cla023018	159.923	1180.37	-2.8838	0.00010759	0.013347	down	sp|F8WKW1|UGT2_GARJA 7-deoxyloganetin glucosyltransferase OS=Gardenia jasminoides GN=UGT85A24 PE=1 SV=1//0
Cla023269	1685.13	3474.38	-1.0439	0.00050616	0.04143	down	sp|O23039|ZIP5_ARATH Zinc transporter 5 OS=Arabidopsis thaliana GN=ZIP5 PE=2 SV=1//1.09078e-97
Cla023441	1163.41	3046.3	-1.3887	0.0006449	0.04916	down	sp|F4HUK6|AAE1_ARATH Probable acyl-activating enzyme 1, peroxisomal OS=Arabidopsis thaliana GN=AAE1 PE=2 SV=1//0
Novel00082	3090.39	123721	-5.3232	2.9994e-16	5.9905e-13	down	defensin-like protein 6 [Citrullus lanatus]
Novel00204	327.115	2766.95	-3.0804	6.8834e-19	1.9639e-15	down	PREDICTED: general transcription factor IIH subunit 5 [Cucumis melo]>gi|659096085|ref|XP_008448919.1| PREDICTED: general transcription factor IIH subunit 5 [Cucumis melo]
Novel00248	342.281	1117.91	-1.7075	4.8456e-07	0.00013102	down	-//-
Novel00253	3.26785	42.6629	-3.7066	0.0002131	0.022681	down	PREDICTED: GDSL esterase/lipase At5g55050 [Cucumis melo]
Novel00285	0.350573	51.4603	-7.1976	8.3969e-06	0.0015821	down	PREDICTED: secoisolariciresinol dehydrogenase-like [Cucumis sativus]>gi|700204039|gb|KGN59172.1| hypothetical protein Csa_3G778280 [Cucumis sativus]
Novel00331	1991.62	5183.88	-1.3801	0.00040389	0.035759	down	PREDICTED: uncharacterized protein At5g65660-like isoform X2 [Cucumis sativus]
Novel00335	4.35319	47.6674	-3.4529	0.0002474	0.024955	down	-//-
Novel00372	0	19.7412	#NAME?	0.00043487	0.037599	down	hypothetical protein VITISV_017108 [Vitis vinifera]
Novel00418	201.121	788.608	-1.9712	5.7771e-05	0.0079028	down	PREDICTED: uncharacterized protein LOC101212185 [Cucumis sativus]>gi|700189106|gb|KGN44339.1| hypothetical protein Csa_7G259390 [Cucumis sativus]
Novel00437	0	101.383	#NAME?	5.9786e-16	1.0855e-12	down	hypothetical protein VITISV_013246 [Vitis vinifera]
Novel00543	57.8512	219.585	-1.9244	0.00054413	0.043997	down	ADP ribosylation factor 002 [Jatropha curcas]
Novel00552	328.752	775.911	-1.2389	0.00027999	0.027511	down	PREDICTED: putative ribonuclease H protein At1g65750 [Brassica rapa]
Novel00624	207.627	3271.91	-3.9781	0.00030797	0.029571	down	PREDICTED: histidine-containing phosphotransfer protein 1-like [Cucumis melo]
Novel00678	0.616237	41.0932	-6.0593	2.6149e-06	0.0006003	down	hypothetical protein SELMODRAFT_127715 [Selaginella moellendorffii]>gi|300144044|gb|EFJ10731.1| hypothetical protein SELMODRAFT_127715 [Selaginella moellendorffii]
Novel00771	21.3666	977.047	-5.515	2.2974e-06	0.00053353	down	-//-
Novel00847	5.65964	243.963	-5.4298	2.0671e-20	6.8808e-17	down	hypothetical protein Csa_1G110870 [Cucumis sativus]
Novel00905	11.7665	939.355	-6.3189	1.4746e-13	1.7324e-10	down	PREDICTED: uncharacterized protein LOC101204556 [Cucumis sativus]>gi|700210110|gb|KGN65206.1| hypothetical protein Csa_1G264570 [Cucumis sativus]
Novel00973	10.2552	421.625	-5.3615	1.2954e-07	4.3432e-05	down	PREDICTED: uncharacterized protein LOC102626150 [Citrus sinensis]
Novel01031	96.7617	574.417	-2.5696	3.0487e-11	2.6474e-08	down	-//-
Novel01183	983.421	2296.61	-1.2236	9.9531e-05	0.012825	down	hypothetical protein Csa_3G498910 [Cucumis sativus]
Novel01224	166.321	872.798	-2.3917	1.2221e-06	0.00029806	down	-//-
Novel01253	147.313	821.252	-2.4789	0.00041585	0.036427	down	-//-

## Sheet: R_10vsY_10.DEG
Gene_id	readcount_R_1	readcount_Y_1	log2FoldChange	pval	padj	up_down	Blast swiss prot
Cla000128	675.755	210.729	1.6811	6.0303e-06	0.00086259	up	sp|Q3ECY6|SDG41_ARATH Protein SET DOMAIN GROUP 41 OS=Arabidopsis thaliana GN=SDG41 PE=2 SV=1//1.89757e-110
Cla000310	409.203	36.9882	3.4677	2.0491e-14	1.2069e-11	up	-//-
Cla000556	11601.8	5868.84	0.98321	0.0014013	0.048382	up	sp|Q9FS87|IVD_SOLTU Isovaleryl-CoA dehydrogenase, mitochondrial OS=Solanum tuberosum GN=IVD PE=1 SV=2//0
Cla000898	184.259	38.9017	2.2438	5.5573e-05	0.0047764	up	sp|Q9CA83|MAOP4_ARATH NADP-dependent malic enzyme 4, chloroplastic OS=Arabidopsis thaliana GN=NADP-ME4 PE=1 SV=1//0
Cla001039	999.301	360.459	1.4711	2.7543e-05	0.0029655	up	sp|Q9ZVN2|Y1457_ARATH Acyltransferase-like protein At1g54570, chloroplastic OS=Arabidopsis thaliana GN=At1g54570 PE=2 SV=1//0
Cla001050	1460.93	349.937	2.0617	0.00074054	0.031824	up	-//-
Cla001183	50.2045	0	Inf	0.0001624	0.010912	up	sp|Q9FNP0|VQ31_ARATH VQ motif-containing protein 31 OS=Arabidopsis thaliana GN=VQ31 PE=1 SV=1//2.10661e-25
Cla001343	1063.78	86.9999	3.612	4.2237e-21	4.4518e-18	up	-//-
Cla001349	320.94	117.693	1.4473	0.00052811	0.025484	up	sp|O65416|SKI27_ARATH F-box protein SKIP27 OS=Arabidopsis thaliana GN=SKIP27 PE=1 SV=2//1.91518e-34
Cla001678	597.734	139.843	2.0957	0.00062899	0.028824	up	sp|Q93ZB9|FACR3_ARATH Fatty acyl-CoA reductase 3 OS=Arabidopsis thaliana GN=FAR3 PE=2 SV=1//1.55607e-31
Cla001679	3442.66	815.78	2.0773	8.8086e-08	2.0276e-05	up	sp|Q9XGY7|FAR_SIMCH Alcohol-forming fatty acyl-CoA reductase OS=Simmondsia chinensis PE=1 SV=1//4.11918e-44
Cla001867	4367.79	2104.72	1.0533	0.00061404	0.028268	up	-//-
Cla001951	1615.09	599.928	1.4287	0.00011397	0.0085159	up	sp|Q9C9A6|PUB10_ARATH U-box domain-containing protein 10 OS=Arabidopsis thaliana GN=PUB10 PE=2 SV=1//0
Cla002067	388.962	143.029	1.4433	0.00036191	0.019439	up	sp|Q9LMN7|WAK5_ARATH Wall-associated receptor kinase 5 OS=Arabidopsis thaliana GN=WAK5 PE=2 SV=1//1.80003e-132
Cla002131	4719.02	2083.78	1.1793	0.00074732	0.03191	up	sp|P0C8Q7|PP369_ARATH Pentatricopeptide repeat-containing protein At5g08305 OS=Arabidopsis thaliana GN=PCMP-E105 PE=2 SV=1//0
Cla002237	5269.52	2660.25	0.98611	0.00094285	0.036592	up	sp|Q9FE67|ERF80_ARATH Ethylene-responsive transcription factor 9 OS=Arabidopsis thaliana GN=ERF9 PE=2 SV=1//6.20793e-30
Cla002255	30860.7	14692.3	1.0707	0.00045771	0.022958	up	sp|I1SSI5|MAX2A_PETHY F-box/LRR-repeat MAX2 homolog A OS=Petunia hybrida GN=MAX2A PE=1 SV=1//0
Cla002265	16039.1	5407.5	1.5686	3.7358e-07	7.3346e-05	up	-//-
Cla002269	2002.04	197.307	3.343	2.6506e-07	5.3616e-05	up	sp|Q93VR4|ML423_ARATH MLP-like protein 423 OS=Arabidopsis thaliana GN=MLP423 PE=2 SV=1//2.89151e-09
Cla002296	351.941	74.9367	2.2316	0.00031633	0.017596	up	-//-
Cla002319	715.416	197.984	1.8534	0.00022036	0.013913	up	sp|Q9LIG0|Y3136_ARATH Clavaminate synthase-like protein At3g21360 OS=Arabidopsis thaliana GN=At3g21360 PE=1 SV=1//6.32333e-74
Cla002345	7185.9	1791.36	2.0041	0.00060697	0.028007	up	sp|Q9C5L3|GLPT1_ARATH Putative glycerol-3-phosphate transporter 1 OS=Arabidopsis thaliana GN=At3g47420 PE=2 SV=1//0
Cla002408	9126.22	2655.12	1.7812	1.4734e-05	0.0018441	up	-//-
Cla002619	600.649	195.856	1.6167	1.5427e-05	0.001907	up	sp|Q9FYF9|FB76_ARATH F-box protein At1g67340 OS=Arabidopsis thaliana GN=At1g67340 PE=1 SV=1//3.63065e-142
Cla002717	2438.28	1213.29	1.0069	0.0011975	0.04364	up	sp|P49099|CYB5S_TOBAC Cytochrome b5, seed isoform OS=Nicotiana tabacum PE=2 SV=1//7.26879e-72
Cla002760	5509.65	1754.15	1.6512	1.0587e-05	0.0014041	up	sp|O81645|VILI3_ARATH Villin-3 OS=Arabidopsis thaliana GN=VLN3 PE=1 SV=2//0
Cla003245	445.686	178.541	1.3198	0.00079349	0.03293	up	-//-
Cla003302	1266.69	365.018	1.795	1.6627e-07	3.505e-05	up	-//-
Cla003370	34.4505	0	Inf	0.00044903	0.022778	up	sp|Q9FYA2|WRK75_ARATH Probable WRKY transcription factor 75 OS=Arabidopsis thaliana GN=WRKY75 PE=2 SV=1//3.29742e-50
Cla003502	305.873	97.6572	1.6471	0.0001795	0.011747	up	sp|Q9SR00|PP213_ARATH Pentatricopeptide repeat-containing protein At3g04760, chloroplastic OS=Arabidopsis thaliana GN=At3g04760 PE=2 SV=1//0
Cla003618	2306.93	125.913	4.1955	0.00029565	0.016725	up	sp|Q8VY90|EF105_ARATH Ethylene-responsive transcription factor ERF105 OS=Arabidopsis thaliana GN=ERF105 PE=2 SV=1//2.47311e-55
Cla003619	2347.67	523.616	2.1647	5.6348e-11	2.3029e-08	up	sp|Q9LY05|EF106_ARATH Ethylene-responsive transcription factor ERF106 OS=Arabidopsis thaliana GN=ERF106 PE=2 SV=1//1.57275e-32
Cla003924	231.972	23.3981	3.3095	3.5834e-06	0.00055629	up	sp|Q9SIC7|Y2142_ARATH B3 domain-containing protein At2g31420 OS=Arabidopsis thaliana GN=At2g31420 PE=3 SV=1//7.08305e-12
Cla004033	432.78	132.433	1.7084	0.00012629	0.0090484	up	-//-
Cla004061	76045.9	13733.3	2.4692	0.00042207	0.022096	up	sp|Q67ZU1|LIP2_ARATH Triacylglycerol lipase 2 OS=Arabidopsis thaliana GN=LIP2 PE=2 SV=1//7.3453e-173
Cla004293	10961.8	4390.37	1.3201	4.5284e-05	0.004218	up	sp|Q45223|HBD_BRADU 3-hydroxybutyryl-CoA dehydrogenase OS=Bradyrhizobium diazoefficiens (strain JCM 10833 / IAM 13628 / NBRC 14792 / USDA 110) GN=hbdA PE=3 SV=1//1.53853e-97
Cla004294	252.932	25.193	3.3277	1.1095e-09	3.7031e-07	up	sp|Q9LUH3|LAL5_ARATH MATE efflux family protein LAL5 OS=Arabidopsis thaliana GN=LAL5 PE=2 SV=1//5.41088e-162
Cla004354	9050.71	3880.24	1.2219	4.5968e-05	0.0042437	up	sp|Q9XEE6|C3H29_ARATH Zinc finger CCCH domain-containing protein 29 OS=Arabidopsis thaliana GN=At2g40140 PE=2 SV=1//0
Cla004430	2702.82	1094.9	1.3037	0.0003475	0.018911	up	sp|Q8RXR2|CLCF_ARATH Chloride channel protein CLC-f OS=Arabidopsis thaliana GN=CLC-F PE=2 SV=2//0
Cla004644	1127.51	483.933	1.2203	0.00034319	0.018778	up	sp|Q0WPX7|BAG2_ARATH BAG family molecular chaperone regulator 2 OS=Arabidopsis thaliana GN=BAG2 PE=1 SV=1//4.07644e-13
Cla004656	1364.8	483.701	1.4965	6.8323e-06	0.00096355	up	-//-
Cla004945	310.318	90.8749	1.7718	5.8727e-05	0.0049834	up	-//-
Cla005003	18276.3	4589.68	1.9935	9.0833e-06	0.001231	up	sp|Q9SS31|CML36_ARATH Probable calcium-binding protein CML36 OS=Arabidopsis thaliana GN=CML36 PE=2 SV=1//2.13735e-50
Cla005052	2674.05	804.025	1.7337	8.149e-08	1.8976e-05	up	sp|Q9LQR0|LBD1_ARATH LOB domain-containing protein 1 OS=Arabidopsis thaliana GN=LBD1 PE=2 SV=1//6.99848e-62
Cla005156	2941.32	158.841	4.2108	0.00013358	0.0093861	up	sp|O80482|BH149_ARATH Transcription factor bHLH149 OS=Arabidopsis thaliana GN=BHLH149 PE=1 SV=1//2.151e-39
Cla005248	37202.1	16574.4	1.1664	0.00070492	0.030822	up	sp|Q94BT9|ATOX1_ARATH Copper transport protein ATX1 OS=Arabidopsis thaliana GN=ATX1 PE=1 SV=1//1.33364e-10
Cla005424	643.508	248.586	1.3722	0.00017686	0.011651	up	sp|F4IDQ5|JASON_ARATH Protein JASON OS=Arabidopsis thaliana GN=JASON PE=2 SV=1//1.08049e-93
Cla005522	37600.9	13608	1.4663	0.00044326	0.022587	up	sp|Q6ZI17|OML2_ORYSJ Protein MEI2-like 2 OS=Oryza sativa subsp. japonica GN=ML2 PE=2 SV=1//0
Cla005640	5199.11	2003.8	1.3755	0.00011668	0.0086155	up	sp|Q8VZP6|GUX8_ARATH Putative glucuronosyltransferase PGSIP8 OS=Arabidopsis thaliana GN=PGSIP8 PE=2 SV=1//2.43436e-142
Cla005641	2178.48	891.415	1.2892	0.00047166	0.023279	up	sp|Q8VZP6|GUX8_ARATH Putative glucuronosyltransferase PGSIP8 OS=Arabidopsis thaliana GN=PGSIP8 PE=2 SV=1//2.81966e-25
Cla005760	110.162	10.901	3.3371	0.0002823	0.016107	up	-//-
Cla005772	2843.93	1276.81	1.1553	0.00024105	0.014653	up	sp|Q8GXZ3|Y5102_ARATH Serine/threonine-protein kinase At5g01020 OS=Arabidopsis thaliana GN=At5g01020 PE=1 SV=1//2.35275e-91
Cla005814	11966.2	3489.25	1.778	2.2059e-07	4.6016e-05	up	sp|Q8H129|PPA3_ARATH Purple acid phosphatase 3 OS=Arabidopsis thaliana GN=PAP3 PE=2 SV=1//8.95467e-112
Cla005818	1626.9	709.464	1.1973	0.00024121	0.014653	up	sp|Q9LDE2|BPC2_ARATH Protein BASIC PENTACYSTEINE2 OS=Arabidopsis thaliana GN=BPC2 PE=1 SV=1//2.98511e-93
Cla005962	3700.21	1429.77	1.3718	1.6431e-05	0.0019822	up	sp|B5WWZ9|FAO2_LOTJA Long-chain-alcohol oxidase FAO2 OS=Lotus japonicus GN=FAO2 PE=2 SV=1//0
Cla006039	853.529	319.685	1.4168	0.00030391	0.017048	up	sp|Q8W4K5|VAB_ARATH VAN3-binding protein OS=Arabidopsis thaliana GN=VAB PE=1 SV=1//5.15438e-130
Cla006214	83169.8	32773.9	1.3435	9.7173e-06	0.001306	up	sp|Q9FJ95|DHSO_ARATH Sorbitol dehydrogenase OS=Arabidopsis thaliana GN=SDH PE=1 SV=1//0
Cla006254	64.0114	0	Inf	0.00074689	0.03191	up	-//-
Cla006293	1364.61	105.334	3.6954	0.00066564	0.02976	up	-//-
Cla006335	987.496	419.096	1.2365	0.00033996	0.018652	up	sp|O49508|FB237_ARATH F-box protein At4g18380 OS=Arabidopsis thaliana GN=At4g18380 PE=2 SV=1//4.12647e-45
Cla006465	3319.63	1564.23	1.0856	0.00062621	0.028763	up	-//-
Cla006580	21522.5	3321.95	2.6957	0.00043266	0.022273	up	sp|O04203|HSPR2_ARATH Nematode resistance protein-like HSPRO2 OS=Arabidopsis thaliana GN=HSPRO2 PE=1 SV=1//8.42449e-174
Cla006605	713.013	173.558	2.0385	0.00066088	0.029722	up	sp|Q8LFR2|DRE2C_ARATH Dehydration-responsive element-binding protein 2C OS=Arabidopsis thaliana GN=DREB2C PE=2 SV=2//4.335e-36
Cla006701	6259.46	950.209	2.7197	4.8826e-05	0.0044445	up	sp|Q9ZPX9|KIC_ARATH Calcium-binding protein KIC OS=Arabidopsis thaliana GN=KIC PE=1 SV=2//4.87865e-52
Cla006748	38126.5	18276.4	1.0608	0.00039587	0.02102	up	sp|Q6WNQ8|C81E8_MEDTR Cytochrome P450 81E8 OS=Medicago truncatula GN=CYP81E8 PE=2 SV=1//2.91024e-126
Cla006761	5770.7	2274.58	1.3431	0.0006485	0.029515	up	sp|Q9FDW1|MYB44_ARATH Transcription factor MYB44 OS=Arabidopsis thaliana GN=MYB44 PE=2 SV=1//1.40329e-87
Cla007114	6598.91	2639.44	1.322	0.00039676	0.02102	up	sp|O80931|AS1_ARATH Transcription factor AS1 OS=Arabidopsis thaliana GN=AS1 PE=1 SV=1//2.23726e-20
Cla007158	10941.3	5657.2	0.95163	0.0013998	0.048382	up	sp|Q9LD18|POT4_ARATH Potassium transporter 4 OS=Arabidopsis thaliana GN=POT4 PE=1 SV=2//0
Cla007383	3530.37	1218.96	1.5342	1.0565e-06	0.00018559	up	sp|Q9FIU7|BGL41_ARATH Putative beta-glucosidase 41 OS=Arabidopsis thaliana GN=BGLU41 PE=3 SV=2//0
Cla007389	3362.59	234.094	3.8444	7.9385e-19	6.624e-16	up	sp|Q9LSQ4|GH36_ARATH Indole-3-acetic acid-amido synthetase GH3.6 OS=Arabidopsis thaliana GN=GH3.6 PE=1 SV=1//0
Cla007436	12996.1	4791.87	1.4394	3.2643e-06	0.00051071	up	sp|Q9LNU1|CRSP_ARATH CO(2)-response secreted protease OS=Arabidopsis thaliana GN=CRSP PE=2 SV=1//0
Cla007456	4800.76	1820.52	1.3989	0.00011702	0.0086155	up	-//-
Cla007561	37763.2	17420.9	1.1162	0.0002809	0.016107	up	-//-
Cla007564	4130.19	1625.71	1.3451	2.2264e-05	0.002477	up	sp|Q570S7|CSLG1_ARATH Cellulose synthase-like protein G1 OS=Arabidopsis thaliana GN=CSLG1 PE=2 SV=1//7.78525e-142
Cla007656	1445.38	678.588	1.0908	0.00078095	0.032718	up	sp|Q9C519|WRKY6_ARATH WRKY transcription factor 6 OS=Arabidopsis thaliana GN=WRKY6 PE=1 SV=1//5.45129e-106
Cla007693	895.534	68.078	3.7175	2.7975e-05	0.0029799	up	sp|Q9LRJ9|CRR38_ARATH Cysteine-rich repeat secretory protein 38 OS=Arabidopsis thaliana GN=CRRSP38 PE=2 SV=1//1.26667e-68
Cla007704	1954.91	131.002	3.8994	0.00017917	0.011747	up	sp|Q8LDW9|XTH9_ARATH Xyloglucan endotransglucosylase/hydrolase protein 9 OS=Arabidopsis thaliana GN=XTH9 PE=2 SV=2//3.02788e-156
Cla007722	45.921	1.87178	4.6167	4.2556e-05	0.0040777	up	-//-
Cla007724	472.071	60.7119	2.959	0.00024853	0.014849	up	-//-
Cla007725	616.011	155.528	1.9858	1.4102e-05	0.0017874	up	-//-
Cla007768	85.1058	15.4741	2.4594	0.00080469	0.032954	up	sp|Q9FIB0|C78A7_ARATH Cytochrome P450 78A7 OS=Arabidopsis thaliana GN=CYP78A7 PE=2 SV=1//0
Cla007801	642.276	138.085	2.2176	0.00090474	0.035833	up	sp|Q9LXD9|PME51_ARATH Probable pectinesterase/pectinesterase inhibitor 51 OS=Arabidopsis thaliana GN=PME51 PE=2 SV=1//0
Cla007802	198.149	52.9013	1.9052	0.00015431	0.010583	up	sp|Q9LXD9|PME51_ARATH Probable pectinesterase/pectinesterase inhibitor 51 OS=Arabidopsis thaliana GN=PME51 PE=2 SV=1//1.40844e-24
Cla007995	25055.5	6264.49	1.9999	3.8399e-06	0.000587	up	sp|Q9SX20|PTR18_ARATH Protein NRT1/ PTR FAMILY 3.1 OS=Arabidopsis thaliana GN=NPF3.1 PE=2 SV=1//0
Cla008100	4715.24	1836.78	1.3602	0.00141	0.048599	up	sp|Q9NV88|INT9_HUMAN Integrator complex subunit 9 OS=Homo sapiens GN=INTS9 PE=1 SV=2//3.15118e-47
Cla008102	6584.5	2700.37	1.2859	0.00090539	0.035833	up	-//-
Cla008152	2380.19	95.1436	4.6448	0.000572	0.026827	up	sp|Q54R82|MKKA_DICDI Mitogen-activated protein kinase kinase kinase A OS=Dictyostelium discoideum GN=mkkA PE=1 SV=2//2.4899e-49
Cla008153	719.115	275.394	1.3847	0.0001841	0.012009	up	sp|Q8RX37|P2C02_ARATH Probable protein phosphatase 2C 2 OS=Arabidopsis thaliana GN=At1g07160 PE=2 SV=1//3.82861e-136
Cla008169	4087.04	2047.95	0.99687	0.0013263	0.046596	up	sp|Q6IV56|RN141_DANRE RING finger protein 141 OS=Danio rerio GN=rnf141 PE=2 SV=2//8.36684e-08
Cla008279	5796.6	226.793	4.6758	2.1291e-05	0.0024047	up	sp|Q4JL84|MYB59_ARATH Transcription factor MYB59 OS=Arabidopsis thaliana GN=MYB59 PE=2 SV=2//3.101e-79
Cla008349	181.284	54.5685	1.7321	0.00063903	0.029217	up	sp|Q8LPN7|RNG1L_ARATH E3 ubiquitin-protein ligase RING1-like OS=Arabidopsis thaliana GN=At3g19950 PE=1 SV=1//4.18284e-11
Cla008363	1389.74	466.564	1.5747	0.00014592	0.010076	up	-//-
Cla008367	1932.06	358.562	2.4298	0.0014125	0.048603	up	-//-
Cla008495	11283.9	4680.49	1.2695	4.9985e-05	0.0045294	up	sp|Q9FVS9|C96AF_ARATH Alkane hydroxylase MAH1 OS=Arabidopsis thaliana GN=CYP96A15 PE=2 SV=1//7.51867e-157
Cla008631	522.474	137.275	1.9283	3.4484e-05	0.0034343	up	sp|Q2V3R1|FB346_ARATH F-box protein At3g44326 OS=Arabidopsis thaliana GN=At3g44326 PE=2 SV=1//1.52622e-66
Cla008697	1098.57	460.496	1.2544	0.00019269	0.012488	up	sp|Q681X4|ZAT5_ARATH Zinc finger protein ZAT5 OS=Arabidopsis thaliana GN=ZAT5 PE=2 SV=1//1.97408e-56
Cla008763	7687.68	2306.72	1.7367	2.1113e-05	0.0024047	up	sp|Q9SLG9|PI5K5_ARATH Phosphatidylinositol 4-phosphate 5-kinase 5 OS=Arabidopsis thaliana GN=PIP5K5 PE=2 SV=1//2.08425e-06
Cla008766	472.364	84.6491	2.4803	1.6544e-09	5.2589e-07	up	sp|O23553|BAM3_ARATH Beta-amylase 3, chloroplastic OS=Arabidopsis thaliana GN=BAM3 PE=1 SV=3//0
Cla008813	119.804	0	Inf	0.0001561	0.010597	up	-//-
Cla008934	751.483	311.826	1.269	0.00028205	0.016107	up	sp|Q9SEY5|AAE2_ARATH Probable acyl-activating enzyme 2 OS=Arabidopsis thaliana GN=AAE2 PE=2 SV=1//2.34396e-131
Cla008952	189.26	24.8437	2.9294	1.0957e-07	2.438e-05	up	sp|F4JN26|MLH3_ARATH DNA mismatch repair protein MLH3 OS=Arabidopsis thaliana GN=MLH3 PE=2 SV=2//7.53329e-28
Cla008953	1705.07	250.217	2.7686	2.7509e-15	1.6694e-12	up	sp|F4JN26|MLH3_ARATH DNA mismatch repair protein MLH3 OS=Arabidopsis thaliana GN=MLH3 PE=2 SV=2//7.5133e-62
Cla009289	1550.86	337.114	2.2018	0.0010656	0.040187	up	sp|Q8L9T5|ATL2_ARATH RING-H2 finger protein ATL2 OS=Arabidopsis thaliana GN=ATL2 PE=2 SV=2//1.27436e-31
Cla009624	43.787	3.12673	3.8078	0.00066577	0.02976	up	sp|Q5M750|VQ4_ARATH VQ motif-containing protein 4 OS=Arabidopsis thaliana GN=VQ4 PE=1 SV=1//1.45706e-61
Cla009635	6615.05	3128.56	1.0803	0.00028332	0.016119	up	sp|Q9LW49|ERF4_NICSY Ethylene-responsive transcription factor 4 OS=Nicotiana sylvestris GN=ERF4 PE=2 SV=1//5.4118e-26
Cla009667	2554.39	1157.65	1.1418	0.00022466	0.014085	up	sp|Q9SLC3|ATL41_ARATH E3 ubiquitin-protein ligase ATL41 OS=Arabidopsis thaliana GN=ATL41 PE=1 SV=1//1.42431e-18
Cla009672	94.1414	5.15721	4.1902	0.00069592	0.03063	up	-//-
Cla009785	3346.94	1407.33	1.2499	7.6315e-05	0.0061602	up	sp|Q93V43|TCP2_ARATH Transcription factor TCP2 OS=Arabidopsis thaliana GN=TCP2 PE=2 SV=1//2.20538e-73
Cla009800	36107.8	16773.2	1.1062	0.0002422	0.014653	up	sp|Q9ZTX8|ARFF_ARATH Auxin response factor 6 OS=Arabidopsis thaliana GN=ARF6 PE=1 SV=2//2.23707e-108
Cla009807	80.2614	0.284286	8.1412	0.00076887	0.032587	up	sp|Q9S9V8|FBL9_ARATH Putative F-box/LRR-repeat protein 9 OS=Arabidopsis thaliana GN=FBL9 PE=3 SV=1//1.47663e-16
Cla009835	103.833	5.52454	4.2323	1.5025e-06	0.00024663	up	sp|Q6YZA9|GL82_ORYSJ Germin-like protein 8-2 OS=Oryza sativa subsp. japonica GN=GER3 PE=2 SV=1//1.17189e-69
Cla010087	1708.04	696.228	1.2947	5.2256e-05	0.0046101	up	sp|Q9ZUC1|QORL_ARATH Quinone oxidoreductase-like protein At1g23740, chloroplastic OS=Arabidopsis thaliana GN=At1g23740 PE=2 SV=2//2.76797e-175
Cla010262	1777.08	307.719	2.5298	1.792e-13	9.9685e-11	up	sp|Q9FX85|PER10_ARATH Peroxidase 10 OS=Arabidopsis thaliana GN=PER10 PE=1 SV=1//2.91697e-127
Cla010263	647.38	291.875	1.1493	0.0014208	0.048804	up	sp|Q9LHL3|LRP6C_ARATH La-related protein 6C OS=Arabidopsis thaliana GN=LARP6C PE=3 SV=1//2.05115e-88
Cla010432	6379.07	496.587	3.6832	2.1845e-12	1.067e-09	up	sp|Q93XW5|NSP5_ARATH Nitrile-specifier protein 5 OS=Arabidopsis thaliana GN=NSP5 PE=2 SV=1//4.53834e-115
Cla010491	344.689	8.37517	5.363	0.00035003	0.018996	up	-//-
Cla010762	91.7447	11.0462	3.0541	2.5293e-05	0.0027679	up	sp|Q9S7W5|TCP13_ARATH Transcription factor TCP13 OS=Arabidopsis thaliana GN=TCP13 PE=1 SV=1//8.42359e-46
Cla010770	72.0186	3.77344	4.2544	0.0002636	0.01539	up	sp|Q43681|NLTP_VIGUN Probable non-specific lipid-transfer protein AKCS9 OS=Vigna unguiculata PE=2 SV=1//1.9528e-14
Cla010879	4142.49	2079.06	0.99457	0.0014467	0.049301	up	sp|O35459|ECH1_MOUSE Delta(3,5)-Delta(2,4)-dienoyl-CoA isomerase, mitochondrial OS=Mus musculus GN=Ech1 PE=1 SV=1//1.20915e-73
Cla010893	6168.85	2950.26	1.0642	0.001165	0.042731	up	-//-
Cla010937	250.443	66.2454	1.9186	0.00045677	0.022958	up	sp|P0C5E2|Y1839_ARATH Probable serine/threonine-protein kinase At1g18390 OS=Arabidopsis thaliana GN=At1g18390 PE=2 SV=2//9.86812e-151
Cla011090	14103.1	4744.04	1.5718	6.3263e-05	0.0052568	up	sp|Q6DIP3|RN126_XENTR E3 ubiquitin-protein ligase RNF126 OS=Xenopus tropicalis GN=rnf126 PE=2 SV=1//5.74172e-30
Cla011176	788.187	110.835	2.8301	8.966e-05	0.007069	up	sp|Q9LRB7|EL5_ORYSJ E3 ubiquitin-protein ligase EL5 OS=Oryza sativa subsp. japonica GN=EL5.1 PE=1 SV=1//3.18796e-16
Cla011213	778.113	154.02	2.3369	4.3724e-10	1.5097e-07	up	sp|Q5HZ36|GAT21_ARATH GATA transcription factor 21 OS=Arabidopsis thaliana GN=GATA21 PE=1 SV=2//8.30994e-08
Cla011254	51954.7	18009.9	1.5285	7.1388e-07	0.00013361	up	-//-
Cla011444	1745.71	772.769	1.1757	0.00033125	0.018224	up	sp|Q8W1Y3|KP1_ARATH Kinesin KP1 OS=Arabidopsis thaliana GN=KP1 PE=1 SV=2//4.31362e-178
Cla011573	145.039	20.7169	2.8076	5.0305e-05	0.0045378	up	sp|P14009|14KD_DAUCA 14 kDa proline-rich protein DC2.15 OS=Daucus carota PE=2 SV=1//1.91912e-25
Cla011608	7607.7	3150.45	1.2719	3.1554e-05	0.0032911	up	sp|Q5UNY4|YL728_MIMIV Uncharacterized protein L728 OS=Acanthamoeba polyphaga mimivirus GN=MIMI_L728 PE=4 SV=1//1.57749e-58
Cla011675	56.8224	3.08664	4.2023	2.3784e-05	0.002617	up	-//-
Cla011742	4829.1	2297.69	1.0716	0.00045263	0.022849	up	sp|Q8H151|AAE13_ARATH Malonate--CoA ligase OS=Arabidopsis thaliana GN=AAE13 PE=1 SV=1//0
Cla011759	18516.7	9032.08	1.0357	0.0006585	0.029722	up	sp|Q754F0|SYM1_ASHGO Protein SYM1 OS=Ashbya gossypii (strain ATCC 10895 / CBS 109.51 / FGSC 9923 / NRRL Y-1056) GN=SYM1 PE=3 SV=1//7.17309e-12
Cla011774	120.788	29.3747	2.0398	0.0013045	0.04614	up	sp|Q41144|STC_RICCO Sugar carrier protein C OS=Ricinus communis GN=STC PE=2 SV=1//0
Cla012192	510.024	213.567	1.2559	0.0012052	0.043654	up	sp|Q03730|YMB8_YEAST Uncharacterized vacuolar membrane protein YML018C OS=Saccharomyces cerevisiae (strain ATCC 204508 / S288c) GN=YML018C PE=1 SV=1//8.58431e-21
Cla012268	9341.86	4757.72	0.97344	0.0014476	0.049301	up	-//-
Cla012542	228.093	79.8866	1.5136	0.0008293	0.033483	up	sp|Q94AU2|SEC22_ARATH 25.3 kDa vesicle transport protein OS=Arabidopsis thaliana GN=SEC22 PE=2 SV=1//2.27329e-97
Cla012580	70.2832	1.61449	5.444	0.00023625	0.014521	up	sp|Q1PFE1|AIL1_ARATH AP2-like ethylene-responsive transcription factor AIL1 OS=Arabidopsis thaliana GN=AIL1 PE=2 SV=1//2.82247e-128
Cla012682	232.404	78.3512	1.5686	0.00085711	0.034318	up	-//-
Cla012819	4116.59	664.719	2.6306	0.00081842	0.033371	up	sp|Q9XED8|ARFI_ARATH Auxin response factor 9 OS=Arabidopsis thaliana GN=ARF9 PE=1 SV=1//0
Cla012893	6380.95	1765.35	1.8538	0.001447	0.049301	up	sp|Q9LET7|CI111_ARATH Calmodulin-interacting protein 111 OS=Arabidopsis thaliana GN=CIP111 PE=1 SV=1//0
Cla012937	9344.29	4546.73	1.0393	0.00091739	0.036094	up	sp|Q0WM29|MMSA_ARATH Methylmalonate-semialdehyde dehydrogenase [acylating], mitochondrial OS=Arabidopsis thaliana GN=ALDH6B2 PE=2 SV=2//1.61138e-08
Cla013099	19543.6	448.086	5.4468	0.00023711	0.014521	up	sp|Q9FDW1|MYB44_ARATH Transcription factor MYB44 OS=Arabidopsis thaliana GN=MYB44 PE=2 SV=1//3.70852e-59
Cla013307	576.807	235.737	1.2909	0.0005294	0.025485	up	sp|F4HSD5|TRM32_ARATH Protein TRM32 OS=Arabidopsis thaliana GN=TRM32 PE=2 SV=1//5.3513e-12
Cla013311	696.178	196.551	1.8246	0.0002522	0.014951	up	sp|Q06548|APK1A_ARATH Protein kinase APK1A, chloroplastic OS=Arabidopsis thaliana GN=APK1A PE=2 SV=1//8.00743e-177
Cla013520	913.679	357.042	1.3556	0.00011009	0.008288	up	sp|Q9SHZ3|NAT1_ARATH Nucleobase-ascorbate transporter 1 OS=Arabidopsis thaliana GN=NAT1 PE=2 SV=1//0
Cla013586	1045.82	394.037	1.4082	6.1926e-05	0.0051888	up	sp|Q99XR4|GLFT_STRP1 Glutamate formimidoyltransferase OS=Streptococcus pyogenes serotype M1 GN=M5005_Spy1772 PE=1 SV=1//2.40842e-19
Cla013608	5815.86	974.189	2.5777	0.0012015	0.043654	up	-//-
Cla013612	529.12	192.468	1.459	0.00012397	0.0089771	up	sp|Q9ZUG9|BH066_ARATH Transcription factor bHLH66 OS=Arabidopsis thaliana GN=BHLH66 PE=2 SV=1//2.66567e-62
Cla013680	5936.11	2357.28	1.3324	0.0010487	0.039625	up	-//-
Cla013895	48.5036	1.55805	4.9603	1.5679e-05	0.0019264	up	-//-
Cla013911	5848.63	2669.48	1.1315	0.00022919	0.014243	up	sp|Q9SU08|AUXI1_ARATH Auxilin-related protein 1 OS=Arabidopsis thaliana GN=At4g12780 PE=1 SV=2//4.45402e-60
Cla013979	1159.52	360.817	1.6842	7.854e-07	0.00014563	up	sp|Q9FDW1|MYB44_ARATH Transcription factor MYB44 OS=Arabidopsis thaliana GN=MYB44 PE=2 SV=1//9.67043e-77
Cla014015	2243.22	580.791	1.9495	0.00099955	0.038243	up	sp|Q9FN11|LBD37_ARATH LOB domain-containing protein 37 OS=Arabidopsis thaliana GN=LBD37 PE=2 SV=1//1.38948e-75
Cla014115	413.437	7.90845	5.7081	0.00014407	0.010053	up	sp|P42752|CCD21_ARATH Cyclin-D2-1 OS=Arabidopsis thaliana GN=CYCD2-1 PE=1 SV=3//2.53112e-90
Cla014155	702.352	173.144	2.0202	1.2614e-06	0.0002159	up	sp|Q5HZ05|TPPJ_ARATH Probable trehalose-phosphate phosphatase J OS=Arabidopsis thaliana GN=TPPJ PE=1 SV=1//1.12264e-154
Cla014193	10816.1	688.46	3.9737	6.5741e-05	0.0053736	up	sp|O23208|ATB40_ARATH Homeobox-leucine zipper protein ATHB-40 OS=Arabidopsis thaliana GN=ATHB-40 PE=2 SV=3//3.8223e-47
Cla014294	2014.57	886.846	1.1837	0.00020538	0.013182	up	sp|O82485|OPT7_ARATH Oligopeptide transporter 7 OS=Arabidopsis thaliana GN=OPT7 PE=2 SV=1//0
Cla014406	29.0863	0.852859	5.0919	0.00091421	0.036094	up	sp|Q9SFC6|GDIR_ARATH Rho GDP-dissociation inhibitor 1 OS=Arabidopsis thaliana GN=GDI1 PE=1 SV=1//2.94247e-113
Cla014415	142.561	0.284286	8.97	2.561e-07	5.2333e-05	up	sp|Q8LA32|LUL4_ARATH Probable E3 ubiquitin-protein ligase LUL4 OS=Arabidopsis thaliana GN=LUL4 PE=2 SV=1//4.82007e-07
Cla014443	8943	1221.9	2.8716	2.6412e-19	2.5187e-16	up	sp|P92979|APR1_ARATH 5&apos;-adenylylsulfate reductase 1, chloroplastic OS=Arabidopsis thaliana GN=APR1 PE=1 SV=2//0
Cla014631	1237.39	526.656	1.2324	0.00053671	0.025591	up	sp|A2RVM0|TIC32_ARATH Short-chain dehydrogenase TIC 32, chloroplastic OS=Arabidopsis thaliana GN=TIC32 PE=2 SV=1//1.3087e-11
Cla014636	8225.42	2483.8	1.7275	3.6228e-05	0.0035564	up	sp|P44004|Y488_HAEIN Uncharacterized protein HI_0488 OS=Haemophilus influenzae (strain ATCC 51907 / DSM 11121 / KW20 / Rd) GN=HI_0488 PE=3 SV=1//7.86925e-13
Cla014725	485.715	63.3413	2.9389	0.00070669	0.030833	up	sp|Q9SCT4|IMK2_ARATH Probably inactive leucine-rich repeat receptor-like protein kinase IMK2 OS=Arabidopsis thaliana GN=IMK2 PE=1 SV=1//1.82428e-30
Cla014795	751.781	333.778	1.1714	0.00091668	0.036094	up	sp|Q9ZWA6|IDD3_ARATH Zinc finger protein MAGPIE OS=Arabidopsis thaliana GN=MGP PE=1 SV=1//2.50943e-105
Cla014943	1202.71	520.261	1.209	0.00026153	0.015359	up	-//-
Cla014954	171.943	4.35795	5.3021	1.5265e-08	4.0759e-06	up	sp|P33183|NIGB_SAMNI Nigrin b OS=Sambucus nigra PE=1 SV=2//2.79962e-87
Cla015060	112.227	14.7743	2.9253	0.00047604	0.023423	up	sp|Q7DM58|AB4C_ARATH ABC transporter C family member 4 OS=Arabidopsis thaliana GN=ABCC4 PE=2 SV=2//0
Cla015123	793.942	334.567	1.2467	0.00036206	0.019439	up	sp|Q54V77|PYRG_DICDI CTP synthase OS=Dictyostelium discoideum GN=ctps PE=3 SV=1//0
Cla015191	6531.26	2756.01	1.2448	3.1728e-05	0.0032921	up	sp|O80719|Y2706_ARATH Probable receptor-like protein kinase At2g47060 OS=Arabidopsis thaliana GN=At2g47060 PE=1 SV=1//0
Cla015262	47015	22015.3	1.0946	0.00022973	0.014243	up	sp|Q9FNA2|PAO1_ARATH Polyamine oxidase 1 OS=Arabidopsis thaliana GN=PAO1 PE=1 SV=1//0
Cla015276	1696.47	709.859	1.2569	0.000156	0.010597	up	sp|P46665|HAT14_ARATH Homeobox-leucine zipper protein HAT14 OS=Arabidopsis thaliana GN=HAT14 PE=2 SV=3//5.13643e-72
Cla015434	133.899	21.4597	2.6414	1.7979e-05	0.002156	up	-//-
Cla015785	4644.95	2366.74	0.97277	0.0013955	0.048382	up	sp|O22265|SR43C_ARATH Signal recognition particle 43 kDa protein, chloroplastic OS=Arabidopsis thaliana GN=CAO PE=1 SV=2//3.71872e-128
Cla015913	831.037	327.843	1.3419	0.00092249	0.036223	up	sp|Q8GY61|BH063_ARATH Transcription factor bHLH63 OS=Arabidopsis thaliana GN=BHLH63 PE=1 SV=1//2.68863e-57
Cla015919	1576.43	444.526	1.8263	0.00027409	0.015864	up	sp|Q58FS3|RAD_ANTMA Transcription factor RADIALIS OS=Antirrhinum majus GN=RAD PE=1 SV=1//3.4223e-33
Cla015936	704.174	313.14	1.1691	0.0012293	0.044356	up	sp|P17772|OSS2_PEA Organ-specific protein S2 OS=Pisum sativum PE=2 SV=1//1.0582e-13
Cla016071	16018.2	6676.63	1.2625	0.0005438	0.025745	up	-//-
Cla016161	1303.68	295.676	2.1405	1.7669e-10	6.4333e-08	up	sp|Q9LQL2|PTR14_ARATH Protein NRT1/ PTR FAMILY 7.3 OS=Arabidopsis thaliana GN=NPF7.3 PE=1 SV=2//0
Cla016382	71035.5	31176.7	1.1881	0.00024727	0.014849	up	sp|Q9MAP7|SBT35_ARATH Subtilisin-like protease SBT3.5 OS=Arabidopsis thaliana GN=SBT3.5 PE=1 SV=1//8.80877e-09
Cla016423	5981	1394.91	2.1002	1.1598e-06	0.00020023	up	-//-
Cla016738	351.842	50.9349	2.7882	0.00042379	0.022096	up	-//-
Cla016805	1884.4	337.706	2.4803	0.00092982	0.036298	up	-//-
Cla016832	606.921	60.4612	3.3274	0.00022887	0.014243	up	-//-
Cla016856	147.799	33.7294	2.1316	0.00077354	0.032587	up	sp|Q8S8F5|EF4L3_ARATH Protein ELF4-LIKE 3 OS=Arabidopsis thaliana GN=EFL3 PE=3 SV=1//3.14018e-41
Cla016954	4259.88	1583.15	1.428	2.4886e-06	0.00039553	up	sp|Q9SS31|CML36_ARATH Probable calcium-binding protein CML36 OS=Arabidopsis thaliana GN=CML36 PE=2 SV=1//2.6954e-29
Cla017143	808.792	282.41	1.518	7.5558e-05	0.006126	up	sp|O80674|BH106_ARATH Transcription factor bHLH106 OS=Arabidopsis thaliana GN=BHLH106 PE=2 SV=1//5.37618e-69
Cla017213	136.114	31.3184	2.1197	0.00042345	0.022096	up	sp|Q9SAH7|WRK40_ARATH Probable WRKY transcription factor 40 OS=Arabidopsis thaliana GN=WRKY40 PE=1 SV=1//3.63782e-85
Cla017219	8803.5	4435.78	0.98889	0.001232	0.044374	up	sp|Q9SAG8|DNAJ8_ARATH Chaperone protein dnaJ 8, chloroplastic OS=Arabidopsis thaliana GN=ATJ8 PE=2 SV=1//2.15509e-42
Cla017234	239.117	1.49915	7.3174	8.3729e-07	0.00015243	up	-//-
Cla017369	109.437	3.89124	4.8137	0.00015512	0.010597	up	sp|Q94KD8|BXL2_ARATH Probable beta-D-xylosidase 2 OS=Arabidopsis thaliana GN=BXL2 PE=2 SV=1//0
Cla017571	9809.39	3344.33	1.5524	0.00071336	0.030922	up	-//-
Cla017704	794.236	334.746	1.2465	0.00089187	0.035508	up	sp|Q56WL5|ZPR4_ARATH Protein LITTLE ZIPPER 4 OS=Arabidopsis thaliana GN=ZPR4 PE=1 SV=1//2.15719e-08
Cla017712	286.561	53.0087	2.4345	7.515e-08	1.7705e-05	up	sp|Q7PC87|AB34G_ARATH ABC transporter G family member 34 OS=Arabidopsis thaliana GN=ABCG34 PE=2 SV=1//0
Cla017739	280.113	4.2643	6.0376	0.00080082	0.03293	up	sp|P37122|C76A2_SOLME Cytochrome P450 76A2 OS=Solanum melongena GN=CYP76A2 PE=2 SV=1//1.95551e-134
Cla017819	353.171	21.2482	4.055	1.1487e-06	0.00020003	up	-//-
Cla017892	1060.03	339.871	1.641	0.00054929	0.025943	up	sp|Q94B55|XB31_ARATH Putative E3 ubiquitin-protein ligase XBAT31 OS=Arabidopsis thaliana GN=XBAT31 PE=2 SV=1//2.69246e-165
Cla017922	1548.39	590.023	1.3919	0.00046507	0.023224	up	sp|Q9LHS9|RBE_ARATH Probable transcriptional regulator RABBIT EARS OS=Arabidopsis thaliana GN=RBE PE=2 SV=2//7.68774e-19
Cla017926	1448.01	616.883	1.231	0.00024915	0.014849	up	-//-
Cla018036	803.567	311.869	1.3655	0.00010921	0.0082532	up	sp|Q9SR86|AGT23_ARATH Alanine--glyoxylate aminotransferase 2 homolog 3, mitochondrial OS=Arabidopsis thaliana GN=At3g08860 PE=2 SV=1//0
Cla018201	8956.92	791.907	3.4996	4.6684e-05	0.0042885	up	sp|Q09893|YAI5_SCHPO Uncharacterized protein C24B11.05 OS=Schizosaccharomyces pombe (strain 972 / ATCC 24843) GN=SPAC24B11.05 PE=3 SV=1//1.93674e-15
Cla018215	366.913	123.512	1.5708	0.00012417	0.0089771	up	-//-
Cla018216	219.825	65.4715	1.7474	0.00026527	0.015443	up	-//-
Cla018318	1422.87	254.207	2.4847	0.00057509	0.026846	up	sp|Q9SZN7|HIP26_ARATH Heavy metal-associated isoprenylated plant protein 26 OS=Arabidopsis thaliana GN=HIPP26 PE=1 SV=1//4.62219e-06
Cla018380	153.76	30.5294	2.3324	3.2309e-05	0.0033181	up	sp|O24415|RLA2B_MAIZE 60S acidic ribosomal protein P2B OS=Zea mays GN=RPP2B PE=1 SV=1//9.25276e-08
Cla018457	149.278	0	Inf	1.6818e-10	6.2368e-08	up	sp|Q76FS3|TBB6_ORYSJ Tubulin beta-6 chain OS=Oryza sativa subsp. japonica GN=TUBB6 PE=2 SV=1//0
Cla018458	156.951	10.7051	3.8739	0.00080451	0.032954	up	sp|Q6X7K0|WOX1_ARATH WUSCHEL-related homeobox 1 OS=Arabidopsis thaliana GN=WOX1 PE=2 SV=2//1.3175e-41
Cla018489	449.852	188.36	1.256	0.00094612	0.036612	up	sp|P0C5E2|Y1839_ARATH Probable serine/threonine-protein kinase At1g18390 OS=Arabidopsis thaliana GN=At1g18390 PE=2 SV=2//5.69721e-146
Cla018599	21.8463	0	Inf	0.00093947	0.036532	up	sp|O80622|EXP15_ARATH Expansin-A15 OS=Arabidopsis thaliana GN=EXPA15 PE=2 SV=2//1.54512e-113
Cla018774	278.377	39.179	2.8289	8.3569e-05	0.0066942	up	sp|Q9M0B8|WTR37_ARATH WAT1-related protein At4g30420 OS=Arabidopsis thaliana GN=At4g30420 PE=3 SV=1//5.69592e-106
Cla018834	222.939	35.9517	2.6325	0.00031216	0.017462	up	sp|Q6PQQ3|AIL5_ARATH AP2-like ethylene-responsive transcription factor AIL5 OS=Arabidopsis thaliana GN=AIL5 PE=2 SV=2//2.26848e-116
Cla018843	1331.27	440.699	1.5949	1.0336e-05	0.0013799	up	-//-
Cla018930	1817.09	790.317	1.2011	0.0011331	0.042101	up	sp|Q9C9U7|RAA6A_ARATH Ras-related protein RABA6a OS=Arabidopsis thaliana GN=RABA6A PE=2 SV=1//1.47634e-38
Cla019082	251.396	46.6195	2.431	3.9429e-07	7.666e-05	up	sp|Q570R7|PIF7_ARATH Transcription factor PIF7 OS=Arabidopsis thaliana GN=BHLH72 PE=1 SV=2//3.35903e-08
Cla019095	3965.38	1904.74	1.0579	0.00077228	0.032587	up	sp|Q9LF80|GT3_ARATH Putative glycosyltransferase 3 OS=Arabidopsis thaliana GN=GT3 PE=2 SV=1//0
Cla019171	10340.6	4054.2	1.3508	0.00077465	0.032587	up	-//-
Cla019181	8913.96	2432.49	1.8736	0.00073127	0.031629	up	sp|O80738|TPS10_ARATH Probable alpha,alpha-trehalose-phosphate synthase [UDP-forming] 10 OS=Arabidopsis thaliana GN=TPS10 PE=2 SV=1//0
Cla019204	1352.32	649.163	1.0588	0.0012796	0.045437	up	sp|Q8BMD7|MORC4_MOUSE MORC family CW-type zinc finger protein 4 OS=Mus musculus GN=Morc4 PE=2 SV=2//2.92728e-26
Cla019205	2145.33	1015.33	1.0793	0.00068644	0.030481	up	sp|Q14149|MORC3_HUMAN MORC family CW-type zinc finger protein 3 OS=Homo sapiens GN=MORC3 PE=1 SV=3//2.24324e-18
Cla019212	13471.5	5402.33	1.3183	1.2664e-05	0.0016257	up	sp|P54774|CDC48_SOYBN Cell division cycle protein 48 homolog OS=Glycine max GN=CDC48 PE=2 SV=1//0
Cla019256	555.4	34.6088	4.0043	0.00012758	0.0090598	up	sp|Q84MA8|AZG2_ARATH Adenine/guanine permease AZG2 OS=Arabidopsis thaliana GN=AZG2 PE=2 SV=1//0
Cla019279	508.756	211.04	1.2695	0.0007364	0.031714	up	sp|Q9SMP0|NFYC1_ARATH Nuclear transcription factor Y subunit C-1 OS=Arabidopsis thaliana GN=NFYC1 PE=1 SV=1//1.08937e-85
Cla019300	275.545	2.66574	6.6916	0.00079471	0.03293	up	sp|Q9LUE3|SWT10_ARATH Bidirectional sugar transporter SWEET10 OS=Arabidopsis thaliana GN=SWEET10 PE=2 SV=1//6.84299e-94
Cla019333	8859.99	2950.04	1.5866	5.7055e-05	0.0048828	up	sp|O49434|AAH_ARATH Allantoate deiminase OS=Arabidopsis thaliana GN=AAH PE=1 SV=2//0
Cla019374	193.985	14.613	3.7306	3.9298e-11	1.7108e-08	up	sp|P92980|APR3_ARATH 5&apos;-adenylylsulfate reductase 3, chloroplastic OS=Arabidopsis thaliana GN=APR3 PE=2 SV=2//0
Cla019417	2140.48	460.783	2.2158	1.3245e-09	4.2782e-07	up	-//-
Cla019452	416.29	155.628	1.4195	0.00031718	0.017596	up	-//-
Cla019630	37425	3562.69	3.393	1.2105e-25	1.6161e-22	up	sp|Q43585|AG_TOBAC Floral homeotic protein AGAMOUS OS=Nicotiana tabacum GN=AG1 PE=2 SV=1//2.30026e-106
Cla019647	1975.49	327.221	2.5939	8.8314e-05	0.0070177	up	-//-
Cla019799	4051.4	1843.35	1.1361	0.0002765	0.015957	up	sp|Q41387|PSBW_SPIOL Photosystem II reaction center W protein, chloroplastic OS=Spinacia oleracea GN=psbW PE=1 SV=1//1.16443e-19
Cla019809	2658.49	887.927	1.5821	0.00047042	0.023279	up	sp|Q99090|CPRF2_PETCR Light-inducible protein CPRF2 OS=Petroselinum crispum GN=CPRF2 PE=2 SV=2//5.05193e-94
Cla019959	2792.01	1191.69	1.2283	0.00014078	0.0098578	up	sp|Q8LGG8|USPAL_ARATH Universal stress protein A-like protein OS=Arabidopsis thaliana GN=At3g01520 PE=1 SV=2//7.74287e-07
Cla019968	176.555	5.2828	5.0627	0.00016293	0.010912	up	sp|Q9FF79|NAS1_ARATH Nicotianamine synthase 1 OS=Arabidopsis thaliana GN=NAS1 PE=2 SV=1//2.19503e-108
Cla020146	226.353	32.7514	2.7889	9.3019e-08	2.1168e-05	up	sp|Q6ZJD3|PLP2_ORYSJ Patatin-like protein 2 OS=Oryza sativa subsp. japonica GN=PLP2 PE=3 SV=1//1.22669e-139
Cla020300	11773.3	1217.71	3.2733	1.3898e-10	5.3523e-08	up	sp|Q9FYB5|DNJ11_ARATH Chaperone protein dnaJ 11, chloroplastic OS=Arabidopsis thaliana GN=ATJ11 PE=1 SV=2//1.72164e-23
Cla020303	14551.8	3543.79	2.0378	0.00042769	0.022096	up	sp|Q54BH5|Y3730_DICDI PI-PLC X-box domain-containing protein DDB_G0293730 OS=Dictyostelium discoideum GN=DDB_G0293730 PE=4 SV=2//1.08211e-12
Cla020369	4603.05	1943.06	1.2443	6.0788e-05	0.0051149	up	sp|Q9LTH4|PCLL_ARATH Transcription factor BOA OS=Arabidopsis thaliana GN=BOA PE=2 SV=1//1.27937e-12
Cla020477	15630.9	7659.98	1.029	0.00045856	0.022958	up	sp|P53763|URIC_PHAVU Uricase-2 OS=Phaseolus vulgaris GN=URIII PE=1 SV=2//3.42495e-166
Cla020512	357.242	10.6364	5.0698	0.0008393	0.033819	up	sp|F4HW02|GAT1_ARATH GABA transporter 1 OS=Arabidopsis thaliana GN=GAT1 PE=1 SV=1//3.32353e-158
Cla020539	938.762	434.816	1.1104	0.0013831	0.048087	up	sp|Q9SJM1|ACR10_ARATH ACT domain-containing protein ACR10 OS=Arabidopsis thaliana GN=ACR10 PE=2 SV=1//7.40452e-19
Cla020546	11600.9	5606.74	1.049	0.00069806	0.030657	up	sp|P47082|AVT1_YEAST Vacuolar amino acid transporter 1 OS=Saccharomyces cerevisiae (strain ATCC 204508 / S288c) GN=AVT1 PE=1 SV=1//2.26722e-32
Cla020608	4706.66	304.198	3.9516	2.3868e-30	3.9831e-27	up	sp|Q96289|ZAT10_ARATH Zinc finger protein ZAT10 OS=Arabidopsis thaliana GN=ZAT10 PE=2 SV=1//2.03382e-60
Cla020702	501.211	98.6425	2.3451	3.0631e-09	9.5848e-07	up	sp|Q9FDW1|MYB44_ARATH Transcription factor MYB44 OS=Arabidopsis thaliana GN=MYB44 PE=2 SV=1//6.61101e-53
Cla020718	355.734	22.4066	3.9888	7.6595e-05	0.0061602	up	sp|O49858|C82A3_SOYBN Cytochrome P450 82A3 OS=Glycine max GN=CYP82A3 PE=2 SV=1//0
Cla020778	10624.8	3397.84	1.6447	0.00098627	0.037837	up	sp|Q6Z2G9|TLP5_ORYSJ Tubby-like F-box protein 5 OS=Oryza sativa subsp. japonica GN=TULP5 PE=2 SV=1//2.04422e-174
Cla020993	877.075	404.574	1.1163	0.00079294	0.03293	up	sp|Q1G3T1|TDL1_ARATH TPD1 protein homolog 1 OS=Arabidopsis thaliana GN=TDL1 PE=2 SV=1//1.89368e-06
Cla021059	629.477	179.222	1.8124	0.00019806	0.012794	up	sp|O81037|BH070_ARATH Transcription factor bHLH70 OS=Arabidopsis thaliana GN=BHLH70 PE=2 SV=1//3.0469e-75
Cla021121	19667.5	3248.38	2.598	0.0013316	0.0467	up	sp|P46897|ATHB7_ARATH Homeobox-leucine zipper protein ATHB-7 OS=Arabidopsis thaliana GN=ATHB-7 PE=2 SV=2//5.67106e-59
Cla021122	257.37	85.8308	1.5843	0.0004281	0.022096	up	sp|Q9FZ45|Y1686_ARATH Uncharacterized membrane protein At1g16860 OS=Arabidopsis thaliana GN=At1g16860 PE=1 SV=1//7.04911e-45
Cla021266	22218.9	7131.21	1.6396	0.0010848	0.04076	up	sp|Q9LEX0|P2A13_ARATH F-box protein PP2-A13 OS=Arabidopsis thaliana GN=PP2A13 PE=1 SV=1//1.91779e-111
Cla021291	1276.67	418.944	1.6076	2.264e-06	0.00036563	up	sp|O64629|AUR3_ARATH Serine/threonine-protein kinase Aurora-3 OS=Arabidopsis thaliana GN=AUR3 PE=2 SV=1//3.7949e-160
Cla021344	1284.75	66.7597	4.2664	0.0011645	0.042731	up	sp|Q8VXX4|RFC3_ARATH Replication factor C subunit 3 OS=Arabidopsis thaliana GN=RFC3 PE=2 SV=1//1.37386e-41
Cla021436	243.503	83.5022	1.5441	0.00055983	0.026317	up	sp|Q8L730|SDI2_ARATH Protein SULFUR DEFICIENCY-INDUCED 2 OS=Arabidopsis thaliana GN=At1g04770 PE=2 SV=1//5.11859e-132
Cla021441	5305.8	2698.38	0.97548	0.0014245	0.048848	up	sp|Q56WD9|THIK2_ARATH 3-ketoacyl-CoA thiolase 2, peroxisomal OS=Arabidopsis thaliana GN=PED1 PE=1 SV=2//0
Cla021596	1734.48	131.434	3.7221	0.00011142	0.0083568	up	sp|Q8LPG9|IQD14_ARATH Protein IQ-DOMAIN 14 OS=Arabidopsis thaliana GN=IQD14 PE=1 SV=1//1.26926e-11
Cla021634	1195.92	570.774	1.0671	0.0010961	0.041028	up	sp|Q9S7X6|ACL5_ARATH Thermospermine synthase ACAULIS5 OS=Arabidopsis thaliana GN=ACL5 PE=1 SV=1//2.05704e-165
Cla021643	36.7083	0.332551	6.7864	1.5825e-05	0.0019323	up	sp|Q94AZ2|STP13_ARATH Sugar transport protein 13 OS=Arabidopsis thaliana GN=STP13 PE=1 SV=2//0
Cla021681	3171.61	1552.27	1.0308	0.0011139	0.041619	up	sp|Q9ZS91|MSRB5_ARATH Peptide methionine sulfoxide reductase B5 OS=Arabidopsis thaliana GN=MSRB5 PE=1 SV=1//2.69774e-80
Cla021900	6587.62	3138.89	1.0695	0.0007101	0.030852	up	sp|P06592|PHYA_CUCPE Phytochrome A OS=Cucurbita pepo GN=PHYA PE=2 SV=1//0
Cla022052	1305.03	387.754	1.7509	0.00053259	0.025516	up	sp|Q9LNU1|CRSP_ARATH CO(2)-response secreted protease OS=Arabidopsis thaliana GN=CRSP PE=2 SV=1//0
Cla022072	29102.6	12041.6	1.2731	3.0895e-05	0.0032544	up	-//-
Cla022103	6170.45	669.705	3.2038	1.0077e-21	1.1211e-18	up	sp|Q9ZPE7|EXO_ARATH Protein EXORDIUM OS=Arabidopsis thaliana GN=EXO PE=2 SV=1//2.46895e-151
Cla022135	4678.81	1499.94	1.6412	1.6432e-07	3.505e-05	up	sp|Q6YXH8|CCD41_ORYSJ Cyclin-D4-1 OS=Oryza sativa subsp. japonica GN=CYCD4-1 PE=2 SV=2//5.26791e-74
Cla022162	1150.7	37.7626	4.9294	0.00069581	0.03063	up	sp|Q9LTA2|AHL17_ARATH AT-hook motif nuclear-localized protein 17 OS=Arabidopsis thaliana GN=AHL17 PE=2 SV=1//7.14778e-60
Cla022244	57.706	7.82256	2.883	0.0010096	0.038511	up	sp|C0LGR9|Y4312_ARATH Probable LRR receptor-like serine/threonine-protein kinase At4g31250 OS=Arabidopsis thaliana GN=At4g31250 PE=2 SV=1//2.88756e-171
Cla022252	17840.5	3927.78	2.1834	0.00023669	0.014521	up	-//-
Cla022328	553.132	87.4645	2.6609	0.00074338	0.031878	up	sp|Q8RWZ5|SD25_ARATH G-type lectin S-receptor-like serine/threonine-protein kinase SD2-5 OS=Arabidopsis thaliana GN=SD25 PE=1 SV=1//0
Cla022331	1104.47	322.79	1.7747	3.3812e-05	0.0034026	up	-//-
Cla022369	18078.1	7587.52	1.2525	0.00077222	0.032587	up	sp|Q9SK39|SBP3_ARATH Probable steroid-binding protein 3 OS=Arabidopsis thaliana GN=MP3 PE=1 SV=1//7.02251e-53
Cla022463	2809.56	27.9292	6.6524	0.0008556	0.034318	up	sp|Q67YU0|CKX5_ARATH Cytokinin dehydrogenase 5 OS=Arabidopsis thaliana GN=CKX5 PE=2 SV=1//0
Cla022489	46.5066	2.23133	4.3815	0.0012516	0.044846	up	sp|Q9ZPW7|ZHD6_ARATH Zinc-finger homeodomain protein 6 OS=Arabidopsis thaliana GN=ZHD6 PE=1 SV=1//9.64506e-59
Cla022620	890.094	91.4655	3.2827	1.6495e-10	6.2325e-08	up	sp|Q96289|ZAT10_ARATH Zinc finger protein ZAT10 OS=Arabidopsis thaliana GN=ZAT10 PE=2 SV=1//1.01993e-53
Cla022623	6186.46	1684.02	1.8772	0.00026044	0.015359	up	sp|Q9SQR3|D14_ARATH Probable strigolactone esterase D14 homolog OS=Arabidopsis thaliana GN=D14 PE=1 SV=1//1.01818e-153
Cla022653	356.557	0	Inf	0.0004354	0.022357	up	sp|Q00257|1A12_CUCMA 1-aminocyclopropane-1-carboxylate synthase CMA101 OS=Cucurbita maxima GN=ACS2 PE=2 SV=1//0
Cla022743	214.844	50.6012	2.086	5.3814e-05	0.0047116	up	-//-
Cla022869	4600.43	2029.39	1.1807	9.2023e-05	0.0071986	up	sp|Q84TD8|FLXL2_ARATH Protein FLX-like 2 OS=Arabidopsis thaliana GN=FLXL2 PE=1 SV=1//8.03497e-45
Cla023024	5728.09	2216.31	1.3699	9.0976e-06	0.001231	up	sp|Q9M9F0|VQ9_ARATH VQ motif-containing protein 9 OS=Arabidopsis thaliana GN=VQ9 PE=1 SV=1//1.517e-36
Cla023052	208.513	66.9044	1.64	0.00067031	0.029897	up	sp|Q9LTA2|AHL17_ARATH AT-hook motif nuclear-localized protein 17 OS=Arabidopsis thaliana GN=AHL17 PE=2 SV=1//6.44313e-65
Cla023095	1406.77	308.906	2.1871	0.00011899	0.0087283	up	sp|Q08448|YO059_YEAST Putative lipase YOR059C OS=Saccharomyces cerevisiae (strain ATCC 204508 / S288c) GN=YOR059C PE=1 SV=1//5.86653e-15
Cla023138	2046.07	998.239	1.0354	0.00071022	0.030852	up	sp|Q9LM59|GLYC6_ARATH Serine hydroxymethyltransferase 6 OS=Arabidopsis thaliana GN=SHM6 PE=2 SV=1//0
Cla023178	1365.91	356.049	1.9397	8.5623e-05	0.0068314	up	sp|Q80Y75|DJB13_MOUSE DnaJ homolog subfamily B member 13 OS=Mus musculus GN=Dnajb13 PE=2 SV=1//2.20146e-41
Cla023391	3224.17	1548.22	1.0583	0.0012958	0.04593	up	sp|Q8GUK7|RMA3_ARATH E3 ubiquitin-protein ligase RMA3 OS=Arabidopsis thaliana GN=RMA3 PE=1 SV=1//1.79667e-45
Cla023406	105.594	21.7705	2.2781	0.00049591	0.024153	up	sp|Q7XSK2|BGL16_ORYSJ Beta-glucosidase 16 OS=Oryza sativa subsp. japonica GN=BGLU16 PE=3 SV=2//1.04991e-33
Cla023407	2719.22	220.082	3.6271	0.00096504	0.037165	up	sp|Q93VY3|NAC72_ARATH NAC domain-containing protein 72 OS=Arabidopsis thaliana GN=NAC072 PE=2 SV=1//4.6594e-119
Novel00043	2772.48	811.096	1.7732	0.00016409	0.010954	up	PREDICTED: uncharacterized protein LOC104878643 [Vitis vinifera]
Novel00081	168.528	4.05485	5.3772	0.00095992	0.037039	up	-//-
Novel00094	193.518	0	Inf	2.2008e-24	2.7546e-21	up	-//-
Novel00117	76335.3	34992.8	1.1253	0.0002472	0.014849	up	PREDICTED: uncharacterized protein At2g23090 [Sesamum indicum]
Novel00145	95.4539	0.284286	8.3913	0.00076016	0.032389	up	hypothetical protein CICLE_v10002632mg [Citrus clementina]>gi|557533893|gb|ESR45011.1| hypothetical protein CICLE_v10002632mg [Citrus clementina]
Novel00233	72.7924	0	Inf	4.347e-11	1.8522e-08	up	-//-
Novel00244	84.4698	9.06442	3.2202	0.00040769	0.021542	up	-//-
Novel00248	381.29	0.930574	8.6786	3.3307e-27	4.7644e-24	up	-//-
Novel00268	300.791	14.074	4.4177	2.1722e-06	0.00035366	up	PREDICTED: serine/threonine-protein phosphatase 7 long form homolog [Cucumis melo]
Novel00301	1975.07	814.124	1.2786	6.012e-05	0.00508	up	gag protease polyprotein [Cucumis melo subsp. melo]
Novel00399	1090.83	125.271	3.1223	0.00021164	0.013416	up	PREDICTED: beta-glucosidase 18-like, partial [Cucumis melo]
Novel00420	2801.72	0	Inf	2.0635e-71	6.8874e-68	up	-//-
Novel00447	158.312	0	Inf	1.6763e-12	8.3924e-10	up	-//-
Novel00474	6732.14	0.313736	14.389	3.2167e-114	1.6104e-110	up	pol protein [Cucumis melo subsp. melo]
Novel00590	236.568	31.0329	2.9304	1.1281e-08	3.0946e-06	up	PREDICTED: uncharacterized protein LOC103487959 [Cucumis melo]
Novel00606	8645.75	0.284286	14.892	2.6581e-120	1.7744e-116	up	pol protein [Cucumis melo subsp. melo]
Novel00607	14928.7	0.313736	15.538	2.2689e-133	4.5438e-129	up	gag protease polyprotein [Cucumis melo subsp. melo]
Novel00611	16273.7	5606.54	1.5374	5.4113e-05	0.0047116	up	PREDICTED: beta-glucosidase 12-like [Cucumis sativus]
Novel00652	57.0912	0.313736	7.5076	2.9433e-08	7.7556e-06	up	gag-protease polyprotein [Cucumis melo subsp. melo]
Novel00672	7383.14	0	Inf	1.2192e-113	4.8832e-110	up	pol protein [Cucumis melo subsp. melo]
Novel00674	632.181	0	Inf	3.2246e-19	2.9352e-16	up	-//-
Novel00704	495.915	160.619	1.6264	3.4685e-05	0.0034343	up	PREDICTED: zinc finger MYM-type protein 1-like [Cucumis melo]
Novel00872	1794.68	508.855	1.8184	0.00022507	0.014085	up	PREDICTED: uncharacterized protein LOC101205257 [Cucumis sativus]>gi|700191357|gb|KGN46561.1| hypothetical protein Csa_6G108590 [Cucumis sativus]
Novel00888	95.5669	1.5875	5.9117	9.1581e-11	3.668e-08	up	hypothetical protein VITISV_017741 [Vitis vinifera]
Novel00917	1746.19	8.45821	7.6896	4.167e-18	3.0907e-15	up	PREDICTED: cytochrome P450 71A22-like [Cucumis sativus]
Novel00941	893.979	374.073	1.2569	0.00026147	0.015359	up	-//-
Novel00952	19221.3	1.57686	13.573	7.1417e-126	7.151e-122	up	-//-
Novel00969	777.218	16.4612	5.5612	0.00080057	0.03293	up	-//-
Novel00982	2087.36	0	Inf	1.0393e-44	2.9732e-41	up	-//-
Novel01019	358.912	106.458	1.7534	3.3079e-05	0.0033702	up	-//-
Novel01058	28.5139	0.665103	5.4219	0.00049691	0.024153	up	PREDICTED: BAG family molecular chaperone regulator 1-like [Cucumis sativus]>gi|700194507|gb|KGN49684.1| hypothetical protein Csa_5G066660 [Cucumis sativus]
Novel01076	55.863	0	Inf	0.00029251	0.016594	up	-//-
Novel01088	8880.56	0.313736	14.789	7.3502e-43	1.8399e-39	up	gag protease polyprotein [Cucumis melo subsp. melo]
Novel01244	56.375	0	Inf	6.277e-09	1.9046e-06	up	PREDICTED: serine/threonine-protein phosphatase 7 long form homolog [Cucumis sativus]
Novel01247	1166.9	427.61	1.4483	0.00035299	0.019105	up	-//-
Novel01274	972.427	424.628	1.1954	0.00039217	0.020887	up	-//-
Novel01277	127.037	0.284286	8.8037	4.358e-05	0.0041361	up	PREDICTED: chaperone protein dnaJ 11, chloroplastic [Cucumis sativus]>gi|700188872|gb|KGN44105.1| hypothetical protein Csa_7G190690 [Cucumis sativus]
Novel01278	749.136	165.406	2.1792	8.2178e-09	2.3851e-06	up	hypothetical protein Csa_1G477520 [Cucumis sativus]
Novel01281	641.428	255.499	1.328	0.00021169	0.013416	up	hypothetical protein Csa_7G239580 [Cucumis sativus]
Novel01347	666.856	178.299	1.9031	4.4795e-07	8.6257e-05	up	hypothetical protein Csa_5G636600 [Cucumis sativus]
Novel01351	2141.71	580.525	1.8833	6.4536e-09	1.929e-06	up	PREDICTED: transcription factor bHLH114-like isoform X2 [Cucumis melo]
Cla000305	223.719	546.681	-1.289	0.00082487	0.033371	down	sp|Q9SJ52|YLS9_ARATH Protein YLS9 OS=Arabidopsis thaliana GN=YLS9 PE=2 SV=1//1.82432e-10
Cla000466	1095.49	2221.57	-1.02	0.0013439	0.047051	down	sp|P51102|DFRA_ARATH Dihydroflavonol-4-reductase OS=Arabidopsis thaliana GN=DFRA PE=1 SV=2//9.43655e-58
Cla000664	6110.92	16229.7	-1.4092	0.00012353	0.0089771	down	-//-
Cla000964	10.6426	570.918	-5.7454	8.5116e-31	1.5496e-27	down	sp|Q96557|SPD2_DATST Spermidine synthase 2 OS=Datura stramonium PE=2 SV=1//2.2659e-127
Cla001057	17681.2	36303.9	-1.0379	0.00082061	0.033371	down	sp|Q9SJK3|AGO5_ARATH Protein argonaute 5 OS=Arabidopsis thaliana GN=AGO5 PE=1 SV=2//0
Cla001148	228.637	820.312	-1.8431	5.0764e-07	9.5905e-05	down	sp|P54873|HMCS_ARATH Hydroxymethylglutaryl-CoA synthase OS=Arabidopsis thaliana GN=HMGS PE=1 SV=2//0
Cla001155	205.728	1120.28	-2.4451	5.0511e-11	2.1074e-08	down	sp|Q8GYC7|PGL1B_ARATH PGR5-like protein 1B, chloroplastic OS=Arabidopsis thaliana GN=PGRL1B PE=1 SV=1//1.04089e-157
Cla001165	500.612	1120.96	-1.163	0.00079722	0.03293	down	sp|Q8VYY4|BASS6_ARATH Probable sodium/metabolite cotransporter BASS6, chloroplastic OS=Arabidopsis thaliana GN=BASS6 PE=2 SV=1//2.76252e-178
Cla001168	147.661	405.439	-1.4572	0.00028178	0.016107	down	sp|Q7XA42|RGA1_SOLBU Putative disease resistance protein RGA1 OS=Solanum bulbocastanum GN=RGA1 PE=2 SV=2//7.88488e-21
Cla001238	7788.59	17749.7	-1.1884	9.4061e-05	0.0072729	down	sp|Q1KLZ2|CAS1_MALDO L-3-cyanoalanine synthase 1, mitochondrial OS=Malus domestica GN=CAS1 PE=1 SV=1//0
Cla001307	0	326.201	#NAME?	6.3764e-06	0.00090563	down	sp|Q9M8R4|DJ1D_ARATH Protein DJ-1 homolog D OS=Arabidopsis thaliana GN=DJ1D PE=1 SV=1//6.70219e-73
Cla001308	0.391146	189.803	-8.9226	8.8658e-05	0.0070177	down	sp|Q9M8R4|DJ1D_ARATH Protein DJ-1 homolog D OS=Arabidopsis thaliana GN=DJ1D PE=1 SV=1//9.61885e-47
Cla001500	338.344	1198.94	-1.8252	1.068e-07	2.403e-05	down	sp|Q9SGU2|SAU71_ARATH Auxin-responsive protein SAUR71 OS=Arabidopsis thaliana GN=SAUR71 PE=2 SV=1//2.00116e-13
Cla001677	815.133	1986.27	-1.285	6.5626e-05	0.0053736	down	sp|P45434|SSRA_ARATH Translocon-associated protein subunit alpha OS=Arabidopsis thaliana GN=At2g21160 PE=2 SV=3//6.05636e-75
Cla001917	2241.7	4723.08	-1.0751	0.0011618	0.042731	down	-//-
Cla002259	16906	38568.7	-1.1899	0.00011509	0.0085436	down	sp|Q9FV65|CAPPC_FLATR Phosphoenolpyruvate carboxylase 2 OS=Flaveria trinervia GN=PPCC PE=1 SV=1//0
Cla002379	599.811	1447.62	-1.2711	9.3152e-05	0.0072408	down	sp|F4ICF4|RBL10_ARATH RHOMBOID-like protein 10, chloroplastic OS=Arabidopsis thaliana GN=RBL10 PE=2 SV=1//4.13621e-78
Cla002430	5373.31	11460.4	-1.0928	0.0013064	0.04614	down	sp|P17783|MDHM_CITLA Malate dehydrogenase, mitochondrial OS=Citrullus lanatus GN=MMDH PE=1 SV=1//0
Cla002593	400.176	933.11	-1.2214	0.00049209	0.024036	down	sp|P47923|NDK2_PEA Nucleoside diphosphate kinase 2, chloroplastic OS=Pisum sativum GN=NDPK2 PE=1 SV=1//2.85657e-93
Cla002787	1512.24	6524.11	-2.1091	1.149e-05	0.0015039	down	sp|P17569|NIA_CUCMA Nitrate reductase [NADH] OS=Cucurbita maxima PE=2 SV=1//5.67717e-129
Cla002788	6590.86	27736.7	-2.0733	3.1935e-05	0.0032966	down	sp|P17569|NIA_CUCMA Nitrate reductase [NADH] OS=Cucurbita maxima PE=2 SV=1//0
Cla002866	118.6	566.35	-2.2556	8.3817e-09	2.3979e-06	down	sp|Q84LH3|WEX_ARATH Werner Syndrome-like exonuclease OS=Arabidopsis thaliana GN=WEX PE=1 SV=1//7.9549e-26
Cla002903	6258.77	14109.6	-1.1727	0.00012652	0.0090484	down	sp|P93263|METE_MESCR 5-methyltetrahydropteroyltriglutamate--homocysteine methyltransferase OS=Mesembryanthemum crystallinum GN=METE PE=2 SV=1//0
Cla002942	10.8662	92.2488	-3.0857	5.8363e-05	0.0049735	down	sp|Q9LRM7|NCED6_ARATH 9-cis-epoxycarotenoid dioxygenase NCED6, chloroplastic OS=Arabidopsis thaliana GN=NCED6 PE=2 SV=1//0
Cla003188	1818.11	9417.69	-2.3729	6.9971e-08	1.6882e-05	down	sp|P19135|PER2_CUCSA Peroxidase 2 (Fragment) OS=Cucumis sativus PE=2 SV=1//2.9353e-160
Cla003276	1533.92	3901.64	-1.3469	0.00068846	0.030503	down	sp|Q9FJ62|GPDL4_ARATH Glycerophosphodiester phosphodiesterase GDPDL4 OS=Arabidopsis thaliana GN=GDPDL4 PE=1 SV=1//0
Cla003286	243.187	689.561	-1.5036	2.1233e-05	0.0024047	down	sp|Q9LK64|AB3C_ARATH ABC transporter C family member 3 OS=Arabidopsis thaliana GN=ABCC3 PE=1 SV=1//0
Cla003403	5104.26	10828.8	-1.0851	0.00047196	0.023279	down	sp|P93824|ACCH6_ARATH 1-aminocyclopropane-1-carboxylate oxidase homolog 6 OS=Arabidopsis thaliana GN=At1g04350 PE=2 SV=1//1.14461e-104
Cla003423	0.958784	393.238	-8.68	2.0728e-34	4.6122e-31	down	-//-
Cla003534	324.99	950.586	-1.5484	1.5271e-05	0.0018995	down	sp|Q9FK81|Y5258_ARATH Uncharacterized protein At5g22580 OS=Arabidopsis thaliana GN=At5g22580 PE=1 SV=1//5.34172e-39
Cla003747	192.225	473.655	-1.301	0.0005874	0.027167	down	sp|Q38820|TI232_ARATH Mitochondrial import inner membrane translocase subunit TIM23-2 OS=Arabidopsis thaliana GN=TIM23-2 PE=1 SV=1//1.38266e-55
Cla003827	6.81196	178.739	-4.7136	4.7867e-06	0.00070485	down	sp|Q9LSQ4|GH36_ARATH Indole-3-acetic acid-amido synthetase GH3.6 OS=Arabidopsis thaliana GN=GH3.6 PE=1 SV=1//0
Cla003977	109.779	12229.4	-6.7996	3.7762e-06	0.00058171	down	sp|Q39547|CUCM1_CUCME Cucumisin OS=Cucumis melo PE=1 SV=1//0
Cla004024	1774.88	6893.61	-1.9575	1.1437e-09	3.7549e-07	down	sp|O80638|WTR14_ARATH WAT1-related protein At2g39510 OS=Arabidopsis thaliana GN=At2g39510 PE=2 SV=1//6.61541e-124
Cla004245	6608.03	13163.6	-0.99426	0.0012538	0.044846	down	sp|Q03460|GLSN_MEDSA Glutamate synthase [NADH], amyloplastic OS=Medicago sativa PE=1 SV=1//0
Cla004282	3515.68	7914.35	-1.1707	0.00016981	0.011223	down	sp|Q8LHP0|ELOF1_ORYSJ Transcription elongation factor 1 homolog OS=Oryza sativa subsp. japonica GN=Os07g0631100 PE=3 SV=1//5.78821e-44
Cla004345	26.414	456.81	-4.1122	6.3206e-19	5.5033e-16	down	sp|O04211|ELF4_ARATH Protein EARLY FLOWERING 4 OS=Arabidopsis thaliana GN=ELF4 PE=1 SV=1//3.51458e-32
Cla004353	65.252	239.285	-1.8746	6.2549e-05	0.0052192	down	sp|Q39224|SRG1_ARATH Protein SRG1 OS=Arabidopsis thaliana GN=SRG1 PE=2 SV=1//3.02518e-71
Cla004386	256.208	615.764	-1.2651	0.0009754	0.037492	down	sp|Q5ZK33|LETM1_CHICK LETM1 and EF-hand domain-containing protein 1, mitochondrial OS=Gallus gallus GN=LETM1 PE=2 SV=1//8.45794e-93
Cla004412	182.468	2664.51	-3.8682	1.574e-27	2.4246e-24	down	sp|B2V855|GATA_SULSY Glutamyl-tRNA(Gln) amidotransferase subunit A OS=Sulfurihydrogenibium sp. (strain YO3AOP1) GN=gatA PE=3 SV=1//3.05199e-50
Cla004428	1432.42	4332.3	-1.5967	3.3321e-05	0.0033702	down	-//-
Cla004451	5654.52	11753.5	-1.0556	0.00076325	0.032452	down	sp|F4JC97|PSME4_ARATH Proteasome activator subunit 4 OS=Arabidopsis thaliana GN=PA200 PE=2 SV=2//0
Cla004590	687.885	1615.51	-1.2317	0.00016675	0.011094	down	sp|Q9P281|BAHC1_HUMAN BAH and coiled-coil domain-containing protein 1 OS=Homo sapiens GN=BAHCC1 PE=1 SV=3//2.4547e-13
Cla004918	1185.97	2439.39	-1.0404	0.0013782	0.048001	down	sp|Q94F27|B3GTB_ARATH Probable beta-1,3-galactosyltransferase 11 OS=Arabidopsis thaliana GN=B3GALT11 PE=2 SV=1//6.94581e-152
Cla004950	181.173	446.098	-1.3	0.00079321	0.03293	down	sp|A9IVX6|RS9_BART1 30S ribosomal protein S9 OS=Bartonella tribocorum (strain CIP 105476 / IBS 506) GN=rpsI PE=3 SV=1//5.45393e-40
Cla005012	85.922	379.331	-2.1424	4.7969e-07	9.1489e-05	down	sp|O81635|ATK4_ARATH Kinesin-4 OS=Arabidopsis thaliana GN=ATK4 PE=1 SV=2//1.1365e-32
Cla005077	243.238	2452.79	-3.334	0.00012843	0.0090883	down	-//-
Cla005103	338.653	1050.28	-1.6329	1.4506e-06	0.00024208	down	sp|Q9SJJ3|BLH8_ARATH BEL1-like homeodomain protein 8 OS=Arabidopsis thaliana GN=BLH8 PE=1 SV=1//9.60578e-79
Cla005176	50.7895	611.428	-3.5896	4.8204e-05	0.0044079	down	sp|O81635|ATK4_ARATH Kinesin-4 OS=Arabidopsis thaliana GN=ATK4 PE=1 SV=2//0
Cla005703	0	20.0378	#NAME?	0.0012797	0.045437	down	-//-
Cla005882	480.389	1051.62	-1.1303	0.0010437	0.039625	down	-//-
Cla005935	214.1	676.389	-1.6596	0.0010152	0.038652	down	sp|D1MI46|C76BA_SWEMU Geraniol 8-hydroxylase OS=Swertia mussotii GN=CYP76B10 PE=1 SV=1//4.01166e-168
Cla006023	74.8051	227.44	-1.6043	0.00069448	0.03063	down	-//-
Cla006208	680.248	1754.74	-1.3671	3.4813e-05	0.0034343	down	sp|Q0WUQ1|BAG1_ARATH BAG family molecular chaperone regulator 1 OS=Arabidopsis thaliana GN=BAG1 PE=1 SV=1//6.95266e-92
Cla006233	1093.95	2475.45	-1.1781	0.00032761	0.018124	down	sp|Q9FLI3|P2C75_ARATH Probable protein phosphatase 2C 75 OS=Arabidopsis thaliana GN=AHG1 PE=2 SV=1//2.9922e-117
Cla006366	4546.38	18191.3	-2.0005	9.3286e-05	0.0072408	down	sp|A5JTQ3|XYL2_MEDSV Beta-xylosidase/alpha-L-arabinofuranosidase 2 OS=Medicago sativa subsp. varia GN=Xyl2 PE=2 SV=1//0
Cla006441	10273.3	23193.4	-1.1748	0.00012538	0.0090315	down	-//-
Cla006485	5788.64	11560.2	-0.99787	0.0013756	0.047992	down	sp|Q9S7T1|GTE3_ARATH Transcription factor GTE3, chloroplastic OS=Arabidopsis thaliana GN=GTE3 PE=1 SV=1//3.00244e-70
Cla006530	5328.99	11065.1	-1.0541	0.00079781	0.03293	down	sp|P34783|G3P_ATRNU Glyceraldehyde-3-phosphate dehydrogenase OS=Atriplex nummularia PE=2 SV=1//0
Cla006812	277.214	672.773	-1.2791	0.00031719	0.017596	down	sp|Q6NVR9|ATAD3_XENTR ATPase family AAA domain-containing protein 3 OS=Xenopus tropicalis GN=atad3 PE=2 SV=1//9.04761e-116
Cla006987	62.9024	195.382	-1.6351	0.0011985	0.04364	down	sp|O80513|CCU41_ARATH Cyclin-U4-1 OS=Arabidopsis thaliana GN=CYCU4-1 PE=1 SV=1//2.48766e-85
Cla007500	75.6563	363.986	-2.2664	2.4278e-07	5.0123e-05	down	sp|Q38909|XTH28_ARATH Probable xyloglucan endotransglucosylase/hydrolase protein 28 OS=Arabidopsis thaliana GN=XTH28 PE=2 SV=1//9.83796e-116
Cla007562	532.756	1253.6	-1.2345	0.00026256	0.015374	down	sp|Q8GYX9|WDL1_ARATH Protein WVD2-like 1 OS=Arabidopsis thaliana GN=WDL1 PE=1 SV=1//1.55075e-29
Cla007664	530.49	1595.71	-1.5888	2.4226e-06	0.00038812	down	sp|A8MRC7|B3GT2_ARATH Probable beta-1,3-galactosyltransferase 2 OS=Arabidopsis thaliana GN=B3GALT2 PE=2 SV=1//0
Cla007668	217.936	640.214	-1.5547	5.4715e-05	0.0047434	down	sp|Q9LYT3|TT12_ARATH Protein TRANSPARENT TESTA 12 OS=Arabidopsis thaliana GN=TT12 PE=2 SV=1//3.16516e-133
Cla007847	9358.14	27745.9	-1.568	3.6649e-07	7.2666e-05	down	sp|Q07502|DEF_SOYBN Defensin-like protein OS=Glycine max PE=3 SV=1//5.37075e-12
Cla008004	112.692	5579.23	-5.6296	2.2883e-18	1.7625e-15	down	sp|Q8RWD0|COL16_ARATH Zinc finger protein CONSTANS-LIKE 16 OS=Arabidopsis thaliana GN=COL16 PE=2 SV=2//7.70162e-75
Cla008053	1240.27	3313.58	-1.4177	1.3962e-05	0.0017809	down	sp|B8XCH5|QKY_ARATH Protein QUIRKY OS=Arabidopsis thaliana GN=QKY PE=2 SV=1//0
Cla008066	8.69614	86.2525	-3.3101	1.9939e-05	0.0023128	down	sp|Q9FFP9|SRK2H_ARATH Serine/threonine-protein kinase SRK2H OS=Arabidopsis thaliana GN=SRK2H PE=1 SV=1//1.17881e-146
Cla008212	4182.96	13094.3	-1.6463	1.127e-07	2.4801e-05	down	sp|Q9LNW3|P2C03_ARATH Protein phosphatase 2C 3 OS=Arabidopsis thaliana GN=AIP1 PE=1 SV=1//3.74011e-118
Cla008239	1043.04	3751.32	-1.8466	0.00018535	0.012051	down	sp|P52409|E13B_WHEAT Glucan endo-1,3-beta-glucosidase OS=Triticum aestivum GN=GLC1 PE=2 SV=1//6.43427e-161
Cla008328	5109.44	18212.1	-1.8337	0.001272	0.045326	down	sp|Q54DY9|BCS1B_DICDI Probable mitochondrial chaperone BCS1-B OS=Dictyostelium discoideum GN=bcsl1b PE=3 SV=1//6.46122e-29
Cla008338	937.116	3237.72	-1.7887	5.1775e-08	1.2961e-05	down	-//-
Cla008397	435.376	1830.99	-2.0723	0.00077619	0.032587	down	sp|Q766C2|NEP2_NEPGR Aspartic proteinase nepenthesin-2 OS=Nepenthes gracilis GN=nep2 PE=1 SV=1//1.61557e-36
Cla008580	663.149	3537.56	-2.4154	0.00094703	0.036612	down	sp|Q8RWL5|CLT3_ARATH Protein CLT3, chloroplastic OS=Arabidopsis thaliana GN=CLT3 PE=2 SV=1//1.898e-133
Cla008668	345.58	933.331	-1.4334	5.5295e-05	0.004773	down	sp|Q9FNJ9|CA1P_ARATH Probable 2-carboxy-D-arabinitol-1-phosphatase OS=Arabidopsis thaliana GN=At5g22620 PE=1 SV=1//0
Cla008669	2601.05	6124.24	-1.2354	7.3203e-05	0.0059592	down	sp|Q9SGD6|AROD6_ARATH Arogenate dehydratase/prephenate dehydratase 6, chloroplastic OS=Arabidopsis thaliana GN=ADT6 PE=1 SV=1//0
Cla008743	333.174	1290.59	-1.9537	2.839e-05	0.0030082	down	-//-
Cla008941	1614.11	3980.16	-1.3021	5.0534e-05	0.0045381	down	-//-
Cla009079	4.76406	45.4832	-3.2551	0.0011597	0.042731	down	sp|Q9FTA0|GEML4_ARATH GEM-like protein 4 OS=Arabidopsis thaliana GN=At5g08350 PE=2 SV=1//7.72428e-78
Cla009110	666.244	2801.3	-2.072	3.2011e-10	1.1247e-07	down	sp|Q9FFE6|AAE5_ARATH Probable acyl-activating enzyme 5, peroxisomal OS=Arabidopsis thaliana GN=AAE5 PE=2 SV=1//0
Cla009238	108.13	778.633	-2.8482	0.00053248	0.025516	down	-//-
Cla009278	236.882	676.884	-1.5147	5.2029e-05	0.0046101	down	-//-
Cla009550	2639.97	7821.33	-1.5669	1.0002e-06	0.00017726	down	sp|O48964|IDI1_CAMAC Isopentenyl-diphosphate Delta-isomerase I OS=Camptotheca acuminata GN=IPI1 PE=2 SV=1//6.43646e-141
Cla009578	169.451	699.001	-2.0444	7.4936e-08	1.7705e-05	down	sp|Q66GI4|PRRP1_ARATH Proteinaceous RNase P 1, chloroplastic/mitochondrial OS=Arabidopsis thaliana GN=PRORP1 PE=1 SV=1//0
Cla009779	532.194	1804.75	-1.7618	1.4655e-05	0.0018441	down	sp|Q9M6E8|NCED1_PHAVU 9-cis-epoxycarotenoid dioxygenase NCED1, chloroplastic OS=Phaseolus vulgaris GN=NCED1 PE=2 SV=1//0
Cla009818	186.849	478.522	-1.3567	0.00035511	0.019168	down	sp|Q9C8H0|AB12C_ARATH ABC transporter C family member 12 OS=Arabidopsis thaliana GN=ABCC12 PE=2 SV=1//0
Cla009843	37.7082	179.541	-2.2514	3.3322e-05	0.0033702	down	sp|O48916|FAH1_ARATH Fatty acid 2-hydroxylase 1 OS=Arabidopsis thaliana GN=FAH1 PE=1 SV=1//6.55866e-114
Cla009907	124.734	337.784	-1.4372	0.0005819	0.027038	down	sp|P29503|NEUR_DROME Protein neuralized OS=Drosophila melanogaster GN=neur PE=1 SV=2//2.41743e-11
Cla010034	959.956	2246.56	-1.2267	0.00014547	0.010076	down	sp|Q9LIN2|GDL53_ARATH GDSL esterase/lipase At3g26430 OS=Arabidopsis thaliana GN=At3g26430 PE=2 SV=1//1.72755e-174
Cla010146	3879.69	8942.39	-1.2047	9.6059e-05	0.0073388	down	sp|Q8RX77|PTR21_ARATH Protein NRT1/ PTR FAMILY 2.13 OS=Arabidopsis thaliana GN=NPF2.13 PE=1 SV=1//6.54868e-103
Cla010147	8213.03	19193.1	-1.2246	0.00015736	0.010646	down	sp|Q8RX77|PTR21_ARATH Protein NRT1/ PTR FAMILY 2.13 OS=Arabidopsis thaliana GN=NPF2.13 PE=1 SV=1//4.29528e-113
Cla010162	59.9568	211.468	-1.8184	0.0002113	0.013416	down	sp|Q9CAR3|KINGL_ARATH SNF1-related protein kinase regulatory subunit gamma-1-like OS=Arabidopsis thaliana GN=CBSCBS2 PE=1 SV=1//1.77892e-55
Cla010234	244.972	696.242	-1.507	4.386e-05	0.0041431	down	sp|Q9S9N9|CCR1_ARATH Cinnamoyl-CoA reductase 1 OS=Arabidopsis thaliana GN=CCR1 PE=1 SV=1//6.70326e-37
Cla010311	127.275	343.436	-1.4321	0.0009247	0.036239	down	sp|Q9LQY3|P24D9_ARATH Transmembrane emp24 domain-containing protein p24delta9 OS=Arabidopsis thaliana GN=At1g26690 PE=2 SV=1//3.04548e-97
Cla010321	234.573	882.374	-1.9114	2.8744e-06	0.00045325	down	sp|Q38864|EXPA5_ARATH Expansin-A5 OS=Arabidopsis thaliana GN=EXPA5 PE=2 SV=1//3.18554e-126
Cla010566	1031.22	3644.84	-1.8215	0.0010484	0.039625	down	sp|O04933|SPSA2_CRAPL Probable sucrose-phosphate synthase 2 OS=Craterostigma plantagineum GN=SPS2 PE=2 SV=1//0
Cla010615	13.7015	200.571	-3.8717	0.00030246	0.017014	down	sp|Q4PT23|WTR6_ARATH WAT1-related protein At1g25270 OS=Arabidopsis thaliana GN=At1g25270 PE=2 SV=1//1.31823e-73
Cla010751	1798.16	6574.38	-1.8703	0.00012132	0.0088671	down	-//-
Cla010779	89.919	264.013	-1.5539	0.00045296	0.022849	down	sp|Q9FLZ9|PP405_ARATH Pentatricopeptide repeat-containing protein At5g39350 OS=Arabidopsis thaliana GN=PCMP-E16 PE=2 SV=1//0
Cla010820	74.5761	206.013	-1.4659	0.0013223	0.046596	down	-//-
Cla011036	49.1563	162.034	-1.7208	0.0011166	0.041642	down	sp|Q9STF3|PP265_ARATH Pentatricopeptide repeat-containing protein At3g46790, chloroplastic OS=Arabidopsis thaliana GN=CRR2 PE=2 SV=1//8.35248e-11
Cla011056	481.184	1477.16	-1.6182	1.3763e-06	0.00023161	down	sp|Q94KL7|SILD_FORIN Secoisolariciresinol dehydrogenase (Fragment) OS=Forsythia intermedia PE=1 SV=1//2.85712e-50
Cla011337	371.937	862.749	-1.2139	0.0004688	0.023279	down	sp|Q55G91|U160_DICDI UPF0160 protein OS=Dictyostelium discoideum GN=DDB_G0267768 PE=3 SV=1//1.06624e-104
Cla011423	1264.13	2986.65	-1.2404	0.00011519	0.0085436	down	-//-
Cla011480	1365.8	9041.65	-2.7268	3.0828e-17	2.0579e-14	down	sp|Q9CAN1|RBL2_ARATH RHOMBOID-like protein 2 OS=Arabidopsis thaliana GN=RBL2 PE=1 SV=1//4.19409e-124
Cla011865	109.641	302.381	-1.4636	0.00058589	0.02716	down	sp|B9I2J6|AXEP_POPTR L-Ala-D/L-amino acid epimerase OS=Populus trichocarpa GN=POPTR_0012s05040g PE=3 SV=2//2.25753e-144
Cla012006	641.66	1375.32	-1.0999	0.0013695	0.047864	down	sp|Q9SCU1|PATL6_ARATH Patellin-6 OS=Arabidopsis thaliana GN=PATL6 PE=2 SV=1//0
Cla012057	13136.6	45748.5	-1.8001	0.00024903	0.014849	down	sp|O14197|YDQ4_SCHPO Uncharacterized transporter C5D6.04 OS=Schizosaccharomyces pombe (strain 972 / ATCC 24843) GN=SPAC5D6.04 PE=3 SV=1//3.23121e-11
Cla012137	2422.43	5690.21	-1.232	5.1451e-05	0.0045891	down	sp|Q08632|SDR1_PICAB Short-chain type dehydrogenase/reductase OS=Picea abies PE=2 SV=1//8.96421e-81
Cla012138	821.096	1927.88	-1.2314	0.0012055	0.043654	down	sp|Q9LSF7|Y3518_ARATH B3 domain-containing protein At3g25182 OS=Arabidopsis thaliana GN=At3g25182 PE=2 SV=1//4.81078e-09
Cla012165	2031.23	10299.5	-2.3421	0.0010844	0.04076	down	sp|P93087|CALM_CAPAN Calmodulin OS=Capsicum annuum GN=CCM1 PE=2 SV=3//1.02088e-104
Cla012214	27849.5	55672.9	-0.99932	0.0011397	0.042189	down	sp|Q93WC4|IAA29_ARATH Auxin-responsive protein IAA29 OS=Arabidopsis thaliana GN=IAA29 PE=2 SV=2//5.73169e-11
Cla012327	83.2189	409.675	-2.2995	5.162e-08	1.2961e-05	down	sp|Q0JJS8|HF101_ORYSJ Fe-S cluster assembly factor HCF101, chloroplastic OS=Oryza sativa subsp. japonica GN=HCF101 PE=3 SV=3//0
Cla012350	80695.1	164476	-1.0273	0.00066175	0.029722	down	sp|Q08655|ASR1_SOLLC Abscisic stress-ripening protein 1 OS=Solanum lycopersicum GN=ASR1 PE=2 SV=1//4.07873e-07
Cla012512	149.064	398.504	-1.4187	0.00058023	0.027023	down	-//-
Cla012585	176.64	549.759	-1.638	1.9099e-05	0.0022499	down	-//-
Cla012686	58.2856	481.742	-3.0471	2.8473e-12	1.3576e-09	down	sp|P13088|AUX22_SOYBN Auxin-induced protein AUX22 OS=Glycine max GN=AUX22 PE=2 SV=1//2.23609e-52
Cla012789	130.761	346.774	-1.4071	0.00057381	0.026846	down	sp|Q9LYV3|PP377_ARATH Putative pentatricopeptide repeat-containing protein At5g13230, mitochondrial OS=Arabidopsis thaliana GN=PCMP-H89 PE=3 SV=1//0
Cla013060	2582.4	5279.81	-1.0318	0.00082485	0.033371	down	sp|Q8BGC4|ZADH2_MOUSE Zinc-binding alcohol dehydrogenase domain-containing protein 2 OS=Mus musculus GN=Zadh2 PE=1 SV=1//2.74767e-87
Cla013062	5255.04	12864.9	-1.2917	2.7867e-05	0.0029799	down	sp|P38500|NIR_BETPN Ferredoxin--nitrite reductase, chloroplastic OS=Betula pendula GN=NIR1 PE=2 SV=1//0
Cla013158	303.042	1884.76	-2.6368	5.5772e-08	1.3789e-05	down	sp|Q84K34|SIL10_ARATH E3 ubiquitin-protein ligase SINA-like 10 OS=Arabidopsis thaliana GN=At5g37930 PE=2 SV=1//3.73346e-58
Cla013188	191.405	860.218	-2.1681	0.00024183	0.014653	down	sp|Q9C8Y1|CML23_ARATH Probable calcium-binding protein CML23 OS=Arabidopsis thaliana GN=CML23 PE=2 SV=1//2.14295e-48
Cla013254	2627.71	6551.68	-1.3181	0.00047807	0.023465	down	sp|P48534|APX1_PEA L-ascorbate peroxidase, cytosolic OS=Pisum sativum GN=APX1 PE=1 SV=2//1.35933e-138
Cla013300	3864.95	10904.3	-1.4964	9.1206e-05	0.0071627	down	sp|Q94B55|XB31_ARATH Putative E3 ubiquitin-protein ligase XBAT31 OS=Arabidopsis thaliana GN=XBAT31 PE=2 SV=1//0
Cla013314	298.376	777.881	-1.3824	9.4968e-05	0.0073029	down	sp|O48818|EXPA4_ARATH Expansin-A4 OS=Arabidopsis thaliana GN=EXPA4 PE=1 SV=1//8.42738e-165
Cla013462	200.568	659.164	-1.7165	4.0797e-06	0.00061429	down	-//-
Cla013573	0.685351	32.3006	-5.5586	0.00046619	0.023224	down	sp|Q9SKT1|ERF53_ARATH Ethylene-responsive transcription factor ERF053 OS=Arabidopsis thaliana GN=ERF053 PE=2 SV=1//6.70274e-45
Cla013670	441.77	995.584	-1.1722	0.00042646	0.022096	down	-//-
Cla013865	37.7543	228.503	-2.5975	4.0608e-06	0.00061429	down	sp|Q8L9J7|SWET1_ARATH Bidirectional sugar transporter SWEET1 OS=Arabidopsis thaliana GN=SWEET1 PE=1 SV=1//2.38356e-102
Cla013872	7.72935	56.9193	-2.8805	0.00087878	0.035057	down	sp|P00303|BABL_CUCSA Basic blue protein OS=Cucumis sativus PE=1 SV=1//8.64918e-55
Cla013903	1206.27	2726.17	-1.1763	0.00025235	0.014951	down	sp|Q9ZNQ8|PERK4_ARATH Proline-rich receptor-like protein kinase PERK4 OS=Arabidopsis thaliana GN=PERK4 PE=1 SV=1//9.80906e-75
Cla014013	2437.32	8440.53	-1.792	9.5741e-09	2.6629e-06	down	sp|Q43873|PER73_ARATH Peroxidase 73 OS=Arabidopsis thaliana GN=PER73 PE=1 SV=1//4.88951e-176
Cla014085	348.582	844.484	-1.2766	0.0002662	0.015452	down	sp|Q9LSL1|BH093_ARATH Transcription factor bHLH93 OS=Arabidopsis thaliana GN=BHLH93 PE=1 SV=1//5.66953e-81
Cla014150	2613.03	10156	-1.9585	5.2601e-06	0.0007689	down	-//-
Cla014254	1790.22	12027.5	-2.7481	3.1039e-05	0.0032544	down	sp|Q9SCV9|BGAL3_ARATH Beta-galactosidase 3 OS=Arabidopsis thaliana GN=BGAL3 PE=1 SV=1//0
Cla014275	251.543	656.458	-1.3839	0.0001523	0.010481	down	sp|Q9FH40|TA14B_ARATH Transcription initiation factor TFIID subunit 14b OS=Arabidopsis thaliana GN=TAF14B PE=1 SV=1//1.82408e-121
Cla014290	1.91757	161.247	-6.3939	6.8675e-16	4.2978e-13	down	sp|Q8S9L6|CRK29_ARATH Cysteine-rich receptor-like protein kinase 29 OS=Arabidopsis thaliana GN=CRK29 PE=2 SV=1//6.3657e-163
Cla014291	0	63.8157	#NAME?	8.5875e-06	0.0011779	down	sp|P50699|TLPH_ARATH Thaumatin-like protein OS=Arabidopsis thaliana GN=At1g18250 PE=2 SV=2//1.59498e-64
Cla014386	149.595	459.587	-1.6193	6.4207e-05	0.0052914	down	sp|Q94B74|NUDT2_ARATH Nudix hydrolase 2 OS=Arabidopsis thaliana GN=NUDT2 PE=1 SV=1//2.79947e-113
Cla014403	10414.1	27321.5	-1.3915	7.4434e-06	0.001028	down	-//-
Cla014516	2450.2	5700.75	-1.2183	0.00067811	0.030177	down	sp|Q9FL03|SCL4_ARATH Scarecrow-like protein 4 OS=Arabidopsis thaliana GN=SCL4 PE=2 SV=1//0
Cla014579	886.773	2235.64	-1.334	5.41e-05	0.0047116	down	sp|Q9SPV4|SAMT_CLABR Salicylate carboxymethyltransferase OS=Clarkia breweri GN=SAMT PE=1 SV=1//1.88814e-95
Cla014737	1061.03	2139.49	-1.0118	0.001398	0.048382	down	sp|Q9ZT91|EFTM_ARATH Elongation factor Tu, mitochondrial OS=Arabidopsis thaliana GN=TUFA PE=1 SV=1//0
Cla014740	19.7978	99.2924	-2.3263	0.00073492	0.031714	down	-//-
Cla014741	595.108	3286.72	-2.4654	4.1999e-13	2.2732e-10	down	sp|Q8L735|ISOA2_ARATH Isoamylase 2, chloroplastic OS=Arabidopsis thaliana GN=ISA2 PE=1 SV=2//0
Cla014789	10221.7	35856.4	-1.8106	7.2841e-09	2.1452e-06	down	sp|Q9SV13|SUT31_ARATH Sulfate transporter 3.1 OS=Arabidopsis thaliana GN=SULTR3;1 PE=2 SV=1//0
Cla015118	31.0407	151.512	-2.2872	4.4739e-05	0.0041866	down	sp|Q8LC59|GAT23_ARATH GATA transcription factor 23 OS=Arabidopsis thaliana GN=GATA23 PE=2 SV=2//6.46352e-12
Cla015269	368.342	816.107	-1.1477	0.0012681	0.045268	down	sp|P82277|RRP2_SPIOL 30S ribosomal protein 2, chloroplastic OS=Spinacia oleracea GN=PSRP2 PE=1 SV=1//6.44486e-88
Cla015286	376.536	2268.8	-2.5911	9.4915e-14	5.4308e-11	down	-//-
Cla015377	2183.88	4437.83	-1.023	0.0011961	0.04364	down	-//-
Cla015407	303.188	2501.81	-3.0447	0.00034419	0.018781	down	sp|O24648|G3OX_PEA Gibberellin 3-beta-dioxygenase 1 OS=Pisum sativum GN=LE PE=1 SV=1//9.52729e-159
Cla015536	257.351	805.872	-1.6468	6.0041e-06	0.00086259	down	sp|A6X935|ITIH4_MOUSE Inter alpha-trypsin inhibitor, heavy chain 4 OS=Mus musculus GN=Itih4 PE=1 SV=2//4.44496e-12
Cla015562	259.046	634.765	-1.293	0.00030205	0.017014	down	sp|Q869L3|MDN1_DICDI Midasin OS=Dictyostelium discoideum GN=mdn1 PE=3 SV=2//8.22048e-06
Cla015579	216.223	634.59	-1.5533	1.9447e-05	0.0022775	down	sp|Q93ZM7|CH60C_ARATH Chaperonin CPN60-like 2, mitochondrial OS=Arabidopsis thaliana GN=At3g13860 PE=2 SV=2//0
Cla015615	242.871	700.009	-1.5272	2.6978e-05	0.0029203	down	sp|O65924|Y2921_ARATH Putative leucine-rich repeat receptor-like protein kinase At2g19210 OS=Arabidopsis thaliana GN=At2g19210 PE=3 SV=1//0
Cla015686	95.9667	265.838	-1.4699	0.0010007	0.038243	down	sp|Q9LUB6|SNE_ARATH F-box protein SNE OS=Arabidopsis thaliana GN=SNE PE=1 SV=1//1.3629e-36
Cla015710	5080.67	11159.9	-1.1352	0.00085688	0.034318	down	sp|P52417|GLGS2_VICFA Glucose-1-phosphate adenylyltransferase small subunit 2, chloroplastic OS=Vicia faba GN=AGPP PE=2 SV=1//0
Cla015802	383.872	1072.22	-1.4819	2.659e-05	0.002894	down	sp|O04590|PPR88_ARATH Pentatricopeptide repeat-containing protein At1g62260, mitochondrial OS=Arabidopsis thaliana GN=PCMP-E10 PE=2 SV=1//0
Cla016035	3800.34	7523.96	-0.98537	0.0006537	0.029654	down	sp|Q8W3M4|Y4744_ARATH Uncharacterized protein At4g06744 OS=Arabidopsis thaliana GN=At4g06744 PE=2 SV=1//6.46967e-90
Cla016036	5743.56	14279	-1.3139	0.00016027	0.010807	down	sp|P43297|RD21A_ARATH Cysteine proteinase RD21a OS=Arabidopsis thaliana GN=RD21A PE=1 SV=1//0
Cla016045	1377.04	3075.87	-1.1594	0.00023414	0.014472	down	sp|Q8L9J9|CAES_ARATH Probable carbohydrate esterase At4g34215 OS=Arabidopsis thaliana GN=At4g34215 PE=1 SV=2//1.30318e-104
Cla016072	83.6354	271.716	-1.6999	0.00053576	0.025591	down	-//-
Cla016227	3589.92	9565.1	-1.4138	4.342e-05	0.0041361	down	sp|Q8L586|Y4958_ARATH Uncharacterized membrane protein At4g09580 OS=Arabidopsis thaliana GN=At4g09580 PE=1 SV=1//1.17752e-113
Cla016257	290.459	1085.22	-1.9016	6.9128e-08	1.6882e-05	down	sp|Q06915|EA6_ARATH Probable glucan endo-1,3-beta-glucosidase A6 OS=Arabidopsis thaliana GN=A6 PE=2 SV=1//0
Cla016279	523.112	1720.87	-1.7179	4.5741e-06	0.00068358	down	sp|O48766|GUN11_ARATH Endoglucanase 11 OS=Arabidopsis thaliana GN=At2g32990 PE=2 SV=1//0
Cla016468	15.6974	147.596	-3.2331	1.6579e-07	3.505e-05	down	sp|Q9LFT0|TBL19_ARATH Protein trichome birefringence-like 19 OS=Arabidopsis thaliana GN=TBL19 PE=3 SV=1//2.34641e-177
Cla016661	53.4526	316.876	-2.5676	1.8268e-05	0.0021775	down	sp|Q2TA14|PCP_BOVIN Lysosomal Pro-X carboxypeptidase OS=Bos taurus GN=PRCP PE=2 SV=1//1.70149e-135
Cla016683	434.26	1325.57	-1.61	0.00044929	0.022778	down	sp|Q9SRR7|CML3_ARATH Calmodulin-like protein 3 OS=Arabidopsis thaliana GN=CML3 PE=2 SV=1//2.50588e-29
Cla016861	152.521	1259.98	-3.0463	7.275e-06	0.0010117	down	sp|Q8W486|Y1491_ARATH Uncharacterized protein At1g04910 OS=Arabidopsis thaliana GN=At1g04910 PE=2 SV=1//6.08319e-72
Cla017214	45.7954	152.781	-1.7382	0.0011515	0.042545	down	sp|Q42381|HLS1_ARATH Probable N-acetyltransferase HLS1 OS=Arabidopsis thaliana GN=HLS1 PE=1 SV=1//2.02885e-120
Cla017284	2689.27	5713.21	-1.0871	0.00066195	0.029722	down	-//-
Cla017294	164.298	433.254	-1.3989	0.00036609	0.019603	down	sp|Q9SV07|ASAT1_ARATH Acyl-CoA--sterol O-acyltransferase 1 OS=Arabidopsis thaliana GN=ASAT1 PE=1 SV=1//9.11722e-99
Cla017327	1380.46	3593.55	-1.3803	9.638e-05	0.0073388	down	-//-
Cla017331	15.1631	82.6044	-2.4457	0.00078842	0.03293	down	sp|Q9M1P7|BOR2_ARATH Probable boron transporter 2 OS=Arabidopsis thaliana GN=BOR2 PE=2 SV=1//0
Cla017396	10805.1	29390.8	-1.4437	1.8968e-05	0.0022477	down	sp|Q6Q2C2|HYES_PIG Bifunctional epoxide hydrolase 2 OS=Sus scrofa GN=EPHX2 PE=2 SV=1//7.69828e-50
Cla017416	55.1958	193.056	-1.8064	0.0010901	0.04088	down	sp|Q9SEA0|CCS_CITSI Capsanthin/capsorubin synthase, chromoplast OS=Citrus sinensis GN=CCS PE=3 SV=1//0
Cla017437	3162.64	13550.5	-2.0991	3.9741e-05	0.0038634	down	sp|Q9SX20|PTR18_ARATH Protein NRT1/ PTR FAMILY 3.1 OS=Arabidopsis thaliana GN=NPF3.1 PE=2 SV=1//0
Cla017461	973.237	2036.47	-1.0652	0.0013261	0.046596	down	sp|Q9ZNT1|NB5R1_ARATH NADH--cytochrome b5 reductase 1 OS=Arabidopsis thaliana GN=CBR1 PE=1 SV=1//1.01328e-147
Cla017516	899.566	2698.95	-1.5851	0.00065449	0.029654	down	sp|Q8VZ02|BH048_ARATH Transcription factor bHLH48 OS=Arabidopsis thaliana GN=BHLH48 PE=2 SV=1//5.39583e-85
Cla017544	1038.61	2305.65	-1.1505	0.00080741	0.032998	down	sp|Q84JD5|P2C68_ARATH Probable protein phosphatase 2C 68 OS=Arabidopsis thaliana GN=At5g06750 PE=2 SV=1//0
Cla017711	12174.3	24633.7	-1.0168	0.00092664	0.036244	down	sp|Q43497|MDAR_SOLLC Monodehydroascorbate reductase OS=Solanum lycopersicum GN=AFRR PE=1 SV=1//0
Cla017715	2754.88	9715.25	-1.8183	4.0458e-09	1.2465e-06	down	sp|Q41058|GLGB1_PEA 1,4-alpha-glucan-branching enzyme 1, chloroplastic/amyloplastic OS=Pisum sativum GN=SBEI PE=1 SV=1//0
Cla017759	1576.96	8523.82	-2.4344	2.4043e-10	8.5981e-08	down	sp|Q9XGV9|COMT2_OCIBA Caffeic acid 3-O-methyltransferase 2 OS=Ocimum basilicum GN=COMT2 PE=2 SV=1//6.63941e-42
Cla017814	2000.52	4255.57	-1.089	0.00070093	0.030715	down	sp|Q9LZG0|ADK2_ARATH Adenosine kinase 2 OS=Arabidopsis thaliana GN=ADK2 PE=1 SV=1//0
Cla017923	298.541	855.697	-1.5192	2.0253e-05	0.002331	down	sp|P50165|TRNH_DATST Tropinone reductase homolog OS=Datura stramonium PE=2 SV=1//6.74586e-114
Cla017927	288.342	778.61	-1.4331	6.402e-05	0.0052914	down	sp|Q8W487|YB95_ARATH Uncharacterized protein At2g39795, mitochondrial OS=Arabidopsis thaliana GN=At2g39795 PE=2 SV=1//1.35455e-56
Cla017928	521.702	3430.78	-2.7172	1.5e-06	0.00024663	down	sp|Q96480|P5CS_SOLLC Delta-1-pyrroline-5-carboxylate synthase OS=Solanum lycopersicum GN=PRO2 PE=2 SV=1//0
Cla018405	0.756902	38.1773	-5.6565	4.5984e-05	0.0042437	down	sp|Q9LTV3|SAU72_ARATH Auxin-responsive protein SAUR72 OS=Arabidopsis thaliana GN=SAUR72 PE=2 SV=1//3.72287e-12
Cla018480	84.5331	506.68	-2.5835	9.2764e-10	3.1486e-07	down	sp|Q43681|NLTP_VIGUN Probable non-specific lipid-transfer protein AKCS9 OS=Vigna unguiculata PE=2 SV=1//3.89224e-24
Cla018562	1696.66	4273.68	-1.3328	3.9684e-05	0.0038634	down	sp|Q9FNR1|RBG3_ARATH Glycine-rich RNA-binding protein 3, mitochondrial OS=Arabidopsis thaliana GN=RBG3 PE=2 SV=1//2.27632e-43
Cla018609	413.612	1717.74	-2.0542	5.156e-05	0.0045891	down	sp|Q9CA51|MIF1_ARATH Mini zinc finger protein 1 OS=Arabidopsis thaliana GN=MIF1 PE=1 SV=1//8.95111e-33
Cla018757	4832.44	27742.3	-2.5213	1.2327e-05	0.0015926	down	sp|F4JKH6|TSS_ARATH Protein TSS OS=Arabidopsis thaliana GN=TSS PE=1 SV=1//0
Cla018758	46.1197	550.335	-3.5769	0.0009346	0.036413	down	sp|Q84N34|HHP2_ARATH Heptahelical transmembrane protein 2 OS=Arabidopsis thaliana GN=HHP2 PE=2 SV=1//1.05515e-128
Cla018903	357.115	803.159	-1.1693	0.0011211	0.041732	down	sp|Q8VWF6|SSL3_ARATH Protein STRICTOSIDINE SYNTHASE-LIKE 3 OS=Arabidopsis thaliana GN=SSL3 PE=2 SV=1//0
Cla018904	8937.04	26255.8	-1.5548	2.8201e-07	5.6475e-05	down	sp|A7LXU3|BGH3B_BACO1 Beta-glucosidase BoGH3B OS=Bacteroides ovatus (strain ATCC 8483 / DSM 1896 / JCM 5824 / NCTC 11153) GN=BACOVA_02659 PE=1 SV=1//6.38314e-82
Cla018980	102.366	300.475	-1.5535	0.00032936	0.01817	down	-//-
Cla019109	7073.55	14202.1	-1.0056	0.0010485	0.039625	down	sp|Q9ZS34|CHLP_TOBAC Geranylgeranyl diphosphate reductase, chloroplastic OS=Nicotiana tabacum GN=CHLP PE=2 SV=1//0
Cla019134	4145.64	16294.1	-1.9747	0.00054245	0.025742	down	sp|Q9LV10|PTR53_ARATH Protein NRT1/ PTR FAMILY 2.11 OS=Arabidopsis thaliana GN=NPF2.11 PE=1 SV=1//0
Cla019195	1654.02	3549.33	-1.1016	0.00043671	0.022367	down	sp|O04331|PHB3_ARATH Prohibitin-3, mitochondrial OS=Arabidopsis thaliana GN=PHB3 PE=1 SV=1//6.02893e-149
Cla019215	21.3993	156.735	-2.8727	1.3743e-06	0.00023161	down	sp|A2RVM0|TIC32_ARATH Short-chain dehydrogenase TIC 32, chloroplastic OS=Arabidopsis thaliana GN=TIC32 PE=2 SV=1//4.45292e-68
Cla019247	0	3401.79	#NAME?	1.978e-18	1.5844e-15	down	sp|P54153|MSRA_SOLLC Peptide methionine sulfoxide reductase (Fragment) OS=Solanum lycopersicum GN=E4 PE=3 SV=1//1.34054e-93
Cla019275	181.24	1858.73	-3.3583	5.4485e-21	5.4556e-18	down	sp|Q9FYF9|FB76_ARATH F-box protein At1g67340 OS=Arabidopsis thaliana GN=At1g67340 PE=1 SV=1//1.39332e-134
Cla019454	105.891	1139.48	-3.4277	1.4227e-08	3.85e-06	down	sp|Q41144|STC_RICCO Sugar carrier protein C OS=Ricinus communis GN=STC PE=2 SV=1//0
Cla019495	68.9621	641.543	-3.2177	6.1847e-13	3.2594e-10	down	sp|Q84WQ5|CBSX5_ARATH CBS domain-containing protein CBSX5 OS=Arabidopsis thaliana GN=CBSX5 PE=2 SV=2//1.18809e-79
Cla019581	67.403	277.464	-2.0414	0.00051778	0.025107	down	sp|Q5PP26|PII2_ARATH Piriformospora indica-insensitive protein 2 OS=Arabidopsis thaliana GN=PII-2 PE=2 SV=1//2.49221e-39
Cla019584	105.01	415.798	-1.9854	0.0011838	0.043341	down	sp|Q8L868|E1311_ARATH Glucan endo-1,3-beta-glucosidase 11 OS=Arabidopsis thaliana GN=At1g32860 PE=1 SV=1//1.64305e-117
Cla019621	131.76	415.868	-1.6582	4.1602e-05	0.0040054	down	-//-
Cla019641	108.313	655.949	-2.5984	2.5939e-11	1.1544e-08	down	sp|Q9ZV88|BEH4_ARATH BES1/BZR1 homolog protein 4 OS=Arabidopsis thaliana GN=BEH4 PE=1 SV=1//2.61644e-90
Cla019681	436.343	1297.04	-1.5717	5.7555e-06	0.00083521	down	sp|Q8VY22|TBL38_ARATH Protein trichome birefringence-like 38 OS=Arabidopsis thaliana GN=TBL38 PE=2 SV=1//4.12929e-109
Cla019704	306.691	699.165	-1.1888	0.0014318	0.049015	down	sp|Q84UC7|BAC1_ARATH Mitochondrial arginine transporter BAC1 OS=Arabidopsis thaliana GN=BAC1 PE=1 SV=1//2.0635e-144
Cla019908	0.958784	28.9828	-4.9178	0.0012541	0.044846	down	sp|Q41238|LOX16_SOLTU Linoleate 9S-lipoxygenase 6 (Fragment) OS=Solanum tuberosum GN=LOX1.6 PE=1 SV=1//0
Cla019965	946.743	2101.27	-1.1502	0.00020132	0.012964	down	sp|P93648|LONM_MAIZE Lon protease homolog, mitochondrial OS=Zea mays GN=LON2 PE=1 SV=1//0
Cla020255	32.4034	146.443	-2.1761	9.518e-05	0.0073029	down	-//-
Cla020341	298.519	864.202	-1.5335	1.6283e-05	0.0019763	down	-//-
Cla020559	65.5852	207.054	-1.6586	0.00064151	0.029264	down	sp|Q9SV30|GATA8_ARATH GATA transcription factor 8 OS=Arabidopsis thaliana GN=GATA8 PE=2 SV=1//3.29707e-23
Cla020839	141.59	483.68	-1.7723	1.2008e-05	0.0015615	down	sp|Q93X17|SNAK2_SOLTU Snakin-2 OS=Solanum tuberosum GN=SN2 PE=1 SV=1//6.00085e-33
Cla021025	311.062	714.656	-1.2	0.00085856	0.034318	down	sp|Q9S7H4|CM2_ARATH Chorismate mutase 2 OS=Arabidopsis thaliana GN=CM2 PE=1 SV=1//1.19172e-90
Cla021134	698.697	1649.9	-1.2396	0.00020603	0.013182	down	sp|Q6EU49|WNK4_ORYSJ Probable serine/threonine-protein kinase WNK4 OS=Oryza sativa subsp. japonica GN=WNK4 PE=2 SV=1//0
Cla021153	1507.02	4748.92	-1.6559	4.6841e-06	0.00069484	down	sp|Q9LS40|ASPG1_ARATH Protein ASPARTIC PROTEASE IN GUARD CELL 1 OS=Arabidopsis thaliana GN=ASPG1 PE=1 SV=1//1.06522e-120
Cla021172	450.743	2735.43	-2.6014	9.928e-11	3.8984e-08	down	sp|Q9AR73|HQGT_RAUSE Hydroquinone glucosyltransferase OS=Rauvolfia serpentina GN=AS PE=1 SV=1//0
Cla021227	49.7261	194.039	-1.9643	0.0001293	0.0091172	down	sp|Q84JT7|ARID1_ARATH AT-rich interactive domain-containing protein 1 OS=Arabidopsis thaliana GN=ARID1 PE=2 SV=1//1.32047e-09
Cla021284	113.265	629.173	-2.4738	3.4505e-05	0.0034343	down	sp|Q9LE33|HPR3_ARATH Glyoxylate/hydroxypyruvate reductase HPR3 OS=Arabidopsis thaliana GN=HPR3 PE=2 SV=1//1.28082e-96
Cla021325	454.451	1005.37	-1.1455	0.00090385	0.035833	down	sp|O04887|PME2_CITSI Pectinesterase 2 OS=Citrus sinensis GN=PECS-2.1 PE=2 SV=1//0
Cla021358	1726.54	5654.58	-1.7115	3.218e-08	8.262e-06	down	sp|Q9M1C7|AB9C_ARATH ABC transporter C family member 9 OS=Arabidopsis thaliana GN=ABCC9 PE=2 SV=2//2.73754e-15
Cla021675	367.858	785.875	-1.0952	0.0012427	0.044681	down	sp|P15102|GLNA4_PHAVU Glutamine synthetase leaf isozyme, chloroplastic OS=Phaseolus vulgaris PE=2 SV=1//0
Cla021717	447.16	1138.36	-1.3481	0.00042788	0.022096	down	sp|Q9MA55|ACBP4_ARATH Acyl-CoA-binding domain-containing protein 4 OS=Arabidopsis thaliana GN=ACBP4 PE=1 SV=1//2.44398e-66
Cla022025	578.878	1399.27	-1.2733	0.00082485	0.033371	down	sp|Q9C5W6|14312_ARATH 14-3-3-like protein GF14 iota OS=Arabidopsis thaliana GN=GRF12 PE=2 SV=1//1.24977e-154
Cla022113	808.583	2407.64	-1.5742	1.998e-05	0.0023128	down	sp|Q8W486|Y1491_ARATH Uncharacterized protein At1g04910 OS=Arabidopsis thaliana GN=At1g04910 PE=2 SV=1//1.36797e-75
Cla022121	715.422	1883.1	-1.3962	0.00055539	0.02617	down	sp|Q8L936|CAP16_ARATH Putative clathrin assembly protein At4g40080 OS=Arabidopsis thaliana GN=At4g40080 PE=2 SV=2//3.67084e-52
Cla022122	144.223	894.133	-2.6322	7.2257e-06	0.0010117	down	sp|Q9LYT3|TT12_ARATH Protein TRANSPARENT TESTA 12 OS=Arabidopsis thaliana GN=TT12 PE=2 SV=1//6.33503e-107
Cla022216	1450.93	10134.7	-2.8043	1.3967e-17	9.9892e-15	down	sp|O82316|TIP41_ARATH Aquaporin TIP4-1 OS=Arabidopsis thaliana GN=TIP4-1 PE=2 SV=1//9.64286e-119
Cla022499	3073.71	7738.9	-1.3321	0.00012697	0.0090484	down	sp|P54243|G6PI_OENME Glucose-6-phosphate isomerase, cytosolic OS=Oenothera mexicana GN=PGIC PE=3 SV=1//0
Cla022569	829.689	2658.49	-1.68	1.2603e-07	2.7433e-05	down	sp|P24044|CALM_PLAFA Calmodulin OS=Plasmodium falciparum PE=3 SV=4//3.28359e-09
Cla022593	71.2457	715.396	-3.3279	1.5173e-16	9.8014e-14	down	sp|Q8W3M4|Y4744_ARATH Uncharacterized protein At4g06744 OS=Arabidopsis thaliana GN=At4g06744 PE=2 SV=1//4.04973e-95
Cla022807	275.486	744.805	-1.4349	9.6927e-05	0.0073525	down	-//-
Cla022864	331.439	898.805	-1.4393	2.3734e-05	0.002617	down	-//-
Cla022916	170.231	493.067	-1.5343	0.00041358	0.021796	down	sp|Q94BZ1|ZIFL1_ARATH Protein ZINC INDUCED FACILITATOR-LIKE 1 OS=Arabidopsis thaliana GN=ZIFL1 PE=2 SV=1//0
Cla023005	561.92	1397.06	-1.314	0.00036942	0.019728	down	-//-
Cla023014	5945.35	20275.1	-1.7699	9.4078e-09	2.6535e-06	down	sp|P45969|SDS22_CAEEL Protein phosphatase 1 regulatory subunit SDS22 homolog OS=Caenorhabditis elegans GN=sds-22 PE=3 SV=1//1.99669e-14
Cla023018	177.907	2236.3	-3.6519	6.2002e-12	2.8875e-09	down	sp|F8WKW1|UGT2_GARJA 7-deoxyloganetin glucosyltransferase OS=Gardenia jasminoides GN=UGT85A24 PE=1 SV=1//0
Cla023388	230.618	638.269	-1.4687	4.45e-05	0.0041838	down	-//-
Cla023430	175.076	449.438	-1.3601	0.00041936	0.022042	down	-//-
Novel00095	77.3151	822.202	-3.4107	2.7134e-17	1.8738e-14	down	-//-
Novel00204	363.867	6340.03	-4.123	1.7017e-32	3.4077e-29	down	PREDICTED: general transcription factor IIH subunit 5 [Cucumis melo]>gi|659096085|ref|XP_008448919.1| PREDICTED: general transcription factor IIH subunit 5 [Cucumis melo]
Novel00253	3.64141	41.9269	-3.5253	0.001222	0.044173	down	PREDICTED: GDSL esterase/lipase At5g55050 [Cucumis melo]
Novel00270	195.48	644.931	-1.7221	1.1122e-05	0.0014653	down	BnaAnng27030D [Brassica napus]>gi|674943115|emb|CDX90164.1| BnaA08g18200D [Brassica napus]
Novel00335	4.84362	52.1363	-3.4281	0.00049168	0.024036	down	-//-
Novel00372	0	90.7414	#NAME?	7.006e-13	3.5975e-10	down	hypothetical protein VITISV_017108 [Vitis vinifera]
Novel00448	6528.34	14388.3	-1.1401	0.00022092	0.013913	down	hypothetical protein Csa_6G177190 [Cucumis sativus]
Novel00519	13.0229	80.1922	-2.6224	0.00043869	0.022411	down	PREDICTED: uncharacterized protein LOC103496511 isoform X1 [Cucumis melo]
Novel00536	0.639189	33.7445	-5.7223	0.00016746	0.011105	down	-//-
Novel00577	685.489	2469.65	-1.8491	0.0011367	0.042153	down	hypothetical protein glysoja_022734 [Glycine soja]
Novel00618	48.202	884.742	-4.1981	2.7304e-22	3.2164e-19	down	Vacuolar ATP synthase catalytic subunit-related / V-ATPase-related / vacuolar proton pump-related [Theobroma cacao]>gi|508718780|gb|EOY10677.1| Vacuolar ATP synthase catalytic subunit-related / V-ATPase-related / vacuolar proton pump-related [Theobroma cacao]
Novel00728	0.319595	37.3506	-6.8687	2.2011e-05	0.0024626	down	-//-
Novel00851	38.2199	369.159	-3.2718	8.9538e-12	4.0752e-09	down	-//-
Novel00893	102.568	428.613	-2.0631	0.00054148	0.025742	down	-//-
Novel00905	13.1258	83.5374	-2.67	0.00014468	0.01006	down	PREDICTED: uncharacterized protein LOC101204556 [Cucumis sativus]>gi|700210110|gb|KGN65206.1| hypothetical protein Csa_1G264570 [Cucumis sativus]
Novel00953	14.8191	137.425	-3.2131	9.8515e-07	0.00017615	down	PREDICTED: uncharacterized protein LOC105179687 [Sesamum indicum]
Novel00960	10.7177	144.124	-3.7492	3.0786e-08	8.0067e-06	down	PREDICTED: uncharacterized protein LOC103495895 [Cucumis melo]
Novel00996	191.022	1407.5	-2.8813	3.996e-05	0.0038659	down	-//-
Novel01031	107.766	421.996	-1.9693	8.4969e-07	0.0001533	down	-//-
Novel01162	0	22.7784	#NAME?	0.00052466	0.025379	down	-//-
Novel01239	4.25982	79.7562	-4.2267	8.0063e-07	0.0001471	down	PREDICTED: uncharacterized protein LOC103497996 isoform X1 [Cucumis melo]
Novel01245	105.463	733.807	-2.7987	2.1374e-05	0.0024047	down	phloem filament protein [Cucumis melo subsp. melo]

## Sheet: R_10vsW_10.DEG
Gene_id	readcount_R_1	readcount_W_1	log2FoldChange	pval	padj	up_down	Blast swiss prot
Cla000765	343.723	45.824	2.9071	2.0182e-11	1.472e-08	up	sp|O48538|RBOHF_ARATH Respiratory burst oxidase homolog protein F OS=Arabidopsis thaliana GN=RBOHF PE=1 SV=1//2.06677e-86
Cla001290	978.518	287.724	1.7659	5.2032e-07	0.00012948	up	sp|Q9C899|F6H2_ARATH Feruloyl CoA ortho-hydroxylase 2 OS=Arabidopsis thaliana GN=F6&apos;H2 PE=1 SV=1//3.2741e-58
Cla002091	4768.1	2391.47	0.99552	0.00078329	0.04761	up	sp|Q9LBG2|LVR_LEIAQ Levodione reductase OS=Leifsonia aquatica GN=lvr PE=1 SV=1//1.78029e-18
Cla002269	1744.51	304.52	2.5182	2.0301e-05	0.002807	up	sp|Q93VR4|ML423_ARATH MLP-like protein 423 OS=Arabidopsis thaliana GN=MLP423 PE=2 SV=1//2.89151e-09
Cla002277	435.789	137.603	1.6631	1.6462e-05	0.0023528	up	sp|Q6R567|RMA1_CAPAN E3 ubiquitin-protein ligase RMA1H1 OS=Capsicum annuum GN=RMA1H1 PE=1 SV=1//1.38435e-56
Cla002319	625.327	113.444	2.4626	8.0756e-06	0.0013306	up	sp|Q9LIG0|Y3136_ARATH Clavaminate synthase-like protein At3g21360 OS=Arabidopsis thaliana GN=At3g21360 PE=1 SV=1//6.32333e-74
Cla002408	7952.54	1604.28	2.3095	1.3257e-07	4.0639e-05	up	-//-
Cla002628	87.4246	7.73609	3.4984	2.4971e-05	0.0032806	up	sp|Q6EU39|MADS6_ORYSJ MADS-box transcription factor 6 OS=Oryza sativa subsp. japonica GN=MADS6 PE=1 SV=1//9.29018e-47
Cla003924	202.037	41.8412	2.2716	0.00020466	0.01691	up	sp|Q9SIC7|Y2142_ARATH B3 domain-containing protein At2g31420 OS=Arabidopsis thaliana GN=At2g31420 PE=3 SV=1//7.08305e-12
Cla004061	66223.5	10123.3	2.7097	0.00011203	0.010644	up	sp|Q67ZU1|LIP2_ARATH Triacylglycerol lipase 2 OS=Arabidopsis thaliana GN=LIP2 PE=2 SV=1//7.3453e-173
Cla004294	221.041	31.1141	2.8287	4.1382e-08	1.4832e-05	up	sp|Q9LUH3|LAL5_ARATH MATE efflux family protein LAL5 OS=Arabidopsis thaliana GN=LAL5 PE=2 SV=1//5.41088e-162
Cla004644	983.25	389.553	1.3357	3.6636e-05	0.0045054	up	sp|Q0WPX7|BAG2_ARATH BAG family molecular chaperone regulator 2 OS=Arabidopsis thaliana GN=BAG2 PE=1 SV=1//4.07644e-13
Cla004656	1190.52	289.214	2.0414	2.5507e-09	1.1989e-06	up	-//-
Cla004846	54715.7	25087.6	1.125	0.0001227	0.011433	up	sp|Q9T074|PCKA_ARATH Phosphoenolpyruvate carboxykinase [ATP] OS=Arabidopsis thaliana GN=PCKA PE=1 SV=1//0
Cla004958	454.998	194.914	1.223	0.00079666	0.048284	up	sp|Q0A5W2|BIOF_ALKEH 8-amino-7-oxononanoate synthase OS=Alkalilimnicola ehrlichii (strain ATCC BAA-1101 / DSM 17681 / MLHE-1) GN=bioF PE=3 SV=1//1.45221e-08
Cla005097	693.245	39.2069	4.1442	0.00072145	0.04462	up	sp|Q9SJL9|XTH32_ARATH Probable xyloglucan endotransglucosylase/hydrolase protein 32 OS=Arabidopsis thaliana GN=XTH32 PE=2 SV=1//6.18721e-145
Cla005659	5752.18	463.948	3.6321	5.7521e-05	0.0063809	up	sp|Q9S7I2|AIR1_ARATH Putative lipid-binding protein AIR1 OS=Arabidopsis thaliana GN=AIR1 PE=2 SV=1//6.43962e-24
Cla005801	15454.9	5502.55	1.4899	4.8716e-07	0.00012566	up	sp|Q9ZUA5|VIT1_ARATH Vacuolar iron transporter 1 OS=Arabidopsis thaliana GN=VIT1 PE=2 SV=1//1.07271e-106
Cla005962	3225.93	1270.21	1.3446	2.4696e-05	0.0032648	up	sp|B5WWZ9|FAO2_LOTJA Long-chain-alcohol oxidase FAO2 OS=Lotus japonicus GN=FAO2 PE=2 SV=1//0
Cla006039	744.041	283.019	1.3945	9.3329e-05	0.0093118	up	sp|Q8W4K5|VAB_ARATH VAN3-binding protein OS=Arabidopsis thaliana GN=VAB PE=1 SV=1//5.15438e-130
Cla006048	2174.32	682.118	1.6725	0.00054202	0.035495	up	sp|O04408|KSA_PEA Ent-copalyl diphosphate synthase, chloroplastic OS=Pisum sativum PE=2 SV=1//0
Cla006701	5458.06	1015.74	2.4259	0.0004306	0.0299	up	sp|Q9ZPX9|KIC_ARATH Calcium-binding protein KIC OS=Arabidopsis thaliana GN=KIC PE=1 SV=2//4.87865e-52
Cla007079	70.6238	12.8674	2.4564	0.00056244	0.036378	up	sp|Q6WNQ8|C81E8_MEDTR Cytochrome P450 81E8 OS=Medicago truncatula GN=CYP81E8 PE=2 SV=1//4.62535e-104
Cla007158	9550.82	4575.68	1.0616	0.00034396	0.02535	up	sp|Q9LD18|POT4_ARATH Potassium transporter 4 OS=Arabidopsis thaliana GN=POT4 PE=1 SV=2//0
Cla007389	2931.67	799.358	1.8748	1.2226e-08	5.172e-06	up	sp|Q9LSQ4|GH36_ARATH Indole-3-acetic acid-amido synthetase GH3.6 OS=Arabidopsis thaliana GN=GH3.6 PE=1 SV=1//0
Cla007427	2291.32	330.735	2.7924	8.6547e-17	1.3076e-13	up	sp|Q0JIL1|NRX2_ORYSJ Probable nucleoredoxin 2 OS=Oryza sativa subsp. japonica GN=Os01g0794400 PE=2 SV=1//4.26086e-123
Cla007436	11333.2	5965.33	0.92588	0.00072362	0.044624	up	sp|Q9LNU1|CRSP_ARATH CO(2)-response secreted protease OS=Arabidopsis thaliana GN=CRSP PE=2 SV=1//0
Cla007768	74.1403	8.44967	3.1333	4.9128e-05	0.0057097	up	sp|Q9FIB0|C78A7_ARATH Cytochrome P450 78A7 OS=Arabidopsis thaliana GN=CYP78A7 PE=2 SV=1//0
Cla007982	3016.96	1125.66	1.4223	0.00034243	0.025325	up	sp|Q9SX27|PAN_ARATH Transcription factor PERIANTHIA OS=Arabidopsis thaliana GN=PAN PE=1 SV=1//2.62086e-155
Cla008763	6700.31	2431.14	1.4626	0.00022729	0.01835	up	sp|Q9SLG9|PI5K5_ARATH Phosphatidylinositol 4-phosphate 5-kinase 5 OS=Arabidopsis thaliana GN=PIP5K5 PE=2 SV=1//2.08425e-06
Cla008934	656.108	184.065	1.8337	2.8902e-08	1.1535e-05	up	sp|Q9SEY5|AAE2_ARATH Probable acyl-activating enzyme 2 OS=Arabidopsis thaliana GN=AAE2 PE=2 SV=1//2.34396e-131
Cla008952	165.092	29.4412	2.4874	1.39e-06	0.00029402	up	sp|F4JN26|MLH3_ARATH DNA mismatch repair protein MLH3 OS=Arabidopsis thaliana GN=MLH3 PE=2 SV=2//7.53329e-28
Cla008953	1486.73	317.142	2.2289	3.0216e-11	2.0617e-08	up	sp|F4JN26|MLH3_ARATH DNA mismatch repair protein MLH3 OS=Arabidopsis thaliana GN=MLH3 PE=2 SV=2//7.5133e-62
Cla009183	156.176	30.4682	2.3578	2.1369e-05	0.0029351	up	sp|Q9FKE9|RHD32_ARATH Protein ROOT HAIR DEFECTIVE 3 homolog 2 OS=Arabidopsis thaliana GN=At5g45160 PE=2 SV=1//0
Cla009674	48.0631	2.94096	4.0306	0.00035381	0.025718	up	sp|Q6NMR9|GDL84_ARATH GDSL esterase/lipase At5g45920 OS=Arabidopsis thaliana GN=At5g45920 PE=2 SV=1//2.11951e-120
Cla009936	5271.62	1637.62	1.6866	3.4925e-08	1.296e-05	up	sp|O34355|YTCJ_BACSU Putative amidohydrolase YtcJ OS=Bacillus subtilis (strain 168) GN=ytcJ PE=4 SV=1//2.38324e-54
Cla010050	2607.13	944.97	1.4641	7.9129e-05	0.0081797	up	sp|Q9LYT3|TT12_ARATH Protein TRANSPARENT TESTA 12 OS=Arabidopsis thaliana GN=TT12 PE=2 SV=1//3.41185e-101
Cla010172	2905.8	1489.5	0.96411	0.00051644	0.034137	up	-//-
Cla010254	1817.47	458.938	1.9856	6.282e-05	0.0067795	up	sp|Q9SMM9|CXE13_ARATH Probable carboxylesterase 13 OS=Arabidopsis thaliana GN=CXE13 PE=1 SV=1//6.45591e-93
Cla010262	1551.86	194.215	2.9983	2.9892e-20	5.269e-17	up	sp|Q9FX85|PER10_ARATH Peroxidase 10 OS=Arabidopsis thaliana GN=PER10 PE=1 SV=1//2.91697e-127
Cla010432	5574.9	373.526	3.8997	3.5058e-12	2.8521e-09	up	sp|Q93XW5|NSP5_ARATH Nitrile-specifier protein 5 OS=Arabidopsis thaliana GN=NSP5 PE=2 SV=1//4.53834e-115
Cla010438	1292.03	181.351	2.8328	0.00015262	0.013177	up	sp|Q9LVE0|PTR33_ARATH Protein NRT1/ PTR FAMILY 6.4 OS=Arabidopsis thaliana GN=NPF6.4 PE=1 SV=1//0
Cla010762	79.9633	7.59517	3.3962	9.8079e-06	0.0015348	up	sp|Q9S7W5|TCP13_ARATH Transcription factor TCP13 OS=Arabidopsis thaliana GN=TCP13 PE=1 SV=1//8.42359e-46
Cla010820	64.9854	0	Inf	7.0578e-11	4.6652e-08	up	-//-
Cla010978	3709.51	1643.74	1.1742	7.3183e-05	0.0076254	up	-//-
Cla010988	118.389	29.3726	2.011	0.00027176	0.021369	up	-//-
Cla011038	690.436	242.545	1.5093	2.3481e-05	0.0031569	up	sp|Q9SIT1|TMK3_ARATH Receptor-like kinase TMK3 OS=Arabidopsis thaliana GN=TMK3 PE=2 SV=1//0
Cla011213	678.54	130.65	2.3767	2.3538e-10	1.4225e-07	up	sp|Q5HZ36|GAT21_ARATH GATA transcription factor 21 OS=Arabidopsis thaliana GN=GATA21 PE=1 SV=2//8.30994e-08
Cla011277	1111.55	191.075	2.5404	8.6188e-05	0.008807	up	sp|Q43317|CYSK_CITLA Cysteine synthase OS=Citrullus lanatus PE=1 SV=1//3.48102e-120
Cla011424	102.262	23.2328	2.138	0.00024313	0.019406	up	sp|Q38897|BEL1_ARATH Homeobox protein BEL1 homolog OS=Arabidopsis thaliana GN=BEL1 PE=1 SV=2//5.94278e-113
Cla011624	107.173	11.8659	3.1751	7.4036e-07	0.00017795	up	sp|Q39163|TGA5_ARATH Transcription factor TGA5 OS=Arabidopsis thaliana GN=TGA5 PE=1 SV=2//2.49523e-15
Cla011675	49.5577	0.637992	6.2794	2.9771e-07	8.3962e-05	up	-//-
Cla011774	105.359	26.312	2.0015	0.00045754	0.031219	up	sp|Q41144|STC_RICCO Sugar carrier protein C OS=Ricinus communis GN=STC PE=2 SV=1//0
Cla011932	378.416	115.7	1.7096	0.00048838	0.032899	up	sp|O59729|SLPI_SCHPO Uncharacterized protein slp1 OS=Schizosaccharomyces pombe (strain 972 / ATCC 24843) GN=SPBC3E7.09 PE=3 SV=1//6.70882e-33
Cla012111	890.877	338.753	1.395	5.9891e-05	0.0065314	up	sp|Q8LFN2|Y3037_ARATH Probable inactive leucine-rich repeat receptor-like protein kinase At3g03770 OS=Arabidopsis thaliana GN=At3g03770 PE=2 SV=1//0
Cla012276	254.318	56.6411	2.1667	0.0001291	0.011822	up	sp|O48786|C734A_ARATH Cytochrome P450 734A1 OS=Arabidopsis thaliana GN=CYP734A1 PE=2 SV=1//0
Cla012304	233.49	64.681	1.8519	7.9662e-05	0.0081797	up	sp|Q69VD5|PNH1_ORYSJ Protein argonaute PNH1 OS=Oryza sativa subsp. japonica GN=PHN1 PE=2 SV=1//0
Cla012539	2259.92	984.083	1.1994	0.0001915	0.01601	up	sp|Q24JJ8|GLO3_ARATH Peroxisomal (S)-2-hydroxy-acid oxidase GLO3 OS=Arabidopsis thaliana GN=GLO3 PE=2 SV=1//0
Cla012578	502.154	158.278	1.6657	6.1253e-06	0.001062	up	sp|Q8L8A6|GRF5_ARATH Growth-regulating factor 5 OS=Arabidopsis thaliana GN=GRF5 PE=1 SV=1//2.14797e-63
Cla012670	686.201	274.76	1.3205	0.00020937	0.017232	up	sp|O04006|PSAH_BRACM Photosystem I reaction center subunit VI, chloroplastic OS=Brassica campestris GN=PSAH PE=2 SV=1//1.41784e-47
Cla012768	1392.73	649.906	1.0996	0.00063668	0.0402	up	sp|Q55CU8|RSC5_DICDI Random slug protein 5 OS=Dictyostelium discoideum GN=rsc5 PE=2 SV=1//5.29092e-20
Cla012785	694.834	249.366	1.4784	2.3731e-05	0.0031569	up	-//-
Cla012806	3497.63	1400.41	1.3205	2.0068e-05	0.002807	up	sp|Q8LAH8|NDK4_ARATH Nucleoside diphosphate kinase IV, chloroplastic/mitochondrial OS=Arabidopsis thaliana GN=NDK4 PE=1 SV=2//9.07907e-137
Cla012841	2359.92	1154.75	1.0312	0.00070173	0.043656	up	sp|Q8GXZ3|Y5102_ARATH Serine/threonine-protein kinase At5g01020 OS=Arabidopsis thaliana GN=At5g01020 PE=1 SV=1//1.12099e-133
Cla012956	1627.61	602.372	1.434	0.00036234	0.026157	up	-//-
Cla013237	523.359	198.668	1.3974	6.9425e-05	0.0073424	up	sp|A4D998|BH075_ARATH Transcription factor bHLH75 OS=Arabidopsis thaliana GN=BHLH75 PE=2 SV=1//8.94202e-40
Cla013479	521.532	146.111	1.8357	0.00031171	0.023717	up	sp|Q9LDD1|BRG3_ARATH Probable BOI-related E3 ubiquitin-protein ligase 3 OS=Arabidopsis thaliana GN=BRG3 PE=1 SV=1//1.82968e-45
Cla013569	59.9199	8.84747	2.7597	0.00054132	0.035495	up	sp|Q9M0I2|EXPB3_ARATH Expansin-B3 OS=Arabidopsis thaliana GN=EXPB3 PE=2 SV=2//5.14944e-120
Cla013612	461.363	119.894	1.9441	3.4789e-06	0.00066122	up	sp|Q9ZUG9|BH066_ARATH Transcription factor bHLH66 OS=Arabidopsis thaliana GN=BHLH66 PE=2 SV=1//2.66567e-62
Cla014025	674.088	277.467	1.2806	0.00013171	0.011925	up	sp|Q9SZF7|SHR_ARATH Protein SHORT-ROOT OS=Arabidopsis thaliana GN=SHR PE=1 SV=1//0
Cla014162	260.21	94.0525	1.4681	0.00038274	0.027351	up	sp|F4JJ23|NEN4_ARATH Protein NEN4 OS=Arabidopsis thaliana GN=NEN4 PE=2 SV=1//1.72746e-105
Cla014313	318.126	96.0982	1.727	2.0304e-05	0.002807	up	sp|Q43872|PER64_ARATH Peroxidase 64 OS=Arabidopsis thaliana GN=PER64 PE=1 SV=1//1.33828e-153
Cla014954	149.979	5.00283	4.9059	5.3676e-08	1.8312e-05	up	sp|P33183|NIGB_SAMNI Nigrin b OS=Sambucus nigra PE=1 SV=2//2.79962e-87
Cla015009	5134.26	2219.09	1.2102	9.7084e-05	0.0095125	up	sp|Q9FGM1|PYL8_ARATH Abscisic acid receptor PYL8 OS=Arabidopsis thaliana GN=PYL8 PE=1 SV=1//8.56962e-92
Cla015191	5699.05	2155.91	1.4024	3.2746e-06	0.00062968	up	sp|O80719|Y2706_ARATH Probable receptor-like protein kinase At2g47060 OS=Arabidopsis thaliana GN=At2g47060 PE=1 SV=1//0
Cla015293	1218.65	275.154	2.147	1.2916e-09	6.3537e-07	up	-//-
Cla015413	3238.03	1421.87	1.1873	4.6812e-05	0.0055787	up	sp|Q944I4|GLYK_ARATH D-glycerate 3-kinase, chloroplastic OS=Arabidopsis thaliana GN=GLYK PE=1 SV=2//0
Cla016161	1137.5	275.699	2.0447	1.3272e-10	8.2568e-08	up	sp|Q9LQL2|PTR14_ARATH Protein NRT1/ PTR FAMILY 7.3 OS=Arabidopsis thaliana GN=NPF7.3 PE=1 SV=2//0
Cla016421	953.331	195.458	2.2861	7.4777e-09	3.2952e-06	up	sp|O22874|EXPA8_ARATH Expansin-A8 OS=Arabidopsis thaliana GN=EXPA8 PE=2 SV=1//3.66691e-129
Cla016764	3702.64	1685.01	1.1358	0.00036059	0.026121	up	sp|Q9LV52|HSFC1_ARATH Heat stress transcription factor C-1 OS=Arabidopsis thaliana GN=HSFC1 PE=2 SV=1//3.4722e-82
Cla017051	1106.9	484.394	1.1923	0.00013887	0.012394	up	sp|Q9LFR1|PTR50_ARATH Protein NRT1/ PTR FAMILY 5.8 OS=Arabidopsis thaliana GN=NPF5.8 PE=2 SV=1//6.97754e-149
Cla017232	1239.65	399.201	1.6347	7.1104e-07	0.00017287	up	sp|Q9P6Q3|BCS1_SCHPO Probable mitochondrial chaperone bcs1 OS=Schizosaccharomyces pombe (strain 972 / ATCC 24843) GN=SPAC644.07 PE=2 SV=1//1.03375e-30
Cla017712	250.374	45.0135	2.4757	5.04e-08	1.7476e-05	up	sp|Q7PC87|AB34G_ARATH ABC transporter G family member 34 OS=Arabidopsis thaliana GN=ABCG34 PE=2 SV=1//0
Cla017874	4485.6	1363.26	1.7182	3.2119e-08	1.2581e-05	up	sp|Q0WT19|IP5P8_ARATH Type I inositol polyphosphate 5-phosphatase 8 OS=Arabidopsis thaliana GN=IP5P8 PE=2 SV=1//0
Cla017939	1339.81	237.251	2.4975	0.00044125	0.030501	up	-//-
Cla017943	319.177	29.1351	3.4535	1.3822e-12	1.2711e-09	up	-//-
Cla018036	701.45	238.772	1.5547	6.4418e-06	0.0011078	up	sp|Q9SR86|AGT23_ARATH Alanine--glyoxylate aminotransferase 2 homolog 3, mitochondrial OS=Arabidopsis thaliana GN=At3g08860 PE=2 SV=1//0
Cla018045	4553.39	404.549	3.4926	0.00076976	0.046922	up	sp|P80273|NLTP3_VITSX Non-specific lipid-transfer protein P3 OS=Vitis sp. PE=1 SV=2//1.26617e-35
Cla018338	167.805	36.3899	2.2052	0.00021246	0.017418	up	sp|Q86B00|GLNA1_DICDI Type-1 glutamine synthetase 1 OS=Dictyostelium discoideum GN=glnA1 PE=3 SV=1//1.07083e-57
Cla018425	106.891	26.229	2.0269	0.00070485	0.043721	up	sp|Q9FMC8|OPF13_ARATH Transcription repressor OFP13 OS=Arabidopsis thaliana GN=OFP13 PE=2 SV=1//3.59974e-25
Cla018457	130.003	0.880014	7.2068	1.4274e-08	5.9203e-06	up	sp|Q76FS3|TBB6_ORYSJ Tubulin beta-6 chain OS=Oryza sativa subsp. japonica GN=TUBB6 PE=2 SV=1//0
Cla018458	137.37	6.96084	4.3027	0.00032944	0.024662	up	sp|Q6X7K0|WOX1_ARATH WUSCHEL-related homeobox 1 OS=Arabidopsis thaliana GN=WOX1 PE=2 SV=2//1.3175e-41
Cla018600	234.648	67.9706	1.7875	9.5574e-05	0.0094688	up	sp|Q9SQL2|CB24_PEA Chlorophyll a-b binding protein P4, chloroplastic OS=Pisum sativum GN=lhcA-P4 PE=1 SV=1//4.22051e-159
Cla018647	9783.89	2468.03	1.987	1.2476e-09	6.2833e-07	up	-//-
Cla018648	944.489	379.969	1.3137	0.00024439	0.019433	up	sp|Q9LNW0|HS178_ARATH 17.8 kDa class I heat shock protein OS=Arabidopsis thaliana GN=HSP17.8 PE=2 SV=1//3.56824e-11
Cla018725	7302.56	2487.08	1.5539	0.00020264	0.016809	up	sp|O65554|CIPK6_ARATH CBL-interacting serine/threonine-protein kinase 6 OS=Arabidopsis thaliana GN=CIPK6 PE=1 SV=1//0
Cla018769	392.609	51.0655	2.9427	5.5811e-10	3.027e-07	up	-//-
Cla018770	82.6931	1.47488	5.8091	8.1149e-06	0.0013306	up	-//-
Cla018957	574.08	150.321	1.9332	8.7916e-08	2.8609e-05	up	sp|P82353|NLTP2_PRUAR Non-specific lipid-transfer protein 2 OS=Prunus armeniaca PE=1 SV=1//2.82503e-25
Cla019049	338.162	89.2653	1.9215	1.6647e-06	0.00034864	up	sp|Q9S823|LNG2_ARATH Protein LONGIFOLIA 2 OS=Arabidopsis thaliana GN=LNG2 PE=1 SV=1//2.40434e-65
Cla019063	332.571	95.9393	1.7935	0.00028775	0.022295	up	sp|Q9FZ86|PDCB3_ARATH PLASMODESMATA CALLOSE-BINDING PROTEIN 3 OS=Arabidopsis thaliana GN=PDCB3 PE=1 SV=1//4.48741e-50
Cla019082	219.327	81.9301	1.4206	0.00042592	0.0299	up	sp|Q570R7|PIF7_ARATH Transcription factor PIF7 OS=Arabidopsis thaliana GN=BHLH72 PE=1 SV=2//3.35903e-08
Cla019109	6178.23	2089.53	1.564	4.4648e-05	0.0054589	up	sp|Q9ZS34|CHLP_TOBAC Geranylgeranyl diphosphate reductase, chloroplastic OS=Nicotiana tabacum GN=CHLP PE=2 SV=1//0
Cla019182	535.461	179.159	1.5795	0.00045325	0.031026	up	sp|Q9ZS45|SPDE_SOLLC Spermidine synthase OS=Solanum lycopersicum GN=SPDSYN PE=2 SV=1//1.29915e-74
Cla019212	11753.6	4464.57	1.3965	2.0946e-06	0.00041797	up	sp|P54774|CDC48_SOYBN Cell division cycle protein 48 homolog OS=Glycine max GN=CDC48 PE=2 SV=1//0
Cla019234	361.452	126.252	1.5175	0.00011253	0.010644	up	sp|Q9STK5|PP269_ARATH Pentatricopeptide repeat-containing protein At3g48250, chloroplastic OS=Arabidopsis thaliana GN=At3g48250 PE=2 SV=1//0
Cla019253	171.173	29.4621	2.5385	1.3606e-06	0.00029402	up	sp|P73245|Y1917_SYNY3 Oxygen-independent coproporphyrinogen-III oxidase-like protein sll1917 OS=Synechocystis sp. (strain PCC 6803 / Kazusa) GN=sll1917 PE=2 SV=1//7.19994e-97
Cla019766	1612.33	604.638	1.415	1.168e-05	0.0017485	up	sp|O22193|PUB4_ARATH U-box domain-containing protein 4 OS=Arabidopsis thaliana GN=PUB4 PE=1 SV=3//3.62177e-17
Cla019788	50.7205	7.20103	2.8163	0.00072812	0.044771	up	sp|Q9SZN7|HIP26_ARATH Heavy metal-associated isoprenylated plant protein 26 OS=Arabidopsis thaliana GN=HIPP26 PE=1 SV=1//7.41551e-26
Cla020146	197.702	27.5549	2.8429	8.8709e-10	4.5765e-07	up	sp|Q6ZJD3|PLP2_ORYSJ Patatin-like protein 2 OS=Oryza sativa subsp. japonica GN=PLP2 PE=3 SV=1//1.22669e-139
Cla020641	6138.84	2033.57	1.594	7.1766e-05	0.0075148	up	sp|P43297|RD21A_ARATH Cysteine proteinase RD21a OS=Arabidopsis thaliana GN=RD21A PE=1 SV=1//0
Cla020646	88.267	18.5309	2.2519	0.00049144	0.033	up	sp|O74497|YCRA_SCHPO SPRY domain-containing protein C285.10c OS=Schizosaccharomyces pombe (strain 972 / ATCC 24843) GN=SPCC285.10c PE=3 SV=1//7.64178e-07
Cla020703	2938.73	900.425	1.7065	1.1299e-07	3.5146e-05	up	sp|D0EL35|CTC1_ARATH CST complex subunit CTC1 OS=Arabidopsis thaliana GN=CTC1 PE=1 SV=2//0
Cla020724	114.248	27.2834	2.0661	0.00032996	0.024662	up	sp|O49858|C82A3_SOYBN Cytochrome P450 82A3 OS=Glycine max GN=CYP82A3 PE=2 SV=1//5.81146e-178
Cla020866	2340.76	782.226	1.5813	0.00010503	0.01019	up	-//-
Cla021059	548.662	70.3367	2.9636	5.615e-08	1.8852e-05	up	sp|O81037|BH070_ARATH Transcription factor bHLH70 OS=Arabidopsis thaliana GN=BHLH70 PE=2 SV=1//3.0469e-75
Cla021291	1113.58	500.966	1.1524	0.00032637	0.024567	up	sp|O64629|AUR3_ARATH Serine/threonine-protein kinase Aurora-3 OS=Arabidopsis thaliana GN=AUR3 PE=2 SV=1//3.7949e-160
Cla021358	1505.65	345.855	2.1221	6.2579e-10	3.3092e-07	up	sp|Q9M1C7|AB9C_ARATH ABC transporter C family member 9 OS=Arabidopsis thaliana GN=ABCC9 PE=2 SV=2//2.73754e-15
Cla021504	1062.18	436.171	1.2841	0.00014371	0.012613	up	sp|B5WWZ8|FAO1_LOTJA Long-chain-alcohol oxidase FAO1 OS=Lotus japonicus GN=FAO1 PE=1 SV=1//0
Cla021562	639.162	254.075	1.3309	0.0002238	0.018137	up	sp|O22969|Y2416_ARATH Uncharacterized protein At2g34160 OS=Arabidopsis thaliana GN=At2g34160 PE=1 SV=1//6.50233e-33
Cla021634	1044.8	191.165	2.4503	2.5556e-12	2.1623e-09	up	sp|Q9S7X6|ACL5_ARATH Thermospermine synthase ACAULIS5 OS=Arabidopsis thaliana GN=ACL5 PE=1 SV=1//2.05704e-165
Cla021643	31.9915	1.51801	4.3974	0.00035173	0.025718	up	sp|Q94AZ2|STP13_ARATH Sugar transport protein 13 OS=Arabidopsis thaliana GN=STP13 PE=1 SV=2//0
Cla021862	192.45	12.0305	3.9997	3.6068e-13	3.4678e-10	up	sp|Q8L7Y8|KN12B_ARATH Kinesin-like protein KIN12B OS=Arabidopsis thaliana GN=KIN12B PE=1 SV=1//0
Cla021975	66.5235	10.5273	2.6597	0.00056624	0.036378	up	-//-
Cla022104	841.587	341.524	1.3011	0.00011018	0.010593	up	sp|P27608|AROF_TOBAC Phospho-2-dehydro-3-deoxyheptonate aldolase 1, chloroplastic OS=Nicotiana tabacum GN=DHAPS-1 PE=2 SV=1//0
Cla022327	1489.87	429.75	1.7936	0.00015393	0.013235	up	sp|Q8GY91|APX6_ARATH Putative L-ascorbate peroxidase 6 OS=Arabidopsis thaliana GN=APX6 PE=2 SV=1//7.60497e-111
Cla022869	4018.01	1810.96	1.1497	9.1193e-05	0.0091418	up	sp|Q84TD8|FLXL2_ARATH Protein FLX-like 2 OS=Arabidopsis thaliana GN=FLXL2 PE=1 SV=1//8.03497e-45
Cla023052	181.715	58.7002	1.6302	0.00053936	0.035495	up	sp|Q9LTA2|AHL17_ARATH AT-hook motif nuclear-localized protein 17 OS=Arabidopsis thaliana GN=AHL17 PE=2 SV=1//6.44313e-65
Cla023395	3858.91	868.521	2.1516	8.7755e-06	0.0014169	up	sp|Q9FN03|UVR8_ARATH Ultraviolet-B receptor UVR8 OS=Arabidopsis thaliana GN=UVR8 PE=1 SV=1//9.71157e-22
Cla023408	2890.83	1124.24	1.3625	1.0408e-05	0.0015838	up	sp|Q9LD44|NAC56_ARATH NAC transcription factor 56 OS=Arabidopsis thaliana GN=NAC056 PE=2 SV=1//1.47308e-98
Novel00139	268.047	60.8762	2.1385	1.1738e-05	0.0017485	up	PREDICTED: geraniol 8-hydroxylase-like [Cucumis sativus]
Novel00164	42.0054	4.15713	3.3369	0.0004987	0.033171	up	-//-
Novel00165	108.73	0.440007	7.949	1.6931e-15	2.2382e-12	up	-//-
Novel00225	3586.53	1393.12	1.3643	4.5598e-05	0.0055114	up	PREDICTED: uncharacterized protein LOC101215661 [Cucumis sativus]>gi|700203509|gb|KGN58642.1| hypothetical protein Csa_3G710210 [Cucumis sativus]
Novel00226	47.9434	5.78596	3.0507	0.00070131	0.043656	up	-//-
Novel00269	42.2967	2.44995	4.1097	5.2069e-05	0.0059856	up	PREDICTED: serine/threonine-protein phosphatase 7 long form homolog [Cucumis melo]
Novel00860	68.8771	7.33828	3.2305	0.00076729	0.046907	up	hypothetical protein VITISV_017108 [Vitis vinifera]
Novel00917	1521.32	3.97584	8.5799	3.9252e-20	6.3867e-17	up	PREDICTED: cytochrome P450 71A22-like [Cucumis sativus]
Novel00959	3074.97	1388.2	1.1474	0.00041194	0.029239	up	PREDICTED: zinc finger protein 7 [Cucumis sativus]
Novel00982	1819.22	2.39802	9.5673	3.5223e-38	1.8626e-34	up	-//-
Novel01219	619.511	274.323	1.1753	0.0004984	0.033171	up	PREDICTED: uncharacterized protein LOC101214859 [Cucumis sativus]>gi|700189661|gb|KGN44894.1| hypothetical protein Csa_7G394630 [Cucumis sativus]
Novel01244	49.1054	0.637992	6.2662	3.7731e-07	9.976e-05	up	PREDICTED: serine/threonine-protein phosphatase 7 long form homolog [Cucumis sativus]
Novel01247	1018.71	339.666	1.5845	8.7818e-05	0.0088453	up	-//-
Novel01347	581.841	255.335	1.1882	0.00041083	0.029239	up	hypothetical protein Csa_5G636600 [Cucumis sativus]
Cla000228	48.6005	264.557	-2.4445	4.9377e-07	0.00012583	down	sp|P24465|C71A1_PERAE Cytochrome P450 71A1 OS=Persea americana GN=CYP71A1 PE=1 SV=2//1.42306e-151
Cla000519	36.6784	479.451	-3.7084	1.6532e-07	4.8568e-05	down	-//-
Cla000627	376.025	849.404	-1.1756	0.0003752	0.026902	down	sp|Q42807|STAD_SOYBN Acyl-[acyl-carrier-protein] desaturase, chloroplastic OS=Glycine max GN=ACPD PE=2 SV=1//0
Cla001017	147.862	369.175	-1.3201	0.00047987	0.032429	down	sp|Q7XA40|RGA3_SOLBU Putative disease resistance protein RGA3 OS=Solanum bulbocastanum GN=RGA3 PE=2 SV=2//7.89279e-127
Cla001148	199.954	658.571	-1.7197	2.0396e-06	0.00041298	down	sp|P54873|HMCS_ARATH Hydroxymethylglutaryl-CoA synthase OS=Arabidopsis thaliana GN=HMGS PE=1 SV=2//0
Cla001155	179.7	752.618	-2.0663	5.3898e-09	2.4256e-06	down	sp|Q8GYC7|PGL1B_ARATH PGR5-like protein 1B, chloroplastic OS=Arabidopsis thaliana GN=PGRL1B PE=1 SV=1//1.04089e-157
Cla001238	6802.51	15679.6	-1.2047	0.0001448	0.012656	down	sp|Q1KLZ2|CAS1_MALDO L-3-cyanoalanine synthase 1, mitochondrial OS=Malus domestica GN=CAS1 PE=1 SV=1//0
Cla001251	914.045	2674.29	-1.5488	2.5641e-05	0.0033274	down	sp|O48651|ERG1_PANGI Squalene monooxygenase OS=Panax ginseng PE=2 SV=1//0
Cla001259	2122.61	5398.75	-1.3468	4.5022e-05	0.005473	down	-//-
Cla001343	928.515	2209.91	-1.251	7.9404e-05	0.0081797	down	-//-
Cla001349	280.363	2299.65	-3.036	0.00012387	0.011492	down	sp|O65416|SKI27_ARATH F-box protein SKIP27 OS=Arabidopsis thaliana GN=SKIP27 PE=1 SV=2//1.91518e-34
Cla001500	295.16	1076.53	-1.8668	1.1385e-06	0.00025619	down	sp|Q9SGU2|SAU71_ARATH Auxin-responsive protein SAUR71 OS=Arabidopsis thaliana GN=SAUR71 PE=2 SV=1//2.00116e-13
Cla001677	711.767	1767.71	-1.3124	3.3826e-05	0.0042088	down	sp|P45434|SSRA_ARATH Translocon-associated protein subunit alpha OS=Arabidopsis thaliana GN=At2g21160 PE=2 SV=3//6.05636e-75
Cla001730	68.3776	630.955	-3.2059	2.2403e-16	3.1592e-13	down	sp|Q8GWA9|PP157_ARATH Pentatricopeptide repeat-containing protein At2g17033 OS=Arabidopsis thaliana GN=At2g17033 PE=2 SV=1//1.97226e-149
Cla001765	2135.51	5229.74	-1.2922	3.5358e-05	0.0043737	down	-//-
Cla002075	6.21177	88.5477	-3.8334	5.7233e-05	0.0063809	down	sp|Q9SGP6|GRXC9_ARATH Glutaredoxin-C9 OS=Arabidopsis thaliana GN=GRXC9 PE=1 SV=1//2.03972e-41
Cla002084	125.787	427.368	-1.7645	1.3686e-06	0.00029402	down	sp|Q9FYA2|WRK75_ARATH Probable WRKY transcription factor 75 OS=Arabidopsis thaliana GN=WRKY75 PE=2 SV=1//5.94562e-52
Cla002237	4601.94	14294.2	-1.6351	7.916e-07	0.00018813	down	sp|Q9FE67|ERF80_ARATH Ethylene-responsive transcription factor 9 OS=Arabidopsis thaliana GN=ERF9 PE=2 SV=1//6.20793e-30
Cla002315	25.2716	382.245	-3.9189	2.0122e-11	1.472e-08	down	sp|Q8LAD7|IDA_ARATH Protein IDA OS=Arabidopsis thaliana GN=IDA PE=2 SV=1//1.1985e-08
Cla002330	5.00423	177.204	-5.1461	3.1174e-06	0.00060811	down	sp|Q9FJ93|DRE1D_ARATH Dehydration-responsive element-binding protein 1D OS=Arabidopsis thaliana GN=DREB1D PE=2 SV=1//2.22993e-68
Cla003285	171.577	617.133	-1.8467	4.8617e-05	0.0056815	down	sp|Q42588|SAT1_ARATH Serine acetyltransferase 1, chloroplastic OS=Arabidopsis thaliana GN=SAT1 PE=1 SV=2//2.52746e-128
Cla003520	2411	5129.58	-1.0892	0.00032482	0.024538	down	sp|Q9SGD6|AROD6_ARATH Arogenate dehydratase/prephenate dehydratase 6, chloroplastic OS=Arabidopsis thaliana GN=ADT6 PE=1 SV=1//0
Cla003618	2019.26	8956.59	-2.1491	1.1736e-06	0.00026131	down	sp|Q8VY90|EF105_ARATH Ethylene-responsive transcription factor ERF105 OS=Arabidopsis thaliana GN=ERF105 PE=2 SV=1//2.47311e-55
Cla003730	72.9135	849.554	-3.5424	4.2072e-08	1.4832e-05	down	-//-
Cla003918	61.2903	216.618	-1.8214	4.7647e-05	0.0056086	down	-//-
Cla003922	570.497	4045.76	-2.8261	6.0325e-05	0.0065436	down	-//-
Cla003926	56.164	295.382	-2.3949	3.4685e-08	1.296e-05	down	sp|Q5RM09|Y1592_ARATH B3 domain-containing protein At1g05920 OS=Arabidopsis thaliana GN=At1g05920 PE=2 SV=1//3.60613e-14
Cla003952	3314.99	7508.55	-1.1795	8.7008e-05	0.0088453	down	sp|Q9ZU95|NUD17_ARATH Nudix hydrolase 17, mitochondrial OS=Arabidopsis thaliana GN=NUDT17 PE=2 SV=1//1.42131e-86
Cla004345	23.0242	342.274	-3.8939	4.7917e-10	2.6672e-07	down	sp|O04211|ELF4_ARATH Protein EARLY FLOWERING 4 OS=Arabidopsis thaliana GN=ELF4 PE=1 SV=1//3.51458e-32
Cla004348	448.325	1102.91	-1.2987	7.0275e-05	0.0073953	down	sp|Q9LY50|ACCR3_ARATH Putative serine/threonine-protein kinase-like protein CCR3 OS=Arabidopsis thaliana GN=CCR3 PE=2 SV=1//0
Cla004354	7905.49	28981.3	-1.8742	7.9552e-06	0.0013249	down	sp|Q9XEE6|C3H29_ARATH Zinc finger CCCH domain-containing protein 29 OS=Arabidopsis thaliana GN=At2g40140 PE=2 SV=1//0
Cla004410	789.595	1741.51	-1.1412	0.00025895	0.020438	down	sp|Q8RXZ4|P2C18_ARATH Probable protein phosphatase 2C 18 OS=Arabidopsis thaliana GN=At1g79630 PE=2 SV=1//1.68076e-09
Cla004412	159.326	2445.96	-3.9403	1.2739e-29	3.3682e-26	down	sp|B2V855|GATA_SULSY Glutamyl-tRNA(Gln) amidotransferase subunit A OS=Sulfurihydrogenibium sp. (strain YO3AOP1) GN=gatA PE=3 SV=1//3.05199e-50
Cla004677	3488.36	16339.4	-2.2277	5.5515e-05	0.0062661	down	sp|Q9LHA8|MD37C_ARATH Probable mediator of RNA polymerase II transcription subunit 37c OS=Arabidopsis thaliana GN=MED37C PE=1 SV=1//0
Cla004683	3082.14	13132.6	-2.0911	2.2926e-05	0.0031086	down	sp|P22954|MD37D_ARATH Probable mediator of RNA polymerase II transcription subunit 37c OS=Arabidopsis thaliana GN=MED37D PE=1 SV=2//0
Cla005127	7571.63	28264.5	-1.9003	0.0005799	0.037057	down	sp|P24465|C71A1_PERAE Cytochrome P450 71A1 OS=Persea americana GN=CYP71A1 PE=1 SV=2//3.17622e-166
Cla005194	746.363	1752.44	-1.2314	0.00011237	0.010644	down	-//-
Cla005237	498.83	1788.23	-1.8419	8.7067e-09	3.7584e-06	down	sp|Q9FZ42|GRDH1_ARATH Glucose and ribitol dehydrogenase homolog 1 OS=Arabidopsis thaliana GN=At1g54870 PE=2 SV=1//1.96966e-164
Cla005258	432.264	2298.48	-2.4107	2.9637e-05	0.0037764	down	sp|Q9LSQ6|PBP1_ARATH Calcium-binding protein PBP1 OS=Arabidopsis thaliana GN=PBP1 PE=1 SV=1//2.7423e-46
Cla005283	336.201	2226.42	-2.7273	1.7893e-12	1.577e-09	down	sp|F6H7K5|THI42_VITVI Thiamine thiazole synthase 2, chloroplastic OS=Vitis vinifera GN=THI1-2 PE=3 SV=1//0
Cla005511	212.412	759.415	-1.838	1.1255e-07	3.5146e-05	down	-//-
Cla005570	481.309	2530.85	-2.3946	0.00042927	0.0299	down	sp|Q6R8G7|PHO13_ARATH Phosphate transporter PHO1 homolog 3 OS=Arabidopsis thaliana GN=PHO1;H3 PE=2 SV=2//0
Cla005614	262.503	1247.09	-2.2482	0.00015185	0.013164	down	sp|O80341|EF102_ARATH Ethylene-responsive transcription factor 5 OS=Arabidopsis thaliana GN=ERF5 PE=2 SV=1//7.90629e-47
Cla005623	85.9807	317.74	-1.8858	4.2006e-06	0.00075941	down	sp|Q9SUK8|ERF39_ARATH Ethylene-responsive transcription factor ERF039 OS=Arabidopsis thaliana GN=ERF039 PE=2 SV=1//2.82877e-44
Cla005645	981.331	3428.93	-1.8049	3.6488e-06	0.000683	down	sp|P11890|HS23C_OXYRB Small heat shock protein, chloroplastic OS=Oxybasis rubra GN=HSP23 PE=2 SV=1//1.19148e-48
Cla005828	4.05266	76.2891	-4.2345	3.3684e-05	0.0042088	down	-//-
Cla005837	27510.4	62280.7	-1.1788	4.6605e-05	0.0055787	down	sp|Q9ZUL7|DEF01_ARATH Defensin-like protein 1 OS=Arabidopsis thaliana GN=PDF2.3 PE=2 SV=1//4.98203e-11
Cla006211	2.34487	122.739	-5.7099	0.00047647	0.032302	down	sp|Q9FJ90|ERF25_ARATH Ethylene-responsive transcription factor ERF025 OS=Arabidopsis thaliana GN=ERF025 PE=2 SV=1//6.19744e-36
Cla006384	24.4792	94.4927	-1.9486	0.00069362	0.043482	down	sp|Q94F62|BAK1_ARATH BRASSINOSTEROID INSENSITIVE 1-associated receptor kinase 1 OS=Arabidopsis thaliana GN=BAK1 PE=1 SV=2//0
Cla006860	152.158	542.783	-1.8348	3.6533e-07	9.9069e-05	down	sp|Q5NDL0|EOGT_RAT EGF domain-specific O-linked N-acetylglucosamine transferase OS=Rattus norvegicus GN=Eogt PE=2 SV=1//7.98384e-09
Cla006896	0	928.44	#NAME?	3.3568e-66	3.5501e-62	down	-//-
Cla006963	207.681	527.029	-1.3435	0.0002361	0.018989	down	-//-
Cla007008	733.85	1583.84	-1.1099	0.00036524	0.026277	down	sp|Q9M1B9|SCRK4_ARATH Probable fructokinase-4 OS=Arabidopsis thaliana GN=At3g59480 PE=2 SV=1//0
Cla007500	66.1915	330.423	-2.3196	1.4413e-05	0.0021171	down	sp|Q38909|XTH28_ARATH Probable xyloglucan endotransglucosylase/hydrolase protein 28 OS=Arabidopsis thaliana GN=XTH28 PE=2 SV=1//9.83796e-116
Cla007630	2706.96	7983.64	-1.5604	4.5688e-07	0.00011931	down	sp|Q05046|CH62_CUCMA Chaperonin CPN60-2, mitochondrial OS=Cucurbita maxima GN=CPN60-2 PE=1 SV=1//0
Cla007979	111.312	321.512	-1.5303	0.00034642	0.025442	down	sp|Q940D0|ARR1_ARATH Two-component response regulator ARR1 OS=Arabidopsis thaliana GN=ARR1 PE=1 SV=2//3.15366e-12
Cla008004	98.4517	4233.16	-5.4262	9.071e-14	9.5935e-11	down	sp|Q8RWD0|COL16_ARATH Zinc finger protein CONSTANS-LIKE 16 OS=Arabidopsis thaliana GN=COL16 PE=2 SV=2//7.70162e-75
Cla008124	2429.48	6055.98	-1.3177	2.7778e-05	0.0035609	down	sp|P13284|GILT_HUMAN Gamma-interferon-inducible lysosomal thiol reductase OS=Homo sapiens GN=IFI30 PE=1 SV=3//1.04973e-25
Cla008197	254.222	1578.92	-2.6348	0.00014125	0.012553	down	sp|P27880|HSP12_MEDSA 18.2 kDa class I heat shock protein OS=Medicago sativa GN=HSP18.2 PE=2 SV=1//8.65182e-62
Cla008228	2046.28	6079.88	-1.571	1.0928e-06	0.00025126	down	sp|Q9XE58|SCL14_ARATH Scarecrow-like protein 14 OS=Arabidopsis thaliana GN=SCL14 PE=2 SV=2//4.37337e-163
Cla008277	17.6868	91	-2.3632	0.00012079	0.011305	down	-//-
Cla008285	2450.05	5337.09	-1.1232	0.00014311	0.012613	down	sp|Q9LZD3|E70A1_ARATH Exocyst complex component EXO70A1 OS=Arabidopsis thaliana GN=EXO70A1 PE=1 SV=1//4.48789e-81
Cla008326	1266.98	2940.66	-1.2148	5.9904e-05	0.0065314	down	sp|Q54DY9|BCS1B_DICDI Probable mitochondrial chaperone BCS1-B OS=Dictyostelium discoideum GN=bcsl1b PE=3 SV=1//2.99996e-28
Cla008396	127.379	1000.57	-2.9736	9.0891e-06	0.0014565	down	sp|Q9SJ52|YLS9_ARATH Protein YLS9 OS=Arabidopsis thaliana GN=YLS9 PE=2 SV=1//5.12798e-09
Cla008633	0.281181	76.0286	-8.0789	6.5747e-05	0.0070036	down	sp|Q9FMR3|NAC90_ARATH NAC domain-containing protein 90 OS=Arabidopsis thaliana GN=NAC090 PE=2 SV=1//8.3468e-79
Cla008720	3542.95	8160.75	-1.2037	0.00011272	0.010644	down	sp|P08926|RUBA_PEA RuBisCO large subunit-binding protein subunit alpha, chloroplastic OS=Pisum sativum PE=1 SV=2//0
Cla008816	1269.25	3074.78	-1.2765	2.3617e-05	0.0031569	down	-//-
Cla008842	156.254	692.897	-2.1487	3.8664e-08	1.41e-05	down	sp|Q9UT88|ERG8_SCHPO Probable phosphomevalonate kinase OS=Schizosaccharomyces pombe (strain 972 / ATCC 24843) GN=erg8 PE=3 SV=1//4.41511e-36
Cla009094	798.167	1800.33	-1.1735	0.00029327	0.022475	down	sp|Q8LPN7|RNG1L_ARATH E3 ubiquitin-protein ligase RING1-like OS=Arabidopsis thaliana GN=At3g19950 PE=1 SV=1//5.1748e-91
Cla009235	677.078	2106.67	-1.6376	3.2951e-07	9.0516e-05	down	sp|Q9FGZ4|WRK48_ARATH Probable WRKY transcription factor 48 OS=Arabidopsis thaliana GN=WRKY48 PE=2 SV=1//4.8873e-43
Cla009379	19475.7	44582.3	-1.1948	0.0002747	0.021441	down	sp|P24805|TSJT1_TOBAC Stem-specific protein TSJT1 OS=Nicotiana tabacum GN=TSJT1 PE=2 SV=1//1.44619e-34
Cla009578	148.152	418.972	-1.4998	9.9155e-05	0.0096651	down	sp|Q66GI4|PRRP1_ARATH Proteinaceous RNase P 1, chloroplastic/mitochondrial OS=Arabidopsis thaliana GN=PRORP1 PE=1 SV=1//0
Cla009933	151.276	493.497	-1.7059	4.8753e-06	0.00085935	down	sp|Q8H9D2|NQR_SOLTU NAD(P)H:quinone oxidoreductase OS=Solanum tuberosum PE=2 SV=1//1.06044e-73
Cla010058	64.8363	451.221	-2.799	0.00069482	0.043482	down	sp|P04635|LIP_STAHY Lipase OS=Staphylococcus hyicus GN=lip PE=1 SV=1//6.69865e-24
Cla010125	264.275	2118.37	-3.0028	5.8912e-05	0.0064902	down	sp|O04536|GATL9_ARATH Probable galacturonosyltransferase-like 9 OS=Arabidopsis thaliana GN=GATL9 PE=2 SV=1//0
Cla010146	3388.17	7821.39	-1.2069	9.5798e-05	0.0094688	down	sp|Q8RX77|PTR21_ARATH Protein NRT1/ PTR FAMILY 2.13 OS=Arabidopsis thaliana GN=NPF2.13 PE=1 SV=1//6.54868e-103
Cla010147	7172.98	16224.9	-1.1776	0.00012006	0.011286	down	sp|Q8RX77|PTR21_ARATH Protein NRT1/ PTR FAMILY 2.13 OS=Arabidopsis thaliana GN=NPF2.13 PE=1 SV=1//4.29528e-113
Cla010285	443.51	1444.67	-1.7037	5.3653e-05	0.0061344	down	sp|O80462|XLG1_ARATH Extra-large guanine nucleotide-binding protein 1 OS=Arabidopsis thaliana GN=XLG1 PE=1 SV=2//3.11346e-06
Cla010376	1042	2238.05	-1.1029	0.00042859	0.0299	down	sp|Q8IUH2|CREG2_HUMAN Protein CREG2 OS=Homo sapiens GN=CREG2 PE=1 SV=1//8.54468e-32
Cla010378	428.071	953.792	-1.1558	0.00059762	0.038075	down	sp|Q9FL17|PUB40_ARATH U-box domain-containing protein 40 OS=Arabidopsis thaliana GN=PUB40 PE=2 SV=2//1.38138e-177
Cla010388	843.636	1920.78	-1.187	0.00013495	0.012095	down	sp|Q94JU2|WTR18_ARATH WAT1-related protein At3g28050 OS=Arabidopsis thaliana GN=At3g28050 PE=2 SV=1//5.00531e-64
Cla010751	1570.76	6397.25	-2.026	2.3068e-11	1.6265e-08	down	-//-
Cla010875	212.002	641.08	-1.5964	1.1714e-05	0.0017485	down	sp|O65373|BAG5_ARATH BAG family molecular chaperone regulator 5, mitochondrial OS=Arabidopsis thaliana GN=BAG5 PE=1 SV=1//3.12828e-17
Cla010910	2058.22	5721.74	-1.4751	3.1337e-06	0.00060811	down	sp|Q9T0A0|LACS4_ARATH Long chain acyl-CoA synthetase 4 OS=Arabidopsis thaliana GN=LACS4 PE=2 SV=1//0
Cla011046	1676.81	8404.86	-2.3255	3.5011e-06	0.00066122	down	sp|Q9FMS6|CAF1K_ARATH Probable CCR4-associated factor 1 homolog 11 OS=Arabidopsis thaliana GN=CAF1-11 PE=2 SV=1//2.00855e-137
Cla011114	4768.18	10060.3	-1.0772	0.00044752	0.030834	down	sp|P08927|RUBB_PEA RuBisCO large subunit-binding protein subunit beta, chloroplastic OS=Pisum sativum PE=1 SV=2//0
Cla011343	1440.86	3183.49	-1.1437	0.00015989	0.013692	down	sp|Q8LAP8|DOF46_ARATH Dof zinc finger protein DOF4.6 OS=Arabidopsis thaliana GN=DOF4.6 PE=2 SV=2//3.90701e-26
Cla011381	77.1452	218.051	-1.499	0.00042365	0.0299	down	-//-
Cla011574	18746	50036.2	-1.4164	0.00027619	0.021478	down	sp|Q9S7I2|AIR1_ARATH Putative lipid-binding protein AIR1 OS=Arabidopsis thaliana GN=AIR1 PE=2 SV=1//6.31944e-22
Cla011740	608.062	3392.82	-2.4802	9.3491e-06	0.0014869	down	sp|Q9LSQ6|PBP1_ARATH Calcium-binding protein PBP1 OS=Arabidopsis thaliana GN=PBP1 PE=1 SV=1//1.56675e-37
Cla011745	17.0179	208.794	-3.617	1.7372e-07	5.0335e-05	down	-//-
Cla011809	58.6965	182.256	-1.6346	0.00062514	0.039709	down	-//-
Cla012016	139.609	356.634	-1.3531	0.00049544	0.033163	down	-//-
Cla012124	86.113	404.169	-2.2307	0.00021508	0.017565	down	sp|P11890|HS23C_OXYRB Small heat shock protein, chloroplastic OS=Oxybasis rubra GN=HSP23 PE=2 SV=1//4.72909e-48
Cla012130	60.7579	211.749	-1.8012	0.00069306	0.043482	down	-//-
Cla012138	715.726	1846.09	-1.367	6.548e-06	0.001117	down	sp|Q9LSF7|Y3518_ARATH B3 domain-containing protein At3g25182 OS=Arabidopsis thaliana GN=At3g25182 PE=2 SV=1//4.81078e-09
Cla012349	40616.4	96282.3	-1.2452	4.7728e-05	0.0056086	down	-//-
Cla012350	70462	193254	-1.4556	0.00027423	0.021441	down	sp|Q08655|ASR1_SOLLC Abscisic stress-ripening protein 1 OS=Solanum lycopersicum GN=ASR1 PE=2 SV=1//4.07873e-07
Cla012660	1049.77	5133.41	-2.2898	0.00033653	0.025064	down	-//-
Cla012718	1693.87	4446.97	-1.3925	5.4393e-06	0.00095084	down	sp|Q9LVZ8|LOR12_ARATH Protein LURP-one-related 12 OS=Arabidopsis thaliana GN=At3g15810 PE=2 SV=1//1.82333e-71
Cla012972	66.6074	478.434	-2.8446	0.00013249	0.011925	down	sp|Q9M9M4|CSLD3_ARATH Cellulose synthase-like protein D3 OS=Arabidopsis thaliana GN=CSLD3 PE=1 SV=1//0
Cla013158	265.007	896.618	-1.7585	5.1961e-07	0.00012948	down	sp|Q84K34|SIL10_ARATH E3 ubiquitin-protein ligase SINA-like 10 OS=Arabidopsis thaliana GN=At5g37930 PE=2 SV=1//3.73346e-58
Cla013231	4.87247	399.825	-6.3586	6.4892e-32	1.9608e-28	down	-//-
Cla013263	115.313	1412.36	-3.6145	3.7461e-07	9.976e-05	down	sp|Q9LZD3|E70A1_ARATH Exocyst complex component EXO70A1 OS=Arabidopsis thaliana GN=EXO70A1 PE=1 SV=1//1.36105e-83
Cla013282	320.706	3280.86	-3.3547	2.5942e-05	0.0033459	down	sp|Q42410|ZAT12_ARATH Zinc finger protein ZAT12 OS=Arabidopsis thaliana GN=ZAT12 PE=2 SV=1//1.60792e-26
Cla013320	1793.11	4696.3	-1.3891	0.00029972	0.022887	down	sp|P0CH30|RING1_GOSHI E3 ubiquitin-protein ligase RING1 OS=Gossypium hirsutum GN=RING1 PE=1 SV=1//4.63722e-34
Cla013640	746.57	2500.84	-1.7441	1.1079e-06	0.00025199	down	sp|Q9FN37|PSKR2_ARATH Phytosulfokine receptor 2 OS=Arabidopsis thaliana GN=PSKR2 PE=2 SV=1//5.07604e-71
Cla013721	477.148	1267.12	-1.409	9.7407e-06	0.0015348	down	sp|Q2N2K1|PHYK1_SOYBN Probable phytol kinase 1, chloroplastic OS=Glycine max PE=2 SV=1//8.04736e-105
Cla014243	128.638	822.861	-2.6773	0.00014894	0.012964	down	sp|Q9P6Q3|BCS1_SCHPO Probable mitochondrial chaperone bcs1 OS=Schizosaccharomyces pombe (strain 972 / ATCC 24843) GN=SPAC644.07 PE=2 SV=1//9.94957e-35
Cla014396	3759.45	8714.7	-1.2129	4.6947e-05	0.0055787	down	sp|Q9M0M5|SCL13_ARATH Scarecrow-like protein 13 OS=Arabidopsis thaliana GN=SCL13 PE=2 SV=2//0
Cla014403	9107.35	27752.3	-1.6075	1.0282e-05	0.0015759	down	-//-
Cla014671	44.649	172.791	-1.9523	4.961e-05	0.0057341	down	sp|A0MFL4|LOR17_ARATH Protein LURP-one-related 17 OS=Arabidopsis thaliana GN=At5g41590 PE=2 SV=2//1.3428e-54
Cla014927	4631.13	18479.8	-1.9965	2.9516e-06	0.00058348	down	sp|Q43143|PMEU1_SOLLC Pectinesterase/pectinesterase inhibitor U1 OS=Solanum lycopersicum GN=PMEU1 PE=2 SV=1//0
Cla015022	24481.4	82429.1	-1.7515	3.5891e-09	1.6504e-06	down	-//-
Cla015115	1101.03	3559.73	-1.6929	1.8908e-08	7.6912e-06	down	-//-
Cla015937	35699.7	170338	-2.2544	0.00056643	0.036378	down	sp|P17772|OSS2_PEA Organ-specific protein S2 OS=Pisum sativum PE=2 SV=1//9.61258e-08
Cla015999	688.78	1689.82	-1.2948	5.5146e-05	0.0062661	down	-//-
Cla016081	171.941	808.742	-2.2338	0.00016192	0.01381	down	sp|O81760|P2C63_ARATH Probable protein phosphatase 2C 63 OS=Arabidopsis thaliana GN=At4g33920 PE=2 SV=1//0
Cla016276	52.4343	191.026	-1.8652	0.00012674	0.011707	down	sp|Q9M2K6|PDCB5_ARATH PLASMODESMATA CALLOSE-BINDING PROTEIN 5 OS=Arabidopsis thaliana GN=PDCB5 PE=1 SV=2//1.03661e-42
Cla016401	131.014	584.575	-2.1577	2.2873e-09	1.0996e-06	down	sp|Q02028|HSP7S_PEA Stromal 70 kDa heat shock-related protein, chloroplastic OS=Pisum sativum GN=HSP70 PE=2 SV=1//0
Cla016506	1327.14	7297.88	-2.4592	6.3265e-15	7.4344e-12	down	sp|Q69F95|C85A_PHAVU Cytochrome P450 85A OS=Phaseolus vulgaris GN=BA13 PE=3 SV=2//0
Cla016745	101.278	342.978	-1.7598	1.4747e-05	0.0021365	down	sp|O81016|AB32G_ARATH ABC transporter G family member 32 OS=Arabidopsis thaliana GN=ABCG32 PE=1 SV=1//0
Cla016761	1878.48	5775.82	-1.6205	1.5055e-07	4.4852e-05	down	sp|Q9LV58|MBF1C_ARATH Multiprotein-bridging factor 1c OS=Arabidopsis thaliana GN=MBF1C PE=1 SV=1//1.27243e-80
Cla017389	5693.72	13220.7	-1.2154	3.0497e-05	0.0038627	down	sp|P42736|RAP23_ARATH Ethylene-responsive transcription factor RAP2-3 OS=Arabidopsis thaliana GN=RAP2-3 PE=1 SV=2//8.8414e-31
Cla017396	9457.12	26072.1	-1.463	0.00032344	0.024521	down	sp|Q6Q2C2|HYES_PIG Bifunctional epoxide hydrolase 2 OS=Sus scrofa GN=EPHX2 PE=2 SV=1//7.69828e-50
Cla017397	909.527	2078.3	-1.1922	0.00010875	0.010504	down	sp|P80299|HYES_RAT Bifunctional epoxide hydrolase 2 OS=Rattus norvegicus GN=Ephx2 PE=1 SV=1//2.37296e-47
Cla017409	3110.82	8948.42	-1.5243	3.2096e-07	8.9329e-05	down	sp|Q9LZI2|UXS2_ARATH UDP-glucuronic acid decarboxylase 2 OS=Arabidopsis thaliana GN=UXS2 PE=1 SV=1//0
Cla017446	1524.27	3874.13	-1.3458	9.9396e-06	0.0015348	down	sp|O80683|CAB25_ARATH Calmodulin-binding protein 25 OS=Arabidopsis thaliana GN=CAMBP25 PE=1 SV=1//1.28994e-25
Cla017492	112.024	644.986	-2.5255	0.00017795	0.015056	down	-//-
Cla017496	882.299	2534.48	-1.5224	9.4411e-07	0.00021945	down	sp|Q9FDW1|MYB44_ARATH Transcription factor MYB44 OS=Arabidopsis thaliana GN=MYB44 PE=2 SV=1//6.66454e-36
Cla017516	787.22	2473.04	-1.6514	0.00033907	0.025165	down	sp|Q8VZ02|BH048_ARATH Transcription factor bHLH48 OS=Arabidopsis thaliana GN=BHLH48 PE=2 SV=1//5.39583e-85
Cla017615	159.956	979.16	-2.6139	4.7098e-06	0.00083858	down	sp|Q9ZSD4|SY121_ARATH Syntaxin-121 OS=Arabidopsis thaliana GN=SYP121 PE=1 SV=1//1.54682e-151
Cla017722	4448.36	9927.75	-1.1582	9.7139e-05	0.0095125	down	sp|P17784|ALF_ORYSJ Fructose-bisphosphate aldolase cytoplasmic isozyme OS=Oryza sativa subsp. japonica GN=FBA PE=1 SV=2//0
Cla017742	154.717	419.21	-1.438	6.5539e-05	0.0070036	down	-//-
Cla017759	1381.01	4000.1	-1.5343	2.1848e-05	0.0029814	down	sp|Q9XGV9|COMT2_OCIBA Caffeic acid 3-O-methyltransferase 2 OS=Ocimum basilicum GN=COMT2 PE=2 SV=1//6.63941e-42
Cla017782	130.399	395.568	-1.601	5.5694e-05	0.0062661	down	sp|Q681X4|ZAT5_ARATH Zinc finger protein ZAT5 OS=Arabidopsis thaliana GN=ZAT5 PE=2 SV=1//4.90867e-40
Cla017867	463.537	1769.54	-1.9326	2.474e-07	7.0716e-05	down	sp|Q9LZD3|E70A1_ARATH Exocyst complex component EXO70A1 OS=Arabidopsis thaliana GN=EXO70A1 PE=1 SV=1//7.97398e-72
Cla018020	283.23	846.97	-1.5803	3.9199e-06	0.00072595	down	sp|O80915|PR1B4_ARATH PRA1 family protein B4 OS=Arabidopsis thaliana GN=PRA1B4 PE=1 SV=1//2.90348e-70
Cla018028	2225.8	4829.02	-1.1174	0.00019469	0.016213	down	-//-
Cla018189	33.229	1092.55	-5.0391	1.4268e-07	4.3114e-05	down	-//-
Cla018221	7201.87	20016.4	-1.4747	3.9469e-06	0.00072595	down	sp|P27322|HSP72_SOLLC Heat shock cognate 70 kDa protein 2 OS=Solanum lycopersicum GN=HSC-2 PE=2 SV=1//0
Cla018235	31.6369	163.967	-2.3737	2.0501e-06	0.00041298	down	sp|Q9SLD4|ZAT11_ARATH Zinc finger protein ZAT11 OS=Arabidopsis thaliana GN=ZAT11 PE=2 SV=1//3.09744e-39
Cla018547	578.309	1674.86	-1.5341	0.00062976	0.039882	down	sp|Q8RU27|UPTG2_SOLTU Alpha-1,4-glucan-protein synthase [UDP-forming] 2 OS=Solanum tuberosum GN=UPTG2 PE=1 SV=1//0
Cla018573	1493.91	5841.81	-1.9673	3.0534e-10	1.7456e-07	down	sp|P42730|CLPB1_ARATH Chaperone protein ClpB1 OS=Arabidopsis thaliana GN=CLPB1 PE=1 SV=2//0
Cla018697	125.16	1092.75	-3.1261	1.2696e-05	0.001878	down	-//-
Cla018745	82.0397	493.226	-2.5879	0.00029137	0.022411	down	-//-
Cla018748	1290.26	2676.48	-1.0527	0.00043114	0.0299	down	sp|F4INP9|QWRF4_ARATH QWRF motif-containing protein 4 OS=Arabidopsis thaliana GN=QWRF4 PE=2 SV=1//2.0713e-33
Cla018822	480.6	3354.47	-2.8032	1.7624e-05	0.0024853	down	-//-
Cla018863	726.677	2942.46	-2.0176	1.5877e-05	0.0022845	down	-//-
Cla018888	30.3414	154.38	-2.3471	9.9408e-06	0.0015348	down	sp|Q84TI7|HKT1_ARATH Sodium transporter HKT1 OS=Arabidopsis thaliana GN=HKT1 PE=1 SV=1//1.57817e-57
Cla018976	31.5845	340.633	-3.4309	2.5859e-10	1.5194e-07	down	sp|Q9M886|LBD41_ARATH LOB domain-containing protein 41 OS=Arabidopsis thaliana GN=LBD41 PE=2 SV=1//2.32083e-81
Cla019161	265.457	1348.24	-2.3445	0.00043028	0.0299	down	-//-
Cla019215	18.7393	106.512	-2.5069	5.7619e-05	0.0063809	down	sp|A2RVM0|TIC32_ARATH Short-chain dehydrogenase TIC 32, chloroplastic OS=Arabidopsis thaliana GN=TIC32 PE=2 SV=1//4.45292e-68
Cla019226	17.3324	109.09	-2.654	8.4888e-06	0.0013812	down	sp|Q8GUH1|PUB33_ARATH U-box domain-containing protein 33 OS=Arabidopsis thaliana GN=PUB33 PE=2 SV=2//8.04564e-10
Cla019227	632.167	1944.32	-1.6209	7.852e-06	0.0013181	down	sp|Q9M9E0|LRKS1_ARATH L-type lectin-domain containing receptor kinase S.1 OS=Arabidopsis thaliana GN=LECRKS1 PE=2 SV=1//0
Cla019242	478.914	1695.32	-1.8237	1.2212e-06	0.00026906	down	sp|Q9SKB2|SBIR1_ARATH Leucine-rich repeat receptor-like serine/threonine/tyrosine-protein kinase SOBIR1 OS=Arabidopsis thaliana GN=SOBIR1 PE=1 SV=1//3.35049e-96
Cla019247	0	5090.83	#NAME?	2.1108e-74	4.4648e-70	down	sp|P54153|MSRA_SOLLC Peptide methionine sulfoxide reductase (Fragment) OS=Solanum lycopersicum GN=E4 PE=3 SV=1//1.34054e-93
Cla019277	2723.11	5530.59	-1.0222	0.00035315	0.025718	down	sp|P09114|ILVB2_TOBAC Acetolactate synthase 2, chloroplastic OS=Nicotiana tabacum GN=ALS SURB PE=1 SV=1//0
Cla019384	429.536	1460.03	-1.7652	3.2845e-08	1.2632e-05	down	-//-
Cla019495	60.3231	513.258	-3.0889	1.9423e-14	2.1622e-11	down	sp|Q84WQ5|CBSX5_ARATH CBS domain-containing protein CBSX5 OS=Arabidopsis thaliana GN=CBSX5 PE=2 SV=2//1.18809e-79
Cla019872	366.414	1696.09	-2.2107	2.0016e-11	1.472e-08	down	sp|Q8RXX9|ATL6_ARATH E3 ubiquitin-protein ligase ATL6 OS=Arabidopsis thaliana GN=ATL6 PE=1 SV=2//7.5203e-69
Cla019917	1894.61	10043	-2.4062	4.7178e-06	0.00083858	down	sp|Q0JBH9|ERG3_ORYSJ Elicitor-responsive protein 3 OS=Oryza sativa subsp. japonica GN=ERG3 PE=2 SV=1//6.60371e-07
Cla019979	28.3697	130.283	-2.1992	0.00074062	0.045408	down	sp|O80482|BH149_ARATH Transcription factor bHLH149 OS=Arabidopsis thaliana GN=BHLH149 PE=1 SV=1//1.26685e-31
Cla020039	37.0826	185.074	-2.3193	1.3853e-06	0.00029402	down	sp|Q9LHE3|ASPG2_ARATH Protein ASPARTIC PROTEASE IN GUARD CELL 2 OS=Arabidopsis thaliana GN=ASPG2 PE=2 SV=1//4.13498e-166
Cla020056	498.462	1312.75	-1.397	0.00051293	0.034011	down	sp|Q9FE62|YLS8_ARATH Thioredoxin-like protein YLS8 OS=Arabidopsis thaliana GN=YLS8 PE=2 SV=1//3.94282e-103
Cla020374	321.9	737.246	-1.1955	0.00029062	0.022411	down	sp|Q9LS40|ASPG1_ARATH Protein ASPARTIC PROTEASE IN GUARD CELL 1 OS=Arabidopsis thaliana GN=ASPG1 PE=1 SV=1//2.69058e-177
Cla020389	2240.28	5215.66	-1.2192	8.7691e-05	0.0088453	down	-//-
Cla020608	4108.04	12877.3	-1.6483	1.7509e-05	0.0024853	down	sp|Q96289|ZAT10_ARATH Zinc finger protein ZAT10 OS=Arabidopsis thaliana GN=ZAT10 PE=2 SV=1//2.03382e-60
Cla020782	1347.45	2990.66	-1.1502	0.00018138	0.015285	down	sp|Q9FJZ3|MAN7_ARATH Mannan endo-1,4-beta-mannosidase 7 OS=Arabidopsis thaliana GN=MAN7 PE=2 SV=1//0
Cla020790	792.721	2166.05	-1.4502	0.00056599	0.036378	down	sp|Q94CD1|HHT1_ARATH Omega-hydroxypalmitate O-feruloyl transferase OS=Arabidopsis thaliana GN=HHT1 PE=1 SV=1//6.99039e-35
Cla020854	203.122	835.261	-2.0399	1.697e-06	0.0003519	down	sp|P05477|HSP21_SOYBN 17.9 kDa class II heat shock protein OS=Glycine max GN=HSP17.9-D PE=3 SV=1//3.42501e-70
Cla020861	204.088	748.427	-1.8747	7.3152e-08	2.4177e-05	down	sp|Q17QR8|HARB1_BOVIN Putative nuclease HARBI1 OS=Bos taurus GN=HARBI1 PE=2 SV=1//6.2709e-22
Cla020965	58.8407	290.641	-2.3044	9.2541e-08	2.9658e-05	down	-//-
Cla021170	51.9541	1174.57	-4.4987	6.589e-05	0.0070036	down	sp|Q8H0Y8|WRK41_ARATH Probable WRKY transcription factor 41 OS=Arabidopsis thaliana GN=WRKY41 PE=2 SV=2//5.39829e-40
Cla021265	1023.45	2514.36	-1.2968	3.1235e-05	0.0039326	down	sp|Q9ZPH9|PMTF_ARATH Probable methyltransferase PMT15 OS=Arabidopsis thaliana GN=At4g00750 PE=2 SV=1//0
Cla021539	619.721	1399.99	-1.1757	0.00012907	0.011822	down	sp|Q84MB3|ACCH1_ARATH 1-aminocyclopropane-1-carboxylate oxidase homolog 1 OS=Arabidopsis thaliana GN=At1g06620 PE=2 SV=1//1.86806e-146
Cla021777	39575	80165.8	-1.0184	0.00054742	0.035738	down	sp|Q8VZF1|AEE7_ARATH Acetate/butyrate--CoA ligase AAE7, peroxisomal OS=Arabidopsis thaliana GN=AAE7 PE=1 SV=1//0
Cla021861	6827.62	17532.3	-1.3606	1.4612e-05	0.0021316	down	sp|Q9FJL3|FKB65_ARATH Peptidyl-prolyl cis-trans isomerase FKBP65 OS=Arabidopsis thaliana GN=FKBP65 PE=1 SV=1//0
Cla022103	5380.26	11301.3	-1.0707	0.00025712	0.020369	down	sp|Q9ZPE7|EXO_ARATH Protein EXORDIUM OS=Arabidopsis thaliana GN=EXO PE=2 SV=1//2.46895e-151
Cla022256	255.35	1345.97	-2.3981	0.00013145	0.011925	down	-//-
Cla022345	1644.19	4346.24	-1.4024	4.0253e-06	0.00073399	down	-//-
Cla022409	2295.87	5002.06	-1.1235	0.00018727	0.015719	down	-//-
Cla022564	29.1861	194.114	-2.7336	0.00024252	0.019406	down	-//-
Cla022689	269.159	677.69	-1.3322	0.00013229	0.011925	down	sp|Q9FYF9|FB76_ARATH F-box protein At1g67340 OS=Arabidopsis thaliana GN=At1g67340 PE=1 SV=1//7.23987e-136
Cla022950	15619.6	36511.2	-1.225	2.5458e-05	0.0033239	down	sp|P47999|CYSKP_ARATH Cysteine synthase, chloroplastic/chromoplastic OS=Arabidopsis thaliana GN=OASB PE=1 SV=2//0
Cla023018	155.387	791.519	-2.3488	0.00017193	0.014605	down	sp|F8WKW1|UGT2_GARJA 7-deoxyloganetin glucosyltransferase OS=Gardenia jasminoides GN=UGT85A24 PE=1 SV=1//0
Cla023378	3765.85	9585.43	-1.3479	7.1397e-06	0.0012081	down	sp|E0CSI1|MTBC1_VITVI Probable bifunctional methylthioribulose-1-phosphate dehydratase/enolase-phosphatase E1 1 OS=Vitis vinifera GN=VIT_19s0014g02480 PE=3 SV=2//0
Cla023479	251.256	710.471	-1.4996	0.00055588	0.036178	down	sp|O14197|YDQ4_SCHPO Uncharacterized transporter C5D6.04 OS=Schizosaccharomyces pombe (strain 972 / ATCC 24843) GN=SPAC5D6.04 PE=3 SV=1//2.64106e-09
Novel00020	225.457	1442.34	-2.6775	5.7732e-07	0.00014199	down	PREDICTED: uncharacterized protein LOC103489939 [Cucumis melo]
Novel00034	12.0031	66.1438	-2.4622	0.00056754	0.036378	down	-//-
Novel00036	14.3378	497.771	-5.1176	2.4725e-28	5.811e-25	down	-//-
Novel00082	2994.92	29758.7	-3.3127	1.7583e-13	1.7711e-10	down	defensin-like protein 6 [Citrullus lanatus]
Novel00102	1.68709	197.39	-6.8704	2.2825e-21	4.389e-18	down	-//-
Novel00156	24.9965	150.759	-2.5924	1.8482e-06	0.00037955	down	-//-
Novel00204	317.996	3712.03	-3.5451	3.2423e-23	6.858e-20	down	PREDICTED: general transcription factor IIH subunit 5 [Cucumis melo]>gi|659096085|ref|XP_008448919.1| PREDICTED: general transcription factor IIH subunit 5 [Cucumis melo]
Novel00268	261.923	737.071	-1.4927	0.00014355	0.012613	down	PREDICTED: serine/threonine-protein phosphatase 7 long form homolog [Cucumis melo]
Novel00335	4.2354	44.0579	-3.3788	0.00046503	0.031628	down	-//-
Novel00372	0	42.7286	#NAME?	8.6795e-07	0.00020399	down	hypothetical protein VITISV_017108 [Vitis vinifera]
Novel00496	0	320.158	#NAME?	4.4086e-38	1.865e-34	down	-//-
Novel00508	0	617.485	#NAME?	6.68e-55	4.7099e-51	down	-//-
Novel00651	0.281181	280.847	-9.9641	1.5584e-33	5.4938e-30	down	gag-protease polyprotein [Cucumis melo subsp. melo]
Novel00814	64.9523	210.796	-1.6984	0.00021764	0.017706	down	hypothetical protein Csa_3G134750 [Cucumis sativus]
Novel01031	93.9273	513.577	-2.451	1.1322e-10	7.2573e-08	down	-//-
Novel01170	29.8204	356.263	-3.5786	3.5795e-15	4.4538e-12	down	gag-pol polyprotein [Glycine max]
Novel01332	4.05021	40.4841	-3.3213	0.00045077	0.030957	down	PREDICTED: BRASSINOSTEROID INSENSITIVE 1-associated receptor kinase 1-like isoform X5 [Cucumis melo]

## Sheet: O_10vsP_10.DEG
Gene_id	readcount_O_1	readcount_P_1	log2FoldChange	pval	padj	up_down	Blast swiss prot
Cla000152	3638.79	316.188	3.5246	0.00024505	0.0097017	up	sp|Q949Q5|PSAO_ARATH Photosystem I subunit O OS=Arabidopsis thaliana GN=PSAO PE=1 SV=1//6.21964e-44
Cla000703	823.245	391.703	1.0716	0.00012745	0.0059398	up	sp|Q9FUA4|SPT_ARATH Transcription factor SPATULA OS=Arabidopsis thaliana GN=SPT PE=1 SV=1//5.74997e-37
Cla000708	107.776	19.262	2.4842	1.9909e-06	0.0002084	up	sp|P19515|LIP_RHIMI Lipase OS=Rhizomucor miehei PE=1 SV=2//7.03525e-11
Cla000710	1262.85	516.821	1.2889	9.8467e-06	0.00080682	up	-//-
Cla000711	149.649	35.4882	2.0762	3.7027e-05	0.0022501	up	-//-
Cla000843	1099.05	598.107	0.87778	0.0005425	0.017579	up	sp|P57758|CTNS_ARATH Cystinosin homolog OS=Arabidopsis thaliana GN=At5g40670 PE=2 SV=1//1.72231e-43
Cla000851	1559.22	927.416	0.74954	0.002038	0.044974	up	sp|B3LFA4|SYCC2_ARATH Cysteine--tRNA ligase 2, cytoplasmic OS=Arabidopsis thaliana GN=At5g38830 PE=2 SV=1//0
Cla000906	16801	9245.79	0.86168	0.00044183	0.015074	up	sp|Q8VYW1|PAPS4_ARATH Nuclear poly(A) polymerase 4 OS=Arabidopsis thaliana GN=PAPS4 PE=1 SV=1//0
Cla001039	679.227	264.437	1.361	0.00014262	0.00651	up	sp|Q9ZVN2|Y1457_ARATH Acyltransferase-like protein At1g54570, chloroplastic OS=Arabidopsis thaliana GN=At1g54570 PE=2 SV=1//0
Cla001050	1284.49	353.09	1.8631	0.0016396	0.038751	up	-//-
Cla001155	1264.73	300.366	2.074	2.2628e-14	1.2926e-11	up	sp|Q8GYC7|PGL1B_ARATH PGR5-like protein 1B, chloroplastic OS=Arabidopsis thaliana GN=PGRL1B PE=1 SV=1//1.04089e-157
Cla001250	6343.02	3719.58	0.77003	0.00064115	0.020232	up	sp|Q9ZQR4|Y2452_ARATH DUF21 domain-containing protein At2g14520 OS=Arabidopsis thaliana GN=CBSDUF3 PE=2 SV=2//0
Cla001307	18.8223	0	Inf	0.00022647	0.0090921	up	sp|Q9M8R4|DJ1D_ARATH Protein DJ-1 homolog D OS=Arabidopsis thaliana GN=DJ1D PE=1 SV=1//6.70219e-73
Cla001314	1705.58	954.08	0.83808	0.0006502	0.020248	up	-//-
Cla001459	1146.55	577.351	0.98977	9.0481e-05	0.0045682	up	sp|Q9M2Y4|PP276_ARATH Pentatricopeptide repeat-containing protein At3g49740 OS=Arabidopsis thaliana GN=PCMP-E84 PE=2 SV=1//0
Cla001679	4887.52	750.497	2.7032	0.00049186	0.016335	up	sp|Q9XGY7|FAR_SIMCH Alcohol-forming fatty acyl-CoA reductase OS=Simmondsia chinensis PE=1 SV=1//4.11918e-44
Cla001730	568.542	103.891	2.4522	2.0931e-15	1.443e-12	up	sp|Q8GWA9|PP157_ARATH Pentatricopeptide repeat-containing protein At2g17033 OS=Arabidopsis thaliana GN=At2g17033 PE=2 SV=1//1.97226e-149
Cla001764	5734.65	749.253	2.9362	1.7503e-06	0.00018713	up	sp|P27522|CB13_SOLLC Chlorophyll a-b binding protein 8, chloroplastic OS=Solanum lycopersicum GN=CAB8 PE=3 SV=1//1.78753e-142
Cla001790	8568.74	1105.76	2.954	4.3765e-06	0.00039954	up	sp|Q40459|PSBO_TOBAC Oxygen-evolving enhancer protein 1, chloroplastic OS=Nicotiana tabacum GN=PSBO PE=2 SV=1//0
Cla001950	333.016	38.8915	3.0981	9.627e-17	8.3684e-14	up	sp|Q6NLC8|Y1648_ARATH Uncharacterized protein At1g66480 OS=Arabidopsis thaliana GN=At1g66480 PE=2 SV=1//1.33862e-39
Cla002042	18991.3	6676.91	1.5081	4.224e-05	0.0024515	up	sp|P35694|XTH2_SOYBN Xyloglucan endotransglucosylase/hydrolase 2 OS=Glycine max PE=2 SV=1//2.87741e-142
Cla002114	32.4062	3.9148	3.0493	0.0014307	0.035225	up	sp|O65499|ZAT3_ARATH Zinc finger protein ZAT3 OS=Arabidopsis thaliana GN=ZAT3 PE=2 SV=1//1.22691e-26
Cla002196	742.161	135.196	2.4567	5.7041e-17	5.4305e-14	up	sp|P24280|SEC14_YEAST SEC14 cytosolic factor OS=Saccharomyces cerevisiae (strain ATCC 204508 / S288c) GN=SEC14 PE=1 SV=3//2.55409e-16
Cla002250	2860.35	1733.88	0.72219	0.001833	0.041834	up	sp|Q39010|KSG6_ARATH Shaggy-related protein kinase zeta OS=Arabidopsis thaliana GN=ASK6 PE=2 SV=2//0
Cla002252	1285.44	341.945	1.9104	0.00039917	0.014001	up	sp|Q0WRY5|CDL1_ARATH Serine/threonine-protein kinase CDL1 OS=Arabidopsis thaliana GN=CDL1 PE=1 SV=1//3.71275e-103
Cla002266	3269.48	1758.41	0.89479	0.00011826	0.0056295	up	sp|O49445|LRK72_ARATH Probable L-type lectin-domain containing receptor kinase VII.2 OS=Arabidopsis thaliana GN=LECRK72 PE=3 SV=2//0
Cla002270	386.406	192.886	1.0024	0.00091581	0.025971	up	sp|Q75VR0|TPC1B_TOBAC Two pore calcium channel protein 1B OS=Nicotiana tabacum GN=TPC1B PE=2 SV=1//3.23541e-97
Cla002280	1712.89	733.357	1.2238	6.4129e-07	8.0621e-05	up	sp|Q9T048|DRL27_ARATH Disease resistance protein At4g27190 OS=Arabidopsis thaliana GN=At4g27190 PE=2 SV=1//1.75976e-51
Cla002619	969.458	450.832	1.1046	1.3854e-05	0.0010611	up	sp|Q9FYF9|FB76_ARATH F-box protein At1g67340 OS=Arabidopsis thaliana GN=At1g67340 PE=1 SV=1//3.63065e-142
Cla002630	1117.27	558.836	0.99948	5.6635e-05	0.0031279	up	sp|P0DI11|SP13B_ARATH Squamosa promoter-binding-like protein 13B OS=Arabidopsis thaliana GN=SPL13B PE=3 SV=1//6.20861e-52
Cla002769	1367.45	542.566	1.3336	0.0001831	0.0077557	up	sp|Q9FNB0|CHLH_ARATH Magnesium-chelatase subunit ChlH, chloroplastic OS=Arabidopsis thaliana GN=CHLH PE=1 SV=1//0
Cla002814	3738.29	798.134	2.2277	4.3909e-20	6.7529e-17	up	sp|Q9LD45|BI1_ARATH Bax inhibitor 1 OS=Arabidopsis thaliana GN=BI-1 PE=1 SV=1//3.92175e-115
Cla002858	432.516	89.4668	2.2733	3.4112e-12	1.4826e-09	up	sp|Q9LX31|GUN4C_ARATH Tetrapyrrole-binding protein, chloroplastic OS=Arabidopsis thaliana GN=GUN4 PE=1 SV=1//5.54615e-69
Cla002889	2525.23	997.382	1.3402	3.5675e-05	0.0021946	up	sp|Q9SLG8|SSL2_ARATH Protein STRICTOSIDINE SYNTHASE-LIKE 2 OS=Arabidopsis thaliana GN=SSL2 PE=2 SV=1//2.54459e-109
Cla002908	3734.67	1780.53	1.0687	5.9514e-06	0.00052417	up	-//-
Cla002922	471.799	165.906	1.5078	0.0022356	0.047906	up	sp|Q8GWK2|AP2L4_ARATH AP2-like ethylene-responsive transcription factor At2g41710 OS=Arabidopsis thaliana GN=At2g41710 PE=2 SV=2//9.00421e-124
Cla003070	1739.51	908.392	0.9373	0.00013311	0.0061343	up	sp|Q949Y5|EGY1_ARATH Probable zinc metalloprotease EGY1, chloroplastic OS=Arabidopsis thaliana GN=EGY1 PE=2 SV=1//0
Cla003133	1799.02	340.647	2.4009	2.4467e-20	4.0765e-17	up	sp|Q7G191|ALDO4_ARATH Benzaldehyde dehydrogenase (NAD(+)) OS=Arabidopsis thaliana GN=AAO4 PE=1 SV=2//0
Cla003134	13405.5	7085.85	0.91981	0.0004287	0.014727	up	sp|Q7G192|ALDO2_ARATH Indole-3-acetaldehyde oxidase OS=Arabidopsis thaliana GN=AAO2 PE=1 SV=2//0
Cla003137	539.497	229.735	1.2316	0.00010255	0.0050358	up	sp|Q9FGC7|ZEP_ARATH Zeaxanthin epoxidase, chloroplastic OS=Arabidopsis thaliana GN=ZEP PE=1 SV=1//2.81997e-06
Cla003160	511.296	213.543	1.2596	1.2693e-05	0.00097607	up	-//-
Cla003412	2886.34	1307.89	1.142	1.7044e-06	0.0001842	up	sp|Q9SKN2|DRB2_ARATH Double-stranded RNA-binding protein 2 OS=Arabidopsis thaliana GN=DRB2 PE=1 SV=1//9.97835e-122
Cla003413	15972	6011.91	1.4097	5.6892e-08	9.9775e-06	up	sp|Q9SE43|REV_ARATH Homeobox-leucine zipper protein REVOLUTA OS=Arabidopsis thaliana GN=REV PE=1 SV=2//0
Cla003441	197.264	26.2701	2.9086	6.0761e-05	0.0033282	up	sp|Q8LPH6|MYB86_ARATH Transcription factor MYB86 OS=Arabidopsis thaliana GN=MYB86 PE=2 SV=1//5.97961e-77
Cla003470	150.405	50.7529	1.5673	0.0001764	0.0076007	up	sp|Q5R8J8|DNJB4_PONAB DnaJ homolog subfamily B member 4 OS=Pongo abelii GN=DNAJB4 PE=2 SV=1//9.0395e-33
Cla003521	1611.91	958.077	0.75056	0.0017929	0.041234	up	sp|Q3E7D0|NAT12_ARATH Nucleobase-ascorbate transporter 12 OS=Arabidopsis thaliana GN=NAT12 PE=1 SV=3//2.22076e-133
Cla003522	2129.29	1039.73	1.0342	1.4369e-05	0.0010882	up	sp|Q3E7D0|NAT12_ARATH Nucleobase-ascorbate transporter 12 OS=Arabidopsis thaliana GN=NAT12 PE=1 SV=3//5.21569e-169
Cla003538	424.579	124.985	1.7643	4.9838e-06	0.00044883	up	sp|O23193|CBSX1_ARATH CBS domain-containing protein CBSX1, chloroplastic OS=Arabidopsis thaliana GN=CBSX1 PE=1 SV=2//1.89998e-101
Cla003564	3283.07	1992.3	0.72061	0.0021493	0.047105	up	sp|Q8H038|KATAM_ORYSJ Xyloglucan galactosyltransferase KATAMARI1 homolog OS=Oryza sativa subsp. japonica GN=Os03g0144800 PE=2 SV=1//1.42917e-100
Cla003565	80.2927	19.9487	2.009	0.00040868	0.01426	up	sp|Q9FLI7|NEET_ARATH CDGSH iron-sulfur domain-containing protein NEET OS=Arabidopsis thaliana GN=NEET PE=1 SV=1//1.24631e-40
Cla003615	392.79	152.899	1.3612	2.0532e-05	0.0014536	up	sp|Q8KFI4|PHS_CHLTE Putative pterin-4-alpha-carbinolamine dehydratase OS=Chlorobium tepidum (strain ATCC 49652 / DSM 12025 / NBRC 103806 / TLS) GN=CT0342 PE=3 SV=1//1.25455e-17
Cla003629	1331.01	749.364	0.82878	0.00077952	0.022885	up	sp|Q0WP01|PTR9_ARATH Protein NRT1/ PTR FAMILY 5.10 OS=Arabidopsis thaliana GN=NPF5.10 PE=2 SV=1//0
Cla003698	3986.84	2187.44	0.866	0.00017769	0.0076115	up	-//-
Cla003861	19.2251	0.326299	5.8807	0.0013952	0.034725	up	sp|Q96DG6|CMBL_HUMAN Carboxymethylenebutenolidase homolog OS=Homo sapiens GN=CMBL PE=1 SV=1//9.7727e-19
Cla003897	698.615	311.706	1.1643	1.7884e-05	0.001305	up	sp|Q9C9F6|APRR6_ARATH Putative two-component response regulator-like APRR6 OS=Arabidopsis thaliana GN=APRR6 PE=3 SV=2//1.32347e-35
Cla003924	189.575	65.0665	1.5428	7.9159e-05	0.0041322	up	sp|Q9SIC7|Y2142_ARATH B3 domain-containing protein At2g31420 OS=Arabidopsis thaliana GN=At2g31420 PE=3 SV=1//7.08305e-12
Cla003933	703.957	324.012	1.1194	8.9959e-05	0.0045682	up	sp|Q9CAC5|NDHL_ARATH NAD(P)H-quinone oxidoreductase subunit L, chloroplastic OS=Arabidopsis thaliana GN=ndhL PE=2 SV=1//1.84264e-54
Cla003937	680.261	253.291	1.4253	0.0011246	0.029353	up	sp|Q00423|HMGYA_SOYBN HMG-Y-related protein A OS=Glycine max PE=2 SV=1//1.09249e-17
Cla004073	34663.3	20055.5	0.78941	0.00050804	0.016761	up	sp|P37707|B2_DAUCA B2 protein OS=Daucus carota PE=2 SV=1//2.93064e-57
Cla004102	37389.2	23129.4	0.69289	0.0021852	0.047305	up	sp|Q9ZSY8|IAA27_ARATH Auxin-responsive protein IAA27 OS=Arabidopsis thaliana GN=IAA27 PE=1 SV=1//1.34742e-91
Cla004103	3065.35	1828.6	0.74531	0.0012503	0.031916	up	sp|Q7TV13|EFTS_PROMM Elongation factor Ts OS=Prochlorococcus marinus (strain MIT 9313) GN=tsf PE=3 SV=1//9.66146e-79
Cla004241	143.071	51.9142	1.4625	0.00065597	0.020365	up	sp|O65717|CNGC1_ARATH Cyclic nucleotide-gated ion channel 1 OS=Arabidopsis thaliana GN=CNGC1 PE=1 SV=1//3.74171e-139
Cla004277	290.298	124.752	1.2185	0.00025422	0.0099463	up	sp|Q94A65|STR14_ARATH Rhodanese-like domain-containing protein 14, chloroplastic OS=Arabidopsis thaliana GN=At4g27700 PE=2 SV=1//2.87549e-92
Cla004294	137.509	36.8037	1.9016	0.00029792	0.01126	up	sp|Q9LUH3|LAL5_ARATH MATE efflux family protein LAL5 OS=Arabidopsis thaliana GN=LAL5 PE=2 SV=1//5.41088e-162
Cla004295	992.344	401.91	1.304	5.6545e-07	7.2935e-05	up	sp|E0CSI1|MTBC1_VITVI Probable bifunctional methylthioribulose-1-phosphate dehydratase/enolase-phosphatase E1 1 OS=Vitis vinifera GN=VIT_19s0014g02480 PE=3 SV=2//5.28323e-32
Cla004298	4786.96	2437.93	0.97345	2.106e-05	0.0014826	up	sp|F4I114|Y1960_ARATH Probable serine/threonine-protein kinase At1g09600 OS=Arabidopsis thaliana GN=At1g09600 PE=3 SV=1//0
Cla004311	86.0958	25.9945	1.7277	0.0022015	0.047584	up	sp|U3U992|UGT8_CATRO 7-deoxyloganetic acid glucosyltransferase OS=Catharanthus roseus GN=UGT709C2 PE=1 SV=1//1.66943e-177
Cla004396	1456.01	700.681	1.0552	2.1814e-05	0.0015208	up	sp|O22822|U74F2_ARATH UDP-glycosyltransferase 74F2 OS=Arabidopsis thaliana GN=UGT74F2 PE=1 SV=1//5.36801e-168
Cla004410	1977.33	804.205	1.2979	9.5853e-08	1.4856e-05	up	sp|Q8RXZ4|P2C18_ARATH Probable protein phosphatase 2C 18 OS=Arabidopsis thaliana GN=At1g79630 PE=2 SV=1//1.68076e-09
Cla004412	2431.38	51.3706	5.5647	1.0806e-42	1.0802e-38	up	sp|B2V855|GATA_SULSY Glutamyl-tRNA(Gln) amidotransferase subunit A OS=Sulfurihydrogenibium sp. (strain YO3AOP1) GN=gatA PE=3 SV=1//3.05199e-50
Cla004428	1555.1	664.894	1.2258	0.00035204	0.012889	up	-//-
Cla004429	2767.52	1492.7	0.89067	0.00016603	0.0073194	up	-//-
Cla004483	5117.69	487.585	3.3918	1.6274e-07	2.3924e-05	up	sp|Q9S7N7|PSAG_ARATH Photosystem I reaction center subunit V, chloroplastic OS=Arabidopsis thaliana GN=PSAG PE=2 SV=1//1.89691e-66
Cla004577	32.9396	0	Inf	4.1369e-06	0.00038115	up	-//-
Cla004635	406.011	139.096	1.5454	6.1134e-05	0.0033395	up	-//-
Cla004636	1139.2	655.885	0.79651	0.0014952	0.036235	up	sp|O74362|ESF2_SCHPO Pre-rRNA-processing protein esf2 OS=Schizosaccharomyces pombe (strain 972 / ATCC 24843) GN=esf2 PE=1 SV=1//1.26579e-46
Cla004656	907.701	328.611	1.4658	3.2179e-08	6.1273e-06	up	-//-
Cla004682	4527.15	2726.63	0.73148	0.0014123	0.034945	up	sp|Q9FN02|PPP7_ARATH Serine/threonine-protein phosphatase 7 OS=Arabidopsis thaliana GN=PP7 PE=1 SV=1//1.49919e-135
Cla004822	371.727	189.662	0.97081	0.0014691	0.035776	up	-//-
Cla004898	2789.77	1631.24	0.77418	0.001074	0.02863	up	sp|Q9FHH8|COL5_ARATH Zinc finger protein CONSTANS-LIKE 5 OS=Arabidopsis thaliana GN=COL5 PE=2 SV=2//1.02071e-08
Cla005003	12657.3	7059.62	0.8423	0.00014877	0.0067446	up	sp|Q9SS31|CML36_ARATH Probable calcium-binding protein CML36 OS=Arabidopsis thaliana GN=CML36 PE=2 SV=1//2.13735e-50
Cla005146	4138.11	1639.21	1.336	8.0262e-09	1.7634e-06	up	sp|O65399|E131_ARATH Glucan endo-1,3-beta-glucosidase 1 OS=Arabidopsis thaliana GN=At1g11820 PE=1 SV=3//1.25838e-20
Cla005156	3230.29	686.497	2.2343	0.0004391	0.015032	up	sp|O80482|BH149_ARATH Transcription factor bHLH149 OS=Arabidopsis thaliana GN=BHLH149 PE=1 SV=1//2.151e-39
Cla005219	11888.1	3692.88	1.6867	1.6076e-13	8.241e-11	up	-//-
Cla005248	38463.2	19899.8	0.95072	2.7293e-05	0.0017659	up	sp|Q94BT9|ATOX1_ARATH Copper transport protein ATX1 OS=Arabidopsis thaliana GN=ATX1 PE=1 SV=1//1.33364e-10
Cla005394	430.796	223.478	0.94687	0.0010736	0.02863	up	sp|Q8H1U4|APC5_ARATH Anaphase-promoting complex subunit 5 OS=Arabidopsis thaliana GN=APC5 PE=1 SV=1//0
Cla005410	297.989	39.8339	2.9032	1.8339e-14	1.1111e-11	up	sp|Q03666|GSTX4_TOBAC Probable glutathione S-transferase OS=Nicotiana tabacum PE=2 SV=1//2.35081e-107
Cla005420	9226.84	5243.82	0.81522	0.00036608	0.013187	up	sp|Q40519|PSBR_TOBAC Photosystem II 10 kDa polypeptide, chloroplastic OS=Nicotiana tabacum GN=PSBR PE=2 SV=1//8.55425e-57
Cla005429	4141.19	1346.15	1.6212	1.1627e-09	3.0994e-07	up	sp|Q9SLQ8|PSBP_CUCSA Oxygen-evolving enhancer protein 2, chloroplastic OS=Cucumis sativus GN=PSBP PE=2 SV=1//4.99594e-174
Cla005469	160.9	67.3482	1.2565	0.0014772	0.03588	up	sp|F4I9E1|NFD4_ARATH Protein NUCLEAR FUSION DEFECTIVE 4 OS=Arabidopsis thaliana GN=NFD4 PE=3 SV=1//4.89123e-179
Cla005501	594.253	308.974	0.94359	0.00066252	0.020488	up	sp|Q9LTV3|SAU72_ARATH Auxin-responsive protein SAUR72 OS=Arabidopsis thaliana GN=SAUR72 PE=2 SV=1//1.6095e-52
Cla005519	2347.57	1140.76	1.0412	9.2955e-06	0.00076796	up	-//-
Cla005536	52.0075	7.50489	2.7928	0.002171	0.047225	up	-//-
Cla005569	10340.1	5940.31	0.79964	0.00048325	0.01613	up	sp|Q9FQ03|XRN3_ARATH 5&apos;-3&apos; exoribonuclease 3 OS=Arabidopsis thaliana GN=XRN3 PE=2 SV=1//0
Cla005615	2709.4	1541.61	0.81354	0.00049112	0.016335	up	sp|Q8L7W2|NUDT8_ARATH Nudix hydrolase 8 OS=Arabidopsis thaliana GN=NUDT8 PE=2 SV=2//2.94956e-128
Cla005676	121.484	5.88846	4.3667	4.2084e-11	1.5581e-08	up	sp|Q6H668|YAB4_ORYSJ Protein YABBY 4 OS=Oryza sativa subsp. japonica GN=YAB4 PE=2 SV=1//1.91635e-51
Cla005760	91.4171	30.9993	1.5602	0.0018986	0.042989	up	-//-
Cla005872	1342.18	730.759	0.87711	0.0005114	0.016842	up	sp|Q9CAA9|BH049_ARATH Transcription factor bHLH49 OS=Arabidopsis thaliana GN=BHLH49 PE=1 SV=1//2.70729e-85
Cla005901	735.275	288.151	1.3515	7.7874e-07	9.3229e-05	up	sp|Q8LPG9|IQD14_ARATH Protein IQ-DOMAIN 14 OS=Arabidopsis thaliana GN=IQD14 PE=1 SV=1//9.67454e-25
Cla005930	925.023	508.658	0.86279	0.00074443	0.022213	up	sp|Q1PEM5|PERK3_ARATH Proline-rich receptor-like protein kinase PERK3 OS=Arabidopsis thaliana GN=PERK3 PE=2 SV=2//2.24572e-55
Cla006014	13633.2	8390.19	0.70035	0.0018986	0.042989	up	sp|P08283|H1_PEA Histone H1 OS=Pisum sativum PE=2 SV=1//2.65303e-14
Cla006052	269.405	63.1388	2.0932	0.0011642	0.030229	up	sp|Q9LYA9|CP41A_ARATH Chloroplast stem-loop binding protein of 41 kDa a, chloroplastic OS=Arabidopsis thaliana GN=CSP41A PE=1 SV=1//0
Cla006064	329.122	42.258	2.9613	7.8227e-16	6.256e-13	up	sp|Q9LS23|ALMTD_ARATH Aluminum-activated malate transporter 13 OS=Arabidopsis thaliana GN=ALMT13 PE=2 SV=1//1.76001e-85
Cla006293	1022.74	234.463	2.125	6.0294e-15	3.8886e-12	up	-//-
Cla006310	324.7	74.4538	2.1247	3.11e-07	4.2588e-05	up	sp|Q9C8J6|PLA17_ARATH Phospholipase A1-Igamma3, chloroplastic OS=Arabidopsis thaliana GN=At1g51440 PE=1 SV=1//0
Cla006321	2174.42	1212.16	0.84305	0.00038461	0.01361	up	sp|Q10M00|C3H22_ORYSJ Zinc finger CCCH domain-containing protein 22 OS=Oryza sativa subsp. japonica GN=Os03g0328900 PE=2 SV=2//5.33822e-120
Cla006477	662.596	172.701	1.9399	2.4652e-11	9.4783e-09	up	-//-
Cla006478	520.353	131.252	1.9872	7.6678e-11	2.6431e-08	up	-//-
Cla006492	846.732	274.398	1.6256	2.5263e-09	6.3026e-07	up	-//-
Cla006519	3839.9	1477.63	1.3778	2.6855e-06	0.00026449	up	sp|Q8LFN2|Y3037_ARATH Probable inactive leucine-rich repeat receptor-like protein kinase At3g03770 OS=Arabidopsis thaliana GN=At3g03770 PE=2 SV=1//4.59534e-154
Cla006543	1368.14	273.698	2.3216	3.4059e-13	1.6608e-10	up	sp|Q9LZX7|AHL18_ARATH AT-hook motif nuclear-localized protein 18 OS=Arabidopsis thaliana GN=AHL18 PE=2 SV=1//1.48192e-40
Cla006617	447.814	158.531	1.4981	1.2228e-06	0.0001389	up	-//-
Cla006639	5310.9	3138.35	0.75895	0.00094424	0.026514	up	sp|Q3EBF7|SLD2_ARATH Delta(8)-fatty-acid desaturase 2 OS=Arabidopsis thaliana GN=SLD2 PE=1 SV=1//0
Cla006685	4002.51	1576.85	1.3439	1.0552e-08	2.2207e-06	up	sp|Q8GZ79|TI201_ARATH Protein TIC 20-I, chloroplastic OS=Arabidopsis thaliana GN=TIC20-I PE=1 SV=1//5.29885e-128
Cla006927	1824.33	623.894	1.548	5.3988e-10	1.5202e-07	up	sp|O22193|PUB4_ARATH U-box domain-containing protein 4 OS=Arabidopsis thaliana GN=PUB4 PE=1 SV=3//1.09432e-10
Cla007004	1823.31	744.654	1.2919	1.0037e-05	0.00081242	up	sp|Q8GT41|PLA1_PLAAC Putative invertase inhibitor OS=Platanus acerifolia PE=1 SV=1//8.70041e-35
Cla007236	27.4292	1.31789	4.3794	0.00026389	0.01019	up	sp|Q54ND5|MINP1_DICDI Multiple inositol polyphosphate phosphatase 1 OS=Dictyostelium discoideum GN=mipp1 PE=1 SV=1//1.06733e-42
Cla007339	1028.42	551.923	0.89789	0.00046506	0.015732	up	sp|Q9FFJ8|LIMYB_ARATH L10-interacting MYB domain-containing protein OS=Arabidopsis thaliana GN=LIMYB PE=1 SV=1//4.60679e-07
Cla007342	527.506	291.54	0.85549	0.0021665	0.047184	up	sp|Q9ZRA8|TBB5_WHEAT Tubulin beta-5 chain OS=Triticum aestivum GN=TUBB5 PE=2 SV=1//0
Cla007358	737.275	228.947	1.6872	1.4429e-09	3.7958e-07	up	-//-
Cla007387	11732.8	6219.88	0.91559	7.2067e-05	0.0038505	up	-//-
Cla007418	275.409	136.524	1.0124	0.0017972	0.041234	up	sp|Q2MHE4|HT1_ARATH Serine/threonine-protein kinase HT1 OS=Arabidopsis thaliana GN=HT1 PE=1 SV=1//5.20944e-80
Cla007419	3449.19	533.415	2.6929	0.00012079	0.0057361	up	sp|P42699|PLAS2_ARATH Plastocyanin major isoform, chloroplastic OS=Arabidopsis thaliana GN=DRT112 PE=1 SV=2//2.88372e-78
Cla007455	6895.91	3275.36	1.0741	0.00093383	0.026333	up	sp|Q42371|ERECT_ARATH LRR receptor-like serine/threonine-protein kinase ERECTA OS=Arabidopsis thaliana GN=ERECTA PE=1 SV=1//0
Cla007489	5221.51	2610.91	0.99991	0.0019431	0.043651	up	sp|Q42565|ASB1_ARATH Anthranilate synthase beta subunit 1, chloroplastic OS=Arabidopsis thaliana GN=ASB1 PE=1 SV=1//5.94323e-128
Cla007530	1350.44	392.53	1.7826	0.0022854	0.04866	up	sp|Q9LUH9|EPFL5_ARATH EPIDERMAL PATTERNING FACTOR-like protein 5 OS=Arabidopsis thaliana GN=EPFL5 PE=1 SV=1//1.04702e-30
Cla007609	5990.26	3271.68	0.87259	0.00037425	0.013338	up	sp|O53732|UFAA1_MYCTU Tuberculostearic acid methyltransferase UfaA1 OS=Mycobacterium tuberculosis (strain ATCC 25618 / H37Rv) GN=ufaA1 PE=1 SV=3//4.68549e-64
Cla007699	361.386	170.925	1.0802	0.00051743	0.016987	up	sp|P10538|AMYB_SOYBN Beta-amylase OS=Glycine max GN=BMY1 PE=1 SV=3//0
Cla007822	13405.3	4877.64	1.4585	4.8241e-08	8.689e-06	up	-//-
Cla007853	5693.07	1987.03	1.5186	9.1143e-09	1.9594e-06	up	sp|Q39013|NAC2_ARATH NAC domain-containing protein 2 OS=Arabidopsis thaliana GN=NAC002 PE=2 SV=2//1.14164e-100
Cla007871	265.347	40.0357	2.7285	0.0011177	0.029248	up	sp|P12354|PSAE_SPIOL Photosystem I reaction center subunit IV, chloroplastic OS=Spinacia oleracea GN=PSAE-1 PE=1 SV=1//7.52036e-32
Cla007940	2748.53	923.272	1.5738	0.0019768	0.044135	up	sp|Q39654|PSAL_CUCSA Photosystem I reaction center subunit XI, chloroplastic OS=Cucumis sativus GN=PSAL PE=2 SV=1//9.17528e-120
Cla008012	510.21	185.122	1.4626	1.2759e-06	0.00014387	up	sp|Q56YP2|PI5K1_ARATH Phosphatidylinositol 4-phosphate 5-kinase 1 OS=Arabidopsis thaliana GN=PIP5K1 PE=1 SV=1//3.76786e-21
Cla008185	20944.3	11697.5	0.84036	0.00050073	0.016602	up	-//-
Cla008235	66428	32797.9	1.0182	5.4701e-06	0.00048823	up	sp|O48818|EXPA4_ARATH Expansin-A4 OS=Arabidopsis thaliana GN=EXPA4 PE=1 SV=1//2.60873e-160
Cla008260	6787.86	3902.19	0.79867	0.00097095	0.026911	up	-//-
Cla008267	92.9355	3.2622	4.8323	6.0302e-12	2.5117e-09	up	-//-
Cla008334	4443.26	1693.77	1.3914	2.5534e-09	6.3026e-07	up	sp|Q9LV11|PMA11_ARATH ATPase 11, plasma membrane-type OS=Arabidopsis thaliana GN=AHA11 PE=1 SV=1//0
Cla008339	17292.7	9312.44	0.89293	7.3243e-05	0.0038739	up	sp|Q02283|HAT5_ARATH Homeobox-leucine zipper protein HAT5 OS=Arabidopsis thaliana GN=HAT5 PE=1 SV=1//1.87046e-42
Cla008340	2075.38	1197.7	0.79311	0.00099324	0.027277	up	-//-
Cla008350	858.306	483.893	0.82681	0.0013999	0.034725	up	sp|O49840|APK2B_ARATH Protein kinase 2B, chloroplastic OS=Arabidopsis thaliana GN=APK2B PE=2 SV=1//0
Cla008440	2221.68	872.803	1.3479	2.6263e-06	0.00026123	up	sp|O49603|CVIF2_ARATH Cell wall / vacuolar inhibitor of fructosidase 2 OS=Arabidopsis thaliana GN=C/VIF2 PE=1 SV=1//2.95354e-40
Cla008448	1837.37	1075.44	0.77272	0.0012216	0.031353	up	sp|Q9FLF4|PUB27_ARATH U-box domain-containing protein 27 OS=Arabidopsis thaliana GN=PUB27 PE=2 SV=1//9.93016e-131
Cla008479	7526.32	3919.17	0.94139	4.0802e-05	0.0024063	up	sp|Q8L899|BRI1_SOLPE Systemin receptor SR160 OS=Solanum peruvianum PE=1 SV=1//0
Cla008530	2697.08	527.118	2.3552	2.6036e-13	1.3014e-10	up	sp|Q00874|DR100_ARATH DNA-damage-repair/toleration protein DRT100 OS=Arabidopsis thaliana GN=DRT100 PE=2 SV=2//6.01449e-143
Cla008554	2143.57	299.953	2.8372	0.00019331	0.0080517	up	sp|B3EWI4|PST2_PETHY Photosystem II 5 kDa protein, chloroplastic OS=Petunia hybrida PE=1 SV=1//3.27904e-12
Cla008566	2420.91	1471.91	0.71786	0.0022751	0.048597	up	sp|O22437|CHLD_PEA Magnesium-chelatase subunit ChlD, chloroplastic OS=Pisum sativum GN=CHLD PE=2 SV=1//0
Cla008670	1362.8	761.381	0.83988	0.00064955	0.020248	up	-//-
Cla008672	5601.64	2902.74	0.94843	3.8598e-05	0.0022967	up	sp|Q8LPR8|TI100_ARATH Protein TIC 100 OS=Arabidopsis thaliana GN=TIC100 PE=1 SV=1//0
Cla008673	42677.2	23553.1	0.85755	0.0001334	0.0061343	up	sp|Q56XJ7|Y4276_ARATH Uncharacterized protein At4g22758 OS=Arabidopsis thaliana GN=At4g22758 PE=2 SV=1//3.87485e-12
Cla008752	14111.5	7404.36	0.93042	0.00028739	0.010986	up	-//-
Cla008767	1599.71	362.292	2.1426	2.6502e-12	1.1775e-09	up	sp|Q8N6R0|MET13_HUMAN Methyltransferase-like protein 13 OS=Homo sapiens GN=METTL13 PE=1 SV=1//5.40278e-13
Cla008794	4502.44	1656.85	1.4423	4.8016e-05	0.0027195	up	-//-
Cla008816	2344.64	1070.65	1.1309	2.1036e-06	0.00021791	up	-//-
Cla008848	126.867	42.6081	1.5741	0.002211	0.04763	up	sp|P27774|KPPR_MESCR Phosphoribulokinase, chloroplastic OS=Mesembryanthemum crystallinum PE=2 SV=1//0
Cla008865	129.543	20.5037	2.6595	9.2072e-08	1.4494e-05	up	-//-
Cla008907	8758.97	3362.32	1.3813	0.00093534	0.026338	up	sp|Q9SXL4|AHK1_ARATH Histidine kinase 1 OS=Arabidopsis thaliana GN=AHK1 PE=1 SV=2//0
Cla008965	533.633	256.227	1.0584	0.00020549	0.0084533	up	sp|Q7XPJ0|KCBP_ORYSJ Kinesin-like calmodulin-binding protein homolog OS=Oryza sativa subsp. japonica GN=Os04g0666900 PE=2 SV=1//0
Cla009056	1614.83	608.768	1.4074	0.0017984	0.041234	up	-//-
Cla009192	3517.34	2024.1	0.7972	0.00054072	0.017575	up	sp|Q8L627|SRD2_ARATH snRNA-activating protein complex subunit OS=Arabidopsis thaliana GN=SRD2 PE=1 SV=1//2.82098e-103
Cla009358	1386.26	793.638	0.80465	0.0012088	0.031185	up	sp|Q7XJ53|P2C35_ARATH Probable protein phosphatase 2C 35 OS=Arabidopsis thaliana GN=At3g06270 PE=2 SV=1//7.21315e-180
Cla009752	286.398	40.4762	2.8229	0.00088494	0.025203	up	sp|P09756|CB23_SOYBN Chlorophyll a-b binding protein 3, chloroplastic OS=Glycine max GN=CAB3 PE=3 SV=1//0
Cla009814	740.628	228.349	1.6975	2.0328e-06	0.00021168	up	sp|Q9SUI5|PSAK_ARATH Photosystem I reaction center subunit psaK, chloroplastic OS=Arabidopsis thaliana GN=PSAK PE=2 SV=2//3.22311e-52
Cla009830	447.897	228.674	0.96988	0.0011858	0.030709	up	sp|Q8VYJ1|MENE_ARATH 2-succinylbenzoate--CoA ligase, chloroplastic/peroxisomal OS=Arabidopsis thaliana GN=AAE14 PE=1 SV=1//1.01635e-100
Cla009936	5003.86	1429.69	1.8073	1.9001e-14	1.1173e-11	up	sp|O34355|YTCJ_BACSU Putative amidohydrolase YtcJ OS=Bacillus subtilis (strain 168) GN=ytcJ PE=4 SV=1//2.38324e-54
Cla009975	2194.39	1202.23	0.86811	0.00025825	0.010084	up	sp|Q9SB75|CSLC5_ARATH Probable xyloglucan glycosyltransferase 5 OS=Arabidopsis thaliana GN=CSLC5 PE=1 SV=1//0
Cla010005	851.568	183.916	2.2111	0.00012674	0.0059379	up	sp|P80470|PSBY_SPIOL Photosystem II core complex proteins psbY, chloroplastic OS=Spinacia oleracea GN=PSBY PE=1 SV=2//1.80136e-27
Cla010019	688.571	93.3106	2.8835	2.6643e-21	5.9186e-18	up	sp|Q9LIP6|C71BV_ARATH Cytochrome P450 71B34 OS=Arabidopsis thaliana GN=CYP71B34 PE=2 SV=1//7.81392e-160
Cla010060	746.481	283.72	1.3956	2.5596e-07	3.6294e-05	up	-//-
Cla010113	787.111	201.717	1.9642	0.00010277	0.0050358	up	sp|P42751|CCD11_ARATH Cyclin-D1-1 OS=Arabidopsis thaliana GN=CYCD1-1 PE=1 SV=3//6.01309e-110
Cla010165	2028.26	1109.09	0.87087	0.00032162	0.01193	up	sp|Q9M9S4|Y1143_ARATH Probable LRR receptor-like serine/threonine-protein kinase At1g14390 OS=Arabidopsis thaliana GN=At1g14390 PE=2 SV=1//0
Cla010301	153.935	37.5843	2.0341	3.0797e-06	0.0002989	up	-//-
Cla010320	16821.2	8049.92	1.0632	2.3447e-06	0.00023796	up	sp|P58223|Y4837_ARATH KH domain-containing protein At4g18375 OS=Arabidopsis thaliana GN=At4g18375 PE=2 SV=1//2.84189e-10
Cla010340	2761.57	913.209	1.5965	0.00071466	0.021649	up	sp|Q9FLE8|Y5986_ARATH Uncharacterized protein At5g39865 OS=Arabidopsis thaliana GN=At5g39865 PE=2 SV=1//5.6224e-82
Cla010382	35.3542	3.59167	3.2992	0.00055345	0.017863	up	-//-
Cla010446	14765.5	8455.2	0.80432	0.00075535	0.02234	up	sp|Q339N5|CSLH1_ORYSJ Cellulose synthase-like protein H1 OS=Oryza sativa subsp. japonica GN=CSLH1 PE=2 SV=2//0
Cla010491	1015.85	204.283	2.314	7.4373e-11	2.6087e-08	up	-//-
Cla010649	1673.51	964.131	0.79557	0.0011784	0.030557	up	sp|Q8S9D1|PP395_ARATH Pentatricopeptide repeat-containing protein At5g21222 OS=Arabidopsis thaliana GN=ATC401 PE=2 SV=1//8.65815e-16
Cla010712	2737.24	916.697	1.5782	7.8205e-08	1.2609e-05	up	sp|Q40479|ERF2_TOBAC Ethylene-responsive transcription factor 2 OS=Nicotiana tabacum GN=ERF2 PE=2 SV=1//8.7104e-51
Cla010733	147.699	13.6848	3.432	1.7147e-10	5.5294e-08	up	sp|Q8VYT5|FB254_ARATH F-box protein At5g07670 OS=Arabidopsis thaliana GN=At5g07670 PE=2 SV=1//6.31652e-176
Cla010757	154.595	43.5537	1.8276	2.0024e-05	0.0014298	up	sp|Q5T1Q4|S35F1_HUMAN Solute carrier family 35 member F1 OS=Homo sapiens GN=SLC35F1 PE=2 SV=2//3.61331e-44
Cla010789	2338.82	103.852	4.4932	3.7798e-05	0.0022676	up	sp|Q9FFX0|RBL9_ARATH RHOMBOID-like protein 9, chloroplastic OS=Arabidopsis thaliana GN=RBL9 PE=2 SV=1//1.31609e-87
Cla010810	3351.19	1833.61	0.86999	0.00017931	0.0076437	up	sp|O49813|OLEE1_BETPN Olee1-like protein OS=Betula pendula PE=2 SV=1//1.03763e-07
Cla011008	52.6876	2.62229	4.3286	5.9995e-07	7.64e-05	up	sp|Q6ID77|MED11_ARATH Mediator of RNA polymerase II transcription subunit 11 OS=Arabidopsis thaliana GN=MED11 PE=1 SV=1//1.89331e-28
Cla011087	1244.29	721.5	0.78625	0.0014689	0.035776	up	sp|P0AAD5|TYRP_SHIFL Tyrosine-specific transport protein OS=Shigella flexneri GN=tyrP PE=3 SV=1//3.04209e-18
Cla011154	296.93	59.9876	2.3074	2.4008e-10	7.1641e-08	up	sp|Q6AWT8|GG3_ARATH Guanine nucleotide-binding protein subunit gamma 3 OS=Arabidopsis thaliana GN=GG3 PE=2 SV=1//1.83341e-12
Cla011249	557.496	238.741	1.2235	2.4531e-05	0.0016294	up	sp|Q9LUI1|LRX6_ARATH Leucine-rich repeat extensin-like protein 6 OS=Arabidopsis thaliana GN=LRX6 PE=2 SV=1//2.56648e-100
Cla011312	271.005	134.194	1.014	0.0021085	0.046376	up	sp|B1KHA5|RIHA_SHEWM Pyrimidine-specific ribonucleoside hydrolase RihA OS=Shewanella woodyi (strain ATCC 51908 / MS32) GN=rihA PE=3 SV=1//4.77954e-08
Cla011317	976.675	474.012	1.043	6.0022e-05	0.0032968	up	sp|Q9FMX0|SODF3_ARATH Superoxide dismutase [Fe] 3, chloroplastic OS=Arabidopsis thaliana GN=FSD3 PE=1 SV=1//4.41336e-135
Cla011368	11661.7	3852.26	1.598	3.6441e-05	0.0022348	up	sp|A2RVM0|TIC32_ARATH Short-chain dehydrogenase TIC 32, chloroplastic OS=Arabidopsis thaliana GN=TIC32 PE=2 SV=1//6.54686e-72
Cla011530	2051.79	1078.69	0.9276	0.00067757	0.020841	up	sp|Q8VYJ2|AHL1_ARATH AT-hook motif nuclear-localized protein 1 OS=Arabidopsis thaliana GN=AHL1 PE=1 SV=1//1.15845e-88
Cla011657	1129.86	366.934	1.6225	1.0098e-05	0.00081409	up	-//-
Cla011658	2997.63	994.845	1.5913	2.9941e-05	0.0019186	up	sp|Q9S745|PAD4_ARATH Lipase-like PAD4 OS=Arabidopsis thaliana GN=PAD4 PE=1 SV=1//3.3328e-17
Cla012045	3241.95	1654.43	0.97052	4.4465e-05	0.0025545	up	sp|P27061|PPA1_SOLLC Acid phosphatase 1 OS=Solanum lycopersicum GN=APS1 PE=2 SV=1//1.02894e-63
Cla012091	3217.97	1838.14	0.80791	0.00057388	0.018417	up	sp|Q9LTH4|PCLL_ARATH Transcription factor BOA OS=Arabidopsis thaliana GN=BOA PE=2 SV=1//6.53227e-42
Cla012138	2028.86	863.349	1.2327	4.5682e-07	6.0086e-05	up	sp|Q9LSF7|Y3518_ARATH B3 domain-containing protein At3g25182 OS=Arabidopsis thaliana GN=At3g25182 PE=2 SV=1//4.81078e-09
Cla012174	1889.16	1140.39	0.72821	0.0023468	0.049545	up	sp|Q2KID0|EXOS2_BOVIN Exosome complex component RRP4 OS=Bos taurus GN=EXOSC2 PE=2 SV=1//1.50769e-58
Cla012331	1984.1	1179.88	0.74985	0.0016262	0.038567	up	sp|Q9LHF5|VIL1_ARATH VIN3-like protein 1 OS=Arabidopsis thaliana GN=VIL1 PE=1 SV=1//6.43217e-173
Cla012368	1547.23	269.686	2.5203	0.00099683	0.027338	up	sp|Q9XF89|CB5_ARATH Chlorophyll a-b binding protein CP26, chloroplastic OS=Arabidopsis thaliana GN=LHCB5 PE=1 SV=1//1.89081e-140
Cla012423	511.733	276.483	0.8882	0.0016371	0.038751	up	sp|O23530|SNC1_ARATH Protein SUPPRESSOR OF npr1-1, CONSTITUTIVE 1 OS=Arabidopsis thaliana GN=SNC1 PE=1 SV=3//7.93388e-11
Cla012424	2118.7	1085.21	0.96521	5.0868e-05	0.0028408	up	sp|Q40392|TMVRN_NICGU TMV resistance protein N OS=Nicotiana glutinosa GN=N PE=1 SV=1//1.24953e-74
Cla012530	2695.68	1598.8	0.75366	0.0013883	0.034651	up	-//-
Cla012539	2422.13	1394.4	0.79663	0.00080961	0.023514	up	sp|Q24JJ8|GLO3_ARATH Peroxisomal (S)-2-hydroxy-acid oxidase GLO3 OS=Arabidopsis thaliana GN=GLO3 PE=2 SV=1//0
Cla012578	219.592	73.1411	1.5861	0.00041402	0.014346	up	sp|Q8L8A6|GRF5_ARATH Growth-regulating factor 5 OS=Arabidopsis thaliana GN=GRF5 PE=1 SV=1//2.14797e-63
Cla012619	988.331	553.458	0.83652	0.00090922	0.025821	up	sp|P0DH62|Y4407_SELML Inactive protein kinase SELMODRAFT_444075 OS=Selaginella moellendorffii GN=SELMODRAFT_444075 PE=2 SV=1//2.30461e-14
Cla012641	909.996	431.368	1.0769	3.551e-05	0.0021912	up	sp|Q9KGG1|RADA_BACHD DNA repair protein RadA homolog OS=Bacillus halodurans (strain ATCC BAA-125 / DSM 18197 / FERM 7344 / JCM 9153 / C-125) GN=radA PE=3 SV=1//4.86887e-85
Cla012658	123.746	31.504	1.9738	0.0013461	0.033895	up	sp|O82632|GATA9_ARATH GATA transcription factor 9 OS=Arabidopsis thaliana GN=GATA9 PE=2 SV=1//2.63774e-68
Cla012670	822.074	88.8225	3.2103	3.2602e-05	0.0020404	up	sp|O04006|PSAH_BRACM Photosystem I reaction center subunit VI, chloroplastic OS=Brassica campestris GN=PSAH PE=2 SV=1//1.41784e-47
Cla012682	323.195	162.248	0.9942	0.0015717	0.037577	up	-//-
Cla012701	2120.53	1178.7	0.84723	0.00038387	0.013608	up	sp|Q39090|UFO_ARATH Protein UNUSUAL FLORAL ORGANS OS=Arabidopsis thaliana GN=UFO PE=1 SV=2//4.57936e-13
Cla012755	2285.57	1353.84	0.7555	0.0014373	0.035242	up	sp|Q9LMP7|GOS11_ARATH Golgi SNAP receptor complex member 1-1 OS=Arabidopsis thaliana GN=GOS11 PE=2 SV=1//1.5052e-134
Cla012819	1941.72	1173.2	0.72689	0.0019598	0.043927	up	sp|Q9XED8|ARFI_ARATH Auxin response factor 9 OS=Arabidopsis thaliana GN=ARF9 PE=1 SV=1//0
Cla013017	1576.26	754.01	1.0639	0.0013674	0.034244	up	sp|Q92625|ANS1A_HUMAN Ankyrin repeat and SAM domain-containing protein 1A OS=Homo sapiens GN=ANKS1A PE=1 SV=4//1.72135e-06
Cla013089	2219.81	1096.12	1.018	1.4624e-05	0.0011033	up	sp|Q8W3M4|Y4744_ARATH Uncharacterized protein At4g06744 OS=Arabidopsis thaliana GN=At4g06744 PE=2 SV=1//9.34414e-106
Cla013231	2017.59	951.295	1.0847	6.8196e-06	0.00059539	up	-//-
Cla013237	630.689	281.028	1.1662	0.00197	0.044056	up	sp|A4D998|BH075_ARATH Transcription factor bHLH75 OS=Arabidopsis thaliana GN=BHLH75 PE=2 SV=1//8.94202e-40
Cla013255	901.922	504.597	0.83787	0.0021534	0.047105	up	-//-
Cla013258	5450.33	2297.73	1.2461	6.9204e-08	1.1341e-05	up	sp|O48963|PHOT1_ARATH Phototropin-1 OS=Arabidopsis thaliana GN=PHOT1 PE=1 SV=1//0
Cla013279	880.827	471.107	0.9028	0.0006085	0.019403	up	-//-
Cla013294	81.002	10.7227	2.9173	2.4409e-06	0.00024647	up	-//-
Cla013307	860.123	478.184	0.84698	0.0010528	0.028328	up	sp|F4HSD5|TRM32_ARATH Protein TRM32 OS=Arabidopsis thaliana GN=TRM32 PE=2 SV=1//5.3513e-12
Cla013333	735.853	298.223	1.303	1.6204e-05	0.0011911	up	-//-
Cla013346	1336.05	627.441	1.0904	1.2482e-05	0.0009635	up	sp|O80361|RK4_TOBAC 50S ribosomal protein L4, chloroplastic OS=Nicotiana tabacum GN=RPL4 PE=2 SV=1//1.03745e-121
Cla013377	2147.31	1186.88	0.85536	0.00037321	0.013338	up	sp|O64815|HLS1L_ARATH Probable N-acetyltransferase HLS1-like OS=Arabidopsis thaliana GN=At2g23060 PE=2 SV=1//4.43378e-107
Cla013429	1715.02	803.721	1.0935	9.0652e-06	0.00075203	up	sp|P51204|YCF54_PORPU Uncharacterized protein ycf54 OS=Porphyra purpurea GN=ycf54 PE=3 SV=1//7.40473e-15
Cla013479	604.607	289.22	1.0638	9.2418e-05	0.0046425	up	sp|Q9LDD1|BRG3_ARATH Probable BOI-related E3 ubiquitin-protein ligase 3 OS=Arabidopsis thaliana GN=BRG3 PE=1 SV=1//1.82968e-45
Cla013680	5652.01	2374.55	1.2511	9.8262e-05	0.0048508	up	-//-
Cla013700	986.971	275.835	1.8392	0.0012169	0.031311	up	sp|Q8CIA9|HIAL1_MOUSE Hippocampus abundant transcript-like protein 1 OS=Mus musculus GN=Hiatl1 PE=2 SV=3//2.15278e-20
Cla013737	8602.61	5295.61	0.69998	0.0019657	0.04401	up	sp|F4JW79|RDM3_ARATH Protein RNA-directed DNA methylation 3 OS=Arabidopsis thaliana GN=RDM3 PE=1 SV=1//1.57843e-172
Cla013748	3934.35	2405.68	0.70968	0.0022188	0.04763	up	sp|Q9SV36|ARK1_ARATH Armadillo repeat-containing kinesin-like protein 1 OS=Arabidopsis thaliana GN=ARK1 PE=1 SV=2//0
Cla013826	2086.68	236.794	3.1395	0.0013983	0.034725	up	sp|P27524|CB4A_SOLLC Chlorophyll a-b binding protein CP24 10A, chloroplastic OS=Solanum lycopersicum GN=CAP10A PE=3 SV=1//1.06437e-148
Cla013908	2420.86	1423.08	0.7665	0.0010971	0.029011	up	sp|Q9C5W3|NADK2_ARATH NAD kinase 2, chloroplastic OS=Arabidopsis thaliana GN=NADK2 PE=1 SV=1//0
Cla013939	722.049	229.403	1.6542	3.4696e-09	8.2581e-07	up	sp|Q9MBA1|CAO_ARATH Chlorophyllide a oxygenase, chloroplastic OS=Arabidopsis thaliana GN=CAO PE=1 SV=1//0
Cla013944	8661.18	4814.66	0.84713	0.000172	0.0074756	up	-//-
Cla013952	302.579	80.8779	1.9035	0.00092713	0.026181	up	-//-
Cla013954	808.841	295.694	1.4517	5.998e-08	1.0249e-05	up	sp|Q5NE24|NSP2_MEDTR Nodulation-signaling pathway 2 protein OS=Medicago truncatula GN=NSP2 PE=1 SV=1//3.81343e-172
Cla014115	475.06	140.328	1.7593	3.2372e-05	0.0020404	up	sp|P42752|CCD21_ARATH Cyclin-D2-1 OS=Arabidopsis thaliana GN=CYCD2-1 PE=1 SV=3//2.53112e-90
Cla014127	10495.4	5871.25	0.83802	0.00028689	0.010986	up	sp|P46668|ATHB6_ARATH Homeobox-leucine zipper protein ATHB-6 OS=Arabidopsis thaliana GN=ATHB-6 PE=1 SV=1//9.67767e-66
Cla014194	43.4367	7.80186	2.477	0.0020446	0.04507	up	sp|Q2MHE4|HT1_ARATH Serine/threonine-protein kinase HT1 OS=Arabidopsis thaliana GN=HT1 PE=1 SV=1//3.12358e-52
Cla014205	3735.14	2189.36	0.77066	0.00086699	0.02477	up	sp|Q9FL03|SCL4_ARATH Scarecrow-like protein 4 OS=Arabidopsis thaliana GN=SCL4 PE=2 SV=1//0
Cla014323	3826	2236.95	0.7743	0.00072964	0.021871	up	sp|Q9C5Y0|PLDD1_ARATH Phospholipase D delta OS=Arabidopsis thaliana GN=PLDDELTA PE=1 SV=2//1.39109e-33
Cla014413	6213.02	2397.44	1.3738	5.7559e-08	1.0007e-05	up	sp|Q9FZ45|Y1686_ARATH Uncharacterized membrane protein At1g16860 OS=Arabidopsis thaliana GN=At1g16860 PE=1 SV=1//2.66309e-91
Cla014500	2843.98	1734.25	0.71359	0.0022849	0.04866	up	sp|O80678|UBA2B_ARATH UBP1-associated protein 2B OS=Arabidopsis thaliana GN=UBA2B PE=2 SV=1//1.11299e-75
Cla014545	1796.85	695.617	1.3691	3.9381e-05	0.0023294	up	sp|Q9C9H7|RLP12_ARATH Receptor-like protein 12 OS=Arabidopsis thaliana GN=RLP12 PE=2 SV=2//1.17131e-13
Cla014612	17254.7	10285.7	0.74635	0.00096473	0.026826	up	sp|Q8R1R3|STAR7_MOUSE StAR-related lipid transfer protein 7, mitochondrial OS=Mus musculus GN=Stard7 PE=2 SV=2//3.25277e-10
Cla014637	9880.87	4748.63	1.0571	3.2758e-05	0.0020404	up	sp|Q9FHD7|Y5126_ARATH Probable serine/threonine-protein kinase At5g41260 OS=Arabidopsis thaliana GN=At5g41260 PE=1 SV=1//0
Cla014690	273.443	101.987	1.4229	3.3512e-05	0.0020808	up	sp|Q9SA69|Y1301_ARATH BTB/POZ domain-containing protein At1g03010 OS=Arabidopsis thaliana GN=At1g03010 PE=2 SV=1//0
Cla014731	551.353	287.072	0.94156	0.0011057	0.029011	up	-//-
Cla014759	150.357	57.0346	1.3985	0.0014449	0.035315	up	sp|Q6NMR8|FAF3_ARATH Protein FANTASTIC FOUR 3 OS=Arabidopsis thaliana GN=FAF3 PE=2 SV=1//5.16893e-15
Cla014780	5340.57	3104.73	0.78252	0.00058911	0.018875	up	sp|Q9M8Z5|NSN1_ARATH Guanine nucleotide-binding protein-like NSN1 OS=Arabidopsis thaliana GN=NSN1 PE=2 SV=1//0
Cla014808	6697.49	2692.13	1.3149	1.0316e-08	2.194e-06	up	sp|O24542|AX22D_VIGRR Auxin-induced protein 22D OS=Vigna radiata var. radiata GN=AUX22D PE=2 SV=1//1.92974e-87
Cla014809	18339.5	4409.94	2.0561	1.6116e-15	1.1508e-12	up	sp|P13089|AUX28_SOYBN Auxin-induced protein AUX28 OS=Glycine max GN=AUX28 PE=2 SV=1//1.37642e-92
Cla014871	811.634	190.27	2.0928	0.00015292	0.0068883	up	sp|O50064|FIMB2_ARATH Fimbrin-2 OS=Arabidopsis thaliana GN=FIM2 PE=2 SV=1//0
Cla014953	4468.83	2676.38	0.73961	0.0012515	0.031916	up	sp|Q0WNW4|MYOB3_ARATH Myosin-binding protein 3 OS=Arabidopsis thaliana GN=MYOB3 PE=1 SV=1//5.52613e-09
Cla015023	10014.9	5773.46	0.79464	0.00041383	0.014346	up	sp|Q14692|BMS1_HUMAN Ribosome biogenesis protein BMS1 homolog OS=Homo sapiens GN=BMS1 PE=1 SV=1//1.65838e-136
Cla015038	3410.29	2050.21	0.73412	0.0015743	0.037577	up	-//-
Cla015092	143346	77516.2	0.88693	0.00026401	0.01019	up	sp|P32292|ARG2_VIGRR Indole-3-acetic acid-induced protein ARG2 OS=Vigna radiata var. radiata GN=ARG2 PE=2 SV=1//9.21381e-24
Cla015139	9260.71	4343.81	1.0922	0.0013506	0.033923	up	sp|O22914|CP121_ARATH Calvin cycle protein CP12-1, chloroplastic OS=Arabidopsis thaliana GN=CP12-1 PE=1 SV=1//5.4149e-36
Cla015152	819.523	375.326	1.1266	2.2799e-05	0.0015452	up	sp|Q93XK2|STSYN_PEA Stachyose synthase OS=Pisum sativum GN=STS1 PE=1 SV=1//0
Cla015280	42.6662	3.9267	3.4417	7.5381e-05	0.0039765	up	sp|Q9AUE0|CALS1_ARATH Callose synthase 1 OS=Arabidopsis thaliana GN=CALS1 PE=1 SV=2//0
Cla015405	108.323	25.0743	2.1111	3.1062e-05	0.0019778	up	sp|Q945B6|AOP1L_ARATH Probable 2-oxoglutarate-dependent dioxygenase AOP1.2 OS=Arabidopsis thaliana GN=AOP1.2 PE=2 SV=1//9.29599e-73
Cla015505	3939.74	2036.09	0.9523	4.1416e-05	0.0024212	up	sp|P83948|PME3_CITSI Pectinesterase 3 OS=Citrus sinensis PE=1 SV=1//0
Cla015576	4403.89	2192.04	1.0065	1.542e-05	0.0011461	up	sp|Q9LRW7|IDD11_ARATH Protein indeterminate-domain 11 OS=Arabidopsis thaliana GN=IDD11 PE=2 SV=1//3.30409e-07
Cla015674	3819.22	2134.97	0.83906	0.00031967	0.011895	up	sp|Q9C5U2|AHK2_ARATH Histidine kinase 2 OS=Arabidopsis thaliana GN=AHK2 PE=1 SV=1//0
Cla015680	3385.32	411.277	3.0411	3.2639e-06	0.00031062	up	sp|P27518|CB21_GOSHI Chlorophyll a-b binding protein 151, chloroplastic OS=Gossypium hirsutum GN=CAB-151 PE=2 SV=2//2.18224e-178
Cla015703	2396.44	1286.11	0.89788	0.00016329	0.007274	up	sp|F4IV66|RNE_ARATH Ribonuclease E/G-like protein, chloroplastic OS=Arabidopsis thaliana GN=RNE PE=1 SV=1//0
Cla015767	40.0875	4.27044	3.2307	0.00022695	0.0090929	up	-//-
Cla015768	35.3876	0.329472	6.7469	5.6954e-07	7.2993e-05	up	-//-
Cla015769	23.022	0	Inf	2.4952e-05	0.0016518	up	-//-
Cla015811	636.327	356.44	0.83611	0.0019542	0.04385	up	-//-
Cla015820	4390.09	1849.79	1.2469	6.5414e-08	1.0901e-05	up	sp|P93004|PIP27_ARATH Aquaporin PIP2-7 OS=Arabidopsis thaliana GN=PIP2-7 PE=1 SV=2//2.63978e-156
Cla015926	4824.3	2142.54	1.171	0.0001547	0.0069503	up	-//-
Cla015933	1022.42	568.034	0.84794	0.00098061	0.027042	up	sp|Q8VY05|SWI3D_ARATH SWI/SNF complex subunit SWI3D OS=Arabidopsis thaliana GN=SWI3D PE=1 SV=3//6.96506e-35
Cla015934	3783.54	2086.83	0.85843	0.00025327	0.0099296	up	sp|Q8VY05|SWI3D_ARATH SWI/SNF complex subunit SWI3D OS=Arabidopsis thaliana GN=SWI3D PE=1 SV=3//6.4064e-112
Cla015941	598.203	217.101	1.4623	4.0191e-07	5.3569e-05	up	sp|Q9XIH7|PLT1_ARATH Putative polyol transporter 1 OS=Arabidopsis thaliana GN=PLT1 PE=3 SV=1//0
Cla015987	8110.28	3508.14	1.209	1.6444e-07	2.3997e-05	up	-//-
Cla016057	26.407	0	Inf	2.1832e-05	0.0015208	up	-//-
Cla016161	413.797	77.8516	2.4101	4.0886e-06	0.00037845	up	sp|Q9LQL2|PTR14_ARATH Protein NRT1/ PTR FAMILY 7.3 OS=Arabidopsis thaliana GN=NPF7.3 PE=1 SV=2//0
Cla016175	3537.69	1301.8	1.4423	0.0010252	0.027848	up	sp|Q0J7V9|LSD1_ORYSJ Protein LSD1 OS=Oryza sativa subsp. japonica GN=LSD1 PE=2 SV=1//3.10363e-59
Cla016176	815.787	457.89	0.83319	0.0015301	0.036857	up	sp|P0A3C8|FER1_NOSSO Ferredoxin-1 OS=Nostoc sp. (strain ATCC 29151 / PCC 7119) GN=petF PE=1 SV=2//1.17691e-07
Cla016252	318.374	33.2461	3.2595	1.3062e-06	0.00014589	up	sp|Q9C6T2|PPR68_ARATH Pentatricopeptide repeat-containing protein At1g31920 OS=Arabidopsis thaliana GN=PCMP-H11 PE=2 SV=1//0
Cla016263	605.169	295.281	1.0353	0.0020115	0.044623	up	sp|Q9SIN1|TTL3_ARATH Inactive TPR repeat-containing thioredoxin TTL3 OS=Arabidopsis thaliana GN=TTL3 PE=1 SV=2//0
Cla016516	486.554	164.204	1.5671	0.00065973	0.020449	up	sp|Q9S823|LNG2_ARATH Protein LONGIFOLIA 2 OS=Arabidopsis thaliana GN=LNG2 PE=1 SV=1//2.37361e-72
Cla016558	260720	153625	0.76309	0.00069068	0.021082	up	sp|Q03250|RBG7_ARATH Glycine-rich RNA-binding protein 7 OS=Arabidopsis thaliana GN=RBG7 PE=1 SV=1//4.74568e-43
Cla016572	7538.93	4487.49	0.74845	0.00095175	0.026576	up	sp|Q84V03|FB348_ARATH F-box protein At2g16365 OS=Arabidopsis thaliana GN=At2g16365 PE=2 SV=2//1.26938e-13
Cla016575	32.5052	1.6307	4.3171	0.00035313	0.012889	up	sp|Q09851|AYR1_SCHPO NADPH-dependent 1-acyldihydroxyacetone phosphate reductase OS=Schizosaccharomyces pombe (strain 972 / ATCC 24843) GN=ayr1 PE=3 SV=2//1.97597e-25
Cla016601	2338.29	1314.69	0.83073	0.00041214	0.01433	up	sp|Q8W4G3|MATE4_ARATH MATE efflux family protein 4, chloroplastic OS=Arabidopsis thaliana GN=DTX46 PE=2 SV=1//0
Cla016609	194.505	20.1719	3.2694	1.2706e-07	1.9245e-05	up	sp|Q944G9|ALFC2_ARATH Probable fructose-bisphosphate aldolase 2, chloroplastic OS=Arabidopsis thaliana GN=FBA2 PE=1 SV=2//0
Cla016621	18.3154	0	Inf	0.00023031	0.0092094	up	sp|Q9FK62|SAU24_ARATH Auxin-responsive protein SAUR24 OS=Arabidopsis thaliana GN=SAUR24 PE=2 SV=1//5.2556e-37
Cla016626	462.597	87.518	2.4021	2.2719e-08	4.4972e-06	up	sp|Q9FK62|SAU24_ARATH Auxin-responsive protein SAUR24 OS=Arabidopsis thaliana GN=SAUR24 PE=2 SV=1//1.74301e-29
Cla016629	71.4558	2.28409	4.9674	5.761e-10	1.5778e-07	up	sp|Q9FK62|SAU24_ARATH Auxin-responsive protein SAUR24 OS=Arabidopsis thaliana GN=SAUR24 PE=2 SV=1//1.08261e-30
Cla016640	39.8962	0.978898	5.349	3.6652e-06	0.00034403	up	sp|Q9FJG1|SAU19_ARATH Auxin-responsive protein SAUR19 OS=Arabidopsis thaliana GN=SAUR19 PE=2 SV=1//4.17968e-34
Cla016641	61.1735	0	Inf	5.1605e-08	9.1305e-06	up	sp|Q9FJG1|SAU19_ARATH Auxin-responsive protein SAUR19 OS=Arabidopsis thaliana GN=SAUR19 PE=2 SV=1//3.78708e-34
Cla016662	2567.22	1304.9	0.97627	4.099e-05	0.0024104	up	sp|Q46036|BLC_CITFR Outer membrane lipoprotein Blc OS=Citrobacter freundii PE=3 SV=1//1.66399e-25
Cla016738	302.202	73.9773	2.0304	0.0022846	0.04866	up	-//-
Cla016805	1942.23	982.663	0.98294	3.8825e-05	0.0023034	up	-//-
Cla017008	2053.75	743.162	1.4665	0.00047434	0.015912	up	sp|Q19KC1|NIP21_MAIZE Aquaporin NIP2-1 OS=Zea mays GN=NIP2-1 PE=2 SV=2//7.96374e-108
Cla017069	25.7133	1.3052	4.3002	0.0004871	0.016231	up	sp|Q9FL08|WTR42_ARATH WAT1-related protein At5g40240 OS=Arabidopsis thaliana GN=At5g40240 PE=2 SV=1//3.70006e-30
Cla017086	611.73	320.622	0.93202	0.00081035	0.023514	up	sp|Q9SSA5|CYP38_ARATH Peptidyl-prolyl cis-trans isomerase CYP38, chloroplastic OS=Arabidopsis thaliana GN=CYP38 PE=1 SV=1//7.90279e-179
Cla017108	60257.5	36209.9	0.73475	0.0010149	0.027607	up	sp|Q9LYJ9|RH46_ARATH DEAD-box ATP-dependent RNA helicase 46 OS=Arabidopsis thaliana GN=RH46 PE=2 SV=2//0
Cla017136	1551	793.122	0.96758	8.0272e-05	0.0041794	up	-//-
Cla017164	87986.7	53532.4	0.71687	0.0013543	0.033974	up	sp|B9DHQ0|TBA5_ARATH Tubulin alpha-5 chain OS=Arabidopsis thaliana GN=TUBA5 PE=1 SV=2//0
Cla017302	73368.6	35841.9	1.0335	9.7533e-05	0.0048267	up	sp|Q9LEY1|SCP35_ARATH Serine carboxypeptidase-like 35 OS=Arabidopsis thaliana GN=SCPL35 PE=2 SV=1//7.34019e-60
Cla017416	242.026	44.3125	2.4494	3.3987e-10	9.8478e-08	up	sp|Q9SEA0|CCS_CITSI Capsanthin/capsorubin synthase, chromoplast OS=Citrus sinensis GN=CCS PE=3 SV=1//0
Cla017479	1918.96	666.286	1.5261	0.0015462	0.0372	up	sp|Q9FYE2|PKS4_ARATH Protein PHYTOCHROME KINASE SUBSTRATE 4 OS=Arabidopsis thaliana GN=PKS4 PE=1 SV=1//2.586e-07
Cla017485	11102.4	5222.73	1.088	1.0211e-06	0.00011869	up	sp|Q5W274|PDR3_TOBAC Pleiotropic drug resistance protein 3 OS=Nicotiana tabacum GN=PDR3 PE=2 SV=1//5.18725e-08
Cla017486	2875.19	1355.55	1.0848	3.1076e-06	0.00030015	up	sp|Q5W274|PDR3_TOBAC Pleiotropic drug resistance protein 3 OS=Nicotiana tabacum GN=PDR3 PE=2 SV=1//1.82556e-52
Cla017644	8924.14	5417.25	0.72015	0.0017011	0.039547	up	sp|Q766C2|NEP2_NEPGR Aspartic proteinase nepenthesin-2 OS=Nepenthes gracilis GN=nep2 PE=1 SV=1//2.74977e-29
Cla017794	506.066	236.06	1.1002	0.00012726	0.0059398	up	sp|Q9SJL9|XTH32_ARATH Probable xyloglucan endotransglucosylase/hydrolase protein 32 OS=Arabidopsis thaliana GN=XTH32 PE=2 SV=1//1.67557e-160
Cla017806	250.762	97.9153	1.3567	9.678e-05	0.0048013	up	sp|Q9SBN4|PGKH_VOLCA Phosphoglycerate kinase, chloroplastic OS=Volvox carteri GN=PGK PE=2 SV=1//5.12583e-50
Cla017841	2358.82	810.423	1.5413	1.2959e-08	2.671e-06	up	sp|Q9ZQC5|ICR2_ARATH Interactor of constitutive active ROPs 2, chloroplastic OS=Arabidopsis thaliana GN=ICR2 PE=1 SV=1//1.43985e-114
Cla017857	3171.67	1787.54	0.82727	0.0017959	0.041234	up	sp|Q9LHJ9|P2C38_ARATH Probable protein phosphatase 2C 38 OS=Arabidopsis thaliana GN=At3g12620 PE=2 SV=1//5.34034e-174
Cla017883	2837.97	1667.35	0.7673	0.00111	0.029086	up	sp|Q94AA1|UN933_ARATH UNC93-like protein 3 OS=Arabidopsis thaliana GN=At3g09470 PE=2 SV=1//1.57475e-178
Cla017910	2594.65	1289.78	1.0084	0.0016057	0.038127	up	-//-
Cla017967	50720.8	28274.7	0.84306	0.00016703	0.0073232	up	sp|Q9FF86|DCR_ARATH BAHD acyltransferase DCR OS=Arabidopsis thaliana GN=DCR PE=2 SV=1//3.67373e-63
Cla017985	2498.37	1385.18	0.85092	0.0003242	0.012003	up	sp|O65023|EAAC_ARATH Probable envelope ADP,ATP carrier protein, chloroplastic OS=Arabidopsis thaliana GN=EAAC PE=2 SV=2//2.68883e-151
Cla018055	1338.47	599.691	1.1583	0.0017906	0.041234	up	sp|Q9LY03|IRK_ARATH Probable LRR receptor-like serine/threonine-protein kinase IRK OS=Arabidopsis thaliana GN=IRK PE=1 SV=1//0
Cla018095	8315.27	5000.57	0.73367	0.0010971	0.029011	up	sp|Q38833|CHLG_ARATH Chlorophyll synthase, chloroplastic OS=Arabidopsis thaliana GN=CHLG PE=2 SV=1//0
Cla018096	91725.3	22222.2	2.0453	0.00068178	0.020938	up	sp|O80452|AMPD_ARATH AMP deaminase OS=Arabidopsis thaliana GN=AMPD PE=1 SV=2//0
Cla018108	7294.14	4428.5	0.71992	0.0017771	0.041028	up	sp|O49595|HMGB1_ARATH High mobility group B protein 1 OS=Arabidopsis thaliana GN=HMGB1 PE=1 SV=1//1.03016e-14
Cla018115	104.466	33.9423	1.6219	0.0010616	0.028452	up	-//-
Cla018169	192.025	47.5042	2.0152	6.9093e-07	8.4231e-05	up	sp|P0CI03|PTR28_ARATH Protein NRT1/ PTR FAMILY 5.6 OS=Arabidopsis thaliana GN=NPF5.6 PE=2 SV=1//0
Cla018251	1119.67	634.054	0.82039	0.0010381	0.028084	up	-//-
Cla018252	380.923	130.81	1.542	1.1922e-06	0.00013656	up	-//-
Cla018265	535.002	293.349	0.86693	0.0021862	0.047305	up	sp|Q8GYL7|PP361_ARATH Pentatricopeptide repeat-containing protein At5g02830, chloroplastic OS=Arabidopsis thaliana GN=At5g02830 PE=2 SV=3//0
Cla018282	310.141	88.183	1.8144	0.00097736	0.026989	up	sp|Q9S7D9|ACCR1_ARATH Serine/threonine-protein kinase-like protein CCR1 OS=Arabidopsis thaliana GN=CCR1 PE=1 SV=1//0
Cla018402	2347.84	1272.6	0.88355	0.00028461	0.010922	up	sp|P37107|SR54C_ARATH Signal recognition particle 54 kDa protein, chloroplastic OS=Arabidopsis thaliana GN=FFC PE=1 SV=1//0
Cla018425	154.239	27.6689	2.4788	5.1134e-08	9.1279e-06	up	sp|Q9FMC8|OPF13_ARATH Transcription repressor OFP13 OS=Arabidopsis thaliana GN=OFP13 PE=2 SV=1//3.59974e-25
Cla018437	888.754	313.113	1.5051	0.00017002	0.0074219	up	sp|Q9FX43|M2K9_ARATH Mitogen-activated protein kinase kinase 9 OS=Arabidopsis thaliana GN=MKK9 PE=1 SV=1//9.15623e-80
Cla018443	464.989	131.405	1.8232	0.0012888	0.032741	up	sp|Q4G059|CDA7L_RAT Cell division cycle-associated 7-like protein OS=Rattus norvegicus GN=Cdca7l PE=2 SV=1//3.34061e-13
Cla018525	1504.78	799.667	0.91208	0.0014712	0.035783	up	sp|O22227|MIZ1_ARATH Protein MIZU-KUSSEI 1 OS=Arabidopsis thaliana GN=MIZ1 PE=1 SV=1//5.18731e-51
Cla018542	2703.35	1587.62	0.76788	0.0010704	0.02863	up	sp|Q8LB08|ADT4_ARATH ADP,ATP carrier protein ER-ANT1 OS=Arabidopsis thaliana GN=ER-ANT1 PE=2 SV=2//2.80241e-150
Cla018554	551.686	275.458	1.002	0.00035366	0.012889	up	sp|Q9LF24|LNG1_ARATH Protein LONGIFOLIA 1 OS=Arabidopsis thaliana GN=LNG1 PE=1 SV=1//4.81507e-82
Cla018647	5725.21	1791.59	1.6761	8.023e-07	9.5478e-05	up	-//-
Cla018729	798.433	349.674	1.1912	2.2877e-05	0.0015452	up	sp|P48627|FAD6C_BRANA Omega-6 fatty acid desaturase, chloroplastic OS=Brassica napus PE=2 SV=1//0
Cla018749	1048.76	331.975	1.6595	6.9386e-09	1.5414e-06	up	sp|Q9FG14|MYOB7_ARATH Myosin-binding protein 7 OS=Arabidopsis thaliana GN=MYOB7 PE=1 SV=1//2.13933e-14
Cla018758	789.117	40.6764	4.278	0.0019926	0.044314	up	sp|Q84N34|HHP2_ARATH Heptahelical transmembrane protein 2 OS=Arabidopsis thaliana GN=HHP2 PE=2 SV=1//1.05515e-128
Cla018840	5841.32	3218.52	0.8599	0.00016758	0.0073313	up	sp|Q7ZVR1|WDR75_DANRE WD repeat-containing protein 75 OS=Danio rerio GN=wdr75 PE=2 SV=2//3.7009e-45
Cla018898	1086.48	627.463	0.79206	0.0018071	0.041337	up	sp|Q9K9K5|SPEA_BACHD Arginine decarboxylase OS=Bacillus halodurans (strain ATCC BAA-125 / DSM 18197 / FERM 7344 / JCM 9153 / C-125) GN=speA PE=3 SV=1//2.60951e-105
Cla018935	4544.34	2638.92	0.78412	0.00072025	0.021752	up	sp|Q9SUC9|UGPI7_ARATH Uncharacterized GPI-anchored protein At4g28100 OS=Arabidopsis thaliana GN=At4g28100 PE=1 SV=1//2.04238e-52
Cla018937	2657.78	1021.34	1.3798	8.2767e-09	1.7986e-06	up	sp|Q9C9U3|DOX2_ARATH Alpha-dioxygenase 2 OS=Arabidopsis thaliana GN=DOX2 PE=2 SV=1//0
Cla019008	1215.22	632.305	0.94252	0.00017683	0.0076027	up	sp|F4KBF3|AAE17_ARATH Probable acyl-activating enzyme 17, peroxisomal OS=Arabidopsis thaliana GN=AAE17 PE=2 SV=1//3.31439e-116
Cla019009	1964.92	1006.09	0.96571	5.7871e-05	0.0031873	up	sp|F4KBF3|AAE17_ARATH Probable acyl-activating enzyme 17, peroxisomal OS=Arabidopsis thaliana GN=AAE17 PE=2 SV=1//1.62628e-10
Cla019049	223.969	45.5789	2.2969	5.0139e-09	1.1263e-06	up	sp|Q9S823|LNG2_ARATH Protein LONGIFOLIA 2 OS=Arabidopsis thaliana GN=LNG2 PE=1 SV=1//2.40434e-65
Cla019146	462.227	171.381	1.4314	2.2909e-06	0.00023369	up	sp|Q86A88|DYL_DICDI Dynein light chain, cytoplasmic OS=Dictyostelium discoideum GN=dlcB PE=3 SV=1//6.12753e-22
Cla019219	396.664	131.253	1.5956	3.7378e-05	0.0022583	up	-//-
Cla019223	104.409	35.2285	1.5674	0.0013788	0.034458	up	sp|Q8LPH6|MYB86_ARATH Transcription factor MYB86 OS=Arabidopsis thaliana GN=MYB86 PE=2 SV=1//1.18735e-77
Cla019236	2052.56	1082.45	0.92312	0.00010861	0.0052706	up	sp|Q0WWT7|STR11_ARATH Rhodanese-like domain-containing protein 11, chloroplastic OS=Arabidopsis thaliana GN=STR11 PE=2 SV=1//1.39689e-143
Cla019268	1806.86	1068.05	0.7585	0.001497	0.036235	up	sp|P54122|RNJ_CORGL Ribonuclease J OS=Corynebacterium glutamicum (strain ATCC 13032 / DSM 20300 / JCM 1318 / LMG 3730 / NCIMB 10025) GN=rnj PE=3 SV=2//1.48907e-64
Cla019322	7206.2	3198.46	1.1719	0.00040105	0.014042	up	sp|Q9SW18|CHLM_ARATH Magnesium protoporphyrin IX methyltransferase, chloroplastic OS=Arabidopsis thaliana GN=CHLM PE=1 SV=1//4.21811e-142
Cla019380	933.757	314.428	1.5703	0.00046919	0.015784	up	sp|Q01908|ATPG1_ARATH ATP synthase gamma chain 1, chloroplastic OS=Arabidopsis thaliana GN=ATPC1 PE=1 SV=1//0
Cla019423	5783.7	1511.11	1.9364	0.00016464	0.0072985	up	sp|Q41932|PSBQ2_ARATH Oxygen-evolving enhancer protein 3-2, chloroplastic OS=Arabidopsis thaliana GN=PSBQ2 PE=1 SV=2//3.476e-83
Cla019504	603.32	216.851	1.4762	2.0022e-07	2.8593e-05	up	sp|Q9FNJ9|CA1P_ARATH Probable 2-carboxy-D-arabinitol-1-phosphatase OS=Arabidopsis thaliana GN=At5g22620 PE=1 SV=1//8.44842e-55
Cla019667	111.746	35.797	1.6423	0.00063591	0.020149	up	-//-
Cla019793	5075.46	2533.13	1.0026	1.4112e-05	0.0010727	up	sp|P37218|H1_SOLLC Histone H1 OS=Solanum lycopersicum PE=3 SV=1//1.32916e-17
Cla019806	40343.5	22769.3	0.82524	0.00028829	0.011	up	sp|O24542|AX22D_VIGRR Auxin-induced protein 22D OS=Vigna radiata var. radiata GN=AUX22D PE=2 SV=1//2.46663e-79
Cla019998	2359.46	1426.2	0.72628	0.0019283	0.043506	up	sp|O80536|PIF3_ARATH Transcription factor PIF3 OS=Arabidopsis thaliana GN=PIF3 PE=1 SV=1//3.80133e-58
Cla019999	820.94	378.186	1.1182	2.7098e-05	0.0017659	up	sp|Q8LPH6|MYB86_ARATH Transcription factor MYB86 OS=Arabidopsis thaliana GN=MYB86 PE=2 SV=1//2.4181e-83
Cla020047	244.23	116.052	1.0735	0.0016894	0.039359	up	sp|Q8VZR0|RIBF2_ARATH FAD synthetase 2, chloroplastic OS=Arabidopsis thaliana GN=RIBF2 PE=1 SV=1//2.76073e-124
Cla020066	8657.16	4954.35	0.8052	0.00038053	0.013513	up	sp|Q10M00|C3H22_ORYSJ Zinc finger CCCH domain-containing protein 22 OS=Oryza sativa subsp. japonica GN=Os03g0328900 PE=2 SV=2//1.4873e-132
Cla020137	546.909	235.33	1.2166	1.8196e-05	0.0013181	up	sp|Q9ZU29|PP139_ARATH Pentatricopeptide repeat-containing protein At2g01390 OS=Arabidopsis thaliana GN=At2g01390/At2g01380 PE=2 SV=2//0
Cla020207	2698.51	1355.22	0.99363	2.6825e-05	0.0017584	up	sp|Q8LDU4|RCCR_ARATH Red chlorophyll catabolite reductase, chloroplastic OS=Arabidopsis thaliana GN=RCCR PE=1 SV=2//4.30276e-87
Cla020227	6073.95	1463.12	2.0536	9.9769e-06	0.00081085	up	sp|Q66GP0|Y5738_ARATH BTB/POZ domain-containing protein At5g67385 OS=Arabidopsis thaliana GN=At5g67385 PE=1 SV=2//1.86903e-53
Cla020237	3492.32	1312.68	1.4117	3.8208e-08	7.1391e-06	up	sp|Q9SLN1|FPP7_ARATH Filament-like plant protein 7 OS=Arabidopsis thaliana GN=FPP7 PE=3 SV=2//8.97674e-11
Cla020306	1546.83	440.658	1.8116	0.00047543	0.015922	up	sp|Q9URY4|YI01_SCHPO Putative amidase C869.01 OS=Schizosaccharomyces pombe (strain 972 / ATCC 24843) GN=SPAC869.01 PE=3 SV=1//7.04697e-77
Cla020332	2606.55	1278.9	1.0272	9.009e-05	0.0045682	up	sp|Q15KI9|PHYLO_ARATH Protein PHYLLO, chloroplastic OS=Arabidopsis thaliana GN=PHYLLO PE=2 SV=2//0
Cla020333	4127.48	2431.77	0.76326	0.0012379	0.031725	up	sp|Q9C667|CPNB4_ARATH Chaperonin 60 subunit beta 4, chloroplastic OS=Arabidopsis thaliana GN=CPN60B4 PE=1 SV=1//0
Cla020364	290.653	104.398	1.4772	6.2162e-05	0.0033864	up	sp|Q9S7Y1|BH030_ARATH Transcription factor bHLH30 OS=Arabidopsis thaliana GN=BHLH30 PE=1 SV=1//1.0502e-71
Cla020368	712.334	224.762	1.6642	6.4923e-07	8.0621e-05	up	sp|P82280|RAV2_ARATH AP2/ERF and B3 domain-containing transcription repressor RAV2 OS=Arabidopsis thaliana GN=RAV2 PE=2 SV=1//3.45289e-133
Cla020400	243.428	50.9606	2.256	0.00068398	0.020974	up	sp|P08474|RBS_CUCSA Ribulose bisphosphate carboxylase small chain, chloroplastic OS=Cucumis sativus GN=RBCS PE=2 SV=1//1.03501e-103
Cla020423	30346.1	17495.8	0.7945	0.00035974	0.013017	up	-//-
Cla020429	989.123	496.872	0.99328	0.00012399	0.0058603	up	sp|Q9C9F4|COLX_ARATH Putative zinc finger protein At1g68190 OS=Arabidopsis thaliana GN=At1g68190 PE=2 SV=1//9.00934e-65
Cla020447	5843.08	3415.86	0.77448	0.00066301	0.020488	up	sp|Q9ZU35|AB7G_ARATH ABC transporter G family member 7 OS=Arabidopsis thaliana GN=ABCG7 PE=2 SV=1//0
Cla020645	2623.26	1413.41	0.89217	0.00018797	0.0079116	up	sp|Q8GS71|FRA1_ARATH Kinesin-like protein FRA1 OS=Arabidopsis thaliana GN=FRA1 PE=1 SV=1//0
Cla020682	422.021	85.707	2.2998	0.00054525	0.017639	up	sp|Q39419|POLC4_BETPN Polcalcin Bet v 4 OS=Betula pendula GN=BETV4 PE=1 SV=1//5.39929e-08
Cla020717	6123.87	1871.44	1.7103	0.00068827	0.021041	up	sp|Q9SZ46|C82C4_ARATH Cytochrome P450 82C4 OS=Arabidopsis thaliana GN=CYP82C4 PE=2 SV=1//7.67519e-163
Cla020778	7488.54	2705.6	1.4687	1.7739e-10	5.6296e-08	up	sp|Q6Z2G9|TLP5_ORYSJ Tubby-like F-box protein 5 OS=Oryza sativa subsp. japonica GN=TULP5 PE=2 SV=1//2.04422e-174
Cla020831	19917.6	11973	0.73426	0.00094864	0.026562	up	-//-
Cla020976	8579.38	2425.25	1.8227	1.1001e-05	0.00086936	up	sp|Q93WC4|IAA29_ARATH Auxin-responsive protein IAA29 OS=Arabidopsis thaliana GN=IAA29 PE=2 SV=2//5.11559e-13
Cla021048	3769.91	1308.98	1.5261	0.00016657	0.0073194	up	sp|Q9SK52|PER18_ARATH Peroxidase 18 OS=Arabidopsis thaliana GN=PER18 PE=3 SV=1//1.40818e-149
Cla021061	1613.87	951.495	0.76226	0.0016611	0.039046	up	sp|Q9SP32|DCL1_ARATH Endoribonuclease Dicer homolog 1 OS=Arabidopsis thaliana GN=DCL1 PE=1 SV=2//8.54965e-14
Cla021187	222.192	73.1561	1.6028	0.00053319	0.017362	up	-//-
Cla021358	10561.9	4098.23	1.3658	0.00020208	0.0083301	up	sp|Q9M1C7|AB9C_ARATH ABC transporter C family member 9 OS=Arabidopsis thaliana GN=ABCC9 PE=2 SV=2//2.73754e-15
Cla021445	4140.85	1429.87	1.534	0.00017106	0.0074508	up	sp|Q944R1|PLY15_ARATH Probable pectate lyase 15 OS=Arabidopsis thaliana GN=At4g13710 PE=2 SV=1//0
Cla021451	417.244	179.081	1.2203	5.0683e-05	0.0028385	up	-//-
Cla021482	378.421	119.519	1.6627	0.00021471	0.0087607	up	sp|P28644|ROC1_SPIOL 28 kDa ribonucleoprotein, chloroplastic OS=Spinacia oleracea PE=1 SV=1//3.63644e-14
Cla021525	4932.91	1441.08	1.7753	1.0861e-05	0.00086172	up	sp|Q8LDC8|ERF92_ARATH Ethylene-responsive transcription factor 1B OS=Arabidopsis thaliana GN=ERF1B PE=1 SV=2//6.59065e-53
Cla021562	792.722	311.368	1.3482	8.2595e-06	0.00070269	up	sp|O22969|Y2416_ARATH Uncharacterized protein At2g34160 OS=Arabidopsis thaliana GN=At2g34160 PE=1 SV=1//6.50233e-33
Cla021598	444.087	190.443	1.2215	5.1137e-05	0.0028479	up	sp|Q9LUI1|LRX6_ARATH Leucine-rich repeat extensin-like protein 6 OS=Arabidopsis thaliana GN=LRX6 PE=2 SV=1//4.01081e-157
Cla021626	443.062	215.267	1.0414	0.0007466	0.022213	up	sp|O23342|SECE1_ARATH Preprotein translocase subunit SECE1 OS=Arabidopsis thaliana GN=SECE1 PE=1 SV=1//1.75126e-20
Cla021628	159.27	53.8275	1.5651	0.00015921	0.0071369	up	sp|P00252|FER1_DESMC Ferredoxin-1 OS=Desmonostoc muscorum PE=1 SV=2//7.9256e-23
Cla021635	1684.89	451.826	1.8988	3.8562e-06	0.00036027	up	sp|P32869|PSAD_CUCSA Photosystem I reaction center subunit II, chloroplastic OS=Cucumis sativus GN=psaD PE=1 SV=1//1.04519e-130
Cla021722	654.166	337.735	0.95376	0.00043465	0.014906	up	-//-
Cla021727	151.805	50.8821	1.577	0.00016555	0.0073194	up	sp|Q39224|SRG1_ARATH Protein SRG1 OS=Arabidopsis thaliana GN=SRG1 PE=2 SV=1//4.4407e-96
Cla021765	5923.42	2641.99	1.1648	2.7246e-05	0.0017659	up	sp|P42736|RAP23_ARATH Ethylene-responsive transcription factor RAP2-3 OS=Arabidopsis thaliana GN=RAP2-3 PE=1 SV=2//1.3862e-19
Cla021812	1345.26	718.984	0.90385	0.00030954	0.011633	up	sp|P29344|RR1_SPIOL 30S ribosomal protein S1, chloroplastic OS=Spinacia oleracea GN=RPS1 PE=1 SV=1//0
Cla021900	6094.16	3360.64	0.85869	0.00072159	0.02176	up	sp|P06592|PHYA_CUCPE Phytochrome A OS=Cucurbita pepo GN=PHYA PE=2 SV=1//0
Cla021947	8494.51	5134.97	0.72617	0.0016438	0.038756	up	sp|Q944A7|Y4523_ARATH Probable serine/threonine-protein kinase At4g35230 OS=Arabidopsis thaliana GN=At4g35230 PE=1 SV=1//0
Cla021964	362.973	150.272	1.2723	0.00063902	0.020215	up	-//-
Cla022119	2409.06	982.054	1.2946	4.4693e-07	5.9176e-05	up	sp|Q9C7T4|BH096_ARATH Transcription factor bHLH96 OS=Arabidopsis thaliana GN=BHLH96 PE=2 SV=1//2.83935e-90
Cla022165	32447.5	9642.36	1.7506	3.4969e-10	9.9876e-08	up	sp|Q766C3|NEP1_NEPGR Aspartic proteinase nepenthesin-1 OS=Nepenthes gracilis GN=nep1 PE=1 SV=1//4.49832e-45
Cla022184	3231.67	1859.61	0.79728	0.000822	0.023774	up	sp|Q9SGP2|HSL1_ARATH Receptor-like protein kinase HSL1 OS=Arabidopsis thaliana GN=HSL1 PE=2 SV=1//0
Cla022217	4194.91	2065.27	1.0223	0.0015844	0.037756	up	sp|Q9M817|PTR6_ARATH Protein NRT1/ PTR FAMILY 1.2 OS=Arabidopsis thaliana GN=NPF1.2 PE=1 SV=1//0
Cla022278	368.643	180.932	1.0268	0.0011026	0.029011	up	sp|P82715|PPD5_ARATH PsbP domain-containing protein 5, chloroplastic OS=Arabidopsis thaliana GN=PPD5 PE=1 SV=3//1.32144e-99
Cla022302	4453.77	2653.19	0.7473	0.0014373	0.035242	up	-//-
Cla022327	2005.2	656.946	1.6099	8.1483e-05	0.0042306	up	sp|Q8GY91|APX6_ARATH Putative L-ascorbate peroxidase 6 OS=Arabidopsis thaliana GN=APX6 PE=2 SV=1//7.60497e-111
Cla022328	313.211	113.039	1.4703	7.2481e-06	0.00062504	up	sp|Q8RWZ5|SD25_ARATH G-type lectin S-receptor-like serine/threonine-protein kinase SD2-5 OS=Arabidopsis thaliana GN=SD25 PE=1 SV=1//0
Cla022330	92.2776	26.9378	1.7764	0.0006455	0.020232	up	-//-
Cla022334	6594.81	2893.6	1.1885	0.00094992	0.026562	up	sp|Q9LFP0|APT5_ARATH Adenine phosphoribosyltransferase 5 OS=Arabidopsis thaliana GN=APT5 PE=1 SV=1//1.10807e-95
Cla022388	436.587	193.816	1.1716	0.0016417	0.038752	up	sp|Q292F9|GDAP2_DROPS Protein GDAP2 homolog OS=Drosophila pseudoobscura pseudoobscura GN=GA15091 PE=3 SV=1//7.79262e-12
Cla022558	1086.19	135.917	2.9985	6.8318e-26	1.9513e-22	up	sp|Q9FMZ0|BKI1_ARATH BRI1 kinase inhibitor 1 OS=Arabidopsis thaliana GN=BKI1 PE=1 SV=1//1.42138e-15
Cla022638	4099.16	1942.58	1.0774	3.2782e-06	0.00031062	up	sp|Q9SY55|ECA3_ARATH Calcium-transporting ATPase 3, endoplasmic reticulum-type OS=Arabidopsis thaliana GN=ECA3 PE=2 SV=3//0
Cla022739	2185.56	792.518	1.4635	0.0010345	0.028027	up	-//-
Cla022761	277.434	121.401	1.1924	0.00032009	0.011895	up	-//-
Cla022786	1698.35	574.918	1.5627	0.0002173	0.0088124	up	sp|O64481|SBT25_ARATH Subtilisin-like protease SBT2.5 OS=Arabidopsis thaliana GN=SBT2.5 PE=2 SV=1//0
Cla022963	1740.53	263.724	2.7224	3.4427e-07	4.6195e-05	up	sp|P10708|CB12_SOLLC Chlorophyll a-b binding protein 7, chloroplastic OS=Solanum lycopersicum GN=CAB7 PE=3 SV=1//5.63658e-149
Cla022964	5634.94	3158.06	0.83536	0.00025329	0.0099296	up	sp|Q9FYF9|FB76_ARATH F-box protein At1g67340 OS=Arabidopsis thaliana GN=At1g67340 PE=1 SV=1//7.65281e-140
Cla023016	12041.3	4546.03	1.4053	5.5193e-10	1.5326e-07	up	sp|Q9C9Q8|PMTT_ARATH Probable pectin methyltransferase QUA2 OS=Arabidopsis thaliana GN=QUA2 PE=1 SV=2//0
Cla023031	734.306	227.143	1.6928	1.8436e-06	0.00019606	up	sp|P46667|ATHB5_ARATH Homeobox-leucine zipper protein ATHB-5 OS=Arabidopsis thaliana GN=ATHB-5 PE=1 SV=1//8.56327e-13
Cla023095	2184.46	809.429	1.4323	3.7375e-09	8.5889e-07	up	sp|Q08448|YO059_YEAST Putative lipase YOR059C OS=Saccharomyces cerevisiae (strain ATCC 204508 / S288c) GN=YOR059C PE=1 SV=1//5.86653e-15
Cla023116	271.977	42.9891	2.6614	1.9937e-12	9.0592e-10	up	sp|Q8W4K5|VAB_ARATH VAN3-binding protein OS=Arabidopsis thaliana GN=VAB PE=1 SV=1//2.67471e-23
Cla023149	4210.09	2439.36	0.78735	0.00072372	0.021791	up	sp|Q56YP2|PI5K1_ARATH Phosphatidylinositol 4-phosphate 5-kinase 1 OS=Arabidopsis thaliana GN=PIP5K1 PE=1 SV=1//0
Cla023181	5050.03	2804.02	0.8488	0.00024733	0.0097531	up	sp|Q9SNC6|PUB13_ARATH U-box domain-containing protein 13 OS=Arabidopsis thaliana GN=PUB13 PE=1 SV=1//5.88884e-12
Cla023221	2189.79	1150.87	0.92807	0.00010634	0.0051729	up	-//-
Cla023223	1410.52	706.115	0.99826	4.341e-05	0.0025084	up	sp|A3KPF8|PP131_ARATH Pentatricopeptide repeat-containing protein At1g79080, chloroplastic OS=Arabidopsis thaliana GN=At1g79080 PE=2 SV=1//0
Cla023270	10101.3	4340.06	1.2187	0.0004525	0.015412	up	sp|Q66PF3|UFOG3_FRAAN Putative UDP-glucose flavonoid 3-O-glucosyltransferase 3 OS=Fragaria ananassa GN=GT3 PE=2 SV=1//1.61369e-138
Cla023273	325.965	92.0451	1.8243	5.6155e-07	7.2903e-05	up	sp|Q66PF3|UFOG3_FRAAN Putative UDP-glucose flavonoid 3-O-glucosyltransferase 3 OS=Fragaria ananassa GN=GT3 PE=2 SV=1//1.19842e-149
Cla023276	701.89	397.929	0.81873	0.0021626	0.047163	up	sp|Q66PF3|UFOG3_FRAAN Putative UDP-glucose flavonoid 3-O-glucosyltransferase 3 OS=Fragaria ananassa GN=GT3 PE=2 SV=1//1.32677e-149
Cla023307	789.459	428.182	0.88264	0.0007934	0.023191	up	sp|Q9SYL9|RK13_ARATH 50S ribosomal protein L13, chloroplastic OS=Arabidopsis thaliana GN=RPL13 PE=2 SV=1//7.99362e-89
Cla023340	4704.06	2662.57	0.82109	0.00039706	0.013952	up	-//-
Cla023346	4406.17	2209.13	0.99605	1.5933e-05	0.0011787	up	sp|Q9LFN5|GLR25_ARATH Glutamate receptor 2.5 OS=Arabidopsis thaliana GN=GLR2.5 PE=2 SV=2//1.50117e-121
Cla023360	1205.44	707.718	0.76832	0.0022177	0.04763	up	sp|Q9ASV6|RR20_ARATH 30S ribosomal protein S20, chloroplastic OS=Arabidopsis thaliana GN=RPS20 PE=2 SV=1//1.43259e-37
Cla023395	4196.87	1061.04	1.9838	8.9998e-17	8.1788e-14	up	sp|Q9FN03|UVR8_ARATH Ultraviolet-B receptor UVR8 OS=Arabidopsis thaliana GN=UVR8 PE=1 SV=1//9.71157e-22
Cla023399	3469.28	463.851	2.9029	0.00025963	0.010095	up	sp|Q41249|PORA_CUCSA Protochlorophyllide reductase, chloroplastic OS=Cucumis sativus GN=PORA PE=2 SV=1//0
Cla023403	9549.67	3159.2	1.5959	2.6587e-05	0.0017485	up	-//-
Cla023407	1853.34	613.995	1.5938	0.00014361	0.0065401	up	sp|Q93VY3|NAC72_ARATH NAC domain-containing protein 72 OS=Arabidopsis thaliana GN=NAC072 PE=2 SV=1//4.6594e-119
Novel00203	511.301	283.411	0.85128	0.0023204	0.049196	up	PREDICTED: uncharacterized protein LOC103502012 [Cucumis melo]
Novel00204	2728.3	400.566	2.7679	4.8364e-22	1.2087e-18	up	PREDICTED: general transcription factor IIH subunit 5 [Cucumis melo]>gi|659096085|ref|XP_008448919.1| PREDICTED: general transcription factor IIH subunit 5 [Cucumis melo]
Novel00238	4335.88	2488.13	0.80126	0.00051217	0.016842	up	PREDICTED: low temperature-induced protein lt101.2-like [Cucumis melo]
Novel00248	1102.62	181.015	2.6068	6.3327e-21	1.151e-17	up	-//-
Novel00301	1616.81	866.182	0.9004	0.00020612	0.008462	up	gag protease polyprotein [Cucumis melo subsp. melo]
Novel00332	1188.2	580.059	1.0345	4.4251e-05	0.0025496	up	PREDICTED: ergosterol biosynthetic protein 28 [Cucumis melo]
Novel00337	1329.28	618.132	1.1047	0.00013038	0.0060407	up	-//-
Novel00387	257.297	126.144	1.0284	0.0023435	0.049528	up	-//-
Novel00418	776.946	186.218	2.0608	3.2525e-06	0.00031062	up	PREDICTED: uncharacterized protein LOC101212185 [Cucumis sativus]>gi|700189106|gb|KGN44339.1| hypothetical protein Csa_7G259390 [Cucumis sativus]
Novel00437	99.9005	0	Inf	4.7105e-19	5.2321e-16	up	hypothetical protein VITISV_013246 [Vitis vinifera]
Novel00542	21.9548	0.322335	6.0898	0.00019753	0.0081597	up	-//-
Novel00543	216.7	30.3332	2.8367	1.1106e-05	0.00087416	up	ADP ribosylation factor 002 [Jatropha curcas]
Novel00552	765.557	197.74	1.9529	4.7475e-12	2.0195e-09	up	PREDICTED: putative ribonuclease H protein At1g65750 [Brassica rapa]
Novel00598	112.753	26.127	2.1096	2.2632e-05	0.0015443	up	PREDICTED: transposon Tf2-1 polyprotein isoform X1 [Beta vulgaris subsp. vulgaris]
Novel00606	9099.56	4954.46	0.87707	0.0013129	0.033299	up	pol protein [Cucumis melo subsp. melo]
Novel00678	40.5222	0.329472	6.9424	6.7874e-08	1.1215e-05	up	hypothetical protein SELMODRAFT_127715 [Selaginella moellendorffii]>gi|300144044|gb|EFJ10731.1| hypothetical protein SELMODRAFT_127715 [Selaginella moellendorffii]
Novel00709	341.865	0	Inf	0.00027756	0.010692	up	SKU5 similar 5 isoform 2 [Theobroma cacao]>gi|508710319|gb|EOY02216.1| SKU5 similar 5 isoform 2 [Theobroma cacao]
Novel00730	243.527	47.7163	2.3515	0.00075409	0.022336	up	-//-
Novel00744	13495.9	7696.87	0.81018	0.00043985	0.015032	up	PREDICTED: uncharacterized protein At3g61260 [Cucumis melo]
Novel00771	965.197	55.3833	4.1233	0.0001179	0.0056259	up	-//-
Novel00810	670.902	271.898	1.303	2.7554e-06	0.00027004	up	hypothetical protein PHAVU_006G109900g [Phaseolus vulgaris]>gi|561020494|gb|ESW19265.1| hypothetical protein PHAVU_006G109900g [Phaseolus vulgaris]
Novel00817	668.398	317.271	1.075	8.7551e-05	0.0044882	up	-//-
Novel00870	1670.74	717.606	1.2192	8.0982e-07	9.5803e-05	up	hypothetical protein VITISV_017108 [Vitis vinifera]
Novel00893	191.639	2.29599	6.3831	6.7344e-05	0.0036291	up	-//-
Novel00910	2560.08	1085.6	1.2377	0.00076461	0.022547	up	-//-
Novel00962	761.848	392.252	0.95772	0.00029008	0.011026	up	hypothetical protein Csa_6G187950 [Cucumis sativus]
Novel01016	199.169	26.7645	2.8956	1.8866e-11	7.3959e-09	up	PREDICTED: protein trichome birefringence-like 42 [Cucumis melo]
Novel01064	92.7349	28.6454	1.6948	0.00098804	0.027209	up	hypothetical protein AMTR_s04311p00004950, partial [Amborella trichopoda]
Novel01088	9191.85	4654.37	0.98177	0.0010086	0.027549	up	gag protease polyprotein [Cucumis melo subsp. melo]
Novel01157	3324.77	1644.58	1.0155	0.00017252	0.0074819	up	PREDICTED: uncharacterized protein LOC101210271 isoform X1 [Cucumis sativus]>gi|700197545|gb|KGN52722.1| hypothetical protein Csa_5G652270 [Cucumis sativus]
Novel01239	37.1893	1.31154	4.8256	7.5451e-06	0.00064742	up	PREDICTED: uncharacterized protein LOC103497996 isoform X1 [Cucumis melo]
Novel01287	598.69	270.295	1.1473	3.7882e-05	0.0022676	up	-//-
Cla000011	169.175	378.125	-1.1604	0.00016336	0.007274	down	sp|P24465|C71A1_PERAE Cytochrome P450 71A1 OS=Persea americana GN=CYP71A1 PE=1 SV=2//8.25294e-64
Cla000036	365.145	789.155	-1.1118	4.515e-05	0.0025865	down	-//-
Cla000056	138.595	442.756	-1.6756	6.2563e-08	1.06e-05	down	-//-
Cla000181	307.951	571.549	-0.89218	0.0012434	0.031789	down	sp|Q9SGD1|ZWIP3_ARATH Zinc finger protein WIP3 OS=Arabidopsis thaliana GN=WIP3 PE=2 SV=1//1.14283e-106
Cla000228	16.9059	495.564	-4.8735	4.632e-05	0.0026459	down	sp|P24465|C71A1_PERAE Cytochrome P450 71A1 OS=Persea americana GN=CYP71A1 PE=1 SV=2//1.42306e-151
Cla000394	80.4004	329.646	-2.0356	0.0018806	0.042679	down	sp|P49132|TPT_FLATR Triose phosphate/phosphate translocator, chloroplastic OS=Flaveria trinervia GN=TPT PE=2 SV=1//8.24869e-148
Cla000396	231.428	457.541	-0.98334	0.00098961	0.027215	down	sp|Q9C5W6|14312_ARATH 14-3-3-like protein GF14 iota OS=Arabidopsis thaliana GN=GRF12 PE=2 SV=1//5.86654e-109
Cla000535	4172.88	7281.99	-0.80329	0.00025204	0.0099192	down	sp|Q9SZB9|PER47_ARATH Peroxidase 47 OS=Arabidopsis thaliana GN=PER47 PE=2 SV=2//9.15364e-156
Cla000547	156.544	361.871	-1.2089	0.00017504	0.0075747	down	sp|Q9SKC4|ARI10_ARATH Probable E3 ubiquitin-protein ligase ARI10 OS=Arabidopsis thaliana GN=ARI10 PE=2 SV=1//2.86217e-12
Cla000735	253.02	518.318	-1.0346	0.00036005	0.013017	down	sp|Q9FFN2|GLYT3_ARATH Probable glycosyltransferase At5g03795 OS=Arabidopsis thaliana GN=At5g03795 PE=3 SV=2//3.75802e-33
Cla000765	27.5239	88.2111	-1.6803	0.0016885	0.039359	down	sp|O48538|RBOHF_ARATH Respiratory burst oxidase homolog protein F OS=Arabidopsis thaliana GN=RBOHF PE=1 SV=1//2.06677e-86
Cla000777	172.508	411.252	-1.2534	2.7723e-05	0.0017855	down	sp|Q8RXU4|THA1_ARATH Probable low-specificity L-threonine aldolase 1 OS=Arabidopsis thaliana GN=THA1 PE=1 SV=1//1.88009e-13
Cla000778	317.628	704.361	-1.149	3.276e-05	0.0020404	down	sp|Q8RXU4|THA1_ARATH Probable low-specificity L-threonine aldolase 1 OS=Arabidopsis thaliana GN=THA1 PE=1 SV=1//6.83508e-80
Cla000809	522.5	1146.49	-1.1337	1.0682e-05	0.00085429	down	sp|Q9SGY2|ACLA1_ARATH ATP-citrate synthase alpha chain protein 1 OS=Arabidopsis thaliana GN=ACLA-1 PE=1 SV=1//0
Cla000964	2.8758	549.476	-7.578	1.0207e-40	6.8026e-37	down	sp|Q96557|SPD2_DATST Spermidine synthase 2 OS=Datura stramonium PE=2 SV=1//2.2659e-127
Cla001060	453.968	801.128	-0.81944	0.0023254	0.049249	down	sp|P42749|UBC5_ARATH Ubiquitin-conjugating enzyme E2 5 OS=Arabidopsis thaliana GN=UBC5 PE=2 SV=2//9.6307e-77
Cla001158	731.734	1381.5	-0.91684	0.00023363	0.0092862	down	sp|Q7XTY9|CCS_ORYSJ Copper chaperone for superoxide dismutase, chloroplastic OS=Oryza sativa subsp. japonica GN=CCS PE=2 SV=1//5.41317e-55
Cla001169	1460.95	2518.4	-0.7856	0.00092602	0.026181	down	sp|Q54T05|RIO2_DICDI Serine/threonine-protein kinase rio2 OS=Dictyostelium discoideum GN=rio2 PE=3 SV=1//1.17942e-120
Cla001251	958.253	2374.28	-1.309	2.8726e-07	3.9883e-05	down	sp|O48651|ERG1_PANGI Squalene monooxygenase OS=Panax ginseng PE=2 SV=1//0
Cla001489	432.457	755.958	-0.80575	0.0022447	0.047999	down	-//-
Cla001688	765.986	1277.19	-0.73758	0.002181	0.047305	down	sp|Q67Y83|SCP51_ARATH Serine carboxypeptidase-like 51 OS=Arabidopsis thaliana GN=SCPL51 PE=2 SV=2//5.90707e-144
Cla001765	2449.67	4510.32	-0.88064	0.00012677	0.0059379	down	-//-
Cla001917	1126.01	1932.71	-0.7794	0.0008984	0.02555	down	-//-
Cla002098	2583.85	5519.91	-1.0951	0.00061265	0.019449	down	sp|Q6R3K6|YSL6_ARATH Probable metal-nicotianamine transporter YSL6 OS=Arabidopsis thaliana GN=YSL6 PE=2 SV=2//0
Cla002213	1.58988	87.9055	-5.789	9.5981e-05	0.0047735	down	sp|Q9LS10|MT810_ARATH Probable S-adenosylmethionine-dependent methyltransferase At5g38100 OS=Arabidopsis thaliana GN=At5g38100 PE=2 SV=1//5.69693e-75
Cla002447	863.347	1632.99	-0.9195	0.00018735	0.0079043	down	sp|Q9SYM5|RHM1_ARATH Trifunctional UDP-glucose 4,6-dehydratase/UDP-4-keto-6-deoxy-D-glucose 3,5-epimerase/UDP-4-keto-L-rhamnose-reductase RHM1 OS=Arabidopsis thaliana GN=RHM1 PE=1 SV=1//0
Cla002787	1012.77	5126.23	-2.3396	0.00015965	0.0071409	down	sp|P17569|NIA_CUCMA Nitrate reductase [NADH] OS=Cucurbita maxima PE=2 SV=1//5.67717e-129
Cla002788	4703.72	21475.8	-2.1908	0.00025926	0.010095	down	sp|P17569|NIA_CUCMA Nitrate reductase [NADH] OS=Cucurbita maxima PE=2 SV=1//0
Cla002878	145.094	331.322	-1.1913	0.0021378	0.046969	down	sp|P47082|AVT1_YEAST Vacuolar amino acid transporter 1 OS=Saccharomyces cerevisiae (strain ATCC 204508 / S288c) GN=AVT1 PE=1 SV=1//1.55831e-20
Cla003190	262.345	610.925	-1.2195	2.5147e-05	0.0016593	down	sp|P19135|PER2_CUCSA Peroxidase 2 (Fragment) OS=Cucumis sativus PE=2 SV=1//3.597e-124
Cla003282	14.4171	73.7826	-2.3555	0.00014861	0.0067446	down	sp|Q9FJ57|TRN1_ARATH Protein TORNADO 1 OS=Arabidopsis thaliana GN=TRN1 PE=2 SV=1//0
Cla003283	57.3603	153.645	-1.4215	0.00067634	0.020835	down	sp|Q9FJ57|TRN1_ARATH Protein TORNADO 1 OS=Arabidopsis thaliana GN=TRN1 PE=2 SV=1//0
Cla003398	80.8034	187.712	-1.216	0.0015511	0.037228	down	sp|Q9CAB7|PXG4_ARATH Probable peroxygenase 4 OS=Arabidopsis thaliana GN=PXG4 PE=1 SV=1//3.68399e-90
Cla003423	0	115.023	#NAME?	3.3307e-21	6.659e-18	down	-//-
Cla003600	2857.91	4825.86	-0.75582	0.001193	0.030817	down	sp|P41127|RL131_ARATH 60S ribosomal protein L13-1 OS=Arabidopsis thaliana GN=RPL13B PE=1 SV=1//6.16474e-118
Cla003609	5.56685	48.4664	-3.1221	0.00011426	0.0055177	down	sp|P19135|PER2_CUCSA Peroxidase 2 (Fragment) OS=Cucumis sativus PE=2 SV=1//7.80093e-37
Cla003610	16.7885	74.7952	-2.1555	0.00046364	0.015711	down	sp|P11965|PERX_TOBAC Lignin-forming anionic peroxidase OS=Nicotiana tabacum PE=2 SV=1//3.15931e-71
Cla003665	1188.97	2304.07	-0.95447	7.2222e-05	0.0038505	down	sp|O65202|ACOX1_ARATH Peroxisomal acyl-coenzyme A oxidase 1 OS=Arabidopsis thaliana GN=ACX1 PE=1 SV=1//0
Cla003666	18.0586	104.945	-2.5389	0.0012134	0.031262	down	sp|Q9FFN2|GLYT3_ARATH Probable glycosyltransferase At5g03795 OS=Arabidopsis thaliana GN=At5g03795 PE=3 SV=2//9.33232e-115
Cla003674	1119.89	2026.29	-0.85549	0.00046787	0.015774	down	-//-
Cla003920	1140.89	4908.62	-2.1052	1.3687e-18	1.4402e-15	down	sp|Q9C998|RPI1_ARATH Probable ribose-5-phosphate isomerase 1 OS=Arabidopsis thaliana GN=RPI1 PE=1 SV=1//8.45271e-124
Cla003959	78.2769	206.55	-1.3998	0.0016006	0.03805	down	sp|Q8LF21|DRP1C_ARATH Dynamin-related protein 1C OS=Arabidopsis thaliana GN=DRP1C PE=1 SV=2//0
Cla003961	224.397	1261.1	-2.4906	6.5532e-20	9.1131e-17	down	sp|Q8L612|MACP1_ARATH MACPF domain-containing protein At1g14780 OS=Arabidopsis thaliana GN=At1g14780 PE=2 SV=1//1.51284e-163
Cla003962	92.771	520.041	-2.4869	3.6229e-15	2.4144e-12	down	sp|Q8L612|MACP1_ARATH MACPF domain-containing protein At1g14780 OS=Arabidopsis thaliana GN=At1g14780 PE=2 SV=1//1.55368e-61
Cla003984	69.1115	249.259	-1.8506	4.1693e-05	0.0024302	down	sp|Q9SSE8|GLYT1_ARATH Probable glycosyltransferase At3g07620 OS=Arabidopsis thaliana GN=At3g07620 PE=3 SV=1//2.04469e-21
Cla004014	36.4822	122.036	-1.742	0.00023811	0.0094453	down	sp|Q10DV7|ACT1_ORYSJ Actin-1 OS=Oryza sativa subsp. japonica GN=ACT1 PE=2 SV=1//0
Cla004017	204.789	1070.9	-2.3866	6.0399e-18	6.0377e-15	down	sp|P52409|E13B_WHEAT Glucan endo-1,3-beta-glucosidase OS=Triticum aestivum GN=GLC1 PE=2 SV=1//6.13001e-146
Cla004031	1390.02	2527.57	-0.86264	0.00036962	0.013291	down	sp|Q9AT35|RL23A_DAUCA 60S ribosomal protein L23a OS=Daucus carota GN=RPL23A PE=2 SV=1//1.0172e-80
Cla004094	2636.78	5103.88	-0.95282	3.1523e-05	0.0020008	down	sp|Q9XEX2|PRX2B_ARATH Peroxiredoxin-2B OS=Arabidopsis thaliana GN=PRXIIB PE=1 SV=1//2.42988e-95
Cla004274	90.6376	211.078	-1.2196	0.0010478	0.02827	down	sp|Q8LAP8|DOF46_ARATH Dof zinc finger protein DOF4.6 OS=Arabidopsis thaliana GN=DOF4.6 PE=2 SV=2//5.55731e-32
Cla004282	2491.99	6124.46	-1.2973	1.8035e-08	3.6421e-06	down	sp|Q8LHP0|ELOF1_ORYSJ Transcription elongation factor 1 homolog OS=Oryza sativa subsp. japonica GN=Os07g0631100 PE=3 SV=1//5.78821e-44
Cla004332	1637.81	2689.84	-0.71576	0.0023359	0.049419	down	sp|O04200|PXN_ARATH Peroxisomal nicotinamide adenine dinucleotide carrier OS=Arabidopsis thaliana GN=PXN PE=1 SV=1//2.7839e-157
Cla004388	581.448	1206.18	-1.0527	2.218e-05	0.0015291	down	sp|D3Z7P3|GLSK_MOUSE Glutaminase kidney isoform, mitochondrial OS=Mus musculus GN=Gls PE=1 SV=1//2.69755e-13
Cla004466	1750.53	3360.79	-0.94101	6.3846e-05	0.0034593	down	sp|Q8RXL8|Y1689_ARATH Uncharacterized membrane protein At1g06890 OS=Arabidopsis thaliana GN=At1g06890 PE=1 SV=1//1.69392e-26
Cla004493	257.324	471.739	-0.8744	0.0022431	0.047999	down	sp|Q6ICW6|WNK11_ARATH Probable serine/threonine-protein kinase WNK11 OS=Arabidopsis thaliana GN=WNK11 PE=2 SV=1//8.34384e-171
Cla004587	126.69	303.988	-1.2627	0.00013808	0.0063171	down	sp|Q41141|PFPB_RICCO Pyrophosphate--fructose 6-phosphate 1-phosphotransferase subunit beta OS=Ricinus communis GN=PFP-BETA PE=3 SV=1//0
Cla004657	2134.79	3686.64	-0.78821	0.0017578	0.040627	down	sp|Q0JHU5|ERG1_ORYSJ Elicitor-responsive protein 1 OS=Oryza sativa subsp. japonica GN=ERG1 PE=2 SV=1//2.40077e-49
Cla004970	622.691	2383.17	-1.9363	2.8534e-07	3.9883e-05	down	sp|Q9FGJ6|ATL79_ARATH RING-H2 finger protein ATL79 OS=Arabidopsis thaliana GN=ATL79 PE=2 SV=1//7.19854e-31
Cla005118	388.318	918.001	-1.2413	2.5551e-06	0.00025543	down	sp|Q5JME8|DI195_ORYSJ Protein DEHYDRATION-INDUCED 19 homolog 5 OS=Oryza sativa subsp. japonica GN=DI19-5 PE=2 SV=1//1.02371e-29
Cla005127	7979.68	21983.3	-1.462	5.051e-11	1.8033e-08	down	sp|P24465|C71A1_PERAE Cytochrome P450 71A1 OS=Persea americana GN=CYP71A1 PE=1 SV=2//3.17622e-166
Cla005175	4095.21	8279.9	-1.0157	8.339e-06	0.00070346	down	sp|O80492|P2C05_ARATH Probable protein phosphatase 2C 5 OS=Arabidopsis thaliana GN=At1g09160 PE=2 SV=1//0
Cla005194	861.011	1662.45	-0.94921	0.00011315	0.0054774	down	-//-
Cla005200	422.692	1055.9	-1.3208	3.0604e-07	4.2197e-05	down	sp|Q5J907|TCTP_ELAGV Translationally-controlled tumor protein homolog OS=Elaeis guineensis var. tenera GN=TCTP PE=2 SV=1//1.07614e-93
Cla005237	355.667	918.85	-1.3693	9.3572e-07	0.0001094	down	sp|Q9FZ42|GRDH1_ARATH Glucose and ribitol dehydrogenase homolog 1 OS=Arabidopsis thaliana GN=At1g54870 PE=2 SV=1//1.96966e-164
Cla005242	244.185	525.945	-1.1069	0.00013052	0.0060407	down	sp|Q9FR37|AMI1_ARATH Amidase 1 OS=Arabidopsis thaliana GN=AMI1 PE=1 SV=1//7.76753e-173
Cla005320	4323.11	9924.31	-1.1989	1.1432e-05	0.00089633	down	sp|B9HTL5|CSPLC_POPTR CASP-like protein 2D1 OS=Populus trichocarpa GN=POPTRDRAFT_833824 PE=3 SV=1//2.89661e-49
Cla005404	4235.16	7666.35	-0.85612	0.00017559	0.0075821	down	sp|Q9M6E8|NCED1_PHAVU 9-cis-epoxycarotenoid dioxygenase NCED1, chloroplastic OS=Phaseolus vulgaris GN=NCED1 PE=2 SV=1//0
Cla005408	1261.75	2681.53	-1.0876	0.00035876	0.013017	down	sp|P49332|GSTXC_TOBAC Probable glutathione S-transferase parC OS=Nicotiana tabacum GN=PARC PE=2 SV=1//2.71615e-116
Cla005451	602.829	1084.71	-0.84749	0.00086725	0.02477	down	sp|Q07512|FLS_PETHY Flavonol synthase/flavanone 3-hydroxylase OS=Petunia hybrida GN=FL PE=2 SV=1//1.5035e-62
Cla005455	2460.7	4820.53	-0.97012	0.0019021	0.043018	down	sp|Q9C6W5|AB14G_ARATH ABC transporter G family member 14 OS=Arabidopsis thaliana GN=ABCG14 PE=2 SV=1//0
Cla005603	2059.85	3390.06	-0.71878	0.0023189	0.049196	down	sp|Q05737|YPTM2_MAIZE GTP-binding protein YPTM2 OS=Zea mays GN=YPTM2 PE=2 SV=1//2.96766e-133
Cla005645	879.313	2480.51	-1.4962	0.00016412	0.0072916	down	sp|P11890|HS23C_OXYRB Small heat shock protein, chloroplastic OS=Oxybasis rubra GN=HSP23 PE=2 SV=1//1.19148e-48
Cla005682	10105.3	16847.2	-0.7374	0.00086601	0.02477	down	-//-
Cla005800	393.973	866.578	-1.1372	1.5283e-05	0.0011401	down	sp|Q9ZUA5|VIT1_ARATH Vacuolar iron transporter 1 OS=Arabidopsis thaliana GN=VIT1 PE=2 SV=1//1.96821e-105
Cla005801	6818.22	16739.1	-1.2958	1.1672e-07	1.7813e-05	down	sp|Q9ZUA5|VIT1_ARATH Vacuolar iron transporter 1 OS=Arabidopsis thaliana GN=VIT1 PE=2 SV=1//1.07271e-106
Cla005948	302.582	568.149	-0.90894	0.0012739	0.032446	down	sp|P42620|YQJG_ECOLI Glutathionyl-hydroquinone reductase YqjG OS=Escherichia coli (strain K12) GN=yqjG PE=1 SV=1//1.7481e-66
Cla006015	178.225	426.166	-1.2577	3.2597e-05	0.0020404	down	sp|O04336|WRK21_ARATH Probable WRKY transcription factor 21 OS=Arabidopsis thaliana GN=WRKY21 PE=2 SV=1//2.84415e-15
Cla006024	9879.8	17764.3	-0.84643	0.00016633	0.0073194	down	-//-
Cla006031	22.245	78.6711	-1.8224	0.0017115	0.039743	down	sp|Q9LUH8|HFA6B_ARATH Heat stress transcription factor A-6b OS=Arabidopsis thaliana GN=HSFA6b PE=2 SV=1//1.11071e-109
Cla006050	578.623	1129.62	-0.96514	0.00017779	0.0076115	down	sp|P80728|MAVI_CUCPE Mavicyanin OS=Cucurbita pepo PE=1 SV=1//7.14148e-62
Cla006132	31.7103	110.777	-1.8046	0.00074637	0.022213	down	sp|Q9FLX4|MAKR5_ARATH Probable membrane-associated kinase regulator 5 OS=Arabidopsis thaliana GN=MAKR5 PE=2 SV=1//2.80376e-17
Cla006133	153.341	325.942	-1.0879	0.00047883	0.016009	down	sp|Q9FLX5|AB8G_ARATH ABC transporter G family member 8 OS=Arabidopsis thaliana GN=ABCG8 PE=2 SV=1//0
Cla006147	1748.51	3583.88	-1.0354	8.701e-06	0.00073092	down	sp|Q84WV9|QPCT_ARATH Glutaminyl-peptide cyclotransferase OS=Arabidopsis thaliana GN=QCT PE=1 SV=1//3.67868e-109
Cla006196	2225.07	4650.46	-1.0635	5.0686e-05	0.0028385	down	sp|Q9XH44|CET1_TOBAC CEN-like protein 1 OS=Nicotiana tabacum GN=CET1 PE=2 SV=1//4.30646e-46
Cla006289	94.8314	215.225	-1.1824	0.00097317	0.026911	down	sp|Q9C690|BH122_ARATH Transcription factor bHLH122 OS=Arabidopsis thaliana GN=BHLH122 PE=1 SV=1//2.67881e-71
Cla006360	1040.64	1794.06	-0.78576	0.001014	0.027607	down	sp|Q9SLN8|DBR_TOBAC 2-alkenal reductase (NADP(+)-dependent) OS=Nicotiana tabacum GN=DBR PE=1 SV=1//1.46271e-175
Cla006403	117.615	402.543	-1.7751	3.5793e-08	6.751e-06	down	sp|Q8VYI9|NLTL5_ARATH Non-specific lipid-transfer protein-like protein At5g64080 OS=Arabidopsis thaliana GN=At5g64080 PE=1 SV=1//3.01112e-36
Cla006407	315.952	572.558	-0.85772	0.0018487	0.042146	down	-//-
Cla006485	4408	7725.81	-0.80956	0.00037418	0.013338	down	sp|Q9S7T1|GTE3_ARATH Transcription factor GTE3, chloroplastic OS=Arabidopsis thaliana GN=GTE3 PE=1 SV=1//3.00244e-70
Cla006593	53.1605	150.48	-1.5011	0.00042738	0.014707	down	sp|Q8GV43|PLCD6_ARATH Phosphoinositide phospholipase C 6 OS=Arabidopsis thaliana GN=PLC6 PE=2 SV=2//0
Cla006686	20.8398	73.6272	-1.8209	0.0018795	0.042679	down	sp|Q5PP62|SPX3_ARATH SPX domain-containing protein 3 OS=Arabidopsis thaliana GN=SPX3 PE=2 SV=1//2.18304e-86
Cla006690	73.7523	185.405	-1.3299	0.00064602	0.020232	down	-//-
Cla006735	359.953	648.15	-0.84852	0.0023133	0.049149	down	sp|Q93V56|IPYR1_ARATH Soluble inorganic pyrophosphatase 1 OS=Arabidopsis thaliana GN=PPA1 PE=1 SV=1//4.34697e-136
Cla006750	1740.57	3827.98	-1.137	1.2809e-06	0.00014387	down	-//-
Cla006751	1267.15	3007.49	-1.247	1.4621e-07	2.1815e-05	down	sp|O22187|Y2232_ARATH Probable receptor-like protein kinase At2g23200 OS=Arabidopsis thaliana GN=At2g23200 PE=3 SV=1//1.76311e-159
Cla006752	33.1786	98.4101	-1.5686	0.0014196	0.035039	down	-//-
Cla006823	321.562	629.47	-0.96904	0.00036098	0.013027	down	sp|O81884|GALDH_ARATH L-galactose dehydrogenase OS=Arabidopsis thaliana GN=LGALDH PE=1 SV=1//0
Cla006880	1559.4	2796.62	-0.8427	0.00035392	0.012889	down	sp|Q9SSE5|COL9_ARATH Zinc finger protein CONSTANS-LIKE 9 OS=Arabidopsis thaliana GN=COL9 PE=2 SV=1//2.98246e-110
Cla006906	662.38	2189.93	-1.7252	3.1696e-08	6.0933e-06	down	sp|Q9FIW5|NAC94_ARATH Putative NAC domain-containing protein 94 OS=Arabidopsis thaliana GN=ANAC094 PE=3 SV=1//1.07929e-49
Cla006961	1964.92	3186.88	-0.69767	0.0021412	0.046992	down	sp|Q40316|VESTR_MEDSA Vestitone reductase OS=Medicago sativa PE=1 SV=1//2.00931e-117
Cla006997	583.281	1388.8	-1.2516	2.2707e-06	0.00023282	down	sp|O04905|KCY3_ARATH UMP-CMP kinase 3 OS=Arabidopsis thaliana GN=UMK3 PE=1 SV=1//4.04928e-113
Cla006999	477.91	1594.01	-1.7378	2.9147e-09	7.1066e-07	down	-//-
Cla007059	3577.86	5953.61	-0.73467	0.0014435	0.035315	down	sp|Q7GB25|AB5C_ARATH ABC transporter C family member 5 OS=Arabidopsis thaliana GN=ABCC5 PE=2 SV=2//0
Cla007110	179.411	402.984	-1.1675	0.00017893	0.0076437	down	-//-
Cla007265	3419.18	8409.58	-1.2984	0.0016614	0.039046	down	sp|Q6DEL1|S38A7_DANRE Putative sodium-coupled neutral amino acid transporter 7 OS=Danio rerio GN=slc38a7 PE=2 SV=1//3.09176e-16
Cla007424	3222.16	5257.82	-0.70644	0.0021731	0.047225	down	sp|Q8RWL2|CDPKT_ARATH Calcium-dependent protein kinase 29 OS=Arabidopsis thaliana GN=CPK29 PE=2 SV=2//0
Cla007427	1564.04	2918.12	-0.89976	0.001327	0.03354	down	sp|Q0JIL1|NRX2_ORYSJ Probable nucleoredoxin 2 OS=Oryza sativa subsp. japonica GN=Os01g0794400 PE=2 SV=1//4.26086e-123
Cla007519	643.657	1156.09	-0.84489	0.00087285	0.024894	down	sp|O23714|PSB2A_ARATH Proteasome subunit beta type-2-A OS=Arabidopsis thaliana GN=PBD1 PE=1 SV=1//1.9236e-134
Cla007535	1841.83	3323.36	-0.85151	0.0019779	0.044135	down	sp|Q9LIK9|APS1_ARATH ATP sulfurylase 1, chloroplastic OS=Arabidopsis thaliana GN=APS1 PE=1 SV=1//0
Cla007547	416.071	969.251	-1.22	2.9077e-06	0.00028358	down	sp|Q9FLG2|MRS22_ARATH Magnesium transporter MRS2-2 OS=Arabidopsis thaliana GN=MRS2-2 PE=2 SV=1//0
Cla007579	736.367	3431.15	-2.2202	0.0021823	0.047305	down	-//-
Cla007689	125.438	340.833	-1.4421	1.0227e-05	0.00082119	down	-//-
Cla007705	11.6675	70.514	-2.5954	8.4325e-05	0.0043564	down	-//-
Cla007732	703.999	2422.51	-1.7829	4.3162e-13	2.0546e-10	down	sp|Q9SKT3|SCAM1_ARATH Secretory carrier-associated membrane protein 1 OS=Arabidopsis thaliana GN=SCAMP1 PE=2 SV=1//5.70083e-139
Cla007777	47.4971	537.916	-3.5015	0.0009565	0.026634	down	sp|Q93X23|MYRS_QUEIL Myrcene synthase, chloroplastic OS=Quercus ilex PE=1 SV=1//8.38425e-33
Cla007966	982.335	2542.14	-1.3718	0.00064663	0.020232	down	-//-
Cla008027	40.3961	191.411	-2.2444	0.00021179	0.0086771	down	sp|Q766C3|NEP1_NEPGR Aspartic proteinase nepenthesin-1 OS=Nepenthes gracilis GN=nep1 PE=1 SV=1//1.74658e-138
Cla008067	134.311	402.366	-1.5829	6.2329e-07	7.887e-05	down	sp|F4J3G5|CTPA3_ARATH Carboxyl-terminal-processing peptidase 3, chloroplastic OS=Arabidopsis thaliana GN=CTPA3 PE=3 SV=1//0
Cla008122	670.997	1438.56	-1.1002	9.7999e-06	0.00080629	down	sp|Q9S9N9|CCR1_ARATH Cinnamoyl-CoA reductase 1 OS=Arabidopsis thaliana GN=CCR1 PE=1 SV=1//3.61841e-67
Cla008157	147.487	629.447	-2.0935	1.1676e-12	5.4286e-10	down	sp|P48626|FAD3E_TOBAC Omega-3 fatty acid desaturase, endoplasmic reticulum OS=Nicotiana tabacum GN=FAD3 PE=2 SV=1//4.69973e-156
Cla008198	2544.44	4394.98	-0.78851	0.0007629	0.02253	down	sp|P04793|HSP13_SOYBN 17.5 kDa class I heat shock protein OS=Glycine max GN=HSP17.5-M PE=3 SV=1//6.4954e-23
Cla008210	754.855	1620.18	-1.1019	6.9392e-06	0.00060319	down	sp|Q6DBM8|MTPB_ARATH Metal tolerance protein B OS=Arabidopsis thaliana GN=MTPB PE=2 SV=1//3.94109e-117
Cla008226	45.2919	139.419	-1.6221	0.00030891	0.011631	down	sp|Q09893|YAI5_SCHPO Uncharacterized protein C24B11.05 OS=Schizosaccharomyces pombe (strain 972 / ATCC 24843) GN=SPAC24B11.05 PE=3 SV=1//4.70827e-16
Cla008239	866.243	2848.45	-1.7173	4.6094e-06	0.00041889	down	sp|P52409|E13B_WHEAT Glucan endo-1,3-beta-glucosidase OS=Triticum aestivum GN=GLC1 PE=2 SV=1//6.43427e-161
Cla008276	1.01115	24.0899	-4.5744	0.00055628	0.017909	down	-//-
Cla008291	19949.7	36338.4	-0.86513	8.9597e-05	0.0045682	down	sp|Q39023|MPK3_ARATH Mitogen-activated protein kinase 3 OS=Arabidopsis thaliana GN=MPK3 PE=1 SV=2//0
Cla008325	235.626	497.513	-1.0782	0.00018971	0.0079514	down	sp|Q9LV16|B3GTJ_ARATH Probable beta-1,3-galactosyltransferase 19 OS=Arabidopsis thaliana GN=B3GALT19 PE=2 SV=2//0
Cla008328	2952.66	9826.99	-1.7347	2.6806e-14	1.4887e-11	down	sp|Q54DY9|BCS1B_DICDI Probable mitochondrial chaperone BCS1-B OS=Dictyostelium discoideum GN=bcsl1b PE=3 SV=1//6.46122e-29
Cla008356	9.95832	183.448	-4.2033	1.786e-07	2.5689e-05	down	sp|F1SWA0|ZERSY_ZINZE Zerumbone synthase OS=Zingiber zerumbet GN=ZSD1 PE=1 SV=1//1.24672e-93
Cla008397	105.981	446.593	-2.0752	9.4443e-11	3.2003e-08	down	sp|Q766C2|NEP2_NEPGR Aspartic proteinase nepenthesin-2 OS=Nepenthes gracilis GN=nep2 PE=1 SV=1//1.61557e-36
Cla008411	413.617	963.969	-1.2207	4.2303e-05	0.0024515	down	sp|Q8W103|CHR24_ARATH Protein CHROMATIN REMODELING 24 OS=Arabidopsis thaliana GN=CHR24 PE=2 SV=1//8.85892e-12
Cla008454	957.799	2355.09	-1.298	1.0157e-07	1.562e-05	down	sp|Q6NQG7|ATL78_ARATH RING-H2 finger protein ATL78 OS=Arabidopsis thaliana GN=ATL78 PE=2 SV=1//1.79143e-54
Cla008553	2247.89	4738.36	-1.0758	4.7023e-06	0.0004254	down	sp|Q42438|CDPK8_ARATH Calcium-dependent protein kinase 8 OS=Arabidopsis thaliana GN=CPK8 PE=1 SV=1//0
Cla008555	349.167	847.643	-1.2795	0.00012348	0.0058502	down	-//-
Cla008580	575.897	2798.08	-2.2806	1.4016e-07	2.107e-05	down	sp|Q8RWL5|CLT3_ARATH Protein CLT3, chloroplastic OS=Arabidopsis thaliana GN=CLT3 PE=2 SV=1//1.898e-133
Cla008649	472.531	979.288	-1.0513	0.0013501	0.033923	down	sp|O24160|TGA21_TOBAC TGACG-sequence-specific DNA-binding protein TGA-2.1 OS=Nicotiana tabacum GN=TGA21 PE=1 SV=1//1.05727e-84
Cla008681	1679.08	3254.45	-0.95474	4.6811e-05	0.0026664	down	sp|Q9FGP9|RER1_ARATH Protein RETICULATA-RELATED 1 OS=Arabidopsis thaliana GN=RER1 PE=2 SV=1//2.00071e-163
Cla008682	1749.55	3308.25	-0.91908	9.5288e-05	0.0047509	down	sp|Q9SGE0|AXS2_ARATH UDP-D-apiose/UDP-D-xylose synthase 2 OS=Arabidopsis thaliana GN=AXS2 PE=2 SV=1//0
Cla008743	169.994	590.998	-1.7977	0.00010476	0.005121	down	-//-
Cla008744	60.4026	167.109	-1.4681	0.00033143	0.012248	down	-//-
Cla008775	205.947	397.033	-0.94699	0.0019164	0.043294	down	sp|Q9ZVJ5|SGGP_ARATH Haloacid dehalogenase-like hydrolase domain-containing protein Sgpp OS=Arabidopsis thaliana GN=SGPP PE=1 SV=2//1.31603e-101
Cla008810	21.8488	123.884	-2.5034	0.00037933	0.013494	down	-//-
Cla008827	938.014	1592.21	-0.76335	0.0015546	0.037267	down	sp|Q9LFD5|BPA1_ARATH Binding partner of ACD11 1 OS=Arabidopsis thaliana GN=BPA1 PE=1 SV=1//4.36997e-90
Cla008874	10137.4	17679.2	-0.80236	0.00041668	0.014388	down	sp|O04066|ACBP_RICCO Acyl-CoA-binding protein OS=Ricinus communis PE=3 SV=1//2.56301e-42
Cla008942	1091.18	3244.31	-1.572	1.4543e-10	4.7665e-08	down	sp|Q8K400|STXB5_MOUSE Syntaxin-binding protein 5 OS=Mus musculus GN=Stxbp5 PE=1 SV=3//1.17657e-12
Cla009034	555.974	992.548	-0.83612	0.00092428	0.026174	down	sp|P54928|IMP3_SOLLC Inositol monophosphatase 3 OS=Solanum lycopersicum GN=IMP3 PE=1 SV=1//1.07955e-158
Cla009087	558.965	1127.09	-1.0118	6.8948e-05	0.0036956	down	sp|P46279|RPB7_SOYBN DNA-directed RNA polymerase II subunit RPB7 OS=Glycine max PE=2 SV=1//1.63317e-124
Cla009122	349.11	822.179	-1.2358	0.00071578	0.02165	down	sp|P49293|PSY_CUCME Phytoene synthase, chloroplastic OS=Cucumis melo GN=PSY PE=2 SV=1//0
Cla009124	19376.5	39846	-1.0401	4.3014e-06	0.00039448	down	sp|H6TFZ4|SUS5_ORYSJ Sucrose synthase 5 OS=Oryza sativa subsp. japonica GN=SUS5 PE=2 SV=1//0
Cla009144	860.425	2523.49	-1.5523	4.1225e-08	7.6316e-06	down	sp|Q9FHQ3|HS157_ARATH 15.7 kDa heat shock protein, peroxisomal OS=Arabidopsis thaliana GN=HSP15.7 PE=2 SV=1//1.07587e-45
Cla009263	698.947	1753.82	-1.3272	8.987e-08	1.426e-05	down	sp|O22264|MYB12_ARATH Transcription factor MYB12 OS=Arabidopsis thaliana GN=MYB12 PE=2 SV=1//4.82432e-65
Cla009287	70.6293	167.714	-1.2477	0.0015218	0.0367	down	-//-
Cla009397	8402.41	14596.2	-0.79672	0.00033339	0.012298	down	sp|P80728|MAVI_CUCPE Mavicyanin OS=Cucurbita pepo PE=1 SV=1//1.21284e-33
Cla009537	275.238	787.855	-1.5173	2.0576e-05	0.0014536	down	sp|Q3EBC8|DCL2_ARATH Endoribonuclease Dicer homolog 2 OS=Arabidopsis thaliana GN=At3g03300 PE=1 SV=2//6.42421e-89
Cla009539	597.241	1566.74	-1.3914	4.9928e-05	0.0028119	down	sp|Q3EBC8|DCL2_ARATH Endoribonuclease Dicer homolog 2 OS=Arabidopsis thaliana GN=At3g03300 PE=1 SV=2//0
Cla009540	696.589	1474.03	-1.0814	0.00068753	0.021041	down	sp|Q3EBC8|DCL2_ARATH Endoribonuclease Dicer homolog 2 OS=Arabidopsis thaliana GN=At3g03300 PE=1 SV=2//4.77511e-125
Cla009639	36.6872	551.454	-3.9099	1.2299e-26	4.0981e-23	down	-//-
Cla009642	2687.95	4634.78	-0.786	0.00070941	0.021555	down	sp|P59910|DJB13_HUMAN DnaJ homolog subfamily B member 13 OS=Homo sapiens GN=DNAJB13 PE=2 SV=1//6.23171e-74
Cla009661	237.311	604.498	-1.349	1.9718e-06	0.00020749	down	sp|O04681|PTI5_SOLLC Pathogenesis-related genes transcriptional activator PTI5 OS=Solanum lycopersicum GN=PTI5 PE=2 SV=1//1.95625e-36
Cla009674	40.3984	152.177	-1.9134	1.5977e-05	0.0011787	down	sp|Q6NMR9|GDL84_ARATH GDSL esterase/lipase At5g45920 OS=Arabidopsis thaliana GN=At5g45920 PE=2 SV=1//2.11951e-120
Cla009733	64.7827	322.276	-2.3146	1.4744e-07	2.1835e-05	down	sp|Q9M0M2|AB9B_ARATH ABC transporter B family member 9 OS=Arabidopsis thaliana GN=ABCB9 PE=3 SV=2//0
Cla009772	682.696	1405.81	-1.0421	2.1137e-05	0.0014828	down	-//-
Cla009891	865.945	1762.25	-1.0251	0.00033605	0.012373	down	sp|Q5E9D6|HDHD3_BOVIN Haloacid dehalogenase-like hydrolase domain-containing protein 3 OS=Bos taurus GN=HDHD3 PE=2 SV=1//8.15628e-32
Cla009930	141.674	575.472	-2.0222	0.0011228	0.029345	down	-//-
Cla009934	125.666	312.276	-1.3132	5.663e-05	0.0031279	down	sp|Q9SFB8|PI5K6_ARATH Phosphatidylinositol 4-phosphate 5-kinase 6 OS=Arabidopsis thaliana GN=PIP5K6 PE=2 SV=1//0
Cla009947	39324.7	75936.2	-0.94935	1.9506e-05	0.0014029	down	sp|P51074|ANX4_FRAAN Annexin-like protein RJ4 OS=Fragaria ananassa PE=2 SV=2//6.76959e-149
Cla009948	7449.58	19901.5	-1.4176	6.46e-07	8.0621e-05	down	sp|P51074|ANX4_FRAAN Annexin-like protein RJ4 OS=Fragaria ananassa PE=2 SV=2//7.8642e-140
Cla010004	195.53	520.068	-1.4113	1.1953e-06	0.00013656	down	-//-
Cla010058	78.6257	979.054	-3.6383	7.877e-05	0.0041322	down	sp|P04635|LIP_STAHY Lipase OS=Staphylococcus hyicus GN=lip PE=1 SV=1//6.69865e-24
Cla010094	223.998	568.316	-1.3432	0.00066635	0.020559	down	sp|Q8VXY7|ENT1_ARATH Equilibrative nucleotide transporter 1 OS=Arabidopsis thaliana GN=ENT1 PE=1 SV=1//4.10375e-17
Cla010111	903.524	1730.59	-0.93763	7.9156e-05	0.0041322	down	sp|Q0WPE9|NAT7_ARATH Nucleobase-ascorbate transporter 7 OS=Arabidopsis thaliana GN=NAT7 PE=2 SV=2//0
Cla010167	989.171	1709.72	-0.78947	0.00075154	0.022309	down	sp|P52551|MYBB_XENLA Myb-related protein B OS=Xenopus laevis GN=mybl2 PE=2 SV=2//3.18083e-26
Cla010199	389.839	1230.87	-1.6587	2.588e-10	7.6091e-08	down	-//-
Cla010241	1264.59	3072.62	-1.2808	0.00095528	0.026634	down	-//-
Cla010277	50.8545	140.31	-1.4642	0.00064447	0.020232	down	-//-
Cla010285	464.516	1092.05	-1.2332	1.6061e-06	0.00017546	down	sp|O80462|XLG1_ARATH Extra-large guanine nucleotide-binding protein 1 OS=Arabidopsis thaliana GN=XLG1 PE=1 SV=2//3.11346e-06
Cla010317	273.869	1360.05	-2.3121	8.3158e-16	6.3945e-13	down	sp|Q9FLJ2|NC100_ARATH NAC domain-containing protein 100 OS=Arabidopsis thaliana GN=NAC100 PE=2 SV=1//3.49721e-94
Cla010417	2760.64	5227.97	-0.92125	0.0021527	0.047105	down	sp|Q9ZR41|GLRX_SOLLC Glutaredoxin OS=Solanum lycopersicum PE=3 SV=1//2.50643e-55
Cla010566	210.453	835.807	-1.9897	3.1675e-07	4.308e-05	down	sp|O04933|SPSA2_CRAPL Probable sucrose-phosphate synthase 2 OS=Craterostigma plantagineum GN=SPS2 PE=2 SV=1//0
Cla010611	989.919	1682.96	-0.76562	0.0019802	0.044137	down	sp|O80585|MTHR2_ARATH Methylenetetrahydrofolate reductase 2 OS=Arabidopsis thaliana GN=MTHFR2 PE=1 SV=2//0
Cla010669	31.4062	102.098	-1.7008	0.00076595	0.022553	down	sp|F4JJP1|Y4759_ARATH WEB family protein At4g27595, chloroplastic OS=Arabidopsis thaliana GN=At4g27595 PE=2 SV=1//3.17975e-07
Cla010687	5837.4	10582.8	-0.85832	0.00011506	0.0055299	down	-//-
Cla010695	752.064	1443.37	-0.94051	0.0001884	0.0079134	down	sp|Q38946|DHE2_ARATH Glutamate dehydrogenase 2 OS=Arabidopsis thaliana GN=GDH2 PE=1 SV=1//0
Cla010820	73.4347	193.028	-1.3943	0.00031412	0.011783	down	-//-
Cla010940	1.02015	21.5413	-4.4002	0.0014278	0.035198	down	sp|Q9ZT29|SC5D_TOBAC Delta(7)-sterol-C5(6)-desaturase OS=Nicotiana tabacum PE=2 SV=1//4.22716e-136
Cla011106	348.716	1046.37	-1.5853	1.608e-09	4.0696e-07	down	-//-
Cla011186	48.1925	193.456	-2.0051	7.4735e-07	9.0011e-05	down	-//-
Cla011243	2737.36	4719.22	-0.78576	0.00064259	0.020232	down	sp|P49689|RS30_ARATH 40S ribosomal protein S30 OS=Arabidopsis thaliana GN=RPS30A PE=3 SV=3//6.82793e-28
Cla011246	722.62	1329.16	-0.8792	0.00039216	0.013828	down	sp|Q94AA4|PFKA3_ARATH ATP-dependent 6-phosphofructokinase 3 OS=Arabidopsis thaliana GN=PFK3 PE=1 SV=1//0
Cla011256	13.7934	65.095	-2.2386	0.0005415	0.017575	down	sp|Q8VYZ3|PME53_ARATH Probable pectinesterase 53 OS=Arabidopsis thaliana GN=PME53 PE=2 SV=1//2.59493e-176
Cla011347	90.4376	237.474	-1.3928	0.00052108	0.017079	down	-//-
Cla011351	779.628	2113.18	-1.4386	4.3242e-09	9.8243e-07	down	sp|Q680C0|GDL62_ARATH GDSL esterase/lipase At4g10955 OS=Arabidopsis thaliana GN=At4g10955 PE=2 SV=1//5.80765e-153
Cla011371	1406.03	3939.78	-1.4865	0.00046973	0.015784	down	sp|Q9SU50|TRE1_ARATH Trehalase OS=Arabidopsis thaliana GN=TRE1 PE=2 SV=1//0
Cla011373	39.0225	150.414	-1.9466	1.0823e-05	0.00086172	down	sp|Q9T0A0|LACS4_ARATH Long chain acyl-CoA synthetase 4 OS=Arabidopsis thaliana GN=LACS4 PE=2 SV=1//0
Cla011382	536.159	1365.67	-1.3489	0.00010555	0.0051469	down	sp|Q8L4X4|GAT2_ARATH Probable GABA transporter 2 OS=Arabidopsis thaliana GN=At5g41800 PE=1 SV=1//8.46722e-176
Cla011394	12124.9	19644.4	-0.69615	0.0018604	0.042315	down	sp|Q9SZ67|WRK19_ARATH Probable WRKY transcription factor 19 OS=Arabidopsis thaliana GN=WRKY19 PE=2 SV=1//4.67593e-47
Cla011481	101.648	267.603	-1.3965	0.00021931	0.0088758	down	-//-
Cla011491	190.489	448.558	-1.2356	3.5004e-05	0.0021667	down	sp|Q29Q28|UTR2_ARATH UDP-galactose/UDP-glucose transporter 2 OS=Arabidopsis thaliana GN=UTR2 PE=2 SV=1//3.49729e-16
Cla011573	221.501	682.451	-1.6234	2.4497e-08	4.8016e-06	down	sp|P14009|14KD_DAUCA 14 kDa proline-rich protein DC2.15 OS=Daucus carota PE=2 SV=1//1.91912e-25
Cla011574	21006.1	45639.8	-1.1195	0.0011013	0.029011	down	sp|Q9S7I2|AIR1_ARATH Putative lipid-binding protein AIR1 OS=Arabidopsis thaliana GN=AIR1 PE=2 SV=1//6.31944e-22
Cla011585	1357.53	4799.04	-1.8218	1.3736e-06	0.00015257	down	sp|Q8LPF3|PME68_ARATH Probable pectinesterase 68 OS=Arabidopsis thaliana GN=PME68 PE=2 SV=1//0
Cla011894	42.4951	114.331	-1.4278	0.0023105	0.049143	down	sp|Q9HU55|GLRX_PSEAE Glutaredoxin OS=Pseudomonas aeruginosa (strain ATCC 15692 / PAO1 / 1C / PRS 101 / LMG 12228) GN=grx PE=3 SV=1//1.73878e-07
Cla011902	1307.85	2625.48	-1.0054	2.2602e-05	0.0015443	down	sp|Q94F09|PDI52_ARATH Protein disulfide-isomerase 5-2 OS=Arabidopsis thaliana GN=PDIL5-2 PE=1 SV=1//2.90854e-179
Cla012002	79.9954	217.831	-1.4452	0.00012682	0.0059379	down	sp|O80915|PR1B4_ARATH PRA1 family protein B4 OS=Arabidopsis thaliana GN=PRA1B4 PE=1 SV=1//8.86621e-53
Cla012003	1768.94	3082.59	-0.80126	0.00059897	0.01913	down	sp|P91850|MIFH_BRUMA Macrophage migration inhibitory factor homolog OS=Brugia malayi GN=Bm1_28435 PE=3 SV=4//8.55923e-19
Cla012094	458.433	837.87	-0.87002	0.00097233	0.026911	down	sp|P34893|CH10_ARATH 10 kDa chaperonin OS=Arabidopsis thaliana GN=CPN10 PE=3 SV=1//3.23137e-42
Cla012124	33.8651	212.236	-2.6478	0.0022173	0.04763	down	sp|P11890|HS23C_OXYRB Small heat shock protein, chloroplastic OS=Oxybasis rubra GN=HSP23 PE=2 SV=1//4.72909e-48
Cla012192	140.508	442.983	-1.6566	8.37e-08	1.3387e-05	down	sp|Q03730|YMB8_YEAST Uncharacterized vacuolar membrane protein YML018C OS=Saccharomyces cerevisiae (strain ATCC 204508 / S288c) GN=YML018C PE=1 SV=1//8.58431e-21
Cla012279	924.893	1711.88	-0.88822	0.00072753	0.02184	down	sp|P54766|RAN1B_LOTJA GTP-binding nuclear protein Ran1B (Fragment) OS=Lotus japonicus GN=RAN1B PE=2 SV=1//4.43232e-91
Cla012532	114.484	409.343	-1.8382	1.0939e-08	2.2781e-06	down	sp|Q9XG77|PSA6_TOBAC Proteasome subunit alpha type-6 OS=Nicotiana tabacum GN=PAA1 PE=2 SV=1//1.14291e-173
Cla012547	29.4765	201.546	-2.7735	4.6467e-11	1.6891e-08	down	sp|Q9FLN0|GLIP1_ARATH GDSL esterase/lipase 1 OS=Arabidopsis thaliana GN=GLIP1 PE=1 SV=1//3.2557e-108
Cla012551	1128.24	2518.25	-1.1583	1.0955e-06	0.0001266	down	-//-
Cla012554	1900.07	5104.98	-1.4259	0.00082242	0.023774	down	sp|Q43111|PME3_PHAVU Pectinesterase 3 OS=Phaseolus vulgaris GN=MPE3 PE=2 SV=1//4.00205e-23
Cla012622	21.0495	172.971	-3.0387	4.1125e-11	1.5513e-08	down	sp|Q8LGN0|GLR27_ARATH Glutamate receptor 2.7 OS=Arabidopsis thaliana GN=GLR2.7 PE=2 SV=3//0
Cla012632	1.65971	48.3994	-4.866	3.0787e-05	0.0019665	down	sp|Q9LV26|FBL45_ARATH Putative F-box/LRR-repeat protein At3g18150 OS=Arabidopsis thaliana GN=At3g18150 PE=3 SV=2//1.31385e-20
Cla012633	695.292	1486.74	-1.0965	0.00034594	0.01269	down	sp|Q8S3D2|BH087_ARATH Transcription factor bHLH87 OS=Arabidopsis thaliana GN=BHLH87 PE=2 SV=1//9.04906e-42
Cla012713	21.9142	113.412	-2.3716	0.0004546	0.015457	down	-//-
Cla012829	1347.27	2823.26	-1.0673	0.00018246	0.0077557	down	sp|Q6K4V2|SWET4_ORYSJ Bidirectional sugar transporter SWEET4 OS=Oryza sativa subsp. japonica GN=SWEET4 PE=2 SV=1//1.44799e-39
Cla012830	925.258	1962.66	-1.0849	0.00079621	0.02322	down	sp|Q6K4V2|SWET4_ORYSJ Bidirectional sugar transporter SWEET4 OS=Oryza sativa subsp. japonica GN=SWEET4 PE=2 SV=1//1.82024e-38
Cla012877	1284.91	2328.52	-0.85774	0.0010578	0.028389	down	sp|O05413|2NPD_BACSU Probable nitronate monooxygenase OS=Bacillus subtilis (strain 168) GN=yrpB PE=3 SV=1//5.843e-25
Cla012895	2373.86	4251.16	-0.84062	0.00022117	0.0089149	down	sp|Q10Q47|CYT7_ORYSJ Putative cysteine proteinase inhibitor 7 OS=Oryza sativa subsp. japonica GN=Os03g0210100 PE=3 SV=1//9.88311e-11
Cla012918	646.464	1389.87	-1.1043	1.2115e-05	0.00093878	down	sp|Q9D967|MGDP1_MOUSE Magnesium-dependent phosphatase 1 OS=Mus musculus GN=Mdp1 PE=1 SV=1//9.19719e-33
Cla012938	30.3996	132.442	-2.1232	6.6457e-06	0.00058275	down	sp|Q9LXA5|LRK91_ARATH L-type lectin-domain containing receptor kinase IX.1 OS=Arabidopsis thaliana GN=LECRK91 PE=2 SV=1//6.50728e-164
Cla012942	1153.15	2012.14	-0.80315	0.00079789	0.02322	down	sp|Q9LXC9|IPYR6_ARATH Soluble inorganic pyrophosphatase 6, chloroplastic OS=Arabidopsis thaliana GN=PPA6 PE=1 SV=1//1.08664e-152
Cla012956	465.165	1344.35	-1.5311	1.6055e-09	4.0696e-07	down	-//-
Cla012972	65.5124	445.482	-2.7655	9.1502e-16	6.7756e-13	down	sp|Q9M9M4|CSLD3_ARATH Cellulose synthase-like protein D3 OS=Arabidopsis thaliana GN=CSLD3 PE=1 SV=1//0
Cla012997	2471.57	4688.15	-0.92359	5.4115e-05	0.0030053	down	sp|Q8LDS5|THO7A_ARATH THO complex subunit 7A OS=Arabidopsis thaliana GN=THO7A PE=1 SV=1//6.90097e-106
Cla013121	645.336	1196.4	-0.89058	0.00037095	0.013306	down	sp|Q8L8W0|ALIS5_ARATH ALA-interacting subunit 5 OS=Arabidopsis thaliana GN=ALIS5 PE=1 SV=1//1.63694e-156
Cla013135	363.789	710.653	-0.96605	0.00040234	0.014063	down	sp|Q9LZL3|PCS1L_ARATH Aspartic proteinase PCS1 OS=Arabidopsis thaliana GN=PCS1 PE=2 SV=1//1.18891e-55
Cla013149	1814.54	3588.28	-0.98369	2.3216e-05	0.0015628	down	-//-
Cla013212	7867.71	14799.3	-0.91151	4.9563e-05	0.0027992	down	sp|Q42899|GLNA1_LOTJA Glutamine synthetase cytosolic isozyme OS=Lotus japonicus GN=GLN1 PE=2 SV=2//0
Cla013430	371.231	701.271	-0.91766	0.00076714	0.022555	down	sp|Q8VYR0|MCU5_ARATH Calcium uniporter protein 5, mitochondrial OS=Arabidopsis thaliana GN=At1g57610 PE=2 SV=1//6.31499e-100
Cla013570	366.218	686.177	-0.90588	0.0008351	0.024031	down	sp|Q9SKU1|CLC1_ARATH Clathrin light chain 1 OS=Arabidopsis thaliana GN=At2g20760 PE=2 SV=1//1.68387e-75
Cla013714	122.391	255.268	-1.0605	0.0020177	0.044623	down	sp|Q94AI6|SEC6_ARATH Exocyst complex component SEC6 OS=Arabidopsis thaliana GN=SEC6 PE=1 SV=1//7.2118e-20
Cla013732	589.444	1110.2	-0.9134	0.00035638	0.012955	down	sp|O49841|RAC2A_ARATH Ras-related protein RABC2a OS=Arabidopsis thaliana GN=RABC2A PE=1 SV=1//4.0142e-83
Cla013755	189.237	658.423	-1.7988	6.5726e-10	1.7758e-07	down	sp|P47082|AVT1_YEAST Vacuolar amino acid transporter 1 OS=Saccharomyces cerevisiae (strain ATCC 204508 / S288c) GN=AVT1 PE=1 SV=1//9.15088e-35
Cla013875	11147.5	20022.6	-0.84491	0.00019243	0.0080319	down	sp|O49286|SKP2B_ARATH F-box protein SKP2B OS=Arabidopsis thaliana GN=SKP2B PE=1 SV=1//1.17582e-140
Cla013912	1517.37	3751.41	-1.3059	2.1719e-08	4.3423e-06	down	sp|Q39134|AAP3_ARATH Amino acid permease 3 OS=Arabidopsis thaliana GN=AAP3 PE=1 SV=2//0
Cla013979	519.098	938.957	-0.85505	0.00085941	0.024652	down	sp|Q9FDW1|MYB44_ARATH Transcription factor MYB44 OS=Arabidopsis thaliana GN=MYB44 PE=2 SV=1//9.67043e-77
Cla013992	1529.43	2525.88	-0.72379	0.0022046	0.047599	down	sp|O22193|PUB4_ARATH U-box domain-containing protein 4 OS=Arabidopsis thaliana GN=PUB4 PE=1 SV=3//2.06624e-121
Cla014004	11.3206	92.8439	-3.0359	0.00031686	0.011841	down	-//-
Cla014007	950.836	1777.07	-0.90223	0.00019745	0.0081597	down	sp|Q8VZJ7|P4H9_ARATH Probable prolyl 4-hydroxylase 9 OS=Arabidopsis thaliana GN=P4H9 PE=2 SV=1//1.54431e-101
Cla014037	466.863	830.987	-0.83183	0.0012792	0.032537	down	-//-
Cla014101	53.7548	147.049	-1.4518	0.0010862	0.028839	down	sp|Q8S8F9|NIC1_ARATH Nicotinamidase 1 OS=Arabidopsis thaliana GN=NIC1 PE=1 SV=1//3.88808e-110
Cla014138	343.64	628.61	-0.87127	0.0015489	0.03722	down	sp|Q6GLL2|ABH6A_XENLA Monoacylglycerol lipase abhd6-A OS=Xenopus laevis GN=abhd6-a PE=2 SV=1//4.25402e-19
Cla014150	2781.42	4581.05	-0.71986	0.0019425	0.043651	down	-//-
Cla014171	864.869	1648.07	-0.93022	0.00011485	0.0055299	down	-//-
Cla014172	894.947	1675.95	-0.9051	0.00023344	0.0092862	down	sp|Q9ZU51|RHA2B_ARATH Probable E3 ubiquitin-protein ligase RHA2B OS=Arabidopsis thaliana GN=RHA2B PE=1 SV=2//2.38059e-18
Cla014190	32.8546	271.481	-3.0467	0.00050333	0.016633	down	sp|Q9FGT9|GPDL6_ARATH Glycerophosphodiester phosphodiesterase GDPDL6 OS=Arabidopsis thaliana GN=GDPDL6 PE=2 SV=1//0
Cla014222	1235.72	2088.63	-0.7572	0.0011915	0.030817	down	sp|Q93V56|IPYR1_ARATH Soluble inorganic pyrophosphatase 1 OS=Arabidopsis thaliana GN=PPA1 PE=1 SV=1//3.28654e-125
Cla014386	111.206	271.365	-1.287	0.00015297	0.0068883	down	sp|Q94B74|NUDT2_ARATH Nudix hydrolase 2 OS=Arabidopsis thaliana GN=NUDT2 PE=1 SV=1//2.79947e-113
Cla014464	34.0837	113.701	-1.7381	0.00038815	0.013711	down	sp|Q94B38|GPT2_ARATH Glucose-6-phosphate/phosphate translocator 2, chloroplastic OS=Arabidopsis thaliana GN=GPT2 PE=2 SV=2//8.33893e-175
Cla014492	996.482	1776.28	-0.83394	0.00055396	0.017863	down	sp|E9L7A5|PAT_PETHY Bifunctional aspartate aminotransferase and glutamate/aspartate-prephenate aminotransferase OS=Petunia hybrida PE=1 SV=1//0
Cla014578	188.549	428.529	-1.1845	0.0010731	0.02863	down	-//-
Cla015039	683.037	1306.4	-0.93556	0.00079682	0.02322	down	sp|Q15751|HERC1_HUMAN Probable E3 ubiquitin-protein ligase HERC1 OS=Homo sapiens GN=HERC1 PE=1 SV=2//1.15987e-18
Cla015141	2128.25	3552.41	-0.73913	0.0013202	0.033411	down	sp|Q42841|COX5C_HORVU Cytochrome c oxidase subunit 5C OS=Hordeum vulgare GN=COX5C PE=3 SV=3//1.30028e-28
Cla015143	526.886	1094.43	-1.0546	0.0001874	0.0079043	down	sp|Q8GXW1|RGL2_ARATH DELLA protein RGL2 OS=Arabidopsis thaliana GN=RGL2 PE=1 SV=2//7.08437e-55
Cla015144	358.98	823.498	-1.1979	0.00019615	0.008136	down	-//-
Cla015260	154.18	688.975	-2.1598	3.7697e-05	0.0022676	down	-//-
Cla015302	372.559	1462.14	-1.9725	1.3063e-14	8.1618e-12	down	-//-
Cla015316	1407.87	4931.32	-1.8085	1.6282e-08	3.3216e-06	down	sp|Q9FI78|HST_ARATH Shikimate O-hydroxycinnamoyltransferase OS=Arabidopsis thaliana GN=HST PE=2 SV=1//0
Cla015384	621.869	1284.18	-1.0462	0.00015202	0.0068765	down	-//-
Cla015407	39.2452	135.157	-1.7841	0.00022087	0.0089149	down	sp|O24648|G3OX_PEA Gibberellin 3-beta-dioxygenase 1 OS=Pisum sativum GN=LE PE=1 SV=1//9.52729e-159
Cla015603	4635.73	7683.14	-0.7289	0.0010859	0.028839	down	sp|Q8LE58|CHM1A_ARATH ESCRT-related protein CHMP1A OS=Arabidopsis thaliana GN=CHMP1A PE=1 SV=1//1.75657e-119
Cla015699	491.912	980.569	-0.99522	9.4498e-05	0.0047233	down	sp|P49572|TRPC_ARATH Indole-3-glycerol phosphate synthase, chloroplastic OS=Arabidopsis thaliana GN=At2g04400 PE=2 SV=2//6.39798e-173
Cla015720	156.493	342.459	-1.1298	0.00174	0.040264	down	-//-
Cla015802	504.902	963.12	-0.93171	0.00028953	0.011026	down	sp|O04590|PPR88_ARATH Pentatricopeptide repeat-containing protein At1g62260, mitochondrial OS=Arabidopsis thaliana GN=PCMP-E10 PE=2 SV=1//0
Cla015830	328.62	676.244	-1.0411	0.00012646	0.0059379	down	sp|Q94F47|UBC28_ARATH Ubiquitin-conjugating enzyme E2 28 OS=Arabidopsis thaliana GN=UBC28 PE=2 SV=1//1.63886e-104
Cla015835	129.118	4585.13	-5.1502	0.00026083	0.010106	down	sp|F4I9E1|NFD4_ARATH Protein NUCLEAR FUSION DEFECTIVE 4 OS=Arabidopsis thaliana GN=NFD4 PE=3 SV=1//2.19079e-17
Cla015836	43.558	1768.52	-5.3435	0.00022533	0.0090644	down	-//-
Cla015846	334.221	659.547	-0.98067	0.00031509	0.011797	down	sp|Q8GWX2|NIPA6_ARATH Probable magnesium transporter NIPA6 OS=Arabidopsis thaliana GN=At2g21120 PE=2 SV=1//3.70698e-141
Cla015847	10008.7	16499.3	-0.72114	0.0012191	0.031328	down	sp|Q39613|CYPH_CATRO Peptidyl-prolyl cis-trans isomerase OS=Catharanthus roseus GN=PCKR1 PE=1 SV=1//1.02577e-107
Cla015901	15.7482	67.3141	-2.0957	0.00073273	0.021924	down	sp|P43296|RD19A_ARATH Cysteine proteinase RD19a OS=Arabidopsis thaliana GN=RD19A PE=2 SV=1//0
Cla015937	102733	203670	-0.98734	0.0010422	0.028159	down	sp|P17772|OSS2_PEA Organ-specific protein S2 OS=Pisum sativum PE=2 SV=1//9.61258e-08
Cla015972	1914.98	5743.32	-1.5846	1.5726e-06	0.00017275	down	sp|P90648|MHCKB_DICDI Myosin heavy chain kinase B OS=Dictyostelium discoideum GN=mhkB PE=2 SV=1//1.32063e-09
Cla016029	32.4557	163.53	-2.333	0.0011032	0.029011	down	sp|Q9AT54|SCGT_TOBAC Scopoletin glucosyltransferase OS=Nicotiana tabacum GN=TOGT1 PE=1 SV=1//0
Cla016053	32.6964	412.316	-3.6565	0.0010567	0.028389	down	sp|Q9MB73|LGT_CITUN Limonoid UDP-glucosyltransferase OS=Citrus unshiu PE=2 SV=1//0
Cla016204	2.79697	48.1187	-4.1047	0.00018291	0.0077557	down	-//-
Cla016227	3593.21	7837.92	-1.1252	6.821e-07	8.3664e-05	down	sp|Q8L586|Y4958_ARATH Uncharacterized membrane protein At4g09580 OS=Arabidopsis thaliana GN=At4g09580 PE=1 SV=1//1.17752e-113
Cla016228	1392.24	2338.17	-0.74798	0.0014187	0.035039	down	sp|Q7XBW0|ITPK5_ORYSJ Inositol-tetrakisphosphate 1-kinase 5 OS=Oryza sativa subsp. japonica GN=ITPK5 PE=2 SV=1//5.26352e-133
Cla016245	62.3981	171.33	-1.4572	0.00030716	0.011587	down	sp|Q38908|XTH30_ARATH Probable xyloglucan endotransglucosylase/hydrolase protein 30 OS=Arabidopsis thaliana GN=XTH30 PE=2 SV=2//4.40998e-166
Cla016257	305.69	641.92	-1.0703	0.0016397	0.038751	down	sp|Q06915|EA6_ARATH Probable glucan endo-1,3-beta-glucosidase A6 OS=Arabidopsis thaliana GN=A6 PE=2 SV=1//0
Cla016269	1205.75	3694.88	-1.6156	0.00064658	0.020232	down	-//-
Cla016275	13.1494	57.6916	-2.1334	0.0013685	0.034244	down	sp|Q9SLC4|ATL40_ARATH RING-H2 finger protein ATL40 OS=Arabidopsis thaliana GN=ATL40 PE=2 SV=1//6.00044e-20
Cla016287	28758.6	69685.9	-1.2769	2.2074e-05	0.0015271	down	sp|Q04644|ACCO1_CUCME 1-aminocyclopropane-1-carboxylate oxidase 1 OS=Cucumis melo GN=ACO1 PE=2 SV=1//0
Cla016304	374.789	1890.64	-2.3347	6.8372e-20	9.1131e-17	down	-//-
Cla016458	1113.57	1864.99	-0.74397	0.0018277	0.041761	down	sp|Q0DWQ7|CCB12_ORYSJ Cyclin-B1-2 OS=Oryza sativa subsp. japonica GN=CYCB1-2 PE=3 SV=1//1.18291e-28
Cla016470	473.2	1091.39	-1.2056	2.5442e-06	0.00025543	down	sp|O67409|TRPB2_AQUAE Tryptophan synthase beta chain 2 OS=Aquifex aeolicus (strain VF5) GN=trpB2 PE=3 SV=1//0
Cla016471	33.3408	120.823	-1.8575	8.5542e-05	0.0044078	down	sp|O67409|TRPB2_AQUAE Tryptophan synthase beta chain 2 OS=Aquifex aeolicus (strain VF5) GN=trpB2 PE=3 SV=1//0
Cla016533	63.1096	246.966	-1.9684	1.7109e-07	2.4787e-05	down	-//-
Cla016534	146.976	311.906	-1.0855	0.00094862	0.026562	down	-//-
Cla016553	6.89113	44.2412	-2.6826	0.00070225	0.02137	down	sp|Q8GX23|PERK5_ARATH Proline-rich receptor-like protein kinase PERK5 OS=Arabidopsis thaliana GN=PERK5 PE=2 SV=1//0
Cla016602	289.054	541.498	-0.90562	0.0016678	0.039046	down	sp|P53800|FDFT_NICBE Squalene synthase OS=Nicotiana benthamiana PE=2 SV=1//0
Cla016605	18.1038	65.5331	-1.8559	0.0021632	0.047163	down	sp|A7LXU3|BGH3B_BACO1 Beta-glucosidase BoGH3B OS=Bacteroides ovatus (strain ATCC 8483 / DSM 1896 / JCM 5824 / NCTC 11153) GN=BACOVA_02659 PE=1 SV=1//7.06949e-65
Cla016659	361.975	823.24	-1.1854	7.6013e-06	0.00064946	down	sp|P62598|ARR12_ARATH Two-component response regulator ARR12 OS=Arabidopsis thaliana GN=ARR12 PE=2 SV=2//8.15929e-96
Cla016683	242.816	583.224	-1.2642	1.1486e-05	0.00089705	down	sp|Q9SRR7|CML3_ARATH Calmodulin-like protein 3 OS=Arabidopsis thaliana GN=CML3 PE=2 SV=1//2.50588e-29
Cla016876	24.6208	921.254	-5.2256	2.3231e-10	7.0373e-08	down	sp|Q9ZVF3|ML328_ARATH MLP-like protein 328 OS=Arabidopsis thaliana GN=MLP328 PE=2 SV=1//6.32482e-32
Cla016903	10.0371	62.7657	-2.6446	0.00069201	0.02109	down	sp|Q9FRH3|CAP13_ARATH Putative clathrin assembly protein At1g25240 OS=Arabidopsis thaliana GN=At1g25240 PE=3 SV=1//9.99898e-116
Cla017013	321.952	867.965	-1.4308	9.3594e-08	1.4619e-05	down	-//-
Cla017016	33.9848	127.593	-1.9086	4.7954e-05	0.0027195	down	-//-
Cla017019	500.047	2345.39	-2.2297	3.1255e-19	3.9055e-16	down	sp|Q66HG4|GALM_RAT Aldose 1-epimerase OS=Rattus norvegicus GN=Galm PE=1 SV=1//6.13249e-84
Cla017039	335.806	772.886	-1.2026	8.9871e-06	0.00074917	down	sp|O80437|GPAT6_ARATH Glycerol-3-phosphate 2-O-acyltransferase 6 OS=Arabidopsis thaliana GN=GPAT6 PE=1 SV=1//7.96049e-162
Cla017064	140.446	305.884	-1.123	0.00056945	0.018304	down	sp|Q9LRS2|TBL22_ARATH Protein ALTERED XYLOGLUCAN 4-like OS=Arabidopsis thaliana GN=AXY4L PE=2 SV=1//5.2437e-39
Cla017065	267.309	530.802	-0.98967	0.00052218	0.017087	down	sp|Q9LRS2|TBL22_ARATH Protein ALTERED XYLOGLUCAN 4-like OS=Arabidopsis thaliana GN=AXY4L PE=2 SV=1//1.41981e-84
Cla017152	814.683	1595.3	-0.96952	7.8572e-05	0.0041322	down	sp|A7LXU3|BGH3B_BACO1 Beta-glucosidase BoGH3B OS=Bacteroides ovatus (strain ATCC 8483 / DSM 1896 / JCM 5824 / NCTC 11153) GN=BACOVA_02659 PE=1 SV=1//1.01472e-80
Cla017153	4740.12	11118.9	-1.23	4.066e-06	0.0003781	down	-//-
Cla017211	1859.21	3478.46	-0.90376	0.00011718	0.0056183	down	sp|Q9S9N8|NRAM6_ARATH Metal transporter Nramp6 OS=Arabidopsis thaliana GN=NRAMP6 PE=2 SV=2//0
Cla017214	118.056	313.495	-1.409	3.223e-05	0.0020391	down	sp|Q42381|HLS1_ARATH Probable N-acetyltransferase HLS1 OS=Arabidopsis thaliana GN=HLS1 PE=1 SV=1//2.02885e-120
Cla017262	73.1676	328.225	-2.1654	0.00042486	0.014645	down	sp|Q8S2W4|AGP23_ARATH Arabinogalactan peptide 23 OS=Arabidopsis thaliana GN=AGP23 PE=2 SV=2//1.70866e-07
Cla017308	309.944	568.633	-0.87549	0.0015167	0.036622	down	sp|Q9FN42|CLPP2_ARATH ATP-dependent Clp protease proteolytic subunit 2, mitochondrial OS=Arabidopsis thaliana GN=CLPP2 PE=1 SV=1//1.25034e-128
Cla017330	57.1554	153.779	-1.4279	0.00096864	0.026897	down	-//-
Cla017359	400.462	991.137	-1.3074	6.7449e-07	8.3241e-05	down	-//-
Cla017409	5818.33	11187.3	-0.94319	2.7775e-05	0.0017855	down	sp|Q9LZI2|UXS2_ARATH UDP-glucuronic acid decarboxylase 2 OS=Arabidopsis thaliana GN=UXS2 PE=1 SV=1//0
Cla017450	194.748	778.173	-1.9985	1.1838e-11	4.8301e-09	down	sp|Q8GUU2|RIE1_ARATH E3 ubiquitin protein ligase RIE1 OS=Arabidopsis thaliana GN=RIE1 PE=2 SV=1//7.91987e-84
Cla017457	70.5074	219.403	-1.6377	1.6274e-05	0.0011918	down	sp|Q8W1Y3|KP1_ARATH Kinesin KP1 OS=Arabidopsis thaliana GN=KP1 PE=1 SV=2//4.59399e-157
Cla017469	1923.26	3455.95	-0.84553	0.00027902	0.010728	down	sp|Q9FNN5|NDUV1_ARATH NADH dehydrogenase [ubiquinone] flavoprotein 1, mitochondrial OS=Arabidopsis thaliana GN=At5g08530 PE=2 SV=1//0
Cla017550	7.38657	81.7664	-3.4685	7.2032e-08	1.1708e-05	down	sp|Q9FG33|LRKS5_ARATH Probable L-type lectin-domain containing receptor kinase S.5 OS=Arabidopsis thaliana GN=LECRKS5 PE=2 SV=1//0
Cla017551	208.229	658.258	-1.6605	3.5881e-09	8.4397e-07	down	-//-
Cla017555	445.932	770.311	-0.78862	0.0019302	0.043506	down	sp|Q9FG33|LRKS5_ARATH Probable L-type lectin-domain containing receptor kinase S.5 OS=Arabidopsis thaliana GN=LECRKS5 PE=2 SV=1//0
Cla017615	265.246	607.95	-1.1966	0.00024583	0.0097133	down	sp|Q9ZSD4|SY121_ARATH Syntaxin-121 OS=Arabidopsis thaliana GN=SYP121 PE=1 SV=1//1.54682e-151
Cla017684	99.3197	235.799	-1.2474	0.00033745	0.012402	down	sp|Q6NLG7|RFA3B_ARATH Replication protein A 14 kDa subunit B OS=Arabidopsis thaliana GN=RPA3B PE=1 SV=1//6.01301e-34
Cla017717	609.162	1146.79	-0.9127	0.00026003	0.010095	down	-//-
Cla017745	0.310774	20.5489	-6.0471	0.00041012	0.014285	down	sp|P20075|LEAD8_DAUCA Embryonic protein DC-8 OS=Daucus carota PE=3 SV=1//5.8257e-21
Cla017782	172.028	361.891	-1.0729	0.00072558	0.021814	down	sp|Q681X4|ZAT5_ARATH Zinc finger protein ZAT5 OS=Arabidopsis thaliana GN=ZAT5 PE=2 SV=1//4.90867e-40
Cla017862	16.5341	73.7414	-2.157	0.00037138	0.013306	down	sp|P09042|PR1C_TOBAC Pathogenesis-related protein 1C OS=Nicotiana tabacum PE=2 SV=3//2.35163e-46
Cla017882	193.218	400.63	-1.052	0.0010895	0.028889	down	sp|Q9FVI1|ADF2_PETHY Actin-depolymerizing factor 2 OS=Petunia hybrida GN=ADF2 PE=2 SV=1//3.9044e-72
Cla017904	192.377	454.34	-1.2398	0.00071213	0.021605	down	-//-
Cla017963	627.176	1591.33	-1.3433	1.3906e-05	0.0010611	down	sp|Q9SS80|U503A_ARATH UPF0503 protein At3g09070, chloroplastic OS=Arabidopsis thaliana GN=At3g09070 PE=1 SV=1//3.16705e-106
Cla017995	442.473	2316.94	-2.3886	0.00061269	0.019449	down	sp|Q9SDW0|TGT3A_ARATH Trihelix transcription factor GT-3a OS=Arabidopsis thaliana GN=GT-3A PE=1 SV=1//1.17219e-07
Cla018008	217.99	437.584	-1.0053	0.00078575	0.023025	down	sp|Q9SR96|DNJ63_ARATH DnaJ protein ERDJ3A OS=Arabidopsis thaliana GN=ERDJ3A PE=1 SV=1//1.19395e-16
Cla018009	6791.09	27980.2	-2.0427	2.565e-08	4.9789e-06	down	sp|O82647|PDC1_ARATH Pyruvate decarboxylase 1 OS=Arabidopsis thaliana GN=PDC1 PE=2 SV=1//0
Cla018014	193.421	377.552	-0.96493	0.0015104	0.036514	down	sp|Q9M6N7|AMT2_ARATH Ammonium transporter 2 OS=Arabidopsis thaliana GN=AMT2 PE=1 SV=2//0
Cla018027	138.695	447.394	-1.6896	6.5426e-08	1.0901e-05	down	sp|D7LBN4|CSPLH_ARALL CASP-like protein 4B1 OS=Arabidopsis lyrata subsp. lyrata GN=ARALYDRAFT_321547 PE=3 SV=1//1.2177e-53
Cla018205	2161.68	3630.46	-0.748	0.0011448	0.029841	down	sp|O48818|EXPA4_ARATH Expansin-A4 OS=Arabidopsis thaliana GN=EXPA4 PE=1 SV=1//2.06988e-160
Cla018225	1504.67	2922.46	-0.95774	3.8378e-05	0.0022904	down	sp|P80497|ATPY_SOLTU ATP synthase 6 kDa subunit, mitochondrial (Fragment) OS=Solanum tuberosum PE=1 SV=1//3.60499e-08
Cla018253	180.612	461.38	-1.3531	8.9932e-06	0.00074917	down	-//-
Cla018273	5.69296	118.427	-4.3787	5.9319e-06	0.00052417	down	-//-
Cla018311	1095.82	3306.92	-1.5935	2.7289e-05	0.0017659	down	sp|Q54P70|Y4757_DICDI OTU domain-containing protein DDB_G0284757 OS=Dictyostelium discoideum GN=DDB_G0284757 PE=3 SV=2//1.60921e-17
Cla018361	116.153	975.733	-3.0705	6.5387e-14	3.527e-11	down	sp|Q42806|KPYC_SOYBN Pyruvate kinase, cytosolic isozyme OS=Glycine max PE=2 SV=1//3.5603e-133
Cla018374	342.415	629.72	-0.87897	0.001575	0.037577	down	-//-
Cla018415	2098.81	3491.62	-0.73432	0.0014618	0.035684	down	sp|Q9SJF3|DCP1_ARATH mRNA-decapping enzyme-like protein OS=Arabidopsis thaliana GN=At1g08370 PE=1 SV=2//1.01456e-06
Cla018440	229.942	893.542	-1.9583	9.9656e-06	0.00081085	down	-//-
Cla018482	408.331	844.408	-1.0482	0.00029532	0.011182	down	sp|Q3ECH2|Y1670_ARATH Probable receptor-like protein kinase At1g67000 OS=Arabidopsis thaliana GN=At1g67000 PE=2 SV=2//2.25212e-11
Cla018483	596.806	1104.62	-0.88822	0.00050302	0.016633	down	sp|P0C5E2|Y1839_ARATH Probable serine/threonine-protein kinase At1g18390 OS=Arabidopsis thaliana GN=At1g18390 PE=2 SV=2//0
Cla018509	1186.47	2555.94	-1.1072	2.234e-06	0.00023023	down	sp|Q0IU52|ASP1_ORYSJ Aspartic proteinase Asp1 OS=Oryza sativa subsp. japonica GN=ASP1 PE=2 SV=1//2.49419e-77
Cla018562	1698.45	2800.2	-0.72131	0.0020312	0.044873	down	sp|Q9FNR1|RBG3_ARATH Glycine-rich RNA-binding protein 3, mitochondrial OS=Arabidopsis thaliana GN=RBG3 PE=2 SV=1//2.27632e-43
Cla018614	78.1482	2784.13	-5.1549	0.0010137	0.027607	down	sp|Q9FUT0|GSTU9_ARATH Glutathione S-transferase U9 OS=Arabidopsis thaliana GN=GSTU9 PE=2 SV=1//2.90727e-76
Cla018766	0.621548	48.282	-6.2795	6.3145e-05	0.0034306	down	sp|Q9M0B6|GAE1_ARATH UDP-glucuronate 4-epimerase 1 OS=Arabidopsis thaliana GN=GAE1 PE=1 SV=1//0
Cla018806	117.182	273.86	-1.2247	0.00029391	0.01115	down	sp|Q9FV02|SKIP3_ARATH F-box protein SKIP3 OS=Arabidopsis thaliana GN=SKIP3 PE=1 SV=2//1.25187e-20
Cla018809	280.425	589.377	-1.0716	0.00013362	0.0061343	down	sp|Q9ZVQ6|P2B10_ARATH F-box protein PP2-B10 OS=Arabidopsis thaliana GN=PP2B10 PE=1 SV=1//1.40144e-77
Cla018860	1088.9	2222.55	-1.0293	0.001007	0.027543	down	sp|Q2HIV9|BH035_ARATH Transcription factor bHLH35 OS=Arabidopsis thaliana GN=BHLH35 PE=2 SV=1//5.82598e-61
Cla018952	26.3616	131.677	-2.3205	1.6808e-06	0.00018263	down	-//-
Cla018976	160.221	440.396	-1.4587	0.0011562	0.030059	down	sp|Q9M886|LBD41_ARATH LOB domain-containing protein 41 OS=Arabidopsis thaliana GN=LBD41 PE=2 SV=1//2.32083e-81
Cla019031	1839.65	3122.27	-0.76316	0.0013296	0.033563	down	sp|Q8W486|Y1491_ARATH Uncharacterized protein At1g04910 OS=Arabidopsis thaliana GN=At1g04910 PE=2 SV=1//6.5277e-82
Cla019125	259.245	566.41	-1.1275	7.2614e-05	0.0038611	down	sp|Q84K47|AB2A_ARATH ABC transporter A family member 2 OS=Arabidopsis thaliana GN=ABCA2 PE=2 SV=1//0
Cla019134	2982.28	9002.93	-1.594	4.1231e-05	0.0024174	down	sp|Q9LV10|PTR53_ARATH Protein NRT1/ PTR FAMILY 2.11 OS=Arabidopsis thaliana GN=NPF2.11 PE=1 SV=1//0
Cla019256	172.127	502.12	-1.5446	3.3186e-07	4.483e-05	down	sp|Q84MA8|AZG2_ARATH Adenine/guanine permease AZG2 OS=Arabidopsis thaliana GN=AZG2 PE=2 SV=1//0
Cla019284	485.788	886.492	-0.86778	0.00073362	0.021924	down	-//-
Cla019301	78.9459	301.654	-1.934	0.0018582	0.042314	down	sp|Q9SMM5|SWT11_ARATH Bidirectional sugar transporter SWEET11 OS=Arabidopsis thaliana GN=SWEET11 PE=1 SV=1//2.44557e-62
Cla019304	327.346	678.132	-1.0507	0.00011762	0.0056259	down	sp|Q9FY93|NAC83_ARATH NAC domain-containing protein 83 OS=Arabidopsis thaliana GN=NAC083 PE=1 SV=1//1.10269e-27
Cla019402	266.311	694.653	-1.3832	7.2854e-07	8.8277e-05	down	sp|Q9C7F5|NTF2_ARATH Nuclear transport factor 2 OS=Arabidopsis thaliana GN=NTF2 PE=1 SV=1//2.8257e-51
Cla019420	140.281	297.012	-1.0822	0.0011533	0.030023	down	sp|Q9FH37|ILR3_ARATH Transcription factor ILR3 OS=Arabidopsis thaliana GN=ILR3 PE=1 SV=1//4.05987e-55
Cla019425	2889.88	4889.45	-0.75866	0.0013452	0.033895	down	sp|O27710|PSLS_METTH Phosphosulfolactate synthase OS=Methanothermobacter thermautotrophicus (strain ATCC 29096 / DSM 1053 / JCM 10044 / NBRC 100330 / Delta H) GN=comA PE=3 SV=1//3.12513e-08
Cla019441	21.3893	113.835	-2.412	5.5309e-06	0.00049146	down	sp|Q39086|SD17_ARATH Receptor-like serine/threonine-protein kinase SD1-7 OS=Arabidopsis thaliana GN=SD17 PE=1 SV=1//2.08724e-89
Cla019446	6.46316	403.262	-5.9633	1.7205e-06	0.00018494	down	sp|Q9SXB8|Y1133_ARATH G-type lectin S-receptor-like serine/threonine-protein kinase At1g11330 OS=Arabidopsis thaliana GN=At1g11330 PE=2 SV=3//0
Cla019495	279.454	660.35	-1.2406	8.3012e-06	0.00070325	down	sp|Q84WQ5|CBSX5_ARATH CBS domain-containing protein CBSX5 OS=Arabidopsis thaliana GN=CBSX5 PE=2 SV=2//1.18809e-79
Cla019566	2439.37	5317.04	-1.1241	2.3664e-05	0.0015823	down	sp|Q9C757|INT2_ARATH Probable inositol transporter 2 OS=Arabidopsis thaliana GN=INT2 PE=1 SV=1//0
Cla019593	187.355	508.265	-1.4398	8.2812e-07	9.7391e-05	down	sp|O49725|PUP10_ARATH Probable purine permease 10 OS=Arabidopsis thaliana GN=PUP10 PE=2 SV=2//4.52088e-128
Cla019645	259.662	584.595	-1.1708	8.7242e-05	0.0044839	down	sp|Q9FK68|RAA1C_ARATH Ras-related protein RABA1c OS=Arabidopsis thaliana GN=RABA1C PE=2 SV=1//6.02913e-140
Cla019678	699.768	1349.64	-0.94762	0.00013377	0.0061343	down	sp|Q9LET0|BH107_ARATH Putative transcription factor bHLH107 OS=Arabidopsis thaliana GN=BHLH107 PE=2 SV=1//1.99737e-38
Cla019693	97.2249	215.633	-1.1492	0.0016632	0.039046	down	sp|O49459|NAC73_ARATH NAC domain-containing protein 73 OS=Arabidopsis thaliana GN=NAC073 PE=2 SV=1//2.62174e-98
Cla019780	1018.23	2136.33	-1.0691	0.00019104	0.0079904	down	sp|O14880|MGST3_HUMAN Microsomal glutathione S-transferase 3 OS=Homo sapiens GN=MGST3 PE=1 SV=1//7.22085e-29
Cla019810	2067.82	3810.88	-0.88201	0.00012989	0.0060395	down	sp|A2Z7B3|GME1_ORYSI GDP-mannose 3,5-epimerase 1 OS=Oryza sativa subsp. indica GN=OsI_032456 PE=2 SV=1//0
Cla019811	458.595	1201.98	-1.3901	5.8772e-08	1.0129e-05	down	-//-
Cla019967	445.281	932.476	-1.0663	6.5701e-05	0.0035501	down	-//-
Cla020013	2332.26	4030.31	-0.78916	0.00059249	0.018953	down	sp|Q5SRX1|TM1L2_MOUSE TOM1-like protein 2 OS=Mus musculus GN=Tom1l2 PE=2 SV=1//2.11374e-30
Cla020056	338.666	1636.23	-2.2724	0.0013966	0.034725	down	sp|Q9FE62|YLS8_ARATH Thioredoxin-like protein YLS8 OS=Arabidopsis thaliana GN=YLS8 PE=2 SV=1//3.94282e-103
Cla020114	137.011	1332.47	-3.2817	1.2329e-11	4.93e-09	down	-//-
Cla020206	251.813	552.189	-1.1328	9.3273e-05	0.0046737	down	-//-
Cla020350	218.592	448.52	-1.0369	0.0016905	0.039359	down	sp|Q93ZF5|PHO11_ARATH Phosphate transporter PHO1 homolog 1 OS=Arabidopsis thaliana GN=PHO1-H1 PE=2 SV=1//0
Cla020521	11.6788	97.2385	-3.0576	0.0011055	0.029011	down	sp|Q941Q2|HBL2_BRANA Non-symbiotic hemoglobin 2 OS=Brassica napus GN=HB2 PE=3 SV=1//3.55236e-60
Cla020574	757.354	1544.74	-1.0283	2.1944e-05	0.0015233	down	sp|Q9C7C1|TET6_ARATH Tetraspanin-6 OS=Arabidopsis thaliana GN=TET6 PE=2 SV=1//6.08738e-102
Cla020609	1991.85	4404.21	-1.1448	1.4742e-06	0.00016284	down	sp|Q9SZE8|LBD39_ARATH LOB domain-containing protein 39 OS=Arabidopsis thaliana GN=LBD39 PE=2 SV=1//6.82886e-65
Cla020610	249.669	477.843	-0.93652	0.0012393	0.031725	down	sp|Q94AI1|QWRF2_ARATH QWRF motif-containing protein 2 OS=Arabidopsis thaliana GN=QWRF2 PE=2 SV=1//1.67204e-93
Cla020675	381.73	713.778	-0.90292	0.0010513	0.028327	down	sp|P17859|AMYA_VIGMU Alpha-amylase OS=Vigna mungo GN=AMY1.1 PE=2 SV=1//0
Cla020754	45.1748	133.244	-1.5605	0.000529	0.017253	down	-//-
Cla020854	121.992	1078.23	-3.1438	1.8099e-05	0.0013158	down	sp|P05477|HSP21_SOYBN 17.9 kDa class II heat shock protein OS=Glycine max GN=HSP17.9-D PE=3 SV=1//3.42501e-70
Cla020868	330.769	619.656	-0.90564	0.0014788	0.03588	down	sp|Q84MC2|LOG8_ARATH Cytokinin riboside 5&apos;-monophosphate phosphoribohydrolase LOG8 OS=Arabidopsis thaliana GN=LOG8 PE=1 SV=1//1.00836e-127
Cla020893	3608.59	7108.88	-0.97819	6.794e-05	0.0036514	down	-//-
Cla020921	775.937	1333.99	-0.78174	0.0016722	0.039103	down	sp|Q9LXB4|Y5620_ARATH Putative RNA methyltransferase At5g10620 OS=Arabidopsis thaliana GN=At5g10620 PE=3 SV=1//2.13704e-72
Cla020980	691.529	1216.79	-0.81522	0.0010839	0.028839	down	-//-
Cla021120	671.507	1982.99	-1.5622	3.326e-09	8.0117e-07	down	sp|Q9ZUZ3|SAU32_ARATH Auxin-responsive protein SAUR32 OS=Arabidopsis thaliana GN=SAUR32 PE=2 SV=1//2.53546e-40
Cla021123	118.554	248.189	-1.0659	0.0021611	0.047163	down	sp|P40934|CYB5_BRAOB Cytochrome b5 OS=Brassica oleracea var. botrytis GN=CYB5 PE=1 SV=1//4.10134e-44
Cla021265	1624.18	2864.87	-0.81876	0.00046691	0.015769	down	sp|Q9ZPH9|PMTF_ARATH Probable methyltransferase PMT15 OS=Arabidopsis thaliana GN=At4g00750 PE=2 SV=1//0
Cla021284	74.3608	224.817	-1.5961	2.2459e-05	0.001543	down	sp|Q9LE33|HPR3_ARATH Glyoxylate/hydroxypyruvate reductase HPR3 OS=Arabidopsis thaliana GN=HPR3 PE=2 SV=1//1.28082e-96
Cla021338	128.213	336.575	-1.3924	1.8961e-05	0.0013686	down	sp|P32110|GSTX6_SOYBN Probable glutathione S-transferase OS=Glycine max GN=HSP26-A PE=2 SV=1//6.5895e-69
Cla021364	639.165	1417.65	-1.1492	0.00039648	0.013952	down	sp|F4HVY0|CER1_ARATH Protein ECERIFERUM 1 OS=Arabidopsis thaliana GN=CER1 PE=1 SV=1//0
Cla021396	509.966	898.608	-0.81729	0.0016674	0.039046	down	sp|Q2HIM9|RLF31_ARATH Protein RALF-like 31 OS=Arabidopsis thaliana GN=RALFL31 PE=3 SV=1//1.29988e-31
Cla021538	68.7105	276.641	-2.0094	4.7646e-08	8.6599e-06	down	sp|Q84MB3|ACCH1_ARATH 1-aminocyclopropane-1-carboxylate oxidase homolog 1 OS=Arabidopsis thaliana GN=At1g06620 PE=2 SV=1//1.89669e-135
Cla021560	18.016	109.524	-2.6039	2.2853e-05	0.0015452	down	sp|P19873|ITH5_CUCMA Inhibitor of trypsin and hageman factor OS=Cucurbita maxima PE=1 SV=1//1.34213e-18
Cla021577	41.389	132.238	-1.6758	0.00064801	0.020243	down	sp|Q5XEP9|KCS17_ARATH 3-ketoacyl-CoA synthase 17 OS=Arabidopsis thaliana GN=KCS17 PE=2 SV=2//0
Cla021584	2115.44	8043.43	-1.9269	7.253e-06	0.00062504	down	sp|Q9LIK9|APS1_ARATH ATP sulfurylase 1, chloroplastic OS=Arabidopsis thaliana GN=APS1 PE=1 SV=1//0
Cla021590	0.319776	17.5583	-5.7789	0.001407	0.034858	down	sp|P93735|ELIP1_ARATH Early light-induced protein 1, chloroplastic OS=Arabidopsis thaliana GN=ELIP1 PE=1 SV=1//3.04836e-63
Cla021683	24.8398	159.411	-2.682	3.6699e-05	0.0022369	down	sp|Q42910|PPDK_MESCR Pyruvate, phosphate dikinase, chloroplastic OS=Mesembryanthemum crystallinum GN=PPD PE=2 SV=1//0
Cla021734	197.396	467.078	-1.2426	0.00021698	0.0088124	down	-//-
Cla021815	94.5045	211.53	-1.1624	0.0014384	0.035242	down	sp|Q9ASW1|B3GTG_ARATH Probable beta-1,3-galactosyltransferase 16 OS=Arabidopsis thaliana GN=B3GALT16 PE=2 SV=1//0
Cla021915	497.861	1052.28	-1.0797	2.4105e-05	0.0016064	down	sp|O22812|AHL10_ARATH AT-hook motif nuclear-localized protein 10 OS=Arabidopsis thaliana GN=AHL10 PE=1 SV=2//4.24027e-57
Cla021949	16423.3	29888.7	-0.86386	0.00078658	0.023025	down	sp|P42759|ERD10_ARATH Dehydrin ERD10 OS=Arabidopsis thaliana GN=ERD10 PE=1 SV=1//4.36759e-08
Cla022025	346.473	630.262	-0.86321	0.00222	0.04763	down	sp|Q9C5W6|14312_ARATH 14-3-3-like protein GF14 iota OS=Arabidopsis thaliana GN=GRF12 PE=2 SV=1//1.24977e-154
Cla022044	417.869	739.642	-0.82378	0.0020146	0.044623	down	-//-
Cla022082	3778.89	6285.32	-0.73402	0.0013904	0.03466	down	sp|Q9Y7K5|YGI3_SCHPO Uncharacterized WD repeat-containing protein C2A9.03 OS=Schizosaccharomyces pombe (strain 972 / ATCC 24843) GN=SPBC2A9.03 PE=3 SV=2//2.91091e-35
Cla022090	698.461	1337.9	-0.93772	0.0018016	0.041258	down	-//-
Cla022108	1214.54	2566.63	-1.0795	5.4539e-06	0.00048823	down	sp|P46266|1433_PEA 14-3-3-like protein OS=Pisum sativum PE=2 SV=1//4.14686e-179
Cla022130	689.76	1218.99	-0.82152	0.00083248	0.024017	down	sp|P36591|DYR_SCHPO Dihydrofolate reductase OS=Schizosaccharomyces pombe (strain 972 / ATCC 24843) GN=dfr1 PE=2 SV=2//1.46532e-19
Cla022134	1417.49	2373.78	-0.74385	0.0017858	0.04118	down	sp|Q9FY69|BH143_ARATH Transcription factor bHLH143 OS=Arabidopsis thaliana GN=BHLH143 PE=2 SV=1//1.63081e-14
Cla022247	84.6386	280.116	-1.7266	0.00021517	0.0087614	down	sp|Q8S8S7|PUB34_ARATH U-box domain-containing protein 34 OS=Arabidopsis thaliana GN=PUB34 PE=3 SV=1//4.68626e-107
Cla022289	2.80597	57.6623	-4.3611	2.8576e-07	3.9883e-05	down	sp|Q9LFM5|YUC4_ARATH Probable indole-3-pyruvate monooxygenase YUCCA4 OS=Arabidopsis thaliana GN=YUC4 PE=1 SV=1//0
Cla022298	103.211	252.978	-1.2934	0.00019375	0.0080533	down	sp|Q9ZP41|EGC_CITJA EG45-like domain containing protein OS=Citrus jambhiri GN=CjBAp12 PE=1 SV=1//7.88913e-10
Cla022303	2898.79	4904.5	-0.75865	0.00083538	0.024031	down	sp|P54766|RAN1B_LOTJA GTP-binding nuclear protein Ran1B (Fragment) OS=Lotus japonicus GN=RAN1B PE=2 SV=1//3.98804e-51
Cla022349	166.604	336.307	-1.0134	0.0017381	0.040264	down	sp|Q0V7T5|Y1864_ARATH Probable receptor-like protein kinase At1g80640 OS=Arabidopsis thaliana GN=At1g80640 PE=2 SV=1//9.28677e-132
Cla022422	1672.29	3171.4	-0.92329	7.3211e-05	0.0038739	down	-//-
Cla022460	6564.22	10951.4	-0.73842	0.00093686	0.026344	down	sp|P29449|TRXH1_TOBAC Thioredoxin H-type 1 OS=Nicotiana tabacum PE=2 SV=1//5.78229e-42
Cla022461	129.861	493.583	-1.9263	8.9285e-05	0.0045654	down	sp|P29448|TRXH1_ARATH Thioredoxin H1 OS=Arabidopsis thaliana GN=TRX1 PE=1 SV=1//6.25446e-42
Cla022469	231.003	539.774	-1.2244	2.0516e-05	0.0014536	down	sp|P24068|OCS1_MAIZE Ocs element-binding factor 1 OS=Zea mays GN=OBF1 PE=2 SV=2//6.06624e-22
Cla022500	18.1058	72.5555	-2.0026	0.0021079	0.046376	down	sp|P32518|DUT_SOLLC Deoxyuridine 5&apos;-triphosphate nucleotidohydrolase OS=Solanum lycopersicum PE=2 SV=1//7.90287e-85
Cla022566	8.4832	45.0991	-2.4104	0.0017161	0.039803	down	-//-
Cla022569	1072.79	2147.63	-1.0014	3.6571e-05	0.002236	down	sp|P24044|CALM_PLAFA Calmodulin OS=Plasmodium falciparum PE=3 SV=4//3.28359e-09
Cla022611	105.862	222.951	-1.0745	0.0022203	0.04763	down	sp|Q948Z4|SNAK1_SOLTU Snakin-1 OS=Solanum tuberosum GN=SN1 PE=1 SV=1//2.63301e-28
Cla022635	237.754	524.61	-1.1418	0.0010987	0.029011	down	sp|Q9FJW4|NDUS4_ARATH NADH dehydrogenase [ubiquinone] iron-sulfur protein 4, mitochondrial OS=Arabidopsis thaliana GN=FRO1 PE=2 SV=1//5.13716e-58
Cla022692	1.55387	39.8998	-4.6824	3.7388e-05	0.0022583	down	sp|P32061|STAD_CUCSA Acyl-[acyl-carrier-protein] desaturase, chloroplastic OS=Cucumis sativus PE=2 SV=1//0
Cla022693	4923.93	8624.74	-0.80867	0.00041601	0.014388	down	sp|P32061|STAD_CUCSA Acyl-[acyl-carrier-protein] desaturase, chloroplastic OS=Cucumis sativus PE=2 SV=1//0
Cla022730	2.33763	73.9241	-4.9829	1.3154e-10	4.3831e-08	down	sp|P12412|CYSEP_VIGMU Vignain OS=Vigna mungo PE=1 SV=1//4.77511e-132
Cla022847	6.5579	98.7618	-3.9126	2.0215e-10	6.3151e-08	down	sp|Q8GXM8|MATE7_ARATH MATE efflux family protein 7 OS=Arabidopsis thaliana GN=DTXL3 PE=2 SV=1//9.98746e-102
Cla022872	1674.25	3005.36	-0.84403	0.0010053	0.027532	down	sp|Q3ZBR5|TTC1_BOVIN Tetratricopeptide repeat protein 1 OS=Bos taurus GN=TTC1 PE=2 SV=1//5.61991e-38
Cla022925	1992.15	3288.63	-0.72316	0.0016675	0.039046	down	-//-
Cla022966	1825	10864.2	-2.5736	4.2018e-08	7.7071e-06	down	sp|Q9FYF7|Y1736_ARATH REF/SRPP-like protein At1g67360 OS=Arabidopsis thaliana GN=At1g67360 PE=2 SV=1//3.932e-70
Cla022975	779.072	2233.11	-1.5192	0.0014341	0.035242	down	sp|Q9C9W3|CAMT1_ARATH Putative caffeoyl-CoA O-methyltransferase At1g67980 OS=Arabidopsis thaliana GN=At1g67980 PE=2 SV=1//2.23965e-33
Cla022992	1142.46	2107.11	-0.88313	0.001941	0.043651	down	-//-
Cla022993	669.096	1508.72	-1.173	1.9425e-06	0.00020549	down	sp|Q86TW2|ADCK1_HUMAN Uncharacterized aarF domain-containing protein kinase 1 OS=Homo sapiens GN=ADCK1 PE=2 SV=2//4.68516e-45
Cla022994	309.155	724.504	-1.2287	9.2323e-05	0.0046425	down	-//-
Cla023090	687.908	3690.96	-2.4237	1.1762e-05	0.00091503	down	sp|P92934|AAP6_ARATH Amino acid permease 6 OS=Arabidopsis thaliana GN=AAP6 PE=1 SV=1//0
Cla023138	811.623	1535.68	-0.92	0.00021348	0.0087282	down	sp|Q9LM59|GLYC6_ARATH Serine hydroxymethyltransferase 6 OS=Arabidopsis thaliana GN=SHM6 PE=2 SV=1//0
Cla023147	496.699	1424.42	-1.5199	3.7173e-09	8.5889e-07	down	sp|Q5Z676|CML29_ORYSJ Probable calcium-binding protein CML29 OS=Oryza sativa subsp. japonica GN=CML29 PE=2 SV=1//5.55195e-27
Cla023160	611.585	1749.05	-1.516	0.0013141	0.033299	down	sp|Q501F8|WTR32_ARATH WAT1-related protein At4g08300 OS=Arabidopsis thaliana GN=At4g08300 PE=2 SV=1//3.31524e-167
Cla023236	34.4441	100.567	-1.5458	0.0016911	0.039359	down	sp|Q9LS40|ASPG1_ARATH Protein ASPARTIC PROTEASE IN GUARD CELL 1 OS=Arabidopsis thaliana GN=ASPG1 PE=1 SV=1//6.51685e-58
Cla023249	319.404	584.699	-0.87231	0.0019906	0.044314	down	sp|Q8BGB2|TTC7A_MOUSE Tetratricopeptide repeat protein 7A OS=Mus musculus GN=Ttc7a PE=1 SV=1//1.07262e-12
Cla023323	303.009	553.184	-0.8684	0.002002	0.044473	down	-//-
Cla023378	4448.26	7774.47	-0.8055	0.00031913	0.011895	down	sp|E0CSI1|MTBC1_VITVI Probable bifunctional methylthioribulose-1-phosphate dehydratase/enolase-phosphatase E1 1 OS=Vitis vinifera GN=VIT_19s0014g02480 PE=3 SV=2//0
Cla023450	378.196	680.353	-0.84715	0.0020164	0.044623	down	sp|O15118|NPC1_HUMAN Niemann-Pick C1 protein OS=Homo sapiens GN=NPC1 PE=1 SV=2//1.10572e-179
Cla023456	625.534	1230.94	-0.9766	0.00010272	0.0050358	down	sp|Q5QMM3|WOX8_ORYSJ WUSCHEL-related homeobox 8 OS=Oryza sativa subsp. japonica GN=WOX8 PE=2 SV=1//1.14713e-77
Cla023479	303.285	1115.91	-1.8795	3.5844e-06	0.00033803	down	sp|O14197|YDQ4_SCHPO Uncharacterized transporter C5D6.04 OS=Schizosaccharomyces pombe (strain 972 / ATCC 24843) GN=SPAC5D6.04 PE=3 SV=1//2.64106e-09
Novel00031	13.4669	133.962	-3.3143	2.2265e-10	6.8483e-08	down	PREDICTED: succinate dehydrogenase [ubiquinone] flavoprotein subunit 1, mitochondrial isoform X1 [Gossypium raimondii]>gi|763750400|gb|KJB17788.1| hypothetical protein B456_003G015500 [Gossypium raimondii]
Novel00079	137.315	495.553	-1.8515	1.4629e-09	3.7983e-07	down	-//-
Novel00089	67.2738	176.823	-1.3942	0.00045706	0.015514	down	PREDICTED: putative RING-H2 finger protein ATL61 [Cucumis melo]
Novel00092	1.40076	30.9763	-4.4669	9.0265e-05	0.0045682	down	-//-
Novel00095	31.3723	296.835	-3.2421	2.7515e-16	2.2922e-13	down	-//-
Novel00102	3.74284	189.412	-5.6613	3.9802e-19	4.681e-16	down	-//-
Novel00206	2833.88	5607.76	-0.98464	2.3603e-05	0.0015823	down	PREDICTED: LOW QUALITY PROTEIN: polyubiquitin 11-like, partial [Malus domestica]
Novel00340	297.332	642.805	-1.1123	8.1679e-05	0.0042306	down	PREDICTED: CYSTM1 family protein B [Cucumis melo]
Novel00396	1499.89	2519.94	-0.74853	0.0015734	0.037577	down	-//-
Novel00411	54.1217	150.082	-1.4715	0.00061284	0.019449	down	PREDICTED: uncharacterized protein LOC103492881 [Cucumis melo]
Novel00498	0	221.248	#NAME?	1.523e-05	0.0011401	down	-//-
Novel00577	382.88	989.182	-1.3693	0.00065458	0.020353	down	hypothetical protein glysoja_022734 [Glycine soja]
Novel00587	34672.1	72394.1	-1.0621	2.6495e-06	0.00026223	down	PREDICTED: polyubiquitin-like [Camelina sativa]
Novel00654	0.639552	40.0571	-5.9689	4.9138e-07	6.421e-05	down	-//-
Novel00675	1.6417	48.018	-4.8703	0.0010309	0.027966	down	-//-
Novel00733	35722.6	58359.8	-0.70814	0.0015976	0.038026	down	-//-
Novel00759	1459.67	2502.1	-0.77749	0.00084775	0.024352	down	hypothetical protein Csa_3G209970 [Cucumis sativus]
Novel00881	6.0421	86.3068	-3.8364	1.4983e-05	0.0011262	down	hypothetical protein VITISV_026478 [Vitis vinifera]
Novel00900	1171.39	2943.81	-1.3295	0.00052533	0.017162	down	hypothetical protein VITISV_012106 [Vitis vinifera]
Novel00936	8.61376	458.271	-5.7334	6.7036e-14	3.527e-11	down	PREDICTED: uncharacterized protein LOC103488200 [Cucumis melo]
Novel00982	5.28316	2125.21	-8.652	7.3586e-106	1.4712e-101	down	-//-
Novel00986	0.310774	164.88	-9.0513	3.5449e-27	1.4175e-23	down	-//-
Novel01127	0	24.124	#NAME?	1.9788e-05	0.001418	down	hypothetical protein VITISV_018454 [Vitis vinifera]
Novel01225	933.69	5076.75	-2.4429	0.00082287	0.023774	down	conserved hypothetical protein [Ricinus communis]>gi|223539652|gb|EEF41234.1| conserved hypothetical protein [Ricinus communis]
Novel01232	370.544	880.617	-1.2489	3.1894e-06	0.00030657	down	PREDICTED: uncharacterized protein LOC105976934 [Erythranthe guttatus]
Novel01247	197.378	396.852	-1.0076	0.00075208	0.022309	down	-//-
Novel01302	3.17976	37.4111	-3.5565	0.00023221	0.0092668	down	unnamed protein product [Vitis vinifera]
Novel01311	0	246.516	#NAME?	4.624e-29	2.3112e-25	down	PREDICTED: probable pectinesterase/pectinesterase inhibitor 13 [Nelumbo nucifera]

## Sheet: O_10vsW_10.DEG
Gene_id	readcount_O_1	readcount_W_1	log2FoldChange	pval	padj	up_down	Blast swiss prot
Cla000513	674.084	385.614	0.80577	0.0024547	0.04224	up	sp|P22686|CB2_CHLMO Chlorophyll a-b binding protein of LHCII type I, chloroplastic OS=Chlamydomonas moewusii PE=2 SV=1//5.5702e-61
Cla000664	10438.3	4288.54	1.2833	0.00032542	0.009103	up	-//-
Cla000703	787.338	313.234	1.3297	0.00034755	0.0095577	up	sp|Q9FUA4|SPT_ARATH Transcription factor SPATULA OS=Arabidopsis thaliana GN=SPT PE=1 SV=1//5.74997e-37
Cla000708	103.004	1.13107	6.5089	4.976e-16	2.5666e-13	up	sp|P19515|LIP_RHIMI Lipase OS=Rhizomucor miehei PE=1 SV=2//7.03525e-11
Cla000710	1206.24	410.411	1.5554	7.0189e-09	1.0527e-06	up	-//-
Cla000921	100.709	21.4488	2.2312	4.2466e-05	0.0017541	up	-//-
Cla001004	115.978	34.3912	1.7537	0.00025206	0.0074344	up	-//-
Cla001290	1091.54	277.77	1.9744	0.0010391	0.022192	up	sp|Q9C899|F6H2_ARATH Feruloyl CoA ortho-hydroxylase 2 OS=Arabidopsis thaliana GN=F6&apos;H2 PE=1 SV=1//3.2741e-58
Cla001307	17.9581	0.423374	5.4066	0.0012264	0.024986	up	sp|Q9M8R4|DJ1D_ARATH Protein DJ-1 homolog D OS=Arabidopsis thaliana GN=DJ1D PE=1 SV=1//6.70219e-73
Cla001336	1339.83	766.777	0.80517	0.0013337	0.026584	up	-//-
Cla001338	198.26	43.0628	2.2029	8.5472e-05	0.0031087	up	sp|Q9M0Y3|ENT3_ARATH Equilibrative nucleotide transporter 3 OS=Arabidopsis thaliana GN=ENT3 PE=1 SV=1//5.40929e-39
Cla001353	862.705	343.485	1.3286	9.7554e-07	7.5295e-05	up	-//-
Cla001400	233.156	110.803	1.0733	0.0026852	0.045284	up	sp|Q9LUB6|SNE_ARATH F-box protein SNE OS=Arabidopsis thaliana GN=SNE PE=1 SV=1//1.99845e-36
Cla001459	1095.84	550.327	0.99367	9.5655e-05	0.003411	up	sp|Q9M2Y4|PP276_ARATH Pentatricopeptide repeat-containing protein At3g49740 OS=Arabidopsis thaliana GN=PCMP-E84 PE=2 SV=1//0
Cla001482	3122.06	720.65	2.1151	5.7962e-06	0.00033861	up	sp|Q03200|LIRP1_ORYSJ Light-regulated protein OS=Oryza sativa subsp. japonica GN=LIR1 PE=2 SV=1//1.10715e-26
Cla001502	819.914	413.113	0.98893	0.00024315	0.007212	up	sp|Q9ASS6|PNSL5_ARATH Photosynthetic NDH subunit of lumenal location 5, chloroplastic OS=Arabidopsis thaliana GN=PNSL5 PE=1 SV=1//9.34071e-100
Cla001505	941.953	490.502	0.9414	0.00030887	0.0086861	up	sp|Q8VY13|FRO8_ARATH Ferric reduction oxidase 8, mitochondrial OS=Arabidopsis thaliana GN=FRO8 PE=2 SV=1//0
Cla001745	1468.51	424.285	1.7912	1.6011e-05	0.0008009	up	sp|Q9ZR08|Y4230_ARATH G-type lectin S-receptor-like serine/threonine-protein kinase At4g03230 OS=Arabidopsis thaliana GN=At4g03230 PE=3 SV=3//8.98121e-78
Cla001764	5474.31	683.132	3.0024	3.2291e-06	0.00020694	up	sp|P27522|CB13_SOLLC Chlorophyll a-b binding protein 8, chloroplastic OS=Solanum lycopersicum GN=CAB8 PE=3 SV=1//1.78753e-142
Cla001808	49.7079	7.56604	2.7159	0.0026667	0.045052	up	sp|Q10GM3|Y3222_ORYSJ B3 domain-containing protein Os03g0622200 OS=Oryza sativa subsp. japonica GN=Os03g0622200 PE=2 SV=1//6.76215e-12
Cla001825	2341.97	719.308	1.703	6.5995e-07	5.413e-05	up	sp|Q9FX85|PER10_ARATH Peroxidase 10 OS=Arabidopsis thaliana GN=PER10 PE=1 SV=1//6.38134e-136
Cla001844	906.622	436.749	1.0537	4.5455e-05	0.0018486	up	sp|P44176|PHPDC_HAEIN PHP domain-containing protein HI_1400 OS=Haemophilus influenzae (strain ATCC 51907 / DSM 11121 / KW20 / Rd) GN=HI_1400 PE=3 SV=1//1.03381e-32
Cla001891	8535.25	1972.84	2.1132	7.5612e-18	4.997e-15	up	sp|A7SWH1|PESC_NEMVE Pescadillo homolog OS=Nematostella vectensis GN=v1g194255 PE=3 SV=1//4.50984e-87
Cla001895	210.21	61.7212	1.768	1.548e-06	0.00010876	up	sp|Q9SY73|PTALR_ARATH NADPH-dependent pterin aldehyde reductase OS=Arabidopsis thaliana GN=At1g10310 PE=1 SV=1//2.09806e-80
Cla001950	318.239	1.60401	7.6323	1.0008e-41	2.3516e-38	up	sp|Q6NLC8|Y1648_ARATH Uncharacterized protein At1g66480 OS=Arabidopsis thaliana GN=At1g66480 PE=2 SV=1//1.33862e-39
Cla002042	18148.4	7403.98	1.2935	0.00077413	0.01751	up	sp|P35694|XTH2_SOYBN Xyloglucan endotransglucosylase/hydrolase 2 OS=Glycine max PE=2 SV=1//2.87741e-142
Cla002131	4371.22	2407.7	0.86038	0.00024951	0.0073697	up	sp|P0C8Q7|PP369_ARATH Pentatricopeptide repeat-containing protein At5g08305 OS=Arabidopsis thaliana GN=PCMP-E105 PE=2 SV=1//0
Cla002142	214.095	70.8774	1.5949	5.6926e-05	0.0022253	up	-//-
Cla002196	709.186	295.12	1.2649	1.1138e-05	0.00059329	up	sp|P24280|SEC14_YEAST SEC14 cytosolic factor OS=Saccharomyces cerevisiae (strain ATCC 204508 / S288c) GN=SEC14 PE=1 SV=3//2.55409e-16
Cla002214	1975.21	965.961	1.032	2.504e-05	0.0011664	up	sp|Q9LQV2|RDR1_ARATH RNA-dependent RNA polymerase 1 OS=Arabidopsis thaliana GN=RDR1 PE=2 SV=1//0
Cla002269	1270.14	293.491	2.1136	2.8767e-07	2.7088e-05	up	sp|Q93VR4|ML423_ARATH MLP-like protein 423 OS=Arabidopsis thaliana GN=MLP423 PE=2 SV=1//2.89151e-09
Cla002277	671.538	132.875	2.3374	0.0014601	0.028406	up	sp|Q6R567|RMA1_CAPAN E3 ubiquitin-protein ligase RMA1H1 OS=Capsicum annuum GN=RMA1H1 PE=1 SV=1//1.38435e-56
Cla002280	1637.4	559.842	1.5483	3.7914e-09	6.1206e-07	up	sp|Q9T048|DRL27_ARATH Disease resistance protein At4g27190 OS=Arabidopsis thaliana GN=At4g27190 PE=2 SV=1//1.75976e-51
Cla002328	675.227	349.248	0.95112	0.00046164	0.011959	up	sp|P80065|INVB_DAUCA Beta-fructofuranosidase, soluble isoenzyme I OS=Daucus carota GN=INV*DC4 PE=1 SV=2//0
Cla002345	7478.53	2029.49	1.8816	0.00023253	0.0069407	up	sp|Q9C5L3|GLPT1_ARATH Putative glycerol-3-phosphate transporter 1 OS=Arabidopsis thaliana GN=At3g47420 PE=2 SV=1//0
Cla002367	819.783	327.929	1.3219	1.1878e-06	8.7827e-05	up	sp|Q94KL7|SILD_FORIN Secoisolariciresinol dehydrogenase (Fragment) OS=Forsythia intermedia PE=1 SV=1//2.34594e-84
Cla002402	3736.15	1681.92	1.1514	0.00029275	0.0083325	up	sp|O81916|YC22_ARATH Uncharacterized calcium-binding protein At1g02270 OS=Arabidopsis thaliana GN=At1g02270 PE=2 SV=2//1.17697e-164
Cla002408	2867.17	1548.1	0.88913	0.00018095	0.0056914	up	-//-
Cla002418	67.9967	13.9611	2.2841	0.00029691	0.0084281	up	-//-
Cla002452	310.466	70.5513	2.1377	0.0001686	0.0053942	up	-//-
Cla002567	579.998	316.729	0.8728	0.0026977	0.045459	up	sp|P93025|PHOT2_ARATH Phototropin-2 OS=Arabidopsis thaliana GN=PHOT2 PE=1 SV=2//6.76744e-28
Cla002611	513.55	178.541	1.5242	4.1408e-07	3.6186e-05	up	sp|Q9SZX3|ASSY_ARATH Argininosuccinate synthase, chloroplastic OS=Arabidopsis thaliana GN=At4g24830 PE=2 SV=3//0
Cla002628	59.837	7.45915	3.004	1.7078e-05	0.0008458	up	sp|Q6EU39|MADS6_ORYSJ MADS-box transcription factor 6 OS=Oryza sativa subsp. japonica GN=MADS6 PE=1 SV=1//9.29018e-47
Cla002630	1068.52	430.701	1.3109	6.0791e-07	5.1016e-05	up	sp|P0DI11|SP13B_ARATH Squamosa promoter-binding-like protein 13B OS=Arabidopsis thaliana GN=SPL13B PE=3 SV=1//6.20861e-52
Cla002641	3619.57	1687.92	1.1006	1.7452e-06	0.00012101	up	sp|O82587|SWT12_ARATH Bidirectional sugar transporter SWEET12 OS=Arabidopsis thaliana GN=SWEET12 PE=1 SV=1//2.40774e-108
Cla002685	239.241	111.807	1.0975	0.0010288	0.022087	up	sp|P52581|IFRH_LUPAL Isoflavone reductase homolog OS=Lupinus albus PE=2 SV=1//2.82703e-172
Cla002711	3070.53	1713.08	0.84189	0.0010204	0.021953	up	-//-
Cla002719	575.604	277.017	1.0551	0.00073884	0.016874	up	sp|Q6GLM5|DESI1_XENLA Desumoylating isopeptidase 1 OS=Xenopus laevis GN=desi1 PE=2 SV=1//1.17834e-41
Cla002769	1306.7	588.237	1.1515	0.0019612	0.035602	up	sp|Q9FNB0|CHLH_ARATH Magnesium-chelatase subunit ChlH, chloroplastic OS=Arabidopsis thaliana GN=CHLH PE=1 SV=1//0
Cla002779	65.087	6.97192	3.2227	3.1945e-06	0.00020597	up	sp|O14114|YEJJ_SCHPO Uncharacterized AAA domain-containing protein C31G5.19 OS=Schizosaccharomyces pombe (strain 972 / ATCC 24843) GN=SPAC31G5.19 PE=3 SV=1//3.30495e-82
Cla002858	413.386	200.528	1.0437	0.00096483	0.02097	up	sp|Q9LX31|GUN4C_ARATH Tetrapyrrole-binding protein, chloroplastic OS=Arabidopsis thaliana GN=GUN4 PE=1 SV=1//5.54615e-69
Cla002889	2412.82	618.508	1.9639	1.0978e-06	8.2913e-05	up	sp|Q9SLG8|SSL2_ARATH Protein STRICTOSIDINE SYNTHASE-LIKE 2 OS=Arabidopsis thaliana GN=SSL2 PE=2 SV=1//2.54459e-109
Cla002908	3567.61	1646.27	1.1158	8.5809e-06	0.00047755	up	-//-
Cla003070	1662	916.131	0.85929	0.00065614	0.015521	up	sp|Q949Y5|EGY1_ARATH Probable zinc metalloprotease EGY1, chloroplastic OS=Arabidopsis thaliana GN=EGY1 PE=2 SV=1//0
Cla003133	1718.67	197.556	3.121	4.3823e-20	4.3093e-17	up	sp|Q7G191|ALDO4_ARATH Benzaldehyde dehydrogenase (NAD(+)) OS=Arabidopsis thaliana GN=AAO4 PE=1 SV=2//0
Cla003160	488.848	215.015	1.185	0.00013964	0.0046507	up	-//-
Cla003230	275.959	53.4753	2.3675	0.0018554	0.034239	up	sp|Q9SCU0|SDR2A_ARATH Short-chain dehydrogenase reductase 2a OS=Arabidopsis thaliana GN=SDR2a PE=3 SV=1//1.12744e-73
[truncated: 1,243 more rows]

## Sheet: O_10vsY_10.DEG
Gene_id	readcount_O_1	readcount_Y_1	log2FoldChange	pval	padj	up_down	Blast swiss prot
[truncated: 2,616 more rows]

[truncated: 3 more sheets: Y_10vsP_10.DEG, Y_10vsW_10.DEG, P_10vsW_10.DEG]
