# Supplementary material for: Transcriptome regulation of carotenoids in five flesh-colored watermelons (Citrullus lanatus)
Source: BMC Plant Biol. 2021 Apr 28;21:203. doi: 10.1186/s12870-021-02965-z (PMC8082968; doi:10.1186/s12870-021-02965-z)
Supplement: Supplementary file 5 — Additional file 5 Dataset 3. DEGs at 34 DAP between the genotypes. [file 12870_2021_2965_MOESM5_ESM.xlsx]

## Sheet: O_34vsP_34.DEG
Gene_id	readcount_O_4	readcount_P_4	log2FoldChange	pval	padj	up_down	Blast swiss prot
Cla000129	3573.02	932.278	1.9383	7.9968e-16	2.7175e-13	up	sp|Q6NPF9|TRXY1_ARATH Thioredoxin Y1, chloroplastic OS=Arabidopsis thaliana GN=At1g76760 PE=2 SV=1//3.86818e-50
Cla000134	413.562	152.348	1.4407	4.0917e-06	0.0001295	up	-//-
Cla000159	531.402	282.965	0.90918	0.0018369	0.020965	up	-//-
Cla000266	1318.43	768.352	0.77898	0.0016915	0.019651	up	sp|Q5XET4|PP142_ARATH Pentatricopeptide repeat-containing protein At2g01860 OS=Arabidopsis thaliana GN=EMB975 PE=2 SV=1//4.18303e-154
Cla000311	9773.97	4425.16	1.1432	4.3702e-07	1.8166e-05	up	-//-
Cla000312	804.762	342.877	1.2309	5.79e-06	0.00017282	up	sp|Q94JX9|NACA2_ARATH Nascent polypeptide-associated complex subunit alpha-like protein 2 OS=Arabidopsis thaliana GN=At3g49470 PE=2 SV=2//6.8208e-37
Cla000331	1371.55	757.732	0.85604	0.00058462	0.0083327	up	sp|Q5ZHP7|EAF2_CHICK ELL-associated factor 2 OS=Gallus gallus GN=EAF2 PE=2 SV=1//3.48652e-07
Cla000366	2294.2	1342.33	0.77325	0.0012438	0.015634	up	sp|Q93YZ7|ILVH2_ARATH Acetolactate synthase small subunit 2, chloroplastic OS=Arabidopsis thaliana GN=At2g31810 PE=1 SV=1//1.08516e-39
Cla000396	1717.68	648.092	1.4062	1.8352e-08	1.1693e-06	up	sp|Q9C5W6|14312_ARATH 14-3-3-like protein GF14 iota OS=Arabidopsis thaliana GN=GRF12 PE=2 SV=1//5.86654e-109
Cla000465	1613.8	433.865	1.8951	1.2591e-13	2.651e-11	up	sp|Q02764|RK24_TOBAC 50S ribosomal protein L24, chloroplastic OS=Nicotiana tabacum GN=RPL24 PE=1 SV=1//3.50946e-83
Cla000513	1591.79	641.221	1.3118	1.1124e-07	5.5108e-06	up	sp|P22686|CB2_CHLMO Chlorophyll a-b binding protein of LHCII type I, chloroplastic OS=Chlamydomonas moewusii PE=2 SV=1//5.5702e-61
Cla000519	170.553	53.4708	1.6734	5.185e-05	0.0011159	up	-//-
Cla000555	4862.1	2557.75	0.9267	5.8248e-05	0.0012237	up	sp|Q7DLR9|PSB4_ARATH Proteasome subunit beta type-4 OS=Arabidopsis thaliana GN=PBG1 PE=1 SV=2//6.30436e-148
Cla000655	1468.36	358.776	2.033	5.3768e-07	2.1712e-05	up	sp|Q93VK5|LUT5_ARATH Protein LUTEIN DEFICIENT 5, chloroplastic OS=Arabidopsis thaliana GN=CYP97A3 PE=1 SV=1//0
Cla000664	92976.7	7174.06	3.696	0.0014521	0.017514	up	-//-
Cla000713	8802.35	4498.4	0.96848	1.744e-05	0.00044133	up	sp|P22335|HSF24_SOLPE Heat shock factor protein HSF24 OS=Solanum peruvianum GN=HSF24 PE=2 SV=1//3.69713e-98
Cla000848	1267.73	463.154	1.4527	3.2618e-07	1.423e-05	up	sp|O29470|Y788_ARCFU Uncharacterized transporter AF_0788 OS=Archaeoglobus fulgidus (strain ATCC 49558 / VC-16 / DSM 4304 / JCM 9628 / NBRC 100126) GN=AF_0788 PE=3 SV=1//8.0724e-09
Cla000858	20848.4	8955.9	1.219	5.6357e-05	0.0011927	up	sp|Q02028|HSP7S_PEA Stromal 70 kDa heat shock-related protein, chloroplastic OS=Pisum sativum GN=HSP70 PE=2 SV=1//0
Cla000905	2114.36	1013.57	1.0608	1.0667e-05	0.00029476	up	sp|Q9LIG0|Y3136_ARATH Clavaminate synthase-like protein At3g21360 OS=Arabidopsis thaliana GN=At3g21360 PE=1 SV=1//9.73341e-180
Cla000978	7309.63	3810.25	0.93991	3.335e-05	0.00076631	up	sp|O49627|ISU1_ARATH Iron-sulfur cluster assembly protein 1 OS=Arabidopsis thaliana GN=ISU1 PE=2 SV=1//1.03924e-77
Cla000980	1856.47	865.387	1.1011	0.00074196	0.010121	up	sp|P52178|TPT2_BRAOB Triose phosphate/phosphate translocator, non-green plastid, chloroplastic OS=Brassica oleracea var. botrytis GN=NGTPT PE=2 SV=1//6.326e-96
Cla000981	354.797	182.816	0.9566	0.0023063	0.024901	up	sp|Q2VZE7|APAG_MAGSA Protein ApaG OS=Magnetospirillum magneticum (strain AMB-1 / ATCC 700264) GN=apaG PE=3 SV=1//2.6803e-33
Cla000983	941.049	544.446	0.78948	0.0021211	0.023491	up	-//-
Cla000988	475.551	117.11	2.0217	1.6476e-08	1.0568e-06	up	-//-
Cla001020	459.011	196.042	1.2274	3.9903e-05	0.00089666	up	sp|O49841|RAC2A_ARATH Ras-related protein RABC2a OS=Arabidopsis thaliana GN=RABC2A PE=1 SV=1//2.12956e-119
Cla001050	316.083	104.282	1.5998	2.1743e-06	7.3628e-05	up	-//-
Cla001140	192.736	63.4047	1.604	5.514e-05	0.001175	up	sp|Q8W4E1|RH47_ARATH DEAD-box ATP-dependent RNA helicase 47, mitochondrial OS=Arabidopsis thaliana GN=RH47 PE=1 SV=2//0
Cla001148	512.336	179.54	1.5128	0.0042632	0.03999	up	sp|P54873|HMCS_ARATH Hydroxymethylglutaryl-CoA synthase OS=Arabidopsis thaliana GN=HMGS PE=1 SV=2//0
Cla001155	2752.36	1167.22	1.2376	2.0677e-07	9.5132e-06	up	sp|Q8GYC7|PGL1B_ARATH PGR5-like protein 1B, chloroplastic OS=Arabidopsis thaliana GN=PGRL1B PE=1 SV=1//1.04089e-157
Cla001160	142.907	47.9192	1.5764	0.00037241	0.0058081	up	sp|Q9LDH3|PT112_ARATH Probable sugar phosphate/phosphate translocator At1g12500 OS=Arabidopsis thaliana GN=At1g12500 PE=1 SV=1//4.22649e-176
Cla001162	62.209	15.2333	2.0299	0.0020959	0.023239	up	sp|F4I2H7|TPX2_ARATH Protein TPX2 OS=Arabidopsis thaliana GN=TPX2 PE=1 SV=1//4.48218e-07
Cla001167	301.675	154.896	0.96169	0.0035525	0.035144	up	sp|Q9LNA5|ACR8_ARATH ACT domain-containing protein ACR8 OS=Arabidopsis thaliana GN=ACR8 PE=2 SV=1//0
Cla001168	218.581	103.62	1.0769	0.0033115	0.033115	up	sp|Q7XA42|RGA1_SOLBU Putative disease resistance protein RGA1 OS=Solanum bulbocastanum GN=RGA1 PE=2 SV=2//7.88488e-21
Cla001290	281.011	47.6788	2.5592	0.0054059	0.047814	up	sp|Q9C899|F6H2_ARATH Feruloyl CoA ortho-hydroxylase 2 OS=Arabidopsis thaliana GN=F6&apos;H2 PE=1 SV=1//3.2741e-58
Cla001320	44.653	1.13815	5.294	1.1108e-06	4.1699e-05	up	sp|Q8W4G6|CRK15_ARATH Cysteine-rich receptor-like protein kinase 15 OS=Arabidopsis thaliana GN=CRK15 PE=2 SV=2//4.65661e-59
Cla001349	427.31	129.932	1.7175	4.0804e-07	1.7182e-05	up	sp|O65416|SKI27_ARATH F-box protein SKIP27 OS=Arabidopsis thaliana GN=SKIP27 PE=1 SV=2//1.91518e-34
Cla001369	758.951	374.914	1.0174	0.00020453	0.0035373	up	sp|Q6R2K3|SRF3_ARATH Protein STRUBBELIG-RECEPTOR FAMILY 3 OS=Arabidopsis thaliana GN=SRF3 PE=2 SV=1//0
Cla001409	1299.84	681.9	0.9307	0.0010473	0.013615	up	sp|Q9LDL7|PAT1_ARATH Scarecrow-like transcription factor PAT1 OS=Arabidopsis thaliana GN=PAT1 PE=2 SV=1//0
Cla001454	1224.93	548.786	1.1584	6.6152e-06	0.00019444	up	sp|B9HBA8|ACCC1_POPTR Biotin carboxylase 1, chloroplastic OS=Populus trichocarpa GN=POPTRDRAFT_831870 PE=2 SV=1//1.24399e-126
Cla001455	1935.93	867.585	1.158	1.8315e-06	6.427e-05	up	sp|B9HBA8|ACCC1_POPTR Biotin carboxylase 1, chloroplastic OS=Populus trichocarpa GN=POPTRDRAFT_831870 PE=2 SV=1//0
Cla001456	528.697	157.426	1.7478	9.6176e-09	6.7012e-07	up	sp|Q5ZJ08|SYYC_CHICK Tyrosine--tRNA ligase, cytoplasmic OS=Gallus gallus GN=YARS PE=2 SV=1//2.33961e-15
Cla001457	410.845	141.573	1.5371	1.3075e-06	4.7784e-05	up	sp|Q29465|SYYC_BOVIN Tyrosine--tRNA ligase, cytoplasmic OS=Bos taurus GN=YARS PE=2 SV=4//6.67646e-12
Cla001469	8703.66	3460.68	1.3306	4.3941e-06	0.00013795	up	sp|P53536|PHSL_VICFA Alpha-1,4 glucan phosphorylase L isozyme, chloroplastic/amyloplastic OS=Vicia faba GN=PHO1 PE=2 SV=2//3.10823e-141
Cla001502	1704.99	521.392	1.7093	1.4073e-11	1.7701e-09	up	sp|Q9ASS6|PNSL5_ARATH Photosynthetic NDH subunit of lumenal location 5, chloroplastic OS=Arabidopsis thaliana GN=PNSL5 PE=1 SV=1//9.34071e-100
Cla001505	122.964	16.9408	2.8597	0.0049452	0.044532	up	sp|Q8VY13|FRO8_ARATH Ferric reduction oxidase 8, mitochondrial OS=Arabidopsis thaliana GN=FRO8 PE=2 SV=1//0
Cla001510	41.3704	2.85913	3.8549	0.0010334	0.01347	up	-//-
Cla001623	165.641	19.8093	3.0638	0.00060049	0.0084979	up	sp|P33154|PR1_ARATH Pathogenesis-related protein 1 OS=Arabidopsis thaliana GN=At2g14610 PE=1 SV=1//1.01256e-69
Cla001664	8971.61	5542.06	0.69494	0.0020066	0.022415	up	sp|P48496|TPIC_SPIOL Triosephosphate isomerase, chloroplastic OS=Spinacia oleracea GN=TPIP1 PE=1 SV=1//3.03684e-135
Cla001730	484.793	85.4732	2.5038	2.2873e-14	5.7538e-12	up	sp|Q8GWA9|PP157_ARATH Pentatricopeptide repeat-containing protein At2g17033 OS=Arabidopsis thaliana GN=At2g17033 PE=2 SV=1//1.97226e-149
Cla001746	1296.7	321.485	2.012	3.1038e-12	4.6968e-10	up	sp|Q9FFR9|CHX18_ARATH Cation/H(+) antiporter 18 OS=Arabidopsis thaliana GN=CHX18 PE=2 SV=1//0
Cla001857	7031.57	2409.15	1.5453	0.0022978	0.024823	up	sp|Q9FYC2|PAO_ARATH Pheophorbide a oxygenase, chloroplastic OS=Arabidopsis thaliana GN=PAO PE=1 SV=1//0
Cla001903	4847.5	2517.56	0.94521	3.6422e-05	0.00082987	up	sp|O23710|PSB7A_ARATH Proteasome subunit beta type-7-A OS=Arabidopsis thaliana GN=PBB1 PE=1 SV=2//0
Cla001909	1376.57	22.9437	5.9068	0.0034641	0.034428	up	sp|Q9SY73|PTALR_ARATH NADPH-dependent pterin aldehyde reductase OS=Arabidopsis thaliana GN=At1g10310 PE=1 SV=1//1.35178e-90
Cla001944	724.134	259.449	1.4808	0.00028502	0.0046316	up	sp|Q9ZU32|NADC_ARATH Nicotinate-nucleotide pyrophosphorylase [carboxylating], chloroplastic OS=Arabidopsis thaliana GN=QPT PE=2 SV=2//1.12666e-47
Cla001945	1080.47	436.472	1.3077	0.00021055	0.0036156	up	sp|Q9ZU32|NADC_ARATH Nicotinate-nucleotide pyrophosphorylase [carboxylating], chloroplastic OS=Arabidopsis thaliana GN=QPT PE=2 SV=2//3.13386e-91
Cla001947	4515.42	2795.04	0.69199	0.0027408	0.02839	up	sp|Q9SSJ8|FAB1C_ARATH Putative 1-phosphatidylinositol-3-phosphate 5-kinase FAB1C OS=Arabidopsis thaliana GN=FAB1C PE=2 SV=1//0
Cla002039	49.2269	0	Inf	1.5624e-05	0.0004046	up	sp|Q9M374|CRF6_ARATH Ethylene-responsive transcription factor CRF6 OS=Arabidopsis thaliana GN=CRF6 PE=1 SV=1//2.47935e-34
Cla002097	619.62	203.748	1.6046	3.2251e-08	1.9046e-06	up	-//-
Cla002152	518.035	287.342	0.85028	0.0025965	0.027259	up	-//-
Cla002178	2099.31	876.944	1.2594	1.9095e-07	8.8485e-06	up	sp|P29450|TRXF_PEA Thioredoxin F-type, chloroplastic OS=Pisum sativum PE=2 SV=1//1.95655e-68
Cla002196	80.4798	8.07624	3.3169	0.0012179	0.015389	up	sp|P24280|SEC14_YEAST SEC14 cytosolic factor OS=Saccharomyces cerevisiae (strain ATCC 204508 / S288c) GN=SEC14 PE=1 SV=3//2.55409e-16
Cla002202	1291.77	743.449	0.79704	0.0011849	0.015087	up	sp|Q55512|DHAS_SYNY3 Aspartate-semialdehyde dehydrogenase OS=Synechocystis sp. (strain PCC 6803 / Kazusa) GN=asd PE=3 SV=2//2.48758e-116
Cla002214	497.687	166.283	1.5816	2.4254e-07	1.0977e-05	up	sp|Q9LQV2|RDR1_ARATH RNA-dependent RNA polymerase 1 OS=Arabidopsis thaliana GN=RDR1 PE=2 SV=1//0
Cla002228	1834.88	829.033	1.1462	2.9511e-06	9.705e-05	up	sp|O22820|U74F1_ARATH UDP-glycosyltransferase 74F1 OS=Arabidopsis thaliana GN=UGT74F1 PE=1 SV=1//5.98528e-129
Cla002239	8258.67	4158.99	0.98968	1.3426e-05	0.00035724	up	sp|O80860|FTSH2_ARATH ATP-dependent zinc metalloprotease FTSH 2, chloroplastic OS=Arabidopsis thaliana GN=FTSH2 PE=1 SV=1//0
Cla002245	4217.98	1837.96	1.1984	2.2563e-07	1.0308e-05	up	sp|P39101|CAJ1_YEAST Protein CAJ1 OS=Saccharomyces cerevisiae (strain ATCC 204508 / S288c) GN=CAJ1 PE=1 SV=1//3.1503e-13
Cla002250	1914.72	1180.63	0.69758	0.0042156	0.039703	up	sp|Q39010|KSG6_ARATH Shaggy-related protein kinase zeta OS=Arabidopsis thaliana GN=ASK6 PE=2 SV=2//0
Cla002256	497.033	248.145	1.0022	0.00068753	0.0095128	up	-//-
Cla002313	765.941	56.7193	3.7553	4.0698e-05	0.0009124	up	sp|Q9CA40|NUDT1_ARATH Nudix hydrolase 1 OS=Arabidopsis thaliana GN=NUDT1 PE=1 SV=1//3.47853e-57
Cla002349	2785.13	910.986	1.6122	1.8281e-11	2.1993e-09	up	-//-
Cla002354	606.158	317.963	0.93084	0.00081014	0.010928	up	sp|Q1XDS2|YCF20_PYRYE Uncharacterized protein ycf20 OS=Pyropia yezoensis GN=ycf20 PE=3 SV=1//1.76993e-12
Cla002358	178.959	76.8053	1.2204	0.0028572	0.029361	up	sp|Q9FLH8|SCRK7_ARATH Probable fructokinase-7 OS=Arabidopsis thaliana GN=At5g51830 PE=1 SV=1//7.04256e-155
Cla002373	1842.74	1142.09	0.69018	0.0034552	0.034357	up	sp|Q9M1A8|RPB8B_ARATH DNA-directed RNA polymerases II, IV and V subunit 8B OS=Arabidopsis thaliana GN=NRPB8B PE=1 SV=1//1.00019e-36
Cla002376	1219.19	641.06	0.92739	0.00025645	0.0042566	up	sp|Q2R1U4|CK5P1_ORYSJ CDK5RAP1-like protein OS=Oryza sativa subsp. japonica GN=Os11g0592800 PE=2 SV=1//0
Cla002393	3658.6	1906.09	0.94067	0.0055014	0.048415	up	sp|O64894|ACOX2_CUCMA Acyl-coenzyme A oxidase, peroxisomal OS=Cucurbita maxima GN=Acx PE=1 SV=1//0
Cla002404	943.553	543.7	0.79529	0.0022635	0.02459	up	sp|O60121|YH77_SCHPO Uncharacterized protein C16G5.07c OS=Schizosaccharomyces pombe (strain 972 / ATCC 24843) GN=SPBC16G5.07c PE=3 SV=1//8.51072e-88
Cla002430	9905.76	3956.64	1.324	7.8233e-08	4.0607e-06	up	sp|P17783|MDHM_CITLA Malate dehydrogenase, mitochondrial OS=Citrullus lanatus GN=MMDH PE=1 SV=1//0
Cla002432	32.8431	0	Inf	5.8922e-06	0.00017532	up	sp|Q1PFD9|TBL31_ARATH Protein trichome birefringence-like 31 OS=Arabidopsis thaliana GN=TBL31 PE=2 SV=1//0
Cla002470	3969.55	327.376	3.6	0.00063412	0.0088957	up	sp|Q40294|AOX1_MANIN Ubiquinol oxidase, mitochondrial OS=Mangifera indica GN=AOMI 1 PE=1 SV=2//4.1283e-173
Cla002489	884.708	413.705	1.0966	3.54e-05	0.00080861	up	sp|Q9FMF7|DIT21_ARATH Dicarboxylate transporter 2.1, chloroplastic OS=Arabidopsis thaliana GN=DIT2-1 PE=1 SV=1//0
Cla002517	1482.2	403.371	1.8776	3.6349e-13	6.7055e-11	up	sp|O22229|TRXB3_ARATH NADPH-dependent thioredoxin reductase 3 OS=Arabidopsis thaliana GN=NTRC PE=1 SV=2//0
Cla002538	3448.55	258.336	3.7387	2.2937e-11	2.7257e-09	up	-//-
Cla002553	950.621	465.876	1.0289	0.00026337	0.0043485	up	sp|F4JRE0|TMN12_ARATH Transmembrane 9 superfamily member 12 OS=Arabidopsis thaliana GN=TMN12 PE=2 SV=1//0
Cla002593	425.663	111.973	1.9266	1.5602e-08	1.0073e-06	up	sp|P47923|NDK2_PEA Nucleoside diphosphate kinase 2, chloroplastic OS=Pisum sativum GN=NDPK2 PE=1 SV=1//2.85657e-93
Cla002598	1817.34	773.808	1.2318	0.0023553	0.0253	up	sp|P26520|G3PC_PETHY Glyceraldehyde-3-phosphate dehydrogenase, cytosolic OS=Petunia hybrida GN=GAPC PE=2 SV=1//0
Cla002604	1461.55	688.956	1.085	1.1771e-05	0.00032114	up	sp|Q84P23|4CLL9_ARATH 4-coumarate--CoA ligase-like 9 OS=Arabidopsis thaliana GN=4CLL9 PE=1 SV=2//0
Cla002611	572.695	215.213	1.412	5.3874e-06	0.00016261	up	sp|Q9SZX3|ASSY_ARATH Argininosuccinate synthase, chloroplastic OS=Arabidopsis thaliana GN=At4g24830 PE=2 SV=3//0
Cla002632	349.135	14.7288	4.5671	3.1094e-09	2.4583e-07	up	sp|Q9SZN7|HIP26_ARATH Heavy metal-associated isoprenylated plant protein 26 OS=Arabidopsis thaliana GN=HIPP26 PE=1 SV=1//2.27775e-06
Cla002690	1521.01	523.168	1.5397	0.0019863	0.022279	up	sp|Q9FVQ4|PLGG1_ARATH Plastidal glycolate/glycerate translocator 1, chloroplastic OS=Arabidopsis thaliana GN=PLGG1 PE=2 SV=1//0
Cla002701	106.174	27.8071	1.9329	0.00015604	0.0028162	up	sp|Q94F39|AFP3_ARATH Ninja-family protein AFP3 OS=Arabidopsis thaliana GN=AFP3 PE=1 SV=1//9.1643e-22
Cla002743	303.33	160.423	0.91901	0.0048822	0.04417	up	-//-
Cla002760	2068.42	1033	1.0017	0.00039887	0.0061612	up	sp|O81645|VILI3_ARATH Villin-3 OS=Arabidopsis thaliana GN=VLN3 PE=1 SV=2//0
Cla002793	2116.72	459.87	2.2025	2.8008e-18	1.3563e-15	up	sp|P42732|RR13_ARATH 30S ribosomal protein S13, chloroplastic OS=Arabidopsis thaliana GN=RPS13 PE=2 SV=1//1.35056e-82
Cla002814	4234.75	1330.33	1.6705	1.2437e-12	2.0416e-10	up	sp|Q9LD45|BI1_ARATH Bax inhibitor 1 OS=Arabidopsis thaliana GN=BI-1 PE=1 SV=1//3.92175e-115
Cla002866	438.03	229.428	0.93299	0.003384	0.033733	up	sp|Q84LH3|WEX_ARATH Werner Syndrome-like exonuclease OS=Arabidopsis thaliana GN=WEX PE=1 SV=1//7.9549e-26
Cla002968	270.802	74.7149	1.8578	3.1016e-07	1.3685e-05	up	sp|Q84ZT9|WVD2_ARATH Protein WAVE-DAMPENED 2 OS=Arabidopsis thaliana GN=WVD2 PE=2 SV=1//6.34094e-34
Cla002975	118.876	38.705	1.6189	0.0015017	0.017948	up	sp|O24407|IAA16_ARATH Auxin-responsive protein IAA16 OS=Arabidopsis thaliana GN=IAA16 PE=1 SV=1//2.95776e-63
Cla002982	315.859	145.404	1.1192	0.00066804	0.0092959	up	sp|Q38867|CP19C_ARATH Peptidyl-prolyl cis-trans isomerase CYP19-3 OS=Arabidopsis thaliana GN=CYP19-3 PE=2 SV=2//3.547e-47
Cla002983	1066.2	516.192	1.0465	4.6087e-05	0.001011	up	sp|Q9LKR8|RAF1_ARATH Rubisco accumulation factor 1, chloroplastic OS=Arabidopsis thaliana GN=RAF1 PE=2 SV=1//2.37635e-127
Cla003070	4419.13	1524.59	1.5353	0.00051178	0.007476	up	sp|Q949Y5|EGY1_ARATH Probable zinc metalloprotease EGY1, chloroplastic OS=Arabidopsis thaliana GN=EGY1 PE=2 SV=1//0
Cla003082	119.936	46.3855	1.3705	0.0039266	0.037709	up	sp|Q4I8E9|PNS1_GIBZE Protein PNS1 OS=Gibberella zeae (strain PH-1 / ATCC MYA-4620 / FGSC 9075 / NRRL 31084) GN=PNS1 PE=3 SV=1//7.417e-11
Cla003245	133.292	47.0102	1.5035	0.00091895	0.012217	up	-//-
Cla003246	117.427	45.8767	1.3559	0.0038394	0.037129	up	sp|Q9LT84|U496M_ARATH UPF0496 protein At3g19330 OS=Arabidopsis thaliana GN=At3g19330 PE=2 SV=2//9.31781e-41
Cla003250	550.465	301.411	0.86892	0.0028397	0.029242	up	-//-
Cla003262	1106.63	384.568	1.5249	7.9819e-09	5.7476e-07	up	sp|Q8L633|RNZC_ARATH Ribonuclease Z, chloroplastic OS=Arabidopsis thaliana GN=CPZ PE=2 SV=1//5.77512e-173
Cla003268	55.2994	4.37712	3.6592	6.8793e-06	0.00020129	up	sp|Q9FJ75|WAXS4_ARATH Probable long-chain-alcohol O-fatty-acyltransferase 4 OS=Arabidopsis thaliana GN=AT4 PE=2 SV=1//5.62125e-79
Cla003284	1448.71	376.581	1.9437	2.9839e-05	0.00069385	up	sp|Q9M4Y3|RR10_MESCR 30S ribosomal protein S10, chloroplastic OS=Mesembryanthemum crystallinum GN=RPS10 PE=2 SV=1//1.23263e-81
Cla003285	627.691	227.196	1.4661	3.1555e-07	1.3891e-05	up	sp|Q42588|SAT1_ARATH Serine acetyltransferase 1, chloroplastic OS=Arabidopsis thaliana GN=SAT1 PE=1 SV=2//2.52746e-128
Cla003286	46.6726	7.55174	2.6277	0.00089964	0.011985	up	sp|Q9LK64|AB3C_ARATH ABC transporter C family member 3 OS=Arabidopsis thaliana GN=ABCC3 PE=1 SV=1//0
Cla003311	57.0089	0	Inf	1.0726e-10	1.0993e-08	up	sp|Q9FM65|FLA1_ARATH Fasciclin-like arabinogalactan protein 1 OS=Arabidopsis thaliana GN=FLA1 PE=1 SV=1//1.88857e-144
Cla003347	326.308	7.47198	5.4486	1.9204e-31	3.7199e-28	up	sp|Q9ZVH0|FEZ_ARATH Protein FEZ OS=Arabidopsis thaliana GN=FEZ PE=2 SV=1//1.08823e-79
Cla003357	203.153	57.1199	1.8305	5.5337e-06	0.0001667	up	-//-
Cla003365	1131.83	595.307	0.92695	0.00042923	0.0065364	up	sp|Q9LSD6|ARP2_ARATH Actin-related protein 2 OS=Arabidopsis thaliana GN=ARP2 PE=1 SV=1//0
Cla003371	78.0783	1.15355	6.0808	0.0016992	0.019709	up	-//-
Cla003403	10375.7	4374.81	1.2459	0.0017826	0.020477	up	sp|P93824|ACCH6_ARATH 1-aminocyclopropane-1-carboxylate oxidase homolog 6 OS=Arabidopsis thaliana GN=At1g04350 PE=2 SV=1//1.14461e-104
Cla003424	32.5454	0	Inf	1.637e-06	5.818e-05	up	-//-
Cla003425	26.3109	0	Inf	2.0094e-05	0.00049519	up	-//-
Cla003468	1020.81	493.029	1.05	6.4256e-05	0.0013355	up	-//-
Cla003470	379.879	206.652	0.87834	0.00432	0.040327	up	sp|Q5R8J8|DNJB4_PONAB DnaJ homolog subfamily B member 4 OS=Pongo abelii GN=DNAJB4 PE=2 SV=1//9.0395e-33
Cla003481	224.67	108.736	1.047	0.0035895	0.035384	up	sp|Q9SU30|CPR30_ARATH F-box protein CPR30 OS=Arabidopsis thaliana GN=CPR30 PE=1 SV=2//2.05536e-29
Cla003522	1257.58	744.843	0.75564	0.0027883	0.028775	up	sp|Q3E7D0|NAT12_ARATH Nucleobase-ascorbate transporter 12 OS=Arabidopsis thaliana GN=NAT12 PE=1 SV=3//5.21569e-169
Cla003550	313.84	143.471	1.1293	0.00059325	0.0084308	up	-//-
Cla003564	235.733	114.023	1.0478	0.0026635	0.027857	up	sp|Q8H038|KATAM_ORYSJ Xyloglucan galactosyltransferase KATAMARI1 homolog OS=Oryza sativa subsp. japonica GN=Os03g0144800 PE=2 SV=1//1.42917e-100
Cla003575	67.1702	16.5329	2.0225	0.0015862	0.018701	up	-//-
Cla003586	3028	1419.93	1.0925	3.4415e-06	0.00011129	up	-//-
Cla003602	1333.09	674.334	0.98324	8.7833e-05	0.001745	up	-//-
Cla003615	306.824	61.6992	2.3141	0.00074173	0.010121	up	sp|Q8KFI4|PHS_CHLTE Putative pterin-4-alpha-carbinolamine dehydratase OS=Chlorobium tepidum (strain ATCC 49652 / DSM 12025 / NBRC 103806 / TLS) GN=CT0342 PE=3 SV=1//1.25455e-17
Cla003618	2053.71	1019.38	1.0105	6.6502e-05	0.0013762	up	sp|Q8VY90|EF105_ARATH Ethylene-responsive transcription factor ERF105 OS=Arabidopsis thaliana GN=ERF105 PE=2 SV=1//2.47311e-55
Cla003622	506.651	95.6978	2.4044	6.4355e-10	5.6921e-08	up	sp|Q9FLS0|FB253_ARATH F-box protein At5g07610 OS=Arabidopsis thaliana GN=At5g07610 PE=2 SV=1//8.18156e-59
Cla003629	669.574	175.526	1.9316	3.7869e-11	4.2654e-09	up	sp|Q0WP01|PTR9_ARATH Protein NRT1/ PTR FAMILY 5.10 OS=Arabidopsis thaliana GN=NPF5.10 PE=2 SV=1//0
Cla003668	3562	1649.6	1.1106	2.1227e-06	7.2388e-05	up	sp|Q9ZW85|LEUD3_ARATH 3-isopropylmalate dehydratase small subunit 3 OS=Arabidopsis thaliana GN=At2g43090 PE=1 SV=1//3.37004e-95
Cla003698	4318.58	1914.73	1.1734	4.615e-07	1.8979e-05	up	-//-
Cla003760	618.052	313.286	0.98025	0.00045053	0.0067916	up	-//-
Cla003763	1299.26	617.96	1.0721	5.4237e-05	0.0011583	up	-//-
Cla003774	1121.19	267.18	2.0691	0.00059626	0.0084612	up	sp|Q9SSS9|ATPD_ARATH ATP synthase subunit delta, chloroplastic OS=Arabidopsis thaliana GN=ATPD PE=1 SV=1//4.04667e-88
Cla003789	11152.2	3053.99	1.8686	1.0547e-05	0.00029185	up	sp|Q70II3|EF110_ARATH Ethylene-responsive transcription factor ERF110 OS=Arabidopsis thaliana GN=ERF110 PE=2 SV=2//7.07456e-28
Cla003885	2147.54	1288.06	0.73749	0.0024209	0.025723	up	sp|Q9ZSY2|DNJ15_ARATH Chaperone protein dnaJ 15 OS=Arabidopsis thaliana GN=ATJ15 PE=1 SV=1//0
Cla003922	2422.07	1127.09	1.1036	0.00029955	0.0048168	up	-//-
Cla003923	488.401	270.093	0.85461	0.0035244	0.034938	up	-//-
Cla003935	5448.75	2302.94	1.2424	0.00028632	0.0046487	up	sp|O22161|ADLO1_ARATH Protein ARABIDILLO 1 OS=Arabidopsis thaliana GN=FBX5 PE=1 SV=1//1.04156e-06
Cla003954	524.078	243.123	1.1081	0.00015831	0.0028446	up	sp|Q86TU7|SETD3_HUMAN Histone-lysine N-methyltransferase setd3 OS=Homo sapiens GN=SETD3 PE=1 SV=1//2.48241e-19
Cla004026	279.614	92.537	1.5953	0.0047174	0.043183	up	sp|Q9SLD4|ZAT11_ARATH Zinc finger protein ZAT11 OS=Arabidopsis thaliana GN=ZAT11 PE=2 SV=1//2.04374e-34
Cla004048	1909.39	1189.3	0.683	0.0047835	0.043602	up	sp|Q86TU7|SETD3_HUMAN Histone-lysine N-methyltransferase setd3 OS=Homo sapiens GN=SETD3 PE=1 SV=1//5.15091e-19
Cla004063	4708.25	1508.84	1.6418	0.00050695	0.0074513	up	sp|P82024|RR21_SPIOL 30S ribosomal protein S21, chloroplastic (Fragment) OS=Spinacia oleracea GN=rps21 PE=1 SV=1//2.61968e-15
Cla004072	1486.57	921.042	0.69065	0.0043242	0.040347	up	sp|Q8TP15|HTPX2_METAC Protease HtpX homolog 2 OS=Methanosarcina acetivorans (strain ATCC 35395 / DSM 2834 / JCM 12185 / C2A) GN=htpX2 PE=3 SV=1//6.28952e-11
Cla004109	1693.47	1039.79	0.70369	0.00363	0.035619	up	sp|Q8W593|LGUC_ARATH Probable lactoylglutathione lyase, chloroplast OS=Arabidopsis thaliana GN=At1g67280 PE=1 SV=1//3.00442e-178
Cla004173	460.836	120.871	1.9308	0.0021004	0.023275	up	sp|P51910|APOD_MOUSE Apolipoprotein D OS=Mus musculus GN=Apod PE=2 SV=1//1.6725e-10
Cla004181	1554.07	653.824	1.2491	6.1076e-07	2.4393e-05	up	sp|O50046|TRPB_CAMAC Tryptophan synthase beta chain 2, chloroplastic OS=Camptotheca acuminata GN=TSB PE=2 SV=1//0
Cla004194	266.771	91.7869	1.5392	0.00017668	0.0031339	up	-//-
Cla004219	250.046	126.277	0.9856	0.0048349	0.043886	up	-//-
Cla004286	303.985	148.953	1.0291	0.0056221	0.049209	up	-//-
Cla004294	264.9	19.6459	3.7532	5.9979e-18	2.7662e-15	up	sp|Q9LUH3|LAL5_ARATH MATE efflux family protein LAL5 OS=Arabidopsis thaliana GN=LAL5 PE=2 SV=1//5.41088e-162
Cla004297	2692.71	460.996	2.5462	5.4392e-24	4.5808e-21	up	sp|Q5QQ53|XYLT_DROPS Xylosyltransferase oxt OS=Drosophila pseudoobscura pseudoobscura GN=oxt PE=2 SV=1//9.09485e-21
Cla004344	1838.1	873.164	1.0739	1.3417e-05	0.00035724	up	sp|Q9SRM5|CPR49_ARATH GDSL esterase/lipase CPRD49 OS=Arabidopsis thaliana GN=CPRD49 PE=2 SV=1//1.14665e-119
Cla004347	2406.89	1445.05	0.73605	0.0019986	0.022363	up	sp|Q39033|PLCD2_ARATH Phosphoinositide phospholipase C 2 OS=Arabidopsis thaliana GN=PLC2 PE=1 SV=1//0
Cla004354	9991.54	5280.61	0.92	0.005048	0.045164	up	sp|Q9XEE6|C3H29_ARATH Zinc finger CCCH domain-containing protein 29 OS=Arabidopsis thaliana GN=At2g40140 PE=2 SV=1//0
Cla004356	188.765	54.4832	1.7927	1.3003e-05	0.00034836	up	sp|P48619|FAD3C_RICCO Omega-3 fatty acid desaturase, chloroplastic OS=Ricinus communis GN=FAD7A-1 PE=2 SV=1//0
Cla004363	2021.88	1110.47	0.86453	0.00026346	0.0043485	up	-//-
Cla004396	419.714	175.232	1.2601	0.0011768	0.015016	up	sp|O22822|U74F2_ARATH UDP-glycosyltransferase 74F2 OS=Arabidopsis thaliana GN=UGT74F2 PE=1 SV=1//5.36801e-168
Cla004410	983.106	586.455	0.74533	0.0038871	0.037384	up	sp|Q8RXZ4|P2C18_ARATH Probable protein phosphatase 2C 18 OS=Arabidopsis thaliana GN=At1g79630 PE=2 SV=1//1.68076e-09
Cla004412	6628.31	80.4546	6.3643	1.036e-104	2.0068e-100	up	sp|B2V855|GATA_SULSY Glutamyl-tRNA(Gln) amidotransferase subunit A OS=Sulfurihydrogenibium sp. (strain YO3AOP1) GN=gatA PE=3 SV=1//3.05199e-50
Cla004428	785.912	259.743	1.5973	0.00012056	0.0022805	up	-//-
Cla004451	8082.6	4462.74	0.85689	0.00017089	0.0030451	up	sp|F4JC97|PSME4_ARATH Proteasome activator subunit 4 OS=Arabidopsis thaliana GN=PA200 PE=2 SV=2//0
Cla004463	616.487	346.458	0.83139	0.0029259	0.029923	up	sp|Q9FM67|TI205_ARATH Protein TIC 20-v, chloroplastic OS=Arabidopsis thaliana GN=TIC20-V PE=2 SV=1//2.45002e-80
Cla004468	142.875	22.821	2.6463	0.0021588	0.023801	up	sp|Q9FG72|OPT1_ARATH Oligopeptide transporter 1 OS=Arabidopsis thaliana GN=OPT1 PE=2 SV=1//0
Cla004483	8137.15	3218.95	1.3379	0.0017834	0.020477	up	sp|Q9S7N7|PSAG_ARATH Photosystem I reaction center subunit V, chloroplastic OS=Arabidopsis thaliana GN=PSAG PE=2 SV=1//1.89691e-66
Cla004490	494.947	215.982	1.1964	5.0501e-05	0.0010942	up	-//-
Cla004497	1974.49	1163.61	0.76287	0.0013997	0.017041	up	sp|Q94EH2|TI222_ARATH Mitochondrial import inner membrane translocase subunit TIM22-2 OS=Arabidopsis thaliana GN=TIM22-2 PE=1 SV=1//2.22201e-63
Cla004522	2619.29	139.645	4.2293	6.6071e-05	0.0013702	up	sp|Q9LLL8|SBT4E_ARATH Subtilisin-like protease SBT4.14 OS=Arabidopsis thaliana GN=SBT4.14 PE=2 SV=1//0
Cla004566	450.484	212.99	1.0807	0.00034172	0.0053857	up	sp|P69834|ISPD_ARATH 2-C-methyl-D-erythritol 4-phosphate cytidylyltransferase, chloroplastic OS=Arabidopsis thaliana GN=ISPD PE=1 SV=1//1.23605e-25
Cla004577	41.2986	0	Inf	2.2622e-06	7.6206e-05	up	-//-
Cla004584	6799.14	2753.09	1.3043	1.3448e-08	8.8907e-07	up	sp|Q56X52|AOX4_ARATH Ubiquinol oxidase 4, chloroplastic/chromoplastic OS=Arabidopsis thaliana GN=AOX4 PE=1 SV=2//3.46575e-156
Cla004590	996.671	264.321	1.9148	3.3271e-07	1.445e-05	up	sp|Q9P281|BAHC1_HUMAN BAH and coiled-coil domain-containing protein 1 OS=Homo sapiens GN=BAHCC1 PE=1 SV=3//2.4547e-13
Cla004609	2071.8	1088.65	0.92835	9.5867e-05	0.0018738	up	sp|O82179|GCSH2_ARATH Glycine cleavage system H protein 2, mitochondrial OS=Arabidopsis thaliana GN=GDH2 PE=2 SV=1//6.95997e-89
Cla004612	5712.05	3032.6	0.91345	6.6332e-05	0.0013742	up	sp|Q10KF0|PSA2_ORYSJ Proteasome subunit alpha type-2 OS=Oryza sativa subsp. japonica GN=PAB1 PE=2 SV=1//2.02882e-141
Cla004613	4708.15	2541.25	0.88962	0.00011871	0.002252	up	sp|Q9M4T8|PSA5_SOYBN Proteasome subunit alpha type-5 OS=Glycine max GN=PAE1 PE=2 SV=1//1.69324e-172
Cla004626	166.706	16.7339	3.3165	0.0040691	0.038751	up	sp|Q6NQK2|NAC8_ARATH NAC domain-containing protein 8 OS=Arabidopsis thaliana GN=NAC008 PE=2 SV=1//6.68623e-74
Cla004639	1049.55	588.173	0.83546	0.0012418	0.015628	up	sp|Q9SCX9|GPDA1_ARATH Glycerol-3-phosphate dehydrogenase [NAD(+)] 1, chloroplastic OS=Arabidopsis thaliana GN=DHAPRD PE=1 SV=1//0
Cla004649	417.701	181.819	1.2	9.7085e-05	0.0018938	up	-//-
Cla004656	490.059	52.2132	3.2305	8.5703e-21	5.1877e-18	up	-//-
Cla004657	3914.07	2069.86	0.91914	5.3721e-05	0.0011485	up	sp|Q0JHU5|ERG1_ORYSJ Elicitor-responsive protein 1 OS=Oryza sativa subsp. japonica GN=ERG1 PE=2 SV=1//2.40077e-49
Cla004685	2556.86	1401.18	0.86773	0.00026938	0.004422	up	sp|Q9M2T9|SYMM_ARATH Methionine--tRNA ligase, chloroplastic/mitochondrial OS=Arabidopsis thaliana GN=OVA1 PE=2 SV=1//0
Cla004691	408.277	72.8872	2.4858	2.0614e-13	4.1164e-11	up	sp|Q54JE4|ODO1_DICDI 2-oxoglutarate dehydrogenase, mitochondrial OS=Dictyostelium discoideum GN=ogdh PE=3 SV=1//0
Cla004692	1073.38	159.392	2.7515	0.0026667	0.027876	up	sp|O80638|WTR14_ARATH WAT1-related protein At2g39510 OS=Arabidopsis thaliana GN=At2g39510 PE=2 SV=1//4.65537e-92
Cla004698	499.545	212.03	1.2363	2.8127e-05	0.00065719	up	sp|O80634|PNSL1_ARATH Photosynthetic NDH subunit of lumenal location 1, chloroplastic OS=Arabidopsis thaliana GN=PNSL1 PE=1 SV=2//3.9379e-84
Cla004700	312.838	135.872	1.2032	0.0027302	0.028326	up	sp|A9X1D0|SETD3_PAPAN Histone-lysine N-methyltransferase setd3 OS=Papio anubis GN=SETD3 PE=3 SV=1//4.66311e-17
Cla004714	830.209	487.485	0.76812	0.0045295	0.041819	up	-//-
Cla004732	1619.37	1022.15	0.66383	0.0056591	0.049477	up	-//-
Cla004733	823.712	426.433	0.94982	0.00028897	0.0046839	up	-//-
Cla004746	1294.95	364.974	1.827	4.2712e-12	6.3155e-10	up	sp|P12360|CB11_SOLLC Chlorophyll a-b binding protein 6A, chloroplastic OS=Solanum lycopersicum GN=CAB6A PE=2 SV=1//6.68785e-154
Cla004816	912.981	374.817	1.2844	1.8431e-06	6.4443e-05	up	sp|Q9FGH9|E70B1_ARATH Exocyst complex component EXO70B1 OS=Arabidopsis thaliana GN=EXO70B1 PE=1 SV=1//1.41574e-109
Cla004837	1133.49	248.065	2.192	7.0148e-16	2.4264e-13	up	sp|Q9FJP3|RK29_ARATH 50S ribosomal protein L29, chloroplastic OS=Arabidopsis thaliana GN=RPL29 PE=1 SV=1//6.33224e-58
Cla004846	7699.74	4276.58	0.84835	0.00020773	0.0035784	up	sp|Q9T074|PCKA_ARATH Phosphoenolpyruvate carboxykinase [ATP] OS=Arabidopsis thaliana GN=PCKA PE=1 SV=1//0
Cla004848	2325.51	804.14	1.532	0.0047363	0.043295	up	sp|Q8LDD3|CUT1D_ARATH Protein CURVATURE THYLAKOID 1D, chloroplastic OS=Arabidopsis thaliana GN=CURT1D PE=1 SV=1//1.1383e-34
Cla004867	212.471	45.2348	2.2318	5.6876e-08	3.0688e-06	up	sp|Q9ZUZ3|SAU32_ARATH Auxin-responsive protein SAUR32 OS=Arabidopsis thaliana GN=SAUR32 PE=2 SV=1//2.51396e-28
Cla004869	72.6691	14.3636	2.3389	0.00034777	0.0054589	up	sp|Q56Y42|PLR1_ARATH Pyridoxal reductase, chloroplastic OS=Arabidopsis thaliana GN=PLR1 PE=1 SV=1//0
Cla004871	2979.64	1683.99	0.82325	0.0004631	0.006959	up	sp|A2Z3C4|6PGL4_ORYSI Probable 6-phosphogluconolactonase 4, chloroplastic OS=Oryza sativa subsp. indica GN=OsI_031067 PE=3 SV=2//4.7714e-127
Cla004884	58.2598	9.41738	2.6291	0.00023553	0.0039636	up	sp|P52409|E13B_WHEAT Glucan endo-1,3-beta-glucosidase OS=Triticum aestivum GN=GLC1 PE=2 SV=1//8.56484e-154
Cla004891	1331.96	809.547	0.71836	0.0036054	0.035486	up	sp|B7KWT4|RUTD_METC4 Putative aminoacrylate hydrolase RutD OS=Methylobacterium extorquens (strain CM4 / NCIMB 13688) GN=rutD PE=3 SV=1//3.46414e-15
Cla004905	2489.77	1548.13	0.68549	0.0037325	0.036367	up	sp|Q9FGM0|FTSHB_ARATH ATP-dependent zinc metalloprotease FTSH 11, chloroplastic/mitochondrial OS=Arabidopsis thaliana GN=FTSH11 PE=1 SV=1//0
Cla004911	583.354	286.048	1.0281	0.00024508	0.0041066	up	sp|Q944H5|MTM1_ARATH Mitochondrial carrier protein MTM1 OS=Arabidopsis thaliana GN=MTM1 PE=2 SV=1//2.24791e-180
Cla004928	1745.13	965.806	0.85353	0.00045885	0.0069006	up	sp|O05525|YDIL_BACSU Putative membrane peptidase YdiL OS=Bacillus subtilis (strain 168) GN=ydiL PE=3 SV=1//1.50643e-06
Cla004939	990.312	561.768	0.81791	0.0015532	0.018379	up	-//-
Cla004971	2067.51	1304.64	0.66424	0.0051223	0.045702	up	-//-
Cla004983	1672.07	508.038	1.7186	1.231e-11	1.5687e-09	up	sp|Q9MAP3|RK11_ARATH 50S ribosomal protein L11, chloroplastic OS=Arabidopsis thaliana GN=RPL11 PE=2 SV=1//1.72298e-51
Cla004987	596.353	310.511	0.94152	0.0043932	0.040853	up	-//-
Cla004993	50.104	1.97485	4.6651	0.0021732	0.023871	up	sp|Q9FLE8|Y5986_ARATH Uncharacterized protein At5g39865 OS=Arabidopsis thaliana GN=At5g39865 PE=2 SV=1//2.29682e-42
Cla005024	150.528	39.0997	1.9448	1.3918e-05	0.0003683	up	sp|Q5TM68|MDC1_MACMU Mediator of DNA damage checkpoint protein 1 OS=Macaca mulatta GN=MDC1 PE=3 SV=1//3.80709e-20
Cla005033	24337.4	12989.2	0.90586	6.0192e-05	0.0012591	up	sp|F4K0E8|ISPG_ARATH 4-hydroxy-3-methylbut-2-en-1-yl diphosphate synthase (ferredoxin), chloroplastic OS=Arabidopsis thaliana GN=ISPG PE=1 SV=1//0
Cla005062	2505.16	863.484	1.5367	1.9249e-10	1.8458e-08	up	sp|P25864|RK9_ARATH 50S ribosomal protein L9, chloroplastic OS=Arabidopsis thaliana GN=RPL9 PE=2 SV=1//7.60958e-44
Cla005077	1420.4	384.868	1.8839	0.00015666	0.0028202	up	-//-
Cla005092	4583.39	2702	0.76239	0.00092699	0.012307	up	sp|O49818|LGUL_CICAR Lactoylglutathione lyase OS=Cicer arietinum PE=2 SV=1//1.14047e-113
Cla005124	149.471	41.6613	1.8431	7.4989e-05	0.0015242	up	sp|P24465|C71A1_PERAE Cytochrome P450 71A1 OS=Persea americana GN=CYP71A1 PE=1 SV=2//4.88304e-23
Cla005130	4758.86	2048.48	1.2161	1.337e-07	6.5548e-06	up	sp|Q9MA15|Y1796_ARATH Uncharacterized aarF domain-containing protein kinase At1g79600, chloroplastic OS=Arabidopsis thaliana GN=At1g79600 PE=2 SV=1//0
Cla005133	4820.54	2130.76	1.1778	1.1903e-05	0.00032428	up	sp|Q8L7S8|RH3_ARATH DEAD-box ATP-dependent RNA helicase 3, chloroplastic OS=Arabidopsis thaliana GN=RH3 PE=1 SV=2//0
Cla005134	505.817	173.649	1.5424	2.5251e-07	1.1375e-05	up	sp|Q66GM8|PAE10_ARATH Pectin acetylesterase 10 OS=Arabidopsis thaliana GN=PAE10 PE=2 SV=1//0
Cla005179	154.921	69.3017	1.1606	0.0048222	0.043791	up	sp|Q682U6|DPD1_ARATH Exonuclease DPD1, chloroplastic/mitochondrial OS=Arabidopsis thaliana GN=DPD1 PE=1 SV=1//3.52056e-81
Cla005240	1761.75	416.927	2.0791	8.4645e-06	0.00024076	up	sp|P30364|ASPG_LUPAN Isoaspartyl peptidase/L-asparaginase OS=Lupinus angustifolius PE=2 SV=1//6.38483e-175
Cla005262	202.924	58.3971	1.797	6.471e-06	0.00019078	up	-//-
Cla005294	365.003	82.9912	2.1369	4.9956e-10	4.5006e-08	up	sp|Q8VY88|LTD_ARATH Protein LHCP TRANSLOCATION DEFECT OS=Arabidopsis thaliana GN=LTD PE=1 SV=1//2.90971e-71
Cla005344	5079.82	1711.9	1.5692	5.1747e-07	2.1102e-05	up	sp|P21357|AROF_SOLTU Phospho-2-dehydro-3-deoxyheptonate aldolase 1, chloroplastic OS=Solanum tuberosum GN=SHKA PE=1 SV=2//0
Cla005359	811.018	192.502	2.0749	1.1793e-11	1.5128e-09	up	sp|Q42545|FTSZ1_ARATH Cell division protein FtsZ homolog 1, chloroplastic OS=Arabidopsis thaliana GN=FTSZ1 PE=1 SV=2//0
Cla005369	747.04	386.516	0.95066	0.0005074	0.0074513	up	sp|Q9FKT8|COX15_ARATH Cytochrome c oxidase assembly protein COX15 OS=Arabidopsis thaliana GN=COX15 PE=2 SV=1//0
Cla005382	2161.71	1071.69	1.0123	2.2301e-05	0.00054132	up	sp|Q93ZB6|DCUP1_ARATH Uroporphyrinogen decarboxylase 1, chloroplastic OS=Arabidopsis thaliana GN=HEME1 PE=2 SV=2//0
Cla005394	286.175	118.311	1.2743	0.00017137	0.0030509	up	sp|Q8H1U4|APC5_ARATH Anaphase-promoting complex subunit 5 OS=Arabidopsis thaliana GN=APC5 PE=1 SV=1//0
Cla005402	712.985	97.6542	2.8681	0.0006005	0.0084979	up	sp|Q6H9K0|PGLR2_PLAAC Exopolygalacturonase (Fragment) OS=Platanus acerifolia GN=plaa2 PE=1 SV=1//6.14979e-113
Cla005410	582.805	4.42333	7.0417	1.1167e-12	1.8488e-10	up	sp|Q03666|GSTX4_TOBAC Probable glutathione S-transferase OS=Nicotiana tabacum PE=2 SV=1//2.35081e-107
Cla005416	180.456	75.1256	1.2643	0.0014113	0.017129	up	-//-
Cla005429	14401.9	6685.06	1.1073	1.1449e-06	4.2896e-05	up	sp|Q9SLQ8|PSBP_CUCSA Oxygen-evolving enhancer protein 2, chloroplastic OS=Cucumis sativus GN=PSBP PE=2 SV=1//4.99594e-174
Cla005445	407.052	169.148	1.2669	5.1268e-05	0.0011059	up	sp|O48921|C97B2_SOYBN Cytochrome P450 97B2, chloroplastic OS=Glycine max GN=CYP97B2 PE=2 SV=1//0
Cla005449	944.065	361.161	1.3862	2.8787e-07	1.276e-05	up	sp|Q8CG07|WRIP1_RAT ATPase WRNIP1 OS=Rattus norvegicus GN=Wrnip1 PE=2 SV=1//2.27469e-140
Cla005480	68.5268	20.5604	1.7368	0.004083	0.038787	up	-//-
Cla005516	261.544	113.481	1.2046	0.00049526	0.007323	up	-//-
Cla005539	3147.3	1922.16	0.71138	0.0020941	0.023239	up	sp|Q9XGM1|VATD_ARATH V-type proton ATPase subunit D OS=Arabidopsis thaliana GN=VHA-D PE=1 SV=2//1.0063e-161
Cla005540	1114.61	644.775	0.78968	0.0021771	0.023876	up	sp|Q9LI77|GATA_ARATH Glutamyl-tRNA(Gln) amidotransferase subunit A, chloroplastic/mitochondrial OS=Arabidopsis thaliana GN=GATA PE=2 SV=1//0
Cla005555	3288.36	1752.08	0.9083	9.7408e-05	0.0018982	up	sp|Q7RTR2|NLRC3_HUMAN Protein NLRC3 OS=Homo sapiens GN=NLRC3 PE=2 SV=2//5.10012e-26
Cla005556	784.907	413.754	0.92375	0.00057124	0.0081962	up	-//-
Cla005558	4486.36	2672.25	0.74749	0.0010058	0.013164	up	-//-
Cla005564	970.14	561.981	0.78767	0.0020952	0.023239	up	sp|Q9C4Z7|MINE1_ARATH Cell division topological specificity factor homolog, chloroplastic OS=Arabidopsis thaliana GN=MINE1 PE=1 SV=1//2.50738e-71
Cla005572	1040.46	375.826	1.4691	2.9348e-08	1.7437e-06	up	sp|P94026|RBCMT_TOBAC Ribulose-1,5 bisphosphate carboxylase/oxygenase large subunit N-methyltransferase, chloroplastic OS=Nicotiana tabacum GN=RBCMT PE=2 SV=1//0
Cla005582	1111.84	474.018	1.2299	2.3858e-06	8.0093e-05	up	sp|Q8W206|CSN6A_ARATH COP9 signalosome complex subunit 6a OS=Arabidopsis thaliana GN=CSN6A PE=1 SV=2//7.45903e-99
Cla005583	3483.5	2047.98	0.76634	0.00096627	0.012724	up	sp|P42762|CLPD_ARATH Chaperone protein ClpD, chloroplastic OS=Arabidopsis thaliana GN=CLPD PE=1 SV=1//3.16781e-83
Cla005591	7025.54	3036.06	1.2104	1.3401e-07	6.5548e-06	up	sp|Q42601|CARB_ARATH Carbamoyl-phosphate synthase large chain, chloroplastic OS=Arabidopsis thaliana GN=CARB PE=1 SV=1//0
Cla005592	1639.78	701.517	1.225	7.6007e-07	2.9803e-05	up	sp|A1DCU5|DDI1_NEOFI DNA damage-inducible protein 1 OS=Neosartorya fischeri (strain ATCC 1020 / DSM 3700 / FGSC A1164 / NRRL 181) GN=ddi1 PE=3 SV=1//4.39418e-84
Cla005596	1588.54	615.375	1.3682	4.233e-08	2.3905e-06	up	-//-
Cla005597	3842.04	1482.43	1.3739	5.5024e-09	4.0525e-07	up	sp|Q8LB10|CLPR4_ARATH ATP-dependent Clp protease proteolytic subunit-related protein 4, chloroplastic OS=Arabidopsis thaliana GN=CLPR4 PE=1 SV=1//1.90165e-145
Cla005606	5142.16	1858.99	1.4679	6.1371e-10	5.453e-08	up	sp|Q8W463|RK191_ARATH 50S ribosomal protein L19-1, chloroplastic OS=Arabidopsis thaliana GN=At4g17560 PE=2 SV=1//2.58087e-55
Cla005615	721.402	373.524	0.9496	0.00044517	0.0067419	up	sp|Q8L7W2|NUDT8_ARATH Nudix hydrolase 8 OS=Arabidopsis thaliana GN=NUDT8 PE=2 SV=2//2.94956e-128
Cla005617	1900.42	976.028	0.96133	7.0682e-05	0.0014503	up	sp|Q20390|PPT1_CAEEL Palmitoyl-protein thioesterase 1 OS=Caenorhabditis elegans GN=ppt-1 PE=2 SV=2//3.12999e-38
Cla005637	1321.92	685.294	0.94784	0.00015307	0.0027684	up	sp|O48593|SYNO_ARATH Asparagine--tRNA ligase, chloroplastic/mitochondrial OS=Arabidopsis thaliana GN=SYNO PE=2 SV=3//0
Cla005756	3633.21	1962.05	0.88888	0.00015746	0.0028319	up	sp|P31828|PQQL_ECOLI Probable zinc protease PqqL OS=Escherichia coli (strain K12) GN=pqqL PE=3 SV=2//2.99974e-27
Cla005808	293.013	107.8	1.4426	3.977e-05	0.00089613	up	sp|Q9C5U0|AHK4_ARATH Histidine kinase 4 OS=Arabidopsis thaliana GN=AHK4 PE=1 SV=1//0
Cla005809	296.037	154.272	0.94031	0.0045687	0.042101	up	sp|Q39263|ZFP4_ARATH Zinc finger protein 4 OS=Arabidopsis thaliana GN=ZFP4 PE=2 SV=2//1.27673e-34
Cla005859	661.677	390.31	0.7615	0.0056785	0.049546	up	sp|Q9M1R2|SYPC_ARATH Proline--tRNA ligase, cytoplasmic OS=Arabidopsis thaliana GN=At3g62120 PE=2 SV=1//0
Cla005862	2322.36	1439.43	0.69009	0.0036732	0.035926	up	sp|P55826|PPOC_ARATH Protoporphyrinogen oxidase 1, chloroplastic OS=Arabidopsis thaliana GN=PPOX1 PE=1 SV=1//0
Cla005871	8968.12	3122.02	1.5223	3.0378e-11	3.5235e-09	up	sp|P51819|HSP83_IPONI Heat shock protein 83 OS=Ipomoea nil GN=HSP83A PE=2 SV=1//0
Cla005878	49.6771	10.3861	2.2579	0.0055776	0.048908	up	-//-
Cla005909	838.205	498.443	0.74987	0.004734	0.043295	up	-//-
Cla005927	584.47	200.693	1.5421	7.8829e-08	4.0718e-06	up	sp|Q9LSE4|CCB1_ARATH Protein COFACTOR ASSEMBLY OF COMPLEX C SUBUNIT B CCB1, chloroplastic OS=Arabidopsis thaliana GN=CCB1 PE=1 SV=1//9.89888e-100
Cla005929	113.077	20.5937	2.457	0.0042283	0.039777	up	sp|Q9S7I6|RPK2_ARATH LRR receptor-like serine/threonine-protein kinase RPK2 OS=Arabidopsis thaliana GN=RPK2 PE=2 SV=1//0
Cla005940	259.814	83.215	1.6426	0.002174	0.023871	up	sp|Q7XHL3|TYDC1_ORYSJ Tyrosine decarboxylase 1 OS=Oryza sativa subsp. japonica GN=Os07g0437500 PE=2 SV=1//0
Cla005948	705.682	418.036	0.75539	0.004581	0.042174	up	sp|P42620|YQJG_ECOLI Glutathionyl-hydroquinone reductase YqjG OS=Escherichia coli (strain K12) GN=yqjG PE=1 SV=1//1.7481e-66
Cla005974	1141.9	486.09	1.2321	1.9598e-06	6.7908e-05	up	sp|Q94K75|RHON1_ARATH Rho-N domain-containing protein 1, chloroplastic OS=Arabidopsis thaliana GN=RHON1 PE=1 SV=1//4.4432e-59
Cla005986	403.919	221.74	0.8652	0.0038618	0.037184	up	-//-
Cla006008	536.828	256.127	1.0676	0.0001801	0.0031888	up	sp|P24076|BGIA_MOMCH Glu S.griseus protease inhibitor OS=Momordica charantia PE=1 SV=1//6.22676e-11
Cla006029	1875.9	1141.22	0.71701	0.0029699	0.030294	up	sp|Q9LY74|BQMT_ARATH 2-methyl-6-phytyl-1,4-hydroquinone methyltransferase, chloroplastic OS=Arabidopsis thaliana GN=VTE3 PE=1 SV=1//0
Cla006049	1788.3	960.304	0.89702	0.00022861	0.0038607	up	sp|Q9M1X0|RRFC_ARATH Ribosome-recycling factor, chloroplastic OS=Arabidopsis thaliana GN=RRF PE=2 SV=2//2.80522e-66
Cla006051	804.33	298.476	1.4302	1.8175e-07	8.4424e-06	up	sp|Q8H1F6|DGP3_ARATH DAR GTPase 3, chloroplastic OS=Arabidopsis thaliana GN=DGP3 PE=2 SV=1//1.21817e-171
Cla006064	6176.88	1620.57	1.9304	0.0027015	0.028161	up	sp|Q9LS23|ALMTD_ARATH Aluminum-activated malate transporter 13 OS=Arabidopsis thaliana GN=ALMT13 PE=2 SV=1//1.76001e-85
Cla006079	362.397	169.887	1.093	0.0042864	0.040168	up	sp|Q93ZT5|EDL3_ARATH EID1-like F-box protein 3 OS=Arabidopsis thaliana GN=EDL3 PE=2 SV=1//2.08018e-110
Cla006138	1507.51	898.22	0.74703	0.0025159	0.026572	up	sp|Q8LG95|PP332_ARATH Pentatricopeptide repeat-containing protein At4g21190 OS=Arabidopsis thaliana GN=EMB1417 PE=2 SV=1//2.54214e-126
Cla006144	43.8162	5.6231	2.962	0.00099393	0.013035	up	sp|Q9LTD9|Y5278_ARATH Uncharacterized protein PAM68-like OS=Arabidopsis thaliana GN=At5g52780 PE=2 SV=1//2.41126e-36
Cla006162	696.551	274.912	1.3413	1.5621e-06	5.593e-05	up	sp|Q94G16|TATB_PEA Sec-independent protein translocase protein TATB, chloroplastic OS=Pisum sativum GN=TATB PE=1 SV=1//4.38499e-61
Cla006249	1849.22	713.615	1.3737	2.503e-08	1.5247e-06	up	sp|Q8GW78|CLP41_ARATH Clp protease-related protein At4g12060, chloroplastic OS=Arabidopsis thaliana GN=At4g12060 PE=1 SV=1//1.87726e-74
Cla006258	362.563	98.9159	1.874	2.2293e-08	1.3796e-06	up	sp|F4KDA6|LPA2_ARATH Protein LOW PSII ACCUMULATION 2, chloroplastic OS=Arabidopsis thaliana GN=LPA2 PE=1 SV=1//5.54132e-54
Cla006304	1557.68	585.655	1.4113	1.919e-08	1.2187e-06	up	-//-
Cla006331	841.284	406.679	1.0487	8.8064e-05	0.0017459	up	sp|O80934|Y2766_ARATH Uncharacterized protein At2g37660, chloroplastic OS=Arabidopsis thaliana GN=At2g37660 PE=2 SV=2//7.4669e-19
Cla006353	823.007	472.837	0.79956	0.0021678	0.023864	up	-//-
Cla006408	462.053	235.792	0.97054	0.00084402	0.01133	up	sp|A4FVI0|ZSWM7_DANRE Zinc finger SWIM domain-containing protein 7 OS=Danio rerio GN=zswim7 PE=2 SV=2//1.1634e-19
Cla006412	535.957	302.664	0.8244	0.0040819	0.038787	up	sp|Q54FR4|PX24D_DICDI PXMP2/4 family protein 4 OS=Dictyostelium discoideum GN=DDB_G0290631 PE=3 SV=1//2.56115e-25
Cla006417	118.714	21.3127	2.4777	0.0010737	0.013912	up	sp|O80970|NPY2_ARATH BTB/POZ domain-containing protein NPY2 OS=Arabidopsis thaliana GN=NPY2 PE=2 SV=1//0
Cla006423	328.951	10.9345	4.9109	7.5932e-07	2.9803e-05	up	-//-
Cla006437	248.266	120.6	1.0417	0.002719	0.02827	up	-//-
Cla006442	5824.57	1904.95	1.6124	5.1255e-06	0.00015659	up	sp|P93039|NAT4_ARATH Nucleobase-ascorbate transporter 4 OS=Arabidopsis thaliana GN=NAT4 PE=2 SV=2//0
Cla006457	839.284	406.215	1.0469	7.9793e-05	0.0016083	up	-//-
Cla006475	2591.16	1289.64	1.0066	2.1241e-05	0.0005182	up	sp|Q93ZN9|DAPAT_ARATH LL-diaminopimelate aminotransferase, chloroplastic OS=Arabidopsis thaliana GN=DAP PE=1 SV=1//0
Cla006486	1508.17	806.079	0.9038	0.00026789	0.0044012	up	sp|Q9FGF0|PGML1_ARATH Phosphoglycerate mutase-like protein 1 OS=Arabidopsis thaliana GN=At5g64460 PE=2 SV=1//1.86125e-155
Cla006506	415.387	114.376	1.8607	0.00015615	0.0028162	up	sp|P30155|RK27_TOBAC 50S ribosomal protein L27, chloroplastic OS=Nicotiana tabacum GN=RPL27 PE=1 SV=1//2.53537e-84
Cla006523	130.265	30.6418	2.0879	1.1485e-05	0.00031421	up	sp|Q9FQ20|SCC12_ARATH Sister chromatid cohesion 1 protein 2 OS=Arabidopsis thaliana GN=SYN2 PE=2 SV=2//2.34271e-20
Cla006544	2048.82	764.66	1.4219	5.1593e-09	3.8437e-07	up	sp|O22160|TL15A_ARATH Thylakoid lumenal 15 kDa protein 1, chloroplastic OS=Arabidopsis thaliana GN=At2g44920 PE=1 SV=2//5.96564e-100
Cla006547	387.293	154.575	1.3251	0.00011926	0.0022604	up	sp|O22285|PMTB_ARATH Probable methyltransferase PMT11 OS=Arabidopsis thaliana GN=At2g39750 PE=2 SV=1//0
Cla006567	49.7927	9.24519	2.4292	0.0013898	0.016963	up	-//-
Cla006613	5096.76	2473.72	1.0429	0.0018514	0.021108	up	sp|P20144|WUN1_SOLTU Wound-induced protein 1 OS=Solanum tuberosum GN=WUN1 PE=2 SV=1//1.46141e-42
Cla006650	1274.87	640.049	0.9941	7.1588e-05	0.0014674	up	sp|Q9LK39|AAE16_ARATH Probable acyl-activating enzyme 16, chloroplastic OS=Arabidopsis thaliana GN=AAE16 PE=2 SV=1//0
Cla006685	3522.03	1067.35	1.7224	5.991e-11	6.4114e-09	up	sp|Q8GZ79|TI201_ARATH Protein TIC 20-I, chloroplastic OS=Arabidopsis thaliana GN=TIC20-I PE=1 SV=1//5.29885e-128
Cla006696	36.1178	5.91188	2.611	0.0036742	0.035926	up	sp|Q8LPG9|IQD14_ARATH Protein IQ-DOMAIN 14 OS=Arabidopsis thaliana GN=IQD14 PE=1 SV=1//1.34248e-16
Cla006716	1656.92	1037.01	0.67607	0.0048636	0.044043	up	-//-
Cla006721	756.669	440.127	0.78174	0.0035203	0.034922	up	sp|Q54YW1|ELMOA_DICDI ELMO domain-containing protein A OS=Dictyostelium discoideum GN=elmoA PE=1 SV=1//3.05766e-29
Cla006743	1579.98	689.213	1.1969	1.5535e-06	5.5723e-05	up	sp|O24457|ODPA3_ARATH Pyruvate dehydrogenase E1 component subunit alpha-3, chloroplastic OS=Arabidopsis thaliana GN=PDH-E1 ALPHA PE=2 SV=1//0
Cla006761	7077.76	4032.97	0.81145	0.00034596	0.0054349	up	sp|Q9FDW1|MYB44_ARATH Transcription factor MYB44 OS=Arabidopsis thaliana GN=MYB44 PE=2 SV=1//1.40329e-87
Cla006786	200.97	72.7167	1.4666	0.00019765	0.0034429	up	sp|O24629|SIGA_ARATH RNA polymerase sigma factor sigA OS=Arabidopsis thaliana GN=SIGA PE=1 SV=1//0
Cla006789	802.391	285.212	1.4923	3.2948e-07	1.4342e-05	up	sp|Q9LF50|MEX1_ARATH Maltose excess protein 1, chloroplastic OS=Arabidopsis thaliana GN=MEX1 PE=2 SV=2//1.40749e-134
Cla006895	844.09	495.391	0.76883	0.0036498	0.035741	up	sp|P48279|YCF39_CYAPA Uncharacterized protein ycf39 OS=Cyanophora paradoxa GN=ycf39 PE=3 SV=1//5.65678e-117
Cla006914	54.4241	9.76696	2.4783	0.00089579	0.011942	up	sp|B9HQZ6|SYAP_POPTR Alanine--tRNA ligase, chloroplastic/mitochondrial OS=Populus trichocarpa GN=POPTRDRAFT_821063 PE=3 SV=1//9.66574e-06
Cla006922	499.497	282.16	0.82396	0.0043424	0.040458	up	sp|D4GU71|AGL14_HALVD Probable low-salt glycan biosynthesis reductase Agl14 OS=Haloferax volcanii (strain ATCC 29605 / DSM 3757 / JCM 8879 / NBRC 14742 / NCIMB 2012 / VKM B-1768 / DS2) GN=agl14 PE=3 SV=1//4.90227e-22
Cla006937	945.571	541.462	0.80433	0.0016011	0.018824	up	sp|B3H7G2|URM12_ARATH Ubiquitin-related modifier 1 homolog 2 OS=Arabidopsis thaliana GN=URM1-2 PE=3 SV=1//3.31083e-52
Cla007006	1669.97	509.167	1.7136	3.7375e-10	3.4474e-08	up	sp|A5GNB0|CH10_SYNPW 10 kDa chaperonin OS=Synechococcus sp. (strain WH7803) GN=groS PE=3 SV=1//2.36893e-11
Cla007029	598.531	0	Inf	0.00022786	0.0038607	up	-//-
Cla007031	163.681	62.0085	1.4003	0.00064846	0.0090625	up	sp|B7JW76|TIG_CYAP8 Trigger factor OS=Cyanothece sp. (strain PCC 8801) GN=tig PE=3 SV=1//1.85788e-06
Cla007062	692.619	204.775	1.758	0.00097897	0.012865	up	sp|Q0JG75|PSB28_ORYSJ Photosystem II reaction center PSB28 protein, chloroplastic OS=Oryza sativa subsp. japonica GN=PSB28 PE=2 SV=2//9.57975e-70
Cla007091	2541.93	874.242	1.5398	1.6621e-10	1.6179e-08	up	-//-
Cla007137	672.027	392.979	0.77407	0.0051065	0.045603	up	sp|Q9LF14|CRS2B_ARATH Chloroplastic group IIB intron splicing facilitator CRS2-B, chloroplastic OS=Arabidopsis thaliana GN=CRS2B PE=2 SV=1//3.41422e-124
Cla007150	448.706	197.83	1.1815	5.1375e-05	0.0011069	up	sp|P12858|G3PA_PEA Glyceraldehyde-3-phosphate dehydrogenase A, chloroplastic OS=Pisum sativum GN=GAPA PE=2 SV=2//0
Cla007232	299.424	27.6874	3.4349	0.0013469	0.016618	up	sp|Q9S7T7|SCC11_ARATH Sister chromatid cohesion 1 protein 1 OS=Arabidopsis thaliana GN=SYN1 PE=2 SV=2//2.13128e-31
Cla007233	51.2481	1.04298	5.6187	1.2223e-07	6.0396e-06	up	sp|Q9XHP0|11S2_SESIN 11S globulin seed storage protein 2 OS=Sesamum indicum PE=2 SV=1//4.69784e-30
Cla007271	8412.58	1005.15	3.0651	3.1881e-24	2.807e-21	up	sp|Q9SRK5|LSF2_ARATH Phosphoglucan phosphatase LSF2, chloroplastic OS=Arabidopsis thaliana GN=LSF2 PE=1 SV=1//1.44941e-132
Cla007272	2229.56	1026.27	1.1193	3.396e-05	0.00077754	up	sp|Q42967|DCUP_TOBAC Uroporphyrinogen decarboxylase, chloroplastic OS=Nicotiana tabacum GN=DCUP PE=1 SV=1//0
Cla007288	396.673	182.685	1.1186	0.00027176	0.0044439	up	sp|B6YUU9|TRM1_THEON tRNA (guanine(26)-N(2))-dimethyltransferase OS=Thermococcus onnurineus (strain NA1) GN=trm1 PE=3 SV=1//2.82542e-40
Cla007311	5978.69	3326.63	0.84577	0.0041643	0.039368	up	sp|Q9ASX5|Y5520_ARATH Uncharacterized aarF domain-containing protein kinase At5g05200, chloroplastic OS=Arabidopsis thaliana GN=At5g05200 PE=2 SV=1//0
Cla007388	2033.92	659.516	1.6248	4.6572e-11	5.0966e-09	up	sp|Q9LPZ1|MORF9_ARATH Multiple organellar RNA editing factor 9, chloroplastic OS=Arabidopsis thaliana GN=MORF9 PE=1 SV=1//1.08252e-96
Cla007398	25252.2	4832.24	2.3856	1.4681e-24	1.4218e-21	up	sp|O82150|FTSH_TOBAC ATP-dependent zinc metalloprotease FTSH, chloroplastic OS=Nicotiana tabacum GN=FTSH PE=2 SV=2//0
Cla007419	7663.84	4121.25	0.89499	7.3754e-05	0.0015046	up	sp|P42699|PLAS2_ARATH Plastocyanin major isoform, chloroplastic OS=Arabidopsis thaliana GN=DRT112 PE=1 SV=2//2.88372e-78
Cla007436	1754.63	441.289	1.9914	1.6256e-07	7.7749e-06	up	sp|Q9LNU1|CRSP_ARATH CO(2)-response secreted protease OS=Arabidopsis thaliana GN=CRSP PE=2 SV=1//0
Cla007447	27.9293	3.57123	2.9673	0.0050007	0.044844	up	sp|Q9LYG9|MSL10_ARATH Mechanosensitive ion channel protein 10 OS=Arabidopsis thaliana GN=MSL10 PE=1 SV=1//0
Cla007491	556.745	269.294	1.0478	0.000244	0.0040955	up	sp|Q42565|ASB1_ARATH Anthranilate synthase beta subunit 1, chloroplastic OS=Arabidopsis thaliana GN=ASB1 PE=1 SV=1//1.968e-136
Cla007519	2274.1	1229.94	0.88671	0.00018401	0.0032461	up	sp|O23714|PSB2A_ARATH Proteasome subunit beta type-2-A OS=Arabidopsis thaliana GN=PBD1 PE=1 SV=1//1.9236e-134
Cla007535	733.32	440.071	0.73671	0.0055687	0.048908	up	sp|Q9LIK9|APS1_ARATH ATP sulfurylase 1, chloroplastic OS=Arabidopsis thaliana GN=APS1 PE=1 SV=1//0
Cla007622	1737.06	880.967	0.97948	5.1207e-05	0.0011058	up	sp|B9SQR9|GATB_RICCO Glutamyl-tRNA(Gln) amidotransferase subunit B, chloroplastic/mitochondrial OS=Ricinus communis GN=GATB PE=3 SV=1//0
Cla007649	1432.41	523.873	1.4512	1.5292e-08	9.9398e-07	up	sp|Q9ZSY9|C74B2_ARATH Linolenate hydroperoxide lyase, chloroplastic OS=Arabidopsis thaliana GN=CYP74B2 PE=1 SV=1//1.37759e-45
Cla007650	6766.17	2615.91	1.371	2.3844e-09	1.9406e-07	up	sp|B3LF83|Y74B2_ARATH Probable inactive linolenate hydroperoxide lyase OS=Arabidopsis thaliana GN=CYP74B2 PE=2 SV=1//5.01442e-133
Cla007655	3380.79	1902.41	0.82953	0.00035403	0.0055482	up	sp|P46209|USF_AQUPY Protein usf OS=Aquifex pyrophilus GN=usf PE=4 SV=1//5.63734e-22
Cla007673	1381.84	393.061	1.8138	1.7681e-12	2.8072e-10	up	sp|O23049|RK6_ARATH 50S ribosomal protein L6, chloroplastic OS=Arabidopsis thaliana GN=RPL6 PE=2 SV=1//3.83753e-111
Cla007675	397.804	188.794	1.0752	0.0004328	0.0065804	up	-//-
Cla007679	7184.14	3890.03	0.88503	7.0305e-05	0.0014441	up	sp|O48650|SUI1_SALBA Protein translation factor SUI1 homolog OS=Salix bakko PE=3 SV=1//4.0487e-56
Cla007689	385.045	180.543	1.0927	0.0023658	0.025374	up	-//-
Cla007693	776.055	129.951	2.5782	0.00092795	0.012311	up	sp|Q9LRJ9|CRR38_ARATH Cysteine-rich repeat secretory protein 38 OS=Arabidopsis thaliana GN=CRRSP38 PE=2 SV=1//1.26667e-68
Cla007712	220.1	13.9405	3.9808	0.00048781	0.0072239	up	sp|Q9ZQZ9|TI204_ARATH Protein TIC 20-IV, chloroplastic OS=Arabidopsis thaliana GN=TIC20-IV PE=2 SV=1//1.32177e-67
Cla007717	2928.4	1210.75	1.2742	7.9049e-08	4.072e-06	up	sp|Q69S39|UCRIA_ORYSJ Cytochrome b6-f complex iron-sulfur subunit, chloroplastic OS=Oryza sativa subsp. japonica GN=petC PE=1 SV=1//1.23407e-110
Cla007720	2828.12	1093.64	1.3707	1.0085e-08	6.9272e-07	up	sp|Q7XAB8|THF1_SOLTU Protein THYLAKOID FORMATION1, chloroplastic OS=Solanum tuberosum GN=THF1 PE=2 SV=1//1.12001e-144
Cla007739	1033.62	486.51	1.0872	2.8725e-05	0.00067037	up	sp|Q754F0|SYM1_ASHGO Protein SYM1 OS=Ashbya gossypii (strain ATCC 10895 / CBS 109.51 / FGSC 9923 / NRRL Y-1056) GN=SYM1 PE=3 SV=1//8.0158e-19
Cla007745	259.114	4.55259	5.8308	7.0722e-17	2.8539e-14	up	sp|Q9SKT1|ERF53_ARATH Ethylene-responsive transcription factor ERF053 OS=Arabidopsis thaliana GN=ERF053 PE=2 SV=1//4.87749e-54
Cla007752	26127	8906.44	1.5526	6.8062e-12	9.3501e-10	up	sp|Q00497|SK_SOLLC Shikimate kinase, chloroplastic OS=Solanum lycopersicum GN=SK PE=1 SV=1//6.33558e-91
Cla007760	469.125	245.06	0.93684	0.0013517	0.016655	up	sp|Q94AG6|SAMC1_ARATH S-adenosylmethionine carrier 1, chloroplastic/mitochondrial OS=Arabidopsis thaliana GN=SAMC1 PE=1 SV=1//1.27583e-138
Cla007828	195.625	95.0996	1.0406	0.0043852	0.040798	up	sp|Q8H1R4|AB10I_ARATH ABC transporter I family member 10, chloroplastic OS=Arabidopsis thaliana GN=ABCI10 PE=2 SV=1//2.50962e-109
Cla007833	935.62	505.542	0.88809	0.00065582	0.0091416	up	sp|Q9M060|IF62_ARATH Eukaryotic translation initiation factor 6-2 OS=Arabidopsis thaliana GN=EIF6-2 PE=2 SV=1//5.65755e-144
Cla007851	4993.96	2438.62	1.0341	7.4555e-06	0.00021586	up	-//-
Cla007861	1762.03	947.02	0.89577	0.00048545	0.0072007	up	sp|P19954|PRSP1_SPIOL Ribosome-binding factor PSRP1, chloroplastic OS=Spinacia oleracea GN=PSRP1 PE=1 SV=2//3.91048e-121
Cla007871	474.579	169.227	1.4877	1.1989e-06	4.4649e-05	up	sp|P12354|PSAE_SPIOL Photosystem I reaction center subunit IV, chloroplastic OS=Spinacia oleracea GN=PSAE-1 PE=1 SV=1//7.52036e-32
Cla007979	141.618	38.9502	1.8623	4.6927e-05	0.0010271	up	sp|Q940D0|ARR1_ARATH Two-component response regulator ARR1 OS=Arabidopsis thaliana GN=ARR1 PE=1 SV=2//3.15366e-12
Cla008000	1735.45	889.573	0.96412	0.0013486	0.016628	up	sp|Q9S7Y7|XYL1_ARATH Alpha-xylosidase 1 OS=Arabidopsis thaliana GN=XYL1 PE=1 SV=1//0
Cla008032	137.817	9.19898	3.9051	3.6622e-12	5.499e-10	up	sp|Q9SS60|PP210_ARATH Pentatricopeptide repeat-containing protein At3g03580 OS=Arabidopsis thaliana GN=PCMP-H23 PE=2 SV=1//1.22546e-06
Cla008047	529.059	89.3418	2.566	1.6314e-15	5.1804e-13	up	sp|O48529|STR9_ARATH Rhodanese-like domain-containing protein 9, chloroplastic OS=Arabidopsis thaliana GN=STR9 PE=2 SV=1//1.0954e-32
Cla008128	380.635	199.408	0.93268	0.0026241	0.02749	up	sp|O64730|P2C26_ARATH Probable protein phosphatase 2C 26 OS=Arabidopsis thaliana GN=At2g30170 PE=2 SV=2//1.01539e-117
Cla008147	50.1616	3.1284	4.0031	0.00025161	0.0041907	up	sp|Q9LI74|CHUP1_ARATH Protein CHUP1, chloroplastic OS=Arabidopsis thaliana GN=CHUP1 PE=1 SV=1//3.6357e-70
Cla008153	746.56	263.581	1.502	0.00050297	0.0074201	up	sp|Q8RX37|P2C02_ARATH Probable protein phosphatase 2C 2 OS=Arabidopsis thaliana GN=At1g07160 PE=2 SV=1//3.82861e-136
Cla008170	115.23	45.5606	1.3387	0.0044693	0.041401	up	sp|O82380|PP175_ARATH Pentatricopeptide repeat-containing protein At2g29760, chloroplastic OS=Arabidopsis thaliana GN=PCMP-H33 PE=2 SV=1//0
Cla008172	957.765	507.406	0.91653	0.0037103	0.036188	up	-//-
Cla008177	799.563	392.963	1.0248	0.00017318	0.0030803	up	sp|O82392|THIC_ARATH Phosphomethylpyrimidine synthase, chloroplastic OS=Arabidopsis thaliana GN=THIC PE=1 SV=1//0
Cla008180	1855.08	719.708	1.366	2.5883e-08	1.5522e-06	up	-//-
Cla008190	659.825	360.398	0.87249	0.0016694	0.019444	up	-//-
Cla008214	689.354	340.924	1.0158	0.00024737	0.0041414	up	sp|Q9STF3|PP265_ARATH Pentatricopeptide repeat-containing protein At3g46790, chloroplastic OS=Arabidopsis thaliana GN=CRR2 PE=2 SV=1//0
Cla008218	3098.51	1760.53	0.81556	0.0005096	0.0074662	up	sp|Q0WWW9|XYLL3_ARATH D-xylose-proton symporter-like 3, chloroplastic OS=Arabidopsis thaliana GN=At5g59250 PE=2 SV=2//0
Cla008222	433.679	111.572	1.9587	1.3605e-09	1.1408e-07	up	-//-
Cla008261	23878.5	11535.5	1.0496	0.004721	0.043196	up	sp|P35100|CLPC_PEA Chaperone protein ClpC, chloroplastic OS=Pisum sativum PE=2 SV=1//0
Cla008281	56.7929	13.6201	2.06	0.0032008	0.032175	up	sp|Q42410|ZAT12_ARATH Zinc finger protein ZAT12 OS=Arabidopsis thaliana GN=ZAT12 PE=2 SV=1//6.59e-32
Cla008290	15.5005	0	Inf	0.0018595	0.021187	up	sp|Q9M1E2|PTR37_ARATH Protein NRT1/ PTR FAMILY 2.7 OS=Arabidopsis thaliana GN=NPF2.7 PE=1 SV=1//0
Cla008425	1525.86	721.868	1.0798	0.0014727	0.017674	up	sp|Q941D6|HDA14_ARATH Histone deacetylase 14 OS=Arabidopsis thaliana GN=HDA14 PE=2 SV=1//0
Cla008427	677.897	321.852	1.0747	0.00010051	0.0019488	up	sp|Q42546|DPNP1_ARATH SAL1 phosphatase OS=Arabidopsis thaliana GN=SAL1 PE=1 SV=1//4.49006e-160
Cla008429	1519.38	587.966	1.3697	0.0032896	0.032913	up	sp|P49107|PSAN_ARATH Photosystem I reaction center subunit N, chloroplastic OS=Arabidopsis thaliana GN=PSAN PE=1 SV=2//6.49169e-73
Cla008430	286.836	55.5895	2.3673	2.4011e-10	2.2911e-08	up	sp|Q9S829|NDHO_ARATH NAD(P)H-quinone oxidoreductase subunit O, chloroplastic OS=Arabidopsis thaliana GN=ndhO PE=2 SV=1//1.24113e-49
Cla008438	1639.67	876.537	0.90352	0.00027556	0.0045005	up	sp|O19922|FTSH_CYACA ATP-dependent zinc metalloprotease FtsH OS=Cyanidium caldarium GN=ftsH PE=3 SV=1//3.67186e-91
Cla008446	1584.32	537.799	1.5587	8.2452e-10	7.1619e-08	up	sp|Q2JS42|PYRH_SYNJA Uridylate kinase OS=Synechococcus sp. (strain JA-3-3Ab) GN=pyrH PE=3 SV=1//7.90723e-99
Cla008458	30.3535	0.347661	6.448	0.0038977	0.037449	up	-//-
Cla008508	362.197	120.172	1.5917	9.0436e-07	3.4757e-05	up	sp|O64823|MCU2_ARATH Calcium uniporter protein 2, mitochondrial OS=Arabidopsis thaliana GN=At2g23790 PE=2 SV=1//1.36382e-86
Cla008548	45.7014	9.16352	2.3183	0.0028059	0.028941	up	-//-
Cla008582	105.59	9.56122	3.4651	0.00057992	0.0082901	up	sp|Q93WI0|STR12_ARATH Rhodanese-like/PpiC domain-containing protein 12 OS=Arabidopsis thaliana GN=At5g19370 PE=2 SV=1//5.22506e-100
Cla008625	2935.6	859.416	1.7722	1.9769e-13	3.9888e-11	up	sp|Q96KR6|F210B_HUMAN Protein FAM210B OS=Homo sapiens GN=FAM210B PE=1 SV=2//5.8128e-06
Cla008661	1755.05	635.986	1.4644	8.8079e-09	6.2724e-07	up	sp|Q55535|Y328_SYNY3 Putative low molecular weight protein-tyrosine-phosphatase slr0328 OS=Synechocystis sp. (strain PCC 6803 / Kazusa) GN=slr0328 PE=3 SV=1//1.03322e-38
Cla008668	590.034	221.257	1.4151	8.456e-07	3.2999e-05	up	sp|Q9FNJ9|CA1P_ARATH Probable 2-carboxy-D-arabinitol-1-phosphatase OS=Arabidopsis thaliana GN=At5g22620 PE=1 SV=1//0
Cla008698	10098.5	2487.34	2.0215	0.00012323	0.0023213	up	sp|P11964|SODCP_PEA Superoxide dismutase [Cu-Zn], chloroplastic OS=Pisum sativum GN=SODCP PE=2 SV=1//2.49804e-87
Cla008720	25094.7	8452.26	1.57	1.0976e-08	7.4081e-07	up	sp|P08926|RUBA_PEA RuBisCO large subunit-binding protein subunit alpha, chloroplastic OS=Pisum sativum PE=1 SV=2//0
Cla008733	2941.07	1861.56	0.65983	0.004289	0.040173	up	sp|Q8RUN2|LOG1_ARATH Cytokinin riboside 5&apos;-monophosphate phosphoribohydrolase LOG1 OS=Arabidopsis thaliana GN=LOG1 PE=1 SV=1//1.71535e-123
Cla008736	1855.78	758.986	1.2899	1.5714e-07	7.5907e-06	up	sp|Q653H7|ARFR_ORYSJ Auxin response factor 18 OS=Oryza sativa subsp. japonica GN=ARF18 PE=2 SV=1//0
Cla008764	1149.73	501.742	1.1963	3.3312e-06	0.00010808	up	sp|Q944A9|NPS11_ARATH Novel plant SNARE 11 OS=Arabidopsis thaliana GN=NPSN11 PE=1 SV=2//1.77223e-138
Cla008766	4248.45	23.8797	7.475	3.024e-14	7.5097e-12	up	sp|O23553|BAM3_ARATH Beta-amylase 3, chloroplastic OS=Arabidopsis thaliana GN=BAM3 PE=1 SV=3//0
Cla008767	607.81	197.099	1.6247	2.5689e-08	1.5501e-06	up	sp|Q8N6R0|MET13_HUMAN Methyltransferase-like protein 13 OS=Homo sapiens GN=METTL13 PE=1 SV=1//5.40278e-13
Cla008775	719.168	384.08	0.90492	0.0008192	0.011035	up	sp|Q9ZVJ5|SGGP_ARATH Haloacid dehalogenase-like hydrolase domain-containing protein Sgpp OS=Arabidopsis thaliana GN=SGPP PE=1 SV=2//1.31603e-101
Cla008781	1458.75	727.942	1.0028	5.9234e-05	0.0012431	up	sp|Q42581|KPRS1_ARATH Ribose-phosphate pyrophosphokinase 1, chloroplastic OS=Arabidopsis thaliana GN=PRS1 PE=2 SV=2//0
Cla008782	1707.66	1010.76	0.75658	0.0018636	0.021197	up	-//-
Cla008801	71.9239	18.6926	1.944	0.0040102	0.038344	up	sp|Q93XM7|MCAT_ARATH Mitochondrial carnitine/acylcarnitine carrier-like protein OS=Arabidopsis thaliana GN=BOU PE=2 SV=1//4.40162e-167
Cla008802	7308.81	4719.98	0.63086	0.0045731	0.042121	up	sp|O49686|PYR1_ARATH Abscisic acid receptor PYR1 OS=Arabidopsis thaliana GN=PYR1 PE=1 SV=1//5.98429e-93
Cla008809	78.9518	1.16896	6.0777	0.0040376	0.038546	up	-//-
Cla008813	287.006	18.6472	3.9441	2.0311e-19	1.0928e-16	up	-//-
Cla008828	903.166	396.295	1.1884	7.0577e-06	0.00020589	up	-//-
Cla008831	2484.18	726.742	1.7733	4.4051e-13	8.0498e-11	up	sp|Q94KU5|PAP3_BRACM Plastid lipid-associated protein 3, chloroplastic OS=Brassica campestris GN=PAP3 PE=2 SV=1//4.13624e-97
Cla008834	179.364	83.7698	1.0984	0.0049733	0.044652	up	sp|O82290|SKL2_ARATH Probable inactive shikimate kinase like 2, chloroplastic OS=Arabidopsis thaliana GN=SKL2 PE=2 SV=2//3.0338e-153
Cla008848	585.921	288.73	1.021	0.0010643	0.013801	up	sp|P27774|KPPR_MESCR Phosphoribulokinase, chloroplastic OS=Mesembryanthemum crystallinum PE=2 SV=1//0
Cla008862	22954.6	11370.3	1.0135	6.3805e-06	0.00018869	up	-//-
Cla008866	3413.23	1185.82	1.5252	1.4432e-10	1.4336e-08	up	sp|Q94B60|CLPP4_ARATH ATP-dependent Clp protease proteolytic subunit 4, chloroplastic OS=Arabidopsis thaliana GN=CLPP4 PE=1 SV=1//3.50239e-134
Cla008884	246.523	63.3527	1.9602	2.8587e-07	1.27e-05	up	-//-
Cla008901	3865.4	1689.41	1.1941	0.0019605	0.022051	up	sp|P83332|TLP1_PRUPE Thaumatin-like protein 1 OS=Prunus persica PE=2 SV=1//6.99328e-77
Cla008908	2645.21	1045.49	1.3392	2.1623e-08	1.3511e-06	up	sp|O24030|PSA7_SOLLC Proteasome subunit alpha type-7 OS=Solanum lycopersicum GN=PAD1 PE=2 SV=1//2.71256e-151
Cla008918	4667.37	1928.15	1.2754	3.9746e-08	2.2772e-06	up	-//-
Cla008943	1382.44	733.149	0.91504	0.00019948	0.0034685	up	sp|Q1LZ78|NTPCR_BOVIN Cancer-related nucleoside-triphosphatase homolog OS=Bos taurus GN=NTPCR PE=2 SV=1//5.01953e-34
Cla008965	466.777	156.184	1.5795	2.7768e-07	1.2393e-05	up	sp|Q7XPJ0|KCBP_ORYSJ Kinesin-like calmodulin-binding protein homolog OS=Oryza sativa subsp. japonica GN=Os04g0666900 PE=2 SV=1//0
Cla009058	26.0124	1.50121	4.115	0.0011907	0.01513	up	-//-
Cla009061	1712.56	671.733	1.3502	5.1e-08	2.8225e-06	up	sp|O82768|HIS2_ARATH Histidine biosynthesis bifunctional protein hisIE, chloroplastic OS=Arabidopsis thaliana GN=HISN2 PE=1 SV=1//1.28533e-107
Cla009080	328.265	16.0097	4.3578	0.0033802	0.033715	up	sp|Q9FMW6|GEML6_ARATH GEM-like protein 6 OS=Arabidopsis thaliana GN=At5g23350 PE=2 SV=2//1.28761e-70
Cla009097	313.095	166.34	0.91247	0.0044346	0.041159	up	sp|Q6NQ83|PP247_ARATH Pentatricopeptide repeat-containing protein At3g22470, mitochondrial OS=Arabidopsis thaliana GN=At3g22470 PE=2 SV=1//1.13973e-35
Cla009102	1376.95	816.717	0.75356	0.0024073	0.025634	up	sp|Q8GT66|TIC40_PEA Protein TIC 40, chloroplastic OS=Pisum sativum GN=TIC40 PE=1 SV=1//8.59511e-20
Cla009103	166.434	60.3794	1.4628	0.00033912	0.0053534	up	sp|Q2V4B2|PQL3_ARATH PsbQ-like protein 3, chloroplastic OS=Arabidopsis thaliana GN=PQL3 PE=2 SV=1//1.48368e-26
Cla009115	1525.3	938.234	0.70107	0.0040626	0.038707	up	sp|Q93V85|WTR16_ARATH WAT1-related protein At3g02690, chloroplastic OS=Arabidopsis thaliana GN=At3g02690 PE=2 SV=1//3.41493e-133
Cla009167	83.471	24.0365	1.7961	0.0012938	0.016158	up	sp|Q9FI13|RPI4_ARATH Probable ribose-5-phosphate isomerase 4, chloroplastic OS=Arabidopsis thaliana GN=RPI4 PE=2 SV=1//1.26296e-91
Cla009184	55.6428	3.95107	3.8159	0.0010161	0.013289	up	sp|D1FP57|LIN2_LOTJA Putative E3 ubiquitin-protein ligase LIN-2 OS=Lotus japonicus GN=LIN PE=1 SV=1//1.28726e-13
Cla009202	311.307	164.032	0.92437	0.0046971	0.043039	up	-//-
Cla009207	74.6698	23.0543	1.6955	0.0037441	0.036425	up	sp|Q9LNH6|NPS12_ARATH Novel plant SNARE 12 OS=Arabidopsis thaliana GN=NPSN12 PE=2 SV=1//1.36217e-15
Cla009230	475.083	266.057	0.83645	0.0050031	0.044845	up	sp|Q9M302|PP270_ARATH Pentatricopeptide repeat-containing protein At3g48810 OS=Arabidopsis thaliana GN=At3g48810 PE=2 SV=1//6.70915e-30
Cla009256	1824.3	887.974	1.0388	2.2133e-05	0.00053792	up	sp|A8MS68|PLPD1_ARATH Dihydrolipoyl dehydrogenase 1, chloroplastic OS=Arabidopsis thaliana GN=LPD1 PE=2 SV=1//0
Cla009285	1223.09	437.746	1.4824	1.1216e-08	7.5201e-07	up	sp|Q84JZ6|MORF3_ARATH Multiple organellar RNA editing factor 3, mitochondrial OS=Arabidopsis thaliana GN=MORF3 PE=1 SV=1//4.23296e-89
Cla009293	1061.96	528.877	1.0057	9.2233e-05	0.0018174	up	sp|Q22799|DYL1_CAEEL Dynein light chain 1, cytoplasmic OS=Caenorhabditis elegans GN=dlc-1 PE=1 SV=1//2.30398e-25
Cla009313	1467.82	825.088	0.83106	0.00079537	0.010751	up	sp|A7ER02|TPC1_SCLS1 Mitochondrial thiamine pyrophosphate carrier 1 OS=Sclerotinia sclerotiorum (strain ATCC 18683 / 1980 / Ss-1) GN=tpc1 PE=3 SV=1//1.60108e-13
Cla009327	2444.97	802.851	1.6066	3.9635e-11	4.4377e-09	up	-//-
Cla009335	7020.46	3936.64	0.8346	0.0002126	0.0036476	up	sp|P93092|ACP1_CASGL Acyl carrier protein 1, chloroplastic OS=Casuarina glauca GN=ACP1 PE=2 SV=1//2.02896e-36
Cla009381	3643.96	2109.92	0.78832	0.00058605	0.0083469	up	sp|Q9M7T0|PRX2F_ARATH Peroxiredoxin-2F, mitochondrial OS=Arabidopsis thaliana GN=PRXIIF PE=1 SV=2//3.08175e-117
Cla009403	18074	9346.81	0.95137	2.0146e-05	0.00049585	up	sp|Q09893|YAI5_SCHPO Uncharacterized protein C24B11.05 OS=Schizosaccharomyces pombe (strain 972 / ATCC 24843) GN=SPAC24B11.05 PE=3 SV=1//1.61188e-18
Cla009410	5682.55	3439.99	0.72413	0.0014048	0.017093	up	sp|Q43072|HIS7_PEA Imidazoleglycerol-phosphate dehydratase OS=Pisum sativum GN=HIS3 PE=2 SV=1//1.7091e-126
Cla009491	6423.37	2232.12	1.5249	4.4666e-11	4.9158e-09	up	sp|Q55480|YZ37_SYNY3 Uncharacterized sugar kinase slr0537 OS=Synechocystis sp. (strain PCC 6803 / Kazusa) GN=slr0537 PE=3 SV=1//1.26749e-38
Cla009541	684.803	343.478	0.99547	0.00024448	0.0041	up	sp|O82251|TI202_ARATH Protein TIC 20-II, chloroplastic OS=Arabidopsis thaliana GN=TIC20-II PE=2 SV=1//7.64957e-72
Cla009543	144.839	10.7478	3.7523	5.2419e-12	7.6342e-10	up	sp|P0DKC4|PGP1B_ARATH Phosphoglycolate phosphatase 1B, chloroplastic OS=Arabidopsis thaliana GN=PGLP1B PE=1 SV=1//0
Cla009625	3708.35	1360.28	1.4469	4.4482e-05	0.00098023	up	sp|P93014|RR5_ARATH 30S ribosomal protein S5, chloroplastic OS=Arabidopsis thaliana GN=rps5 PE=2 SV=1//4.69942e-79
Cla009632	1286.74	574.713	1.1628	0.00050492	0.0074319	up	sp|Q9FKW0|RNG1A_ARATH Putative E3 ubiquitin-protein ligase RING1a OS=Arabidopsis thaliana GN=RING1A PE=1 SV=2//6.23821e-59
Cla009635	6100.18	3337.01	0.8703	0.00045124	0.0067966	up	sp|Q9LW49|ERF4_NICSY Ethylene-responsive transcription factor 4 OS=Nicotiana sylvestris GN=ERF4 PE=2 SV=1//5.4118e-26
Cla009636	356.417	125.275	1.5085	0.00052521	0.0076434	up	-//-
Cla009644	1519.59	792.986	0.93831	0.00022448	0.0038242	up	sp|P21727|TPT_PEA Triose phosphate/phosphate translocator, chloroplastic OS=Pisum sativum PE=1 SV=1//0
Cla009647	58.7368	7.38146	2.9923	8.0057e-05	0.0016119	up	sp|Q9LX29|ACR4L_ARATH Serine/threonine-protein kinase-like protein ACR4 OS=Arabidopsis thaliana GN=ACR4 PE=1 SV=1//2.69092e-46
Cla009648	931.682	20.2631	5.5229	9.1124e-09	6.4184e-07	up	sp|F4HY61|NAC10_ARATH NAC domain-containing protein 10 OS=Arabidopsis thaliana GN=NAC010 PE=2 SV=1//5.31995e-77
Cla009670	2544.73	1284.16	0.98668	3.1688e-05	0.00073332	up	sp|P93162|CHLI_SOYBN Magnesium-chelatase subunit ChlI, chloroplastic OS=Glycine max GN=CHLI PE=2 SV=1//0
Cla009676	514.583	294.126	0.80697	0.004914	0.044381	up	sp|Q8RXT9|GDL8_ARATH GDSL esterase/lipase At1g28590 OS=Arabidopsis thaliana GN=At1g28590 PE=2 SV=2//5.92591e-101
Cla009678	1636.43	990.082	0.72493	0.003521	0.034922	up	sp|Q9FXJ1|GDL6_ARATH GDSL esterase/lipase At1g28570 OS=Arabidopsis thaliana GN=At1g28570 PE=2 SV=1//4.07472e-125
Cla009686	986.076	340.893	1.5324	9.9159e-09	6.8506e-07	up	sp|P82244|RK34_SPIOL 50S ribosomal protein L34, chloroplastic OS=Spinacia oleracea GN=RPL34 PE=1 SV=1//1.64878e-30
Cla009699	54.93	0.758309	6.1787	9.557e-09	6.683e-07	up	sp|Q39140|TGA6_ARATH Transcription factor TGA6 OS=Arabidopsis thaliana GN=TGA6 PE=1 SV=2//8.98228e-08
Cla009731	338.798	156.63	1.1131	0.00054613	0.0079063	up	sp|Q39224|SRG1_ARATH Protein SRG1 OS=Arabidopsis thaliana GN=SRG1 PE=2 SV=1//3.7208e-130
Cla009739	62.2479	12.9281	2.2675	0.0010422	0.013567	up	-//-
Cla009753	1125.22	167.137	2.7511	6.7541e-05	0.0013947	up	sp|P09756|CB23_SOYBN Chlorophyll a-b binding protein 3, chloroplastic OS=Glycine max GN=CAB3 PE=3 SV=1//0
Cla009782	9796.87	6014.29	0.70393	0.0017822	0.020477	up	sp|Q9LRR9|GLO1_ARATH Peroxisomal (S)-2-hydroxy-acid oxidase GLO1 OS=Arabidopsis thaliana GN=GLO1 PE=1 SV=1//0
Cla009791	1074.92	629.952	0.77092	0.0022963	0.024823	up	sp|Q6TNS2|PK1IP_DANRE p21-activated protein kinase-interacting protein 1-like OS=Danio rerio GN=pak1ip1 PE=2 SV=1//4.08913e-53
Cla009814	863.73	444.689	0.95778	0.00024852	0.0041534	up	sp|Q9SUI5|PSAK_ARATH Photosystem I reaction center subunit psaK, chloroplastic OS=Arabidopsis thaliana GN=PSAK PE=2 SV=2//3.22311e-52
Cla009815	495.1	197.106	1.3287	9.7701e-06	0.00027348	up	sp|Q6N075|MFSD5_HUMAN Molybdate-anion transporter OS=Homo sapiens GN=MFSD5 PE=1 SV=2//9.99633e-61
Cla009847	493.988	280.34	0.8173	0.0049146	0.044381	up	sp|Q9SVG4|RETOL_ARATH Reticuline oxidase-like protein OS=Arabidopsis thaliana GN=At4g20830 PE=1 SV=2//0
Cla009895	592.058	326.342	0.85935	0.0017685	0.020366	up	sp|Q93VA3|CYC6_ARATH Cytochrome c6, chloroplastic OS=Arabidopsis thaliana GN=petJ PE=1 SV=1//1.07876e-32
Cla009919	589.218	223.759	1.3969	1.1523e-06	4.3089e-05	up	-//-
Cla009936	5543.49	1580.33	1.8106	1.2332e-14	3.3645e-12	up	sp|O34355|YTCJ_BACSU Putative amidohydrolase YtcJ OS=Bacillus subtilis (strain 168) GN=ytcJ PE=4 SV=1//2.38324e-54
Cla009945	10704	6924.62	0.62834	0.0044637	0.041389	up	-//-
Cla009949	571.765	259.692	1.1386	6.8486e-05	0.0014113	up	sp|Q9ZVJ6|ANXD4_ARATH Annexin D4 OS=Arabidopsis thaliana GN=ANN4 PE=2 SV=1//8.78404e-107
Cla009975	703.616	63.5774	3.4682	0.0015021	0.017948	up	sp|Q9SB75|CSLC5_ARATH Probable xyloglucan glycosyltransferase 5 OS=Arabidopsis thaliana GN=CSLC5 PE=1 SV=1//0
Cla010005	908.654	103.408	3.1354	4.7866e-08	2.6642e-06	up	sp|P80470|PSBY_SPIOL Photosystem II core complex proteins psbY, chloroplastic OS=Spinacia oleracea GN=PSBY PE=1 SV=2//1.80136e-27
Cla010044	197.419	56.2482	1.8114	0.00048228	0.0071738	up	sp|Q38954|PHT21_ARATH Inorganic phosphate transporter 2-1, chloroplastic OS=Arabidopsis thaliana GN=PHT2-1 PE=1 SV=1//0
Cla010084	37.5855	4.66042	3.0116	0.0011316	0.014544	up	sp|Q9ZUE0|PEK12_ARATH Proline-rich receptor-like protein kinase PERK12 OS=Arabidopsis thaliana GN=PERK12 PE=2 SV=2//0
Cla010087	1439.64	244.397	2.5584	1.2839e-21	8.5753e-19	up	sp|Q9ZUC1|QORL_ARATH Quinone oxidoreductase-like protein At1g23740, chloroplastic OS=Arabidopsis thaliana GN=At1g23740 PE=2 SV=2//2.76797e-175
Cla010095	253.117	78.5689	1.6878	5.8467e-06	0.00017423	up	sp|O80742|PUB19_ARATH U-box domain-containing protein 19 OS=Arabidopsis thaliana GN=PUB19 PE=2 SV=1//6.59859e-175
Cla010107	28.9129	3.08082	3.2303	0.0031482	0.03176	up	sp|Q93VR4|ML423_ARATH MLP-like protein 423 OS=Arabidopsis thaliana GN=MLP423 PE=2 SV=1//9.22938e-63
Cla010122	297.052	105.355	1.4955	1.5778e-05	0.0004075	up	sp|O82798|ARR4_ARATH Two-component response regulator ARR4 OS=Arabidopsis thaliana GN=ARR4 PE=1 SV=1//1.19591e-45
Cla010126	121.452	45.9061	1.4036	0.0026947	0.028123	up	sp|P52902|ODPA_PEA Pyruvate dehydrogenase E1 component subunit alpha, mitochondrial OS=Pisum sativum PE=2 SV=1//0
Cla010129	83.3606	17.349	2.2645	0.0001129	0.0021588	up	sp|Q6NQK9|CCB4_ARATH Protein COFACTOR ASSEMBLY OF COMPLEX C SUBUNIT B CCB4, chloroplastic OS=Arabidopsis thaliana GN=CCB4 PE=1 SV=1//2.98036e-103
Cla010137	310.268	129.432	1.2613	0.00018559	0.0032651	up	sp|Q9LV16|B3GTJ_ARATH Probable beta-1,3-galactosyltransferase 19 OS=Arabidopsis thaliana GN=B3GALT19 PE=2 SV=2//0
Cla010154	65.5557	10.9667	2.5796	0.00017071	0.0030448	up	sp|Q9FND7|PP410_ARATH Putative pentatricopeptide repeat-containing protein At5g40405 OS=Arabidopsis thaliana GN=PCMP-H14 PE=3 SV=1//0
Cla010180	917.391	387.655	1.2428	9.7613e-05	0.0018984	up	-//-
Cla010183	181.53	2.57637	6.1387	0.00078383	0.010632	up	-//-
Cla010223	251.281	60.2746	2.0597	5.7905e-06	0.00017282	up	-//-
Cla010245	3759.88	1703.25	1.1424	9.153e-07	3.4969e-05	up	-//-
Cla010262	2906.03	354.015	3.0372	1.9791e-08	1.245e-06	up	sp|Q9FX85|PER10_ARATH Peroxidase 10 OS=Arabidopsis thaliana GN=PER10 PE=1 SV=1//2.91697e-127
Cla010271	1558.63	570.608	1.4497	0.0035423	0.035061	up	sp|Q93Z70|ARGC_ARATH Probable N-acetyl-gamma-glutamyl-phosphate reductase, chloroplastic OS=Arabidopsis thaliana GN=At2g19940 PE=1 SV=2//0
Cla010297	514.488	190.052	1.4367	1.5165e-06	5.4499e-05	up	sp|Q94B35|ISPH_ARATH 4-hydroxy-3-methylbut-2-enyl diphosphate reductase, chloroplastic OS=Arabidopsis thaliana GN=ISPH PE=2 SV=1//0
Cla010340	64.4832	6.17978	3.3833	0.0010806	0.013967	up	sp|Q9FLE8|Y5986_ARATH Uncharacterized protein At5g39865 OS=Arabidopsis thaliana GN=At5g39865 PE=2 SV=1//5.6224e-82
Cla010345	494.52	247.682	0.99754	0.00071671	0.0098389	up	sp|Q9SR06|CLP1_ARATH Protein CLP1 homolog OS=Arabidopsis thaliana GN=CLPS3 PE=1 SV=1//0
Cla010377	3480.22	1816.44	0.93806	5.2597e-05	0.001127	up	sp|O49856|FTRC_SOYBN Ferredoxin-thioredoxin reductase catalytic chain, chloroplastic OS=Glycine max GN=FTRC PE=2 SV=1//1.28071e-77
Cla010384	127.769	25.9153	2.3017	4.6965e-06	0.00014602	up	sp|Q9SQK3|EM506_ARATH Ankyrin repeat domain-containing protein EMB506, chloroplastic OS=Arabidopsis thaliana GN=EMB506 PE=1 SV=1//1.94414e-103
Cla010402	123.019	17.385	2.823	2.3788e-05	0.00057311	up	sp|Q9LII9|GDL54_ARATH GDSL esterase/lipase At3g27950 OS=Arabidopsis thaliana GN=At3g27950 PE=2 SV=1//4.8268e-132
Cla010405	2665.85	1034.9	1.3651	2.0952e-07	9.6172e-06	up	sp|O22609|DEGP1_ARATH Protease Do-like 1, chloroplastic OS=Arabidopsis thaliana GN=DEGP1 PE=1 SV=2//0
Cla010411	154.124	31.383	2.296	6.884e-07	2.7213e-05	up	sp|P36210|RK121_ARATH 50S ribosomal protein L12-1, chloroplastic OS=Arabidopsis thaliana GN=RPL12A PE=2 SV=1//2.77702e-60
Cla010421	3627.52	1730.83	1.0675	5.2652e-06	0.00016039	up	sp|Q75VW3|DNAJ_HYDTT Chaperone protein DnaJ OS=Hydrogenobacter thermophilus (strain DSM 6534 / IAM 12695 / TK-6) GN=dnaJ PE=3 SV=1//1.38087e-12
Cla010426	55.586	14.9018	1.8992	0.0049663	0.044639	up	-//-
Cla010434	1133.61	651.257	0.79962	0.0013254	0.016457	up	sp|P73627|Y1770_SYNY3 Uncharacterized protein sll1770 OS=Synechocystis sp. (strain PCC 6803 / Kazusa) GN=sll1770 PE=3 SV=1//3.56443e-69
Cla010475	641.476	101.984	2.653	0.0046529	0.042673	up	-//-
Cla010581	337.051	77.2264	2.1258	6.4435e-06	0.00019026	up	sp|Q9SRQ7|NPC4_ARATH Non-specific phospholipase C4 OS=Arabidopsis thaliana GN=NPC4 PE=1 SV=1//0
Cla010584	203.66	87.1359	1.2248	0.0041658	0.039368	up	sp|Q9LYG9|MSL10_ARATH Mechanosensitive ion channel protein 10 OS=Arabidopsis thaliana GN=MSL10 PE=1 SV=1//7.00162e-179
Cla010593	843.229	450.338	0.90492	0.00056692	0.0081524	up	sp|P87242|YC0H_SCHPO HD domain-containing protein C4G3.17 OS=Schizosaccharomyces pombe (strain 972 / ATCC 24843) GN=SPCC4G3.17 PE=3 SV=1//1.78717e-49
Cla010611	4344.51	1722.51	1.3347	1.0749e-08	7.3098e-07	up	sp|O80585|MTHR2_ARATH Methylenetetrahydrofolate reductase 2 OS=Arabidopsis thaliana GN=MTHFR2 PE=1 SV=2//0
Cla010625	448.618	123.698	1.8587	3.8914e-09	3.0151e-07	up	-//-
Cla010631	468.754	261.237	0.84347	0.0037158	0.036223	up	sp|Q940B8|KIN13_ARATH Kinesin-13A OS=Arabidopsis thaliana GN=KINESIN-13A PE=1 SV=1//0
Cla010640	1190.31	738.093	0.68947	0.0055628	0.048889	up	-//-
Cla010643	7866.99	4113.61	0.93541	0.0055741	0.048908	up	sp|Q5N800|NYC1_ORYSJ Probable chlorophyll(ide) b reductase NYC1, chloroplastic OS=Oryza sativa subsp. japonica GN=NYC1 PE=1 SV=1//0
Cla010650	1382.03	589.153	1.2301	1.2823e-06	4.7133e-05	up	sp|Q8H0W1|PLSP1_ARATH Chloroplast processing peptidase OS=Arabidopsis thaliana GN=PLSP1 PE=2 SV=2//1.04931e-119
Cla010694	1650.08	934.905	0.81965	0.00068756	0.0095128	up	sp|Q9M876|SYYM_ARATH Tyrosine--tRNA ligase, chloroplastic/mitochondrial OS=Arabidopsis thaliana GN=EMB2768 PE=2 SV=1//0
Cla010695	348.94	90.0432	1.9543	9.0473e-09	6.3959e-07	up	sp|Q38946|DHE2_ARATH Glutamate dehydrogenase 2 OS=Arabidopsis thaliana GN=GDH2 PE=1 SV=1//0
Cla010733	227.578	42.0859	2.435	4.027e-08	2.2942e-06	up	sp|Q8VYT5|FB254_ARATH F-box protein At5g07670 OS=Arabidopsis thaliana GN=At5g07670 PE=2 SV=1//6.31652e-176
Cla010754	2358.15	1281.81	0.87948	0.00020617	0.0035562	up	sp|Q0QLE4|DML_EUBBA 2,3-dimethylmalate lyase OS=Eubacterium barkeri GN=Dml PE=1 SV=1//1.4757e-64
Cla010777	362.05	65.3102	2.4708	8.9156e-06	0.00025285	up	sp|O05235|YUGF_BACSU Uncharacterized hydrolase YugF OS=Bacillus subtilis (strain 168) GN=yugF PE=3 SV=1//6.62307e-13
Cla010790	9358.79	4700.81	0.99341	1.1224e-05	0.00030838	up	sp|Q9SP07|1433_LILLO 14-3-3-like protein OS=Lilium longiflorum PE=2 SV=1//6.55949e-177
Cla010836	3833.81	1548.18	1.3082	0.0017285	0.020013	up	sp|Q9Y7K5|YGI3_SCHPO Uncharacterized WD repeat-containing protein C2A9.03 OS=Schizosaccharomyces pombe (strain 972 / ATCC 24843) GN=SPBC2A9.03 PE=3 SV=2//8.63154e-35
Cla010839	2155.45	986.486	1.1276	3.4699e-06	0.00011202	up	sp|Q9SAC0|ZCIS_ARATH 15-cis-zeta-carotene isomerase, chloroplastic OS=Arabidopsis thaliana GN=Z-ISO PE=1 SV=1//8.49758e-171
Cla010882	7220	3697.36	0.96551	2.6846e-05	0.00063184	up	sp|O22800|COL14_ARATH Zinc finger protein CONSTANS-LIKE 14 OS=Arabidopsis thaliana GN=COL14 PE=2 SV=2//8.2907e-23
Cla010883	1223.28	662.509	0.88474	0.0043334	0.040413	up	sp|Q9SIQ7|CDPKO_ARATH Calcium-dependent protein kinase 24 OS=Arabidopsis thaliana GN=CPK24 PE=2 SV=1//0
Cla010898	10816.7	4491.61	1.268	2.578e-08	1.5508e-06	up	sp|P80093|PDS_CAPAN 15-cis-phytoene desaturase, chloroplastic/chromoplastic OS=Capsicum annuum GN=PDS PE=1 SV=1//0
Cla010899	318.35	122.475	1.3781	4.6287e-05	0.0010142	up	sp|Q03943|IM30_PEA Membrane-associated 30 kDa protein, chloroplastic OS=Pisum sativum GN=IM30 PE=2 SV=1//1.24828e-17
Cla010900	1245.91	475.163	1.3907	7.0246e-08	3.6874e-06	up	sp|Q03943|IM30_PEA Membrane-associated 30 kDa protein, chloroplastic OS=Pisum sativum GN=IM30 PE=2 SV=1//3.15157e-112
Cla010954	1903.93	1030.8	0.88521	0.003198	0.032175	up	sp|Q9LZ98|AB20I_ARATH ABC transporter I family member 20 OS=Arabidopsis thaliana GN=ABCI20 PE=2 SV=1//0
Cla010975	335.515	81.6219	2.0393	5.6982e-09	4.1808e-07	up	sp|Q8GWE0|PP314_ARATH Pentatricopeptide repeat-containing protein At4g16390, chloroplastic OS=Arabidopsis thaliana GN=P67 PE=1 SV=3//0
Cla011008	80.3772	1.39064	5.853	1.7177e-10	1.6636e-08	up	sp|Q6ID77|MED11_ARATH Mediator of RNA polymerase II transcription subunit 11 OS=Arabidopsis thaliana GN=MED11 PE=1 SV=1//1.89331e-28
Cla011046	1785.36	892.893	0.99966	0.00095652	0.012612	up	sp|Q9FMS6|CAF1K_ARATH Probable CCR4-associated factor 1 homolog 11 OS=Arabidopsis thaliana GN=CAF1-11 PE=2 SV=1//2.00855e-137
Cla011078	619.339	232.562	1.4131	7.7344e-05	0.0015655	up	sp|Q9LZH5|LTPG2_ARATH Non-specific lipid transfer protein GPI-anchored 2 OS=Arabidopsis thaliana GN=LTPG2 PE=2 SV=1//2.70634e-22
Cla011081	107.843	29.615	1.8645	0.00032356	0.0051456	up	sp|Q6NPN5|FK113_ARATH F-box/kelch-repeat protein At5g26960 OS=Arabidopsis thaliana GN=At5g26960 PE=2 SV=1//8.67438e-131
Cla011084	700.356	370.35	0.9192	0.00055138	0.0079762	up	-//-
Cla011088	1042.21	363.178	1.5209	8.2935e-09	5.9498e-07	up	sp|P93841|ISPE_SOLLC 4-diphosphocytidyl-2-C-methyl-D-erythritol kinase, chloroplastic/chromoplastic (Fragment) OS=Solanum lycopersicum GN=ISPE PE=1 SV=1//3.51556e-172
Cla011114	15739.3	7291.21	1.1101	0.00042753	0.0065157	up	sp|P08927|RUBB_PEA RuBisCO large subunit-binding protein subunit beta, chloroplastic OS=Pisum sativum PE=1 SV=2//0
Cla011120	2573.47	1239.05	1.0545	7.866e-06	0.00022606	up	-//-
Cla011132	392.258	2.78211	7.1395	0.00013748	0.0025338	up	sp|Q9LMA1|FMO1_ARATH Probable flavin-containing monooxygenase 1 OS=Arabidopsis thaliana GN=FMO1 PE=2 SV=1//0
Cla011136	2016.09	1261.71	0.67618	0.0044269	0.041107	up	sp|Q9C9P4|KASC2_ARATH 3-oxoacyl-[acyl-carrier-protein] synthase II, chloroplastic OS=Arabidopsis thaliana GN=KAS2 PE=1 SV=1//0
Cla011138	18282.5	4977.96	1.8768	1.346e-10	1.3509e-08	up	sp|O65282|CH10C_ARATH 20 kDa chaperonin, chloroplastic OS=Arabidopsis thaliana GN=CPN21 PE=1 SV=2//3.63025e-132
Cla011139	81.8336	6.93535	3.5607	1.5419e-07	7.4665e-06	up	sp|Q84QC2|ERF17_ARATH Ethylene-responsive transcription factor ERF017 OS=Arabidopsis thaliana GN=ERF017 PE=2 SV=1//1.97227e-53
Cla011151	970	357.293	1.4409	7.7994e-08	4.0607e-06	up	-//-
Cla011155	228.797	12.0746	4.244	0.00084791	0.011374	up	sp|O65351|SBT17_ARATH Subtilisin-like protease SBT1.7 OS=Arabidopsis thaliana GN=SBT1.7 PE=1 SV=1//0
Cla011174	1422.48	862.465	0.72187	0.0035938	0.035407	up	-//-
Cla011183	754.348	425.03	0.82767	0.0019436	0.021926	up	sp|Q9MT28|THRC_SOLTU Threonine synthase, chloroplastic OS=Solanum tuberosum PE=2 SV=1//0
Cla011191	3313.28	1408.49	1.2341	8.2355e-05	0.0016497	up	-//-
Cla011200	617.741	293.986	1.0713	0.00013499	0.0024997	up	sp|Q07379|YD057_YEAST Putative uncharacterized protein YDL057W OS=Saccharomyces cerevisiae (strain ATCC 204508 / S288c) GN=YDL057W PE=4 SV=1//2.9857e-06
Cla011233	426.275	67.7686	2.6531	4.876e-14	1.1518e-11	up	-//-
Cla011263	531.434	284.283	0.90256	0.0015053	0.017948	up	sp|O94631|MRM1_SCHPO rRNA methyltransferase 1, mitochondrial OS=Schizosaccharomyces pombe (strain 972 / ATCC 24843) GN=mrm1 PE=3 SV=1//7.52464e-39
Cla011285	291.863	62.0891	2.2329	2.6699e-07	1.1944e-05	up	sp|P05332|YP20_BACLI Uncharacterized N-acetyltransferase p20 OS=Bacillus licheniformis GN=p20 PE=3 SV=1//1.67907e-14
Cla011292	79.7899	11.5845	2.784	1.1402e-05	0.00031249	up	sp|O22768|UNE12_ARATH Transcription factor UNE12 OS=Arabidopsis thaliana GN=UNE12 PE=2 SV=2//3.02151e-52
Cla011293	3087.71	915.889	1.7533	3.041e-13	5.8321e-11	up	sp|Q9XH46|TATA_PEA Sec-independent protein translocase protein TATA, chloroplastic OS=Pisum sativum GN=TATA PE=1 SV=1//6.30133e-40
Cla011317	587.283	145.92	2.0089	1.6133e-07	7.7528e-06	up	sp|Q9FMX0|SODF3_ARATH Superoxide dismutase [Fe] 3, chloroplastic OS=Arabidopsis thaliana GN=FSD3 PE=1 SV=1//4.41336e-135
Cla011357	6602.55	3651.65	0.85448	0.0022007	0.024002	up	sp|Q9XED8|ARFI_ARATH Auxin response factor 9 OS=Arabidopsis thaliana GN=ARF9 PE=1 SV=1//0
Cla011359	1269.4	611.9	1.0528	3.3309e-05	0.00076626	up	sp|Q8VY91|RR6_ARATH 30S ribosomal protein S6 alpha, chloroplastic OS=Arabidopsis thaliana GN=RPS6 PE=2 SV=1//2.40721e-66
Cla011362	10429.3	4468.74	1.2227	9.8558e-05	0.0019148	up	sp|Q03685|BIP5_TOBAC Luminal-binding protein 5 OS=Nicotiana tabacum GN=BIP5 PE=2 SV=1//0
Cla011380	497.599	88.3807	2.4932	0.00024919	0.004161	up	-//-
Cla011420	8374.88	5409.03	0.6307	0.0041987	0.039576	up	sp|Q9SZZ8|BCH1_ARATH Beta-carotene 3-hydroxylase 1, chloroplastic OS=Arabidopsis thaliana GN=BETA-OHASE 1 PE=1 SV=1//2.60437e-116
Cla011423	1352.05	224.674	2.5892	7.1904e-13	1.2662e-10	up	-//-
Cla011470	1192.7	555.132	1.1033	1.6373e-05	0.00041839	up	sp|F4I214|TET10_ARATH Tetraspanin-10 OS=Arabidopsis thaliana GN=TET10 PE=2 SV=1//1.92123e-16
Cla011503	3174.3	311.962	3.347	2.9669e-05	0.00069107	up	sp|A7VLV1|SGRW_PEA Protein STAY-GREEN, chloroplastic OS=Pisum sativum GN=SGR PE=2 SV=1//2.34744e-102
Cla011517	237.809	20.1756	3.5591	8.512e-16	2.8427e-13	up	sp|Q9LDH3|PT112_ARATH Probable sugar phosphate/phosphate translocator At1g12500 OS=Arabidopsis thaliana GN=At1g12500 PE=1 SV=1//3.45254e-154
Cla011533	4611.67	2298.85	1.0044	1.2959e-05	0.00034766	up	sp|Q9XJ36|CLPR2_ARATH ATP-dependent Clp protease proteolytic subunit-related protein 2, chloroplastic OS=Arabidopsis thaliana GN=CLPR2 PE=1 SV=1//2.338e-143
Cla011549	2439.38	708.339	1.784	3.1402e-08	1.8601e-06	up	-//-
Cla011552	1141.4	652.998	0.80565	0.0013895	0.016963	up	sp|I1K0K6|EFGC2_SOYBN Elongation factor G-2, chloroplastic OS=Glycine max GN=fusA2 PE=3 SV=1//0
Cla011555	1352.53	433.84	1.6404	0.00026356	0.0043485	up	sp|Q8H1Q1|TL225_ARATH Thylakoid lumenal protein At1g12250, chloroplastic OS=Arabidopsis thaliana GN=At1g12250 PE=1 SV=1//1.89973e-108
Cla011561	1939.93	998.747	0.95782	7.6161e-05	0.0015464	up	sp|P49245|FABH2_CUPWR 3-oxoacyl-[acyl-carrier-protein] synthase 3 B, chloroplastic OS=Cuphea wrightii GN=KAS3B PE=2 SV=1//0
Cla011593	21443.4	1130.45	4.2456	2.5877e-05	0.00061127	up	sp|Q41975|TIP22_ARATH Probable aquaporin TIP2-2 OS=Arabidopsis thaliana GN=TIP2-2 PE=1 SV=2//7.54755e-125
Cla011725	34.8525	0	Inf	6.0667e-07	2.4279e-05	up	sp|Q9ZVE7|CRR3_ARATH Probable NAD(P)H dehydrogenase subunit CRR3, chloroplastic OS=Arabidopsis thaliana GN=CRR3 PE=2 SV=1//3.85735e-06
Cla011742	4095.73	1759.85	1.2187	1.7267e-07	8.1108e-06	up	sp|Q8H151|AAE13_ARATH Malonate--CoA ligase OS=Arabidopsis thaliana GN=AAE13 PE=1 SV=1//0
Cla011748	930.981	364.315	1.3536	0.0055372	0.048708	up	sp|P27489|CB23_SOLLC Chlorophyll a-b binding protein 13, chloroplastic OS=Solanum lycopersicum GN=CAB13 PE=1 SV=1//2.0419e-170
Cla011754	1618.37	830.472	0.96254	0.00053411	0.007767	up	-//-
Cla011786	6591.1	1540.93	2.0967	7.1345e-14	1.5884e-11	up	sp|Q9SEU6|TRXM4_ARATH Thioredoxin M4, chloroplastic OS=Arabidopsis thaliana GN=At3g15360 PE=2 SV=2//1.87894e-57
Cla011804	126.867	16.2446	2.9653	0.0054129	0.047853	up	-//-
Cla011870	1249.55	650.942	0.94081	0.00021451	0.0036738	up	sp|P0C5E2|Y1839_ARATH Probable serine/threonine-protein kinase At1g18390 OS=Arabidopsis thaliana GN=At1g18390 PE=2 SV=2//2.17408e-158
Cla011887	1477.54	23.8965	5.9503	1.2646e-06	4.657e-05	up	-//-
Cla011906	584.829	256.287	1.1903	3.9829e-05	0.00089613	up	sp|Q9MAP5|SBT33_ARATH Subtilisin-like protease SBT3.3 OS=Arabidopsis thaliana GN=SBT3.3 PE=2 SV=1//1.40343e-08
Cla011917	281.369	91.2984	1.6238	1.4015e-05	0.00037035	up	sp|O67550|EX53_AQUAE 5&apos;-3&apos; exonuclease OS=Aquifex aeolicus (strain VF5) GN=aq_1628 PE=3 SV=1//2.24224e-22
Cla011965	923.892	329.262	1.4885	3.4135e-08	1.9963e-06	up	-//-
Cla011973	38.0662	5.49849	2.7914	0.0019271	0.021803	up	-//-
Cla012002	139.642	35.8966	1.9598	2.4048e-05	0.00057865	up	sp|O80915|PR1B4_ARATH PRA1 family protein B4 OS=Arabidopsis thaliana GN=PRA1B4 PE=1 SV=1//8.86621e-53
Cla012017	2941.61	794.397	1.8887	2.4598e-05	0.00058896	up	sp|Q94AL9|AGT22_ARATH Alanine--glyoxylate aminotransferase 2 homolog 2, mitochondrial OS=Arabidopsis thaliana GN=AGT3 PE=1 SV=2//0
Cla012018	772.299	345.248	1.1615	1.9362e-05	0.00048145	up	sp|P0CAT7|ALKB_CAUCR Alpha-ketoglutarate-dependent dioxygenase AlkB homolog OS=Caulobacter crescentus (strain ATCC 19089 / CB15) GN=alkB PE=3 SV=1//8.44054e-18
Cla012020	172.419	77.8659	1.1469	0.0030948	0.031303	up	-//-
Cla012027	932.762	531.976	0.81015	0.0019577	0.022047	up	sp|Q9LZW2|OFP1_ARATH Transcription repressor OFP1 OS=Arabidopsis thaliana GN=OFP1 PE=1 SV=1//3.4995e-32
Cla012044	1037.12	515.552	1.0084	9.1613e-05	0.0018071	up	-//-
Cla012065	1924.08	1014.86	0.92288	0.00014496	0.0026464	up	sp|Q8DJB3|GRPE_THEEB Protein GrpE OS=Thermosynechococcus elongatus (strain BP-1) GN=grpE PE=3 SV=1//8.87643e-44
Cla012071	624.599	84.8241	2.8804	1.5274e-09	1.2589e-07	up	sp|P27684|PSRP5_SPIOL 50S ribosomal protein 5 alpha, chloroplastic OS=Spinacia oleracea GN=PSRP5 PE=1 SV=1//1.57757e-07
Cla012129	3916.2	2154.49	0.86211	0.00020482	0.0035391	up	-//-
Cla012144	821.971	377.306	1.1234	0.00020262	0.0035137	up	sp|Q9LJW3|NAC59_ARATH NAC domain-containing protein 59 OS=Arabidopsis thaliana GN=NAC59 PE=1 SV=1//9.17029e-80
Cla012151	388.855	138.015	1.4944	0.0015983	0.018821	up	sp|Q2Z2E9|SCR_IPONI Protein SCARECROW OS=Ipomoea nil GN=SCR PE=1 SV=1//9.35979e-20
Cla012198	5761.37	2216.05	1.3784	2.9345e-09	2.3455e-07	up	sp|O22060|SPSA1_CITUN Probable sucrose-phosphate synthase 1 OS=Citrus unshiu GN=SPS1 PE=2 SV=1//0
Cla012212	546.335	285.158	0.93803	0.0011746	0.015008	up	sp|Q9LFP7|Y5158_ARATH Probable receptor-like protein kinase At5g15080 OS=Arabidopsis thaliana GN=At5g15080 PE=2 SV=1//7.40607e-173
Cla012243	23.4829	0.742904	4.9823	0.00070422	0.0097018	up	sp|Q2EF88|YSL3_ARATH Metal-nicotianamine transporter YSL3 OS=Arabidopsis thaliana GN=YSL3 PE=2 SV=1//0
Cla012245	1773.68	664.695	1.416	0.00030734	0.0049282	up	sp|O48782|HMOX1_ARATH Heme oxygenase 1, chloroplastic OS=Arabidopsis thaliana GN=HO1 PE=1 SV=2//1.82678e-141
Cla012279	1610.7	700.852	1.2005	9.1367e-07	3.4969e-05	up	sp|P54766|RAN1B_LOTJA GTP-binding nuclear protein Ran1B (Fragment) OS=Lotus japonicus GN=RAN1B PE=2 SV=1//4.43232e-91
Cla012354	450.217	117.063	1.9433	7.9255e-08	4.072e-06	up	sp|Q6QPJ6|PRXQ_POPJC Peroxiredoxin Q, chloroplastic OS=Populus jackii GN=PRXQ PE=1 SV=1//2.79502e-82
Cla012370	779.701	447.622	0.80064	0.0024917	0.02636	up	-//-
Cla012415	5357.53	2225.38	1.2675	4.8506e-08	2.6921e-06	up	sp|O80763|NRX1_ARATH Probable nucleoredoxin 1 OS=Arabidopsis thaliana GN=At1g60420 PE=1 SV=1//9.62172e-19
Cla012447	1685.37	709.597	1.248	5.3804e-07	2.1712e-05	up	sp|Q55909|Y305_SYNY3 TVP38/TMEM64 family membrane protein slr0305 OS=Synechocystis sp. (strain PCC 6803 / Kazusa) GN=slr0305 PE=3 SV=1//5.42191e-24
Cla012465	1650.86	513.865	1.6838	9.2357e-10	7.9509e-08	up	sp|Q9C9I2|ERF21_ARATH Ethylene-responsive transcription factor ERF021 OS=Arabidopsis thaliana GN=ERF021 PE=2 SV=1//7.06052e-52
Cla012489	1243.61	323.349	1.9434	3.2338e-13	6.1181e-11	up	-//-
Cla012523	166.333	59.6087	1.4805	0.0004235	0.0064797	up	sp|Q9SUE0|YMG12_ARATH YlmG homolog protein 1-2, chloroplastic OS=Arabidopsis thaliana GN=YLMG1-2 PE=2 SV=1//5.7038e-69
Cla012549	1517.83	901.79	0.75115	0.0025148	0.026572	up	sp|Q9SSA8|RA212_ARATH Ethylene-responsive transcription factor RAP2-12 OS=Arabidopsis thaliana GN=RAP2-12 PE=1 SV=1//3.64292e-64
Cla012560	822.692	336.332	1.2905	1.7272e-06	6.0828e-05	up	-//-
Cla012606	247.984	123.512	1.0056	0.0041024	0.038934	up	sp|O74545|YCV6_SCHPO Putative hydrolase C777.06c OS=Schizosaccharomyces pombe (strain 972 / ATCC 24843) GN=SPCC777.06c PE=4 SV=1//6.46209e-42
Cla012641	1174.59	598.982	0.97157	0.00013029	0.0024337	up	sp|Q9KGG1|RADA_BACHD DNA repair protein RadA homolog OS=Bacillus halodurans (strain ATCC BAA-125 / DSM 18197 / FERM 7344 / JCM 9153 / C-125) GN=radA PE=3 SV=1//4.86887e-85
Cla012650	312.418	130.639	1.2579	0.00020408	0.0035327	up	sp|F4IB81|LYK3_ARATH LysM domain receptor-like kinase 3 OS=Arabidopsis thaliana GN=LYK3 PE=2 SV=1//0
Cla012654	98.1683	34.8456	1.4943	0.0035823	0.035331	up	sp|Q9XIE2|AB36G_ARATH ABC transporter G family member 36 OS=Arabidopsis thaliana GN=ABCG36 PE=1 SV=1//0
Cla012692	2605.14	1644.59	0.66364	0.0049525	0.044557	up	sp|Q9SSB8|CX5B2_ARATH Cytochrome c oxidase subunit 5b-2, mitochondrial OS=Arabidopsis thaliana GN=COX5B-2 PE=2 SV=1//1.3289e-09
Cla012699	88.2919	22.5331	1.9702	0.0018234	0.020827	up	-//-
Cla012703	737.206	311.408	1.2433	6.1578e-06	0.00018238	up	sp|Q9FV53|DEF1A_ARATH Peptide deformylase 1A, chloroplastic/mitochondrial OS=Arabidopsis thaliana GN=PDF1A PE=1 SV=3//1.94781e-123
Cla012708	995.273	500.029	0.99308	0.00010153	0.0019647	up	sp|Q9SSR1|Y1259_ARATH DCC family protein At1g52590, chloroplastic OS=Arabidopsis thaliana GN=At1g52590 PE=2 SV=1//1.32076e-63
Cla012720	1111.43	460.342	1.2716	0.0023728	0.025389	up	sp|Q949X0|ADS3_ARATH Palmitoyl-monogalactosyldiacylglycerol delta-7 desaturase, chloroplastic OS=Arabidopsis thaliana GN=ADS3 PE=2 SV=2//1.65878e-174
Cla012740	5739.97	1734.9	1.7262	0.0013988	0.017041	up	sp|Q99MB4|CBWD1_RAT COBW domain-containing protein 1 OS=Rattus norvegicus GN=Cbwd1 PE=2 SV=2//1.12957e-53
Cla012748	2212.65	1211.44	0.86905	0.00025752	0.0042633	up	sp|Q8DKR7|DNAJ_THEEB Chaperone protein DnaJ OS=Thermosynechococcus elongatus (strain BP-1) GN=dnaJ PE=3 SV=2//2.40475e-103
Cla012805	2487.22	1406.14	0.8228	0.00046866	0.0070208	up	sp|Q9T0A4|NDHS_ARATH NAD(P)H-quinone oxidoreductase subunit S, chloroplastic OS=Arabidopsis thaliana GN=ndhS PE=1 SV=1//1.00276e-73
Cla012815	647.248	375.5	0.78551	0.0032848	0.032899	up	-//-
Cla012881	925.024	392.838	1.2356	3.5643e-06	0.00011488	up	sp|Q0WUA3|MENA_ARATH 1,4-dihydroxy-2-naphthoate polyprenyltransferase, chloroplastic OS=Arabidopsis thaliana GN=ABC4 PE=1 SV=2//1.289e-114
Cla012917	28.7397	0.821297	5.129	0.00011508	0.002194	up	sp|Q0WKV8|ULP2A_ARATH Probable ubiquitin-like-specific protease 2A OS=Arabidopsis thaliana GN=ULP2A PE=2 SV=2//7.52997e-08
Cla012950	1729.44	528.84	1.7094	1.3123e-11	1.6614e-09	up	sp|Q9C5C8|MSRB2_ARATH Peptide methionine sulfoxide reductase B2, chloroplastic OS=Arabidopsis thaliana GN=MSRB2 PE=1 SV=1//1.01436e-80
Cla012984	1843.37	705.046	1.3866	2.5341e-08	1.5359e-06	up	sp|Q9SRQ1|C89A9_ARATH Cytochrome P450 89A9 OS=Arabidopsis thaliana GN=CYP89A9 PE=2 SV=1//0
Cla013020	28535.8	11209.5	1.3481	1.4292e-05	0.00037613	up	sp|P16972|FER2_ARATH Ferredoxin-2, chloroplastic OS=Arabidopsis thaliana GN=FD2 PE=1 SV=1//5.32241e-62
Cla013024	1923.8	947.445	1.0218	0.0012453	0.015643	up	-//-
Cla013045	2479.9	1085.97	1.1913	6.9098e-07	2.7259e-05	up	sp|Q9NST1|PLPL3_HUMAN Patatin-like phospholipase domain-containing protein 3 OS=Homo sapiens GN=PNPLA3 PE=1 SV=2//3.82821e-19
Cla013046	37.1928	2.67017	3.8	0.0001838	0.0032455	up	sp|Q8LG89|BABL_ARATH Basic blue protein OS=Arabidopsis thaliana GN=ARPN PE=2 SV=2//1.64312e-37
Cla013056	269.908	102.658	1.3946	8.482e-05	0.001692	up	-//-
Cla013060	3764.12	1960.74	0.94091	5.6585e-05	0.0011953	up	sp|Q8BGC4|ZADH2_MOUSE Zinc-binding alcohol dehydrogenase domain-containing protein 2 OS=Mus musculus GN=Zadh2 PE=1 SV=1//2.74767e-87
Cla013092	2928.79	1287.19	1.1861	6.3761e-07	2.536e-05	up	sp|A5F120|NHAD_VIBC3 Na(+)/H(+) antiporter NhaD OS=Vibrio cholerae serotype O1 (strain ATCC 39541 / Classical Ogawa 395 / O395) GN=nhaD PE=1 SV=1//1.81928e-15
Cla013105	110.122	30.0564	1.8734	0.00082647	0.011117	up	sp|Q8L7W8|FUCO2_ARATH Alpha-L-fucosidase 2 OS=Arabidopsis thaliana GN=FUC95A PE=1 SV=1//0
Cla013121	24116.7	10871.8	1.1494	1.4322e-05	0.00037641	up	sp|Q8L8W0|ALIS5_ARATH ALA-interacting subunit 5 OS=Arabidopsis thaliana GN=ALIS5 PE=1 SV=1//1.63694e-156
Cla013152	262.816	79.4675	1.7256	2.5416e-06	8.4734e-05	up	-//-
Cla013153	3842.53	2346.01	0.71185	0.0021347	0.023603	up	sp|Q9SXJ6|CLPP3_ARATH ATP-dependent Clp protease proteolytic subunit 3, chloroplastic OS=Arabidopsis thaliana GN=CLPP3 PE=1 SV=1//1.28761e-148
Cla013158	734.869	159.387	2.2049	4.7515e-14	1.1362e-11	up	sp|Q84K34|SIL10_ARATH E3 ubiquitin-protein ligase SINA-like 10 OS=Arabidopsis thaliana GN=At5g37930 PE=2 SV=1//3.73346e-58
Cla013193	806.878	474.823	0.76496	0.0036197	0.03558	up	sp|Q94AX2|PTST_ARATH Protein PTST, chloroplastic OS=Arabidopsis thaliana GN=PTST PE=1 SV=1//9.40711e-100
Cla013204	1339.14	666.868	1.0058	0.002734	0.02835	up	sp|Q5PNY6|PUB21_ARATH U-box domain-containing protein 21 OS=Arabidopsis thaliana GN=PUB21 PE=2 SV=1//9.32897e-137
Cla013224	189.564	60.7824	1.641	0.00044693	0.006758	up	sp|Q8LE52|DHAR3_ARATH Glutathione S-transferase DHAR3, chloroplastic OS=Arabidopsis thaliana GN=DHAR3 PE=1 SV=1//4.76063e-132
Cla013240	1762.81	571.168	1.6259	7.4901e-11	7.9716e-09	up	-//-
Cla013241	1373.56	462.72	1.5697	8.8207e-10	7.6275e-08	up	sp|P82412|RRP3_SPIOL 30S ribosomal protein 3, chloroplastic OS=Spinacia oleracea GN=PSRP3 PE=1 SV=1//1.21587e-62
Cla013252	165.448	61.2838	1.4328	0.00047038	0.0070411	up	sp|Q9SK03|RAP27_ARATH Ethylene-responsive transcription factor RAP2-7 OS=Arabidopsis thaliana GN=RAP2-7 PE=2 SV=2//3.74693e-113
Cla013263	561.126	111.664	2.3292	9.8138e-11	1.0165e-08	up	sp|Q9LZD3|E70A1_ARATH Exocyst complex component EXO70A1 OS=Arabidopsis thaliana GN=EXO70A1 PE=1 SV=1//1.36105e-83
Cla013279	325.068	162.752	0.99807	0.0017314	0.020018	up	-//-
Cla013280	1601.42	586.237	1.4498	1.0391e-06	3.9158e-05	up	sp|Q9LX82|MYB48_ARATH Transcription factor MYB48 OS=Arabidopsis thaliana GN=MYB48 PE=2 SV=1//5.59496e-78
Cla013294	54.4106	1.5488	5.1347	1.0849e-07	5.3884e-06	up	-//-
Cla013309	6909.67	4259.07	0.69808	0.0020117	0.022459	up	sp|P48491|TPIS_ARATH Triosephosphate isomerase, cytosolic OS=Arabidopsis thaliana GN=CTIMC PE=1 SV=2//7.76894e-144
Cla013335	1125.33	692.515	0.70043	0.0048033	0.043671	up	-//-
Cla013346	1208.76	375.385	1.6871	9.8933e-11	1.0193e-08	up	sp|O80361|RK4_TOBAC 50S ribosomal protein L4, chloroplastic OS=Nicotiana tabacum GN=RPL4 PE=2 SV=1//1.03745e-121
Cla013370	402.767	25.5137	3.9806	4.9815e-25	5.676e-22	up	sp|F4IXE7|IDM1_ARATH Increased DNA methylation 1 OS=Arabidopsis thaliana GN=IDM1 PE=1 SV=1//6.10362e-73
Cla013429	2530.75	1369.35	0.88608	0.00017403	0.0030927	up	sp|P51204|YCF54_PORPU Uncharacterized protein ycf54 OS=Porphyra purpurea GN=ycf54 PE=3 SV=1//7.40473e-15
Cla013437	811.912	181.434	2.1619	0.0041064	0.038953	up	sp|Q9LS40|ASPG1_ARATH Protein ASPARTIC PROTEASE IN GUARD CELL 1 OS=Arabidopsis thaliana GN=ASPG1 PE=1 SV=1//5.81997e-31
Cla013438	412.312	52.4605	2.9744	2.4703e-16	9.3825e-14	up	sp|Q7VG78|GUAA_HELHP Probable GMP synthase [glutamine-hydrolyzing] OS=Helicobacter hepaticus (strain ATCC 51449 / 3B1) GN=guaA PE=3 SV=1//1.85683e-41
Cla013443	1399.67	546.538	1.3567	1.01e-07	5.0293e-06	up	sp|A2Y3Q5|HEMH_ORYSI Ferrochelatase-2, chloroplastic OS=Oryza sativa subsp. indica GN=HEMH PE=2 SV=2//2.40513e-24
Cla013455	7160.95	3147.47	1.186	2.6476e-07	1.1871e-05	up	sp|Q42961|PGKH_TOBAC Phosphoglycerate kinase, chloroplastic OS=Nicotiana tabacum PE=2 SV=1//0
Cla013479	1344.11	589.806	1.1883	4.4646e-06	0.00013948	up	sp|Q9LDD1|BRG3_ARATH Probable BOI-related E3 ubiquitin-protein ligase 3 OS=Arabidopsis thaliana GN=BRG3 PE=1 SV=1//1.82968e-45
Cla013507	1746.86	1015.66	0.78235	0.001336	0.016534	up	sp|F4IF99|LPXB_ARATH Probable lipid-A-disaccharide synthase, mitochondrial OS=Arabidopsis thaliana GN=LPXB PE=2 SV=1//0
Cla013535	7673.71	4716.49	0.70221	0.0018609	0.021191	up	sp|Q9LXT3|MBF1B_ARATH Multiprotein-bridging factor 1b OS=Arabidopsis thaliana GN=MBF1B PE=2 SV=1//2.92477e-75
Cla013541	53.1491	5.21437	3.3495	0.00054226	0.0078655	up	sp|Q9S7R3|LSH10_ARATH Protein LIGHT-DEPENDENT SHORT HYPOCOTYLS 10 OS=Arabidopsis thaliana GN=LSH10 PE=1 SV=1//1.54711e-78
Cla013542	1599.57	777.942	1.04	2.5145e-05	0.0005991	up	-//-
Cla013543	2602.53	1281.24	1.0224	1.7712e-05	0.00044555	up	-//-
Cla013545	567.671	185.943	1.6102	5.7701e-08	3.1046e-06	up	-//-
Cla013562	1097.66	484.523	1.1798	5.3027e-06	0.00016098	up	sp|Q9Y7P0|RISA_SCHPO Riboflavin synthase OS=Schizosaccharomyces pombe (strain 972 / ATCC 24843) GN=rib5 PE=1 SV=1//8.09598e-57
Cla013579	540.336	215.309	1.3275	5.6845e-06	0.00017045	up	-//-
Cla013600	246.857	111.028	1.1527	0.0012822	0.016044	up	sp|O65220|CPY28_ARATH Peptidyl-prolyl cis-trans isomerase CYP28, chloroplastic OS=Arabidopsis thaliana GN=CYP28 PE=1 SV=1//9.2068e-102
Cla013604	363.231	169.179	1.1023	0.00041804	0.0064203	up	sp|Q5SMK6|P2C54_ORYSJ Probable protein phosphatase 2C 54 OS=Oryza sativa subsp. japonica GN=Os06g0179700 PE=2 SV=1//5.79137e-111
Cla013606	2458.2	1260.72	0.96336	6.0258e-05	0.0012591	up	sp|Q0WPT7|Y2104_ARATH Uncharacterized methyltransferase At2g41040, chloroplastic OS=Arabidopsis thaliana GN=At2g41040 PE=2 SV=1//1.18149e-151
Cla013620	1776.36	982.653	0.85417	0.00041185	0.0063364	up	sp|Q8RXU4|THA1_ARATH Probable low-specificity L-threonine aldolase 1 OS=Arabidopsis thaliana GN=THA1 PE=1 SV=1//3.95869e-160
Cla013674	29.6031	3.91889	2.9172	0.0048574	0.044024	up	sp|Q8LEU3|NOL_ARATH Chlorophyll(ide) b reductase NOL, chloroplastic OS=Arabidopsis thaliana GN=NOL PE=1 SV=1//7.62372e-78
Cla013675	22.4558	0.742904	4.9178	0.0015108	0.017965	up	sp|Q8LEU3|NOL_ARATH Chlorophyll(ide) b reductase NOL, chloroplastic OS=Arabidopsis thaliana GN=NOL PE=1 SV=1//1.27724e-21
Cla013694	13660.5	8023.72	0.76767	0.00062911	0.0088432	up	sp|P27788|FER3_MAIZE Ferredoxin-3, chloroplastic OS=Zea mays GN=FDX3 PE=2 SV=1//3.24592e-66
Cla013697	16378.7	9638.76	0.7649	0.00053955	0.0078343	up	sp|Q9LZ23|ACR12_ARATH ACT domain-containing protein ACR12 OS=Arabidopsis thaliana GN=ACR12 PE=2 SV=1//2.98434e-111
Cla013776	4809.59	3103.86	0.63185	0.0056578	0.049477	up	sp|P57720|AROC_ARATH Chorismate synthase, chloroplastic OS=Arabidopsis thaliana GN=EMB1144 PE=2 SV=2//0
Cla013822	315.084	93.7921	1.7482	0.00013626	0.0025174	up	sp|Q9M2C0|VITH4_ARATH Vacuolar iron transporter homolog 4 OS=Arabidopsis thaliana GN=At3g43660 PE=2 SV=1//7.06308e-80
Cla013825	2135.34	1131.5	0.91622	0.00012613	0.0023651	up	sp|Q9MA74|SDC1_ARATH Serine decarboxylase OS=Arabidopsis thaliana GN=SDC PE=1 SV=1//0
Cla013826	7354.72	3601.73	1.03	7.5195e-06	0.00021707	up	sp|P27524|CB4A_SOLLC Chlorophyll a-b binding protein CP24 10A, chloroplastic OS=Solanum lycopersicum GN=CAP10A PE=3 SV=1//1.06437e-148
Cla013851	24.0084	0.347661	6.1097	0.00022026	0.0037589	up	sp|P68349|DOF12_ARATH Dof zinc finger protein DOF1.2 OS=Arabidopsis thaliana GN=DOF1.2 PE=2 SV=1//1.17959e-37
Cla013858	695.047	393.507	0.82072	0.0028105	0.028972	up	sp|Q8W4A7|GUX3_ARATH Putative UDP-glucuronate:xylan alpha-glucuronosyltransferase 3 OS=Arabidopsis thaliana GN=GUX3 PE=2 SV=1//0
Cla013859	537.706	272.026	0.98307	0.00093619	0.012395	up	sp|B0SQH2|RIMP_LEPBP Ribosome maturation factor RimP OS=Leptospira biflexa serovar Patoc (strain Patoc 1 / ATCC 23582 / Paris) GN=rimP PE=3 SV=1//3.0064e-06
Cla013870	289.594	93.1547	1.6363	0.002293	0.024814	up	sp|P07591|TRXM_SPIOL Thioredoxin M-type, chloroplastic OS=Spinacia oleracea PE=1 SV=2//2.88756e-54
Cla013901	88.1849	7.93349	3.4745	0.0005597	0.0080605	up	sp|Q9LPK5|CML44_ARATH Probable calcium-binding protein CML44 OS=Arabidopsis thaliana GN=CML44 PE=2 SV=2//6.14022e-34
Cla013908	1734.17	850.271	1.0282	2.555e-05	0.00060575	up	sp|Q9C5W3|NADK2_ARATH NAD kinase 2, chloroplastic OS=Arabidopsis thaliana GN=NADK2 PE=1 SV=1//0
Cla013919	4155.37	2152.52	0.94895	3.8807e-05	0.00087814	up	sp|Q9XI05|PSB3A_ARATH Proteasome subunit beta type-3-A OS=Arabidopsis thaliana GN=PBC1 PE=1 SV=2//1.70407e-129
Cla013924	6312.39	3996.87	0.65932	0.0037733	0.036599	up	sp|Q08069|RS8_MAIZE 40S ribosomal protein S8 OS=Zea mays GN=RPS8 PE=2 SV=2//9.64773e-113
Cla013927	4658.51	2792.85	0.73813	0.0012219	0.015429	up	sp|Q42593|APXT_ARATH L-ascorbate peroxidase T, chloroplastic OS=Arabidopsis thaliana GN=APXT PE=2 SV=2//0
Cla013928	8783.04	5298	0.72927	0.0020462	0.022805	up	sp|Q9XF61|PDI_DATGL Protein disulfide-isomerase OS=Datisca glomerata GN=PDI PE=2 SV=1//0
Cla013932	850.739	331.007	1.3619	5.2966e-07	2.1508e-05	up	-//-
Cla013965	220.043	86.8357	1.3414	0.00042711	0.0065157	up	sp|Q93Y06|Y5720_ARATH Probable inactive receptor kinase At5g67200 OS=Arabidopsis thaliana GN=At5g67200 PE=1 SV=1//0
Cla013988	212.226	65.4398	1.6974	1.0919e-05	0.00030085	up	sp|Q9SZT8|PP354_ARATH Pentatricopeptide repeat-containing protein ELI1, chloroplastic OS=Arabidopsis thaliana GN=ELI1 PE=3 SV=1//0
Cla013994	686.79	386.971	0.82764	0.0024468	0.025912	up	sp|O22193|PUB4_ARATH U-box domain-containing protein 4 OS=Arabidopsis thaliana GN=PUB4 PE=1 SV=3//7.76821e-07
Cla014001	407.685	224.401	0.86138	0.004549	0.041939	up	-//-
Cla014005	6759.34	2944.32	1.1989	0.00036066	0.0056294	up	sp|O65351|SBT17_ARATH Subtilisin-like protease SBT1.7 OS=Arabidopsis thaliana GN=SBT1.7 PE=1 SV=1//0
Cla014011	559.329	307.581	0.86273	0.0023436	0.025206	up	sp|Q5L0Q3|RNC_GEOKA Ribonuclease 3 OS=Geobacillus kaustophilus (strain HTA426) GN=rnc PE=3 SV=1//1.23377e-09
Cla014015	660.837	130.913	2.3357	5.4064e-15	1.563e-12	up	sp|Q9FN11|LBD37_ARATH LOB domain-containing protein 37 OS=Arabidopsis thaliana GN=LBD37 PE=2 SV=1//1.38948e-75
Cla014016	446.779	57.3448	2.9618	8.5163e-18	3.7491e-15	up	sp|Q50228|FMDA_METME Formamidase OS=Methylophilus methylotrophus GN=fmdA PE=1 SV=1//4.01215e-11
Cla014061	10143.5	3612.18	1.4896	4.1469e-11	4.59e-09	up	sp|P46604|HAT22_ARATH Homeobox-leucine zipper protein HAT22 OS=Arabidopsis thaliana GN=HAT22 PE=1 SV=1//3.00998e-79
Cla014063	2010.06	916.856	1.1325	2.9883e-06	9.8107e-05	up	sp|O49543|MNIF1_ARATH Cysteine desulfurase, mitochondrial OS=Arabidopsis thaliana GN=NIFS1 PE=1 SV=1//0
Cla014068	8697.05	3794.01	1.1968	1.3686e-07	6.6773e-06	up	sp|P19446|MDHG_CITLA Malate dehydrogenase, glyoxysomal OS=Citrullus lanatus PE=1 SV=1//0
Cla014088	2041.38	628.117	1.7004	1.438e-06	5.2062e-05	up	sp|P50433|GLYM_SOLTU Serine hydroxymethyltransferase, mitochondrial OS=Solanum tuberosum PE=2 SV=1//0
Cla014102	1276.51	634.012	1.0096	7.4509e-05	0.001516	up	-//-
Cla014137	399.469	205.646	0.95792	0.0018235	0.020827	up	sp|F8WKW1|UGT2_GARJA 7-deoxyloganetin glucosyltransferase OS=Gardenia jasminoides GN=UGT85A24 PE=1 SV=1//0
Cla014154	1351.39	398.076	1.7633	2.5028e-07	1.13e-05	up	-//-
Cla014155	598.991	223.24	1.4239	0.001162	0.014886	up	sp|Q5HZ05|TPPJ_ARATH Probable trehalose-phosphate phosphatase J OS=Arabidopsis thaliana GN=TPPJ PE=1 SV=1//1.12264e-154
Cla014165	154.239	48.7658	1.6612	0.00016234	0.0029116	up	sp|Q9SCY3|PNSL4_ARATH Photosynthetic NDH subunit of lumenal location 4, chloroplastic OS=Arabidopsis thaliana GN=PNSL4 PE=1 SV=1//1.19393e-84
Cla014219	1038.16	356.461	1.5422	4.6411e-09	3.5116e-07	up	sp|Q9ZPV9|SY112_ARATH Syntaxin-112 OS=Arabidopsis thaliana GN=SYP112 PE=2 SV=2//3.52967e-111
Cla014222	5612.58	2227.35	1.3333	1.1964e-06	4.4649e-05	up	sp|Q93V56|IPYR1_ARATH Soluble inorganic pyrophosphatase 1 OS=Arabidopsis thaliana GN=PPA1 PE=1 SV=1//3.28654e-125
Cla014253	112.395	24.8413	2.1778	0.0010366	0.013503	up	sp|Q9FK02|DIM1B_ARATH Ribosomal RNA small subunit methyltransferase, mitochondrial OS=Arabidopsis thaliana GN=DIM1B PE=1 SV=1//8.23232e-128
Cla014255	40.2173	7.28712	2.4644	0.0036605	0.035828	up	sp|Q43636|TRXH_RICCO Thioredoxin H-type OS=Ricinus communis PE=3 SV=1//8.5865e-61
Cla014259	240.29	68.6314	1.8078	2.9684e-05	0.00069107	up	sp|Q9SD39|PMTR_ARATH Probable methyltransferase PMT27 OS=Arabidopsis thaliana GN=At3g51070 PE=3 SV=1//7.17723e-13
Cla014278	584.033	294.923	0.98571	0.00050364	0.0074212	up	-//-
Cla014298	3577.04	1248.46	1.5186	1.6028e-10	1.568e-08	up	sp|Q9SXU1|PSA7_CICAR Proteasome subunit alpha type-7 OS=Cicer arietinum GN=PAD1 PE=2 SV=1//1.69364e-09
Cla014315	159.089	38.3852	2.0512	4.9009e-06	0.00015116	up	sp|Q9LX20|ASPL1_ARATH Aspartic proteinase-like protein 1 OS=Arabidopsis thaliana GN=At5g10080 PE=1 SV=1//5.49849e-73
Cla014316	682.046	265.196	1.3628	1.6107e-05	0.00041379	up	sp|Q9LX20|ASPL1_ARATH Aspartic proteinase-like protein 1 OS=Arabidopsis thaliana GN=At5g10080 PE=1 SV=1//5.96264e-71
Cla014328	1274.95	491.956	1.3738	8.081e-08	4.141e-06	up	sp|Q8L540|LTO1_ARATH Thiol-disulfide oxidoreductase LTO1 OS=Arabidopsis thaliana GN=LTO1 PE=1 SV=1//3.88239e-124
Cla014339	210.512	1.21654	7.435	8.1933e-06	0.00023373	up	sp|P36907|CHIX_PEA Endochitinase OS=Pisum sativum PE=2 SV=1//1.05803e-153
Cla014357	1358.46	713.128	0.92974	0.00020783	0.0035784	up	sp|O23627|SYGM1_ARATH Glycine--tRNA ligase, mitochondrial 1 OS=Arabidopsis thaliana GN=At1g29880 PE=1 SV=1//0
Cla014394	379.518	172.877	1.1344	0.00034556	0.0054331	up	-//-
Cla014405	1039.18	454.047	1.1945	3.8099e-06	0.00012178	up	-//-
Cla014411	1380.09	693.887	0.99198	7.933e-05	0.0016006	up	sp|Q8GYK2|SOBRL_ARATH Probable carboxylesterase SOBER1-like OS=Arabidopsis thaliana GN=At4g22300 PE=2 SV=1//2.02993e-120
Cla014416	134564	39660.1	1.7625	4.9473e-15	1.452e-12	up	sp|Q96398|CHRC_CUCSA Chromoplast-specific carotenoid-associated protein, chromoplast OS=Cucumis sativus GN=CHRC PE=1 SV=1//0
Cla014433	240.765	68.6991	1.8093	2.401e-06	8.0461e-05	up	sp|Q93WT0|WRK31_ARATH Probable WRKY transcription factor 31 OS=Arabidopsis thaliana GN=WRKY31 PE=2 SV=1//9.65305e-119
Cla014450	306.814	161.723	0.92384	0.0050274	0.045021	up	sp|A8MRC7|B3GT2_ARATH Probable beta-1,3-galactosyltransferase 2 OS=Arabidopsis thaliana GN=B3GALT2 PE=2 SV=1//0
Cla014474	104.474	4.71075	4.471	0.0040761	0.03876	up	sp|Q8GYA4|CRK10_ARATH Cysteine-rich receptor-like protein kinase 10 OS=Arabidopsis thaliana GN=CRK10 PE=1 SV=3//0
Cla014536	2142.63	1318.69	0.70028	0.0036438	0.035701	up	sp|Q9SUK9|P2C55_ARATH Probable protein phosphatase 2C 55 OS=Arabidopsis thaliana GN=At4g16580 PE=2 SV=2//2.90569e-126
Cla014579	391.696	129.714	1.5944	1.8556e-05	0.00046438	up	sp|Q9SPV4|SAMT_CLABR Salicylate carboxymethyltransferase OS=Clarkia breweri GN=SAMT PE=1 SV=1//1.88814e-95
Cla014595	587.467	271.414	1.114	0.00010521	0.0020298	up	sp|Q9FFZ1|PPH_ARATH Pheophytinase, chloroplastic OS=Arabidopsis thaliana GN=PPH PE=1 SV=1//2.48676e-25
Cla014602	599.791	294.889	1.0243	0.00025446	0.0042308	up	sp|G5DBJ0|CPP1_NICBE Protein CHAPERONE-LIKE PROTEIN OF POR1, chloroplastic OS=Nicotiana benthamiana GN=CPP1 PE=1 SV=1//5.67627e-14
Cla014654	3278.27	1378.94	1.2494	1.2661e-07	6.2401e-06	up	sp|Q9CAK8|ISPF_ARATH 2-C-methyl-D-erythritol 2,4-cyclodiphosphate synthase, chloroplastic OS=Arabidopsis thaliana GN=ISPF PE=1 SV=1//8.25861e-109
Cla014689	442.229	153.635	1.5253	0.0013833	0.016947	up	sp|Q8RX79|APG3_ARATH Peptide chain release factor APG3, chloroplastic OS=Arabidopsis thaliana GN=APG3 PE=2 SV=1//0
Cla014731	192.734	78.1013	1.3032	0.00079842	0.010785	up	-//-
Cla014736	1876.52	1104.17	0.76509	0.0014081	0.017111	up	sp|Q5M7X9|MUL1A_DANRE Mitochondrial ubiquitin ligase activator of nfkb 1-A OS=Danio rerio GN=mul1a PE=2 SV=1//6.52656e-07
Cla014765	381.719	68.4026	2.4804	8.0962e-13	1.4002e-10	up	sp|Q9M1X2|FAP1_ARATH Fatty-acid-binding protein 1 OS=Arabidopsis thaliana GN=FAP1 PE=1 SV=1//1.29477e-81
Cla014770	426.728	128.463	1.732	2.1889e-05	0.00053265	up	-//-
Cla014807	1067.64	491.76	1.1184	1.4974e-05	0.0003909	up	sp|Q8GXH3|OSB2_ARATH Protein OSB2, chloroplastic OS=Arabidopsis thaliana GN=OSB2 PE=1 SV=2//1.09334e-15
Cla014808	41.0477	1.97622	4.3765	0.00016397	0.0029354	up	sp|O24542|AX22D_VIGRR Auxin-induced protein 22D OS=Vigna radiata var. radiata GN=AUX22D PE=2 SV=1//1.92974e-87
Cla014809	356.636	20.4793	4.1222	2.5072e-24	2.3126e-21	up	sp|P13089|AUX28_SOYBN Auxin-induced protein AUX28 OS=Glycine max GN=AUX28 PE=2 SV=1//1.37642e-92
Cla014813	7495.53	2484.72	1.5929	6.8132e-07	2.6988e-05	up	sp|Q941F1|PLA15_ARATH Phospholipase A1-Igamma1, chloroplastic OS=Arabidopsis thaliana GN=At1g06800 PE=1 SV=2//1.61186e-139
Cla014814	3503.65	1580.04	1.1489	0.0020852	0.023173	up	sp|P80461|GSHRP_TOBAC Glutathione reductase, chloroplastic (Fragment) OS=Nicotiana tabacum GN=GOR PE=1 SV=1//0
Cla014815	1088.9	415.318	1.3906	1.2009e-06	4.4649e-05	up	sp|Q39194|PSBW_ARATH Photosystem II reaction center W protein, chloroplastic OS=Arabidopsis thaliana GN=PSBW PE=1 SV=2//1.14807e-19
Cla014870	542.014	126.142	2.1033	1.1626e-11	1.5013e-09	up	sp|Q8RXE8|BASS3_ARATH Probable sodium/metabolite cotransporter BASS3, chloroplastic OS=Arabidopsis thaliana GN=BASS3 PE=2 SV=1//4.32048e-165
Cla014871	7529.79	1598.61	2.2358	1.1345e-11	1.4748e-09	up	sp|O50064|FIMB2_ARATH Fimbrin-2 OS=Arabidopsis thaliana GN=FIM2 PE=2 SV=1//0
Cla014872	1509.41	706.278	1.0957	8.0238e-05	0.0016122	up	-//-
Cla014873	678.211	380.75	0.83289	0.0021851	0.02392	up	sp|Q941D5|VPS2C_ARATH Vacuolar protein sorting-associated protein 2 homolog 3 OS=Arabidopsis thaliana GN=VPS2.3 PE=2 SV=1//1.0222e-39
Cla014886	443.36	141.462	1.6481	1.932e-07	8.9312e-06	up	sp|Q56XR7|STR4A_ARATH Rhodanese-like domain-containing protein 4A, chloroplastic OS=Arabidopsis thaliana GN=STR4A PE=2 SV=1//4.54071e-18
Cla014888	494.742	130.81	1.9192	3.5125e-07	1.5086e-05	up	sp|Q56XR7|STR4A_ARATH Rhodanese-like domain-containing protein 4A, chloroplastic OS=Arabidopsis thaliana GN=STR4A PE=2 SV=1//1.15613e-51
Cla014908	817.751	312.214	1.3891	0.0054366	0.048038	up	-//-
Cla014921	360.118	64.3458	2.4846	5.3122e-11	5.7807e-09	up	sp|Q9SV68|QORH_ARATH Putative quinone-oxidoreductase homolog, chloroplastic OS=Arabidopsis thaliana GN=At4g13010 PE=2 SV=1//8.71173e-137
Cla014924	238.037	27.8907	3.0933	1.4457e-05	0.00037866	up	sp|P23540|RNMC_MOMCH Ribonuclease MC OS=Momordica charantia PE=1 SV=1//2.84468e-24
Cla014960	1363	742.993	0.87537	0.00040429	0.00623	up	sp|Q6GLM5|DESI1_XENLA Desumoylating isopeptidase 1 OS=Xenopus laevis GN=desi1 PE=2 SV=1//9.19239e-40
Cla014963	233.391	101.788	1.1972	0.0008754	0.01171	up	sp|Q9M315|PANB2_ARATH 3-methyl-2-oxobutanoate hydroxymethyltransferase 2, mitochondrial OS=Arabidopsis thaliana GN=KPHMT2 PE=1 SV=1//8.31696e-158
Cla014965	1907.84	635.01	1.5871	1.4011e-10	1.399e-08	up	sp|Q8LDV3|Y4320_ARATH Uncharacterized protein At4g13200, chloroplastic OS=Arabidopsis thaliana GN=At4g13200 PE=2 SV=2//5.17684e-22
Cla015024	1601.02	948.47	0.75532	0.0018134	0.020772	up	sp|O49292|PPD4_ARATH PsbP domain-containing protein 4, chloroplastic OS=Arabidopsis thaliana GN=PPD4 PE=1 SV=2//6.0851e-118
Cla015083	417.148	230.007	0.85888	0.004075	0.03876	up	sp|Q8RWM7|CCB3_ARATH Protein COFACTOR ASSEMBLY OF COMPLEX C SUBUNIT B CCB3, chloroplastic OS=Arabidopsis thaliana GN=CCB3 PE=1 SV=1//1.17921e-51
Cla015093	3066.32	1450.94	1.0795	4.6771e-06	0.00014565	up	sp|Q11207|PARP2_ARATH Poly [ADP-ribose] polymerase 2 OS=Arabidopsis thaliana GN=PARP2 PE=2 SV=1//0
Cla015104	396.222	124.495	1.6702	3.2128e-05	0.00074174	up	sp|Q9M7M1|ETR1_PRUPE Ethylene receptor OS=Prunus persica GN=ETR1 PE=2 SV=1//1.91558e-155
Cla015130	428.608	86.4815	2.3092	2.7686e-06	9.136e-05	up	-//-
Cla015151	3798.85	1662.12	1.1925	3.4628e-07	1.4906e-05	up	sp|Q9SIC9|PP178_ARATH Pentatricopeptide repeat-containing protein At2g31400, chloroplastic OS=Arabidopsis thaliana GN=At2g31400 PE=2 SV=1//0
Cla015160	3742.16	1555.27	1.2667	6.2672e-08	3.3078e-06	up	sp|Q93W77|NIFU1_ARATH NifU-like protein 1, chloroplastic OS=Arabidopsis thaliana GN=NIFU1 PE=1 SV=1//5.22058e-62
Cla015171	3546.48	2283.1	0.63539	0.0052109	0.046364	up	sp|Q3EAF9|P2C49_ARATH Probable protein phosphatase 2C 49 OS=Arabidopsis thaliana GN=At3g62260 PE=2 SV=1//3.28701e-134
Cla015186	477.38	192.778	1.3082	1.1406e-05	0.00031249	up	sp|Q9NUP7|TRM13_HUMAN tRNA:m(4)X modification enzyme TRM13 homolog OS=Homo sapiens GN=TRMT13 PE=1 SV=2//4.77523e-22
Cla015187	10800.2	3397.53	1.6685	0.00042968	0.0065381	up	sp|A8LHQ6|TOLB_DINSH Protein TolB OS=Dinoroseobacter shibae (strain DSM 16493 / NCIMB 14021 / DFL 12) GN=tolB PE=3 SV=1//8.38057e-10
Cla015204	840.382	348.055	1.2717	2.1174e-06	7.2336e-05	up	sp|Q9FFZ1|PPH_ARATH Pheophytinase, chloroplastic OS=Arabidopsis thaliana GN=PPH PE=1 SV=1//0
Cla015213	3744.26	1328.23	1.4952	3.5669e-05	0.00081379	up	sp|Q9LY66|RK1_ARATH 50S ribosomal protein L1, chloroplastic OS=Arabidopsis thaliana GN=RPL1 PE=1 SV=1//2.35576e-156
Cla015229	1247.06	506.713	1.2993	3.4573e-07	1.4906e-05	up	-//-
Cla015238	2110.7	1329.01	0.66737	0.0053525	0.04745	up	sp|P22778|ATPO_IPOBA ATP synthase subunit O, mitochondrial OS=Ipomoea batatas PE=1 SV=1//3.29682e-101
Cla015250	561.643	300.408	0.90273	0.0014279	0.017275	up	-//-
Cla015269	610.999	204.01	1.5825	5.4377e-08	2.9504e-06	up	sp|P82277|RRP2_SPIOL 30S ribosomal protein 2, chloroplastic OS=Spinacia oleracea GN=PSRP2 PE=1 SV=1//6.44486e-88
Cla015270	326.311	118.583	1.4603	1.3478e-05	0.00035813	up	sp|Q0WPS0|TBL14_ARATH Protein trichome birefringence-like 14 OS=Arabidopsis thaliana GN=TBL14 PE=2 SV=1//0
Cla015286	2382.58	4.36308	9.093	4.0237e-09	3.0928e-07	up	-//-
Cla015301	30.6422	4.01405	2.9324	0.0036424	0.035701	up	sp|P10871|RCA_SPIOL Ribulose bisphosphate carboxylase/oxygenase activase, chloroplastic OS=Spinacia oleracea PE=1 SV=2//1.06331e-84
Cla015308	294.83	42.592	2.7912	7.6834e-13	1.3408e-10	up	sp|Q94AN4|AP2L1_ARATH AP2-like ethylene-responsive transcription factor At1g16060 OS=Arabidopsis thaliana GN=At1g16060 PE=2 SV=1//3.80799e-08
Cla015310	1378.52	800.386	0.78436	0.0015092	0.017957	up	-//-
Cla015356	641.517	156.138	2.0387	8.1781e-05	0.0016399	up	-//-
Cla015452	2112.7	737.087	1.5192	4.1622e-08	2.3573e-06	up	sp|P16180|RR17_ARATH 30S ribosomal protein S17, chloroplastic OS=Arabidopsis thaliana GN=RPS17 PE=1 SV=1//7.01582e-42
Cla015454	3158.21	1597.85	0.98297	2.4878e-05	0.00059492	up	sp|Q6K7S7|CCMH_ORYSJ Cytochrome c-type biogenesis CcmH-like mitochondrial protein OS=Oryza sativa subsp. japonica GN=CCMH PE=2 SV=1//1.2358e-81
Cla015537	5525.87	2631.2	1.0705	3.0115e-06	9.8702e-05	up	sp|O48551|PSA6_SOYBN Proteasome subunit alpha type-6 OS=Glycine max GN=PAA1 PE=2 SV=2//2.21408e-152
Cla015570	1101.87	292.902	1.9115	9.7603e-13	1.6298e-10	up	-//-
Cla015618	24.5422	0.410648	5.9012	0.0011811	0.015062	up	sp|Q69KJ0|RTL3_ORYSJ Ribonuclease 3-like protein 3 OS=Oryza sativa subsp. japonica GN=Os06g0358800 PE=2 SV=1//1.30568e-49
Cla015622	579.817	191.005	1.602	1.7109e-07	8.0635e-06	up	-//-
Cla015623	370.318	177.255	1.0629	0.00060141	0.0085031	up	sp|O81742|APBLC_ARATH Beta-adaptin-like protein C OS=Arabidopsis thaliana GN=BETAC-AD PE=1 SV=2//0
Cla015625	142.178	19.1183	2.8947	0.003357	0.033518	up	sp|Q9FGK4|B561J_ARATH Cytochrome b561 and DOMON domain-containing protein At5g47530 OS=Arabidopsis thaliana GN=At5g47530 PE=2 SV=1//8.58185e-138
Cla015628	274.87	142.862	0.94413	0.0048191	0.043784	up	sp|Q9FM96|PSL4_ARATH Glucosidase 2 subunit beta OS=Arabidopsis thaliana GN=PSL4 PE=2 SV=1//1.77152e-44
Cla015631	96.4724	4.50501	4.4205	0.0009616	0.012671	up	sp|Q53UH5|DUSKY_IPOPU Anthocyanidin 3-O-glucoside 2&apos;&apos;-O-glucosyltransferase OS=Ipomoea purpurea GN=3GGT PE=2 SV=1//1.02292e-166
Cla015632	709.453	344.982	1.0402	0.00013922	0.0025581	up	sp|Q9P7W0|OPA3_SCHPO OPA3-like protein OS=Schizosaccharomyces pombe (strain 972 / ATCC 24843) GN=SPBC1703.11 PE=3 SV=1//6.16091e-22
Cla015689	100.573	8.31333	3.5967	8.8436e-09	6.2747e-07	up	-//-
Cla015693	52.92	14.0343	1.9149	0.0057277	0.04993	up	sp|Q9SCY5|KINB2_ARATH SNF1-related protein kinase regulatory subunit beta-2 OS=Arabidopsis thaliana GN=KINB2 PE=1 SV=1//7.0454e-51
Cla015710	6519.49	2344.66	1.4754	1.5663e-10	1.5401e-08	up	sp|P52417|GLGS2_VICFA Glucose-1-phosphate adenylyltransferase small subunit 2, chloroplastic OS=Vicia faba GN=AGPP PE=2 SV=1//0
Cla015725	3009.98	1651.3	0.86615	0.00023319	0.0039278	up	sp|Q9FEA2|SYEM_ARATH Glutamate--tRNA ligase, chloroplastic/mitochondrial OS=Arabidopsis thaliana GN=OVA3 PE=2 SV=1//0
Cla015749	312.144	135.141	1.2077	0.00025688	0.0042601	up	sp|Q0WPZ6|PP158_ARATH Pentatricopeptide repeat-containing protein At2g17140 OS=Arabidopsis thaliana GN=At2g17140 PE=2 SV=1//0
Cla015797	3794.34	2151.69	0.81838	0.00046594	0.0069909	up	sp|Q39108|GGR_ARATH Heterodimeric geranylgeranyl pyrophosphate synthase small subunit, chloroplastic OS=Arabidopsis thaliana GN=GGR PE=1 SV=2//5.26329e-137
Cla015804	5278.12	2308.61	1.193	0.00018031	0.0031895	up	sp|P42844|ZIM17_YEAST Mitochondrial protein import protein ZIM17 OS=Saccharomyces cerevisiae (strain ATCC 204508 / S288c) GN=ZIM17 PE=1 SV=2//1.78638e-08
Cla015885	433.345	238.27	0.86292	0.0037705	0.036591	up	sp|Q8S950|NACK1_TOBAC Kinesin-like protein NACK1 OS=Nicotiana tabacum GN=NACK1 PE=1 SV=1//5.44769e-44
Cla015892	2035.27	596.177	1.7714	9.7456e-13	1.6298e-10	up	sp|P54454|YQEI_BACSU Probable RNA-binding protein YqeI OS=Bacillus subtilis (strain 168) GN=yqeI PE=3 SV=1//7.12627e-10
Cla015897	9828.72	3397.97	1.5323	1.7378e-11	2.1038e-09	up	-//-
Cla015901	986.816	497.585	0.98784	0.00018805	0.0032979	up	sp|P43296|RD19A_ARATH Cysteine proteinase RD19a OS=Arabidopsis thaliana GN=RD19A PE=2 SV=1//0
Cla015958	136.555	40.0454	1.7698	0.00013349	0.0024862	up	sp|Q8L4Y2|LPAT4_ARATH Probable 1-acyl-sn-glycerol-3-phosphate acyltransferase 4 OS=Arabidopsis thaliana GN=LPAT4 PE=2 SV=1//1.84555e-50
Cla015963	66276.2	31423.3	1.0767	1.3955e-06	5.0619e-05	up	sp|Q94B35|ISPH_ARATH 4-hydroxy-3-methylbut-2-enyl diphosphate reductase, chloroplastic OS=Arabidopsis thaliana GN=ISPH PE=2 SV=1//0
Cla015965	477.318	166.496	1.5195	0.00031104	0.0049748	up	sp|Q8SKU2|TIC62_PEA Protein TIC 62, chloroplastic OS=Pisum sativum GN=TIC62 PE=1 SV=2//1.16847e-146
Cla015978	1708	700.172	1.2865	5.0436e-07	2.061e-05	up	-//-
Cla015988	838.572	457.573	0.87393	0.0010747	0.013915	up	-//-
Cla016011	836.973	244.345	1.7763	0.0014816	0.017748	up	sp|Q9LJK2|ABAH4_ARATH Abscisic acid 8&apos;-hydroxylase 4 OS=Arabidopsis thaliana GN=CYP707A4 PE=2 SV=2//0
Cla016022	175.558	58.8612	1.5766	0.0029577	0.030201	up	-//-
Cla016068	452.036	196.992	1.1983	0.0019334	0.021824	up	sp|A3EWL3|REV1_ARATH DNA repair protein REV1 OS=Arabidopsis thaliana GN=REV1 PE=2 SV=1//0
Cla016081	663.068	359.968	0.88129	0.0015355	0.018223	up	sp|O81760|P2C63_ARATH Probable protein phosphatase 2C 63 OS=Arabidopsis thaliana GN=At4g33920 PE=2 SV=1//0
Cla016089	9786.25	5508.33	0.82914	0.0002282	0.0038607	up	sp|Q9XJ35|CLPR1_ARATH ATP-dependent Clp protease proteolytic subunit-related protein 1, chloroplastic OS=Arabidopsis thaliana GN=CLPR1 PE=1 SV=1//2.17182e-179
Cla016118	198.567	28.02	2.8251	2.4816e-10	2.3221e-08	up	-//-
Cla016168	351.304	53.8272	2.7063	7.3416e-14	1.616e-11	up	sp|Q39732|GCSH_FLAAN Glycine cleavage system H protein, mitochondrial OS=Flaveria anomala GN=GDCSH PE=2 SV=1//1.46924e-90
Cla016169	20.4095	0.790487	4.6904	0.0020769	0.023094	up	sp|A4VCM0|NAC45_ARATH NAC domain-containing protein 45 OS=Arabidopsis thaliana GN=NAC045 PE=2 SV=1//4.06391e-72
Cla016176	1094.1	525.035	1.0593	3.2339e-05	0.00074571	up	sp|P0A3C8|FER1_NOSSO Ferredoxin-1 OS=Nostoc sp. (strain ATCC 29151 / PCC 7119) GN=petF PE=1 SV=2//1.17691e-07
Cla016205	912.752	15.1884	5.9092	0.00020355	0.0035267	up	-//-
Cla016243	1623.33	895.522	0.85815	0.00048132	0.0071662	up	sp|Q9FVR6|Y1222_ARATH Uncharacterized protein At1g32220, chloroplastic OS=Arabidopsis thaliana GN=At1g32220 PE=2 SV=1//5.57052e-107
Cla016246	657.511	347.728	0.91906	0.00094186	0.012445	up	-//-
Cla016261	7698.81	4228.74	0.86441	0.00017069	0.0030448	up	sp|Q9SYK9|U74E2_ARATH UDP-glycosyltransferase 74E2 OS=Arabidopsis thaliana GN=UGT74E2 PE=1 SV=1//2.98264e-128
Cla016287	18231.8	7453.06	1.2905	0.0039605	0.037947	up	sp|Q04644|ACCO1_CUCME 1-aminocyclopropane-1-carboxylate oxidase 1 OS=Cucumis melo GN=ACO1 PE=2 SV=1//0
Cla016315	935.132	359.724	1.3783	2.8164e-07	1.2541e-05	up	sp|Q9SZ30|HIS4_ARATH Imidazole glycerol phosphate synthase hisHF, chloroplastic OS=Arabidopsis thaliana GN=HISN4 PE=2 SV=1//0
Cla016328	1187.97	547.998	1.1163	1.4466e-05	0.00037866	up	sp|Q8LB01|DAPB2_ARATH 4-hydroxy-tetrahydrodipicolinate reductase 2, chloroplastic OS=Arabidopsis thaliana GN=DAPB2 PE=2 SV=1//0
Cla016347	1273.24	390.156	1.7064	1.6348e-07	7.7996e-06	up	sp|P51412|RK21_ARATH 50S ribosomal protein L21, chloroplastic OS=Arabidopsis thaliana GN=RPL21 PE=2 SV=1//8.88833e-51
Cla016366	1681.92	512.216	1.7153	1.4604e-11	1.8133e-09	up	sp|Q9C8P0|ODP25_ARATH Dihydrolipoyllysine-residue acetyltransferase component 5 of pyruvate dehydrogenase complex, chloroplastic OS=Arabidopsis thaliana GN=EMB3003 PE=2 SV=1//0
Cla016385	1955.09	1113.34	0.81234	0.00070981	0.009751	up	sp|Q5VRY0|RH39_ORYSJ DEAD-box ATP-dependent RNA helicase 39 OS=Oryza sativa subsp. japonica GN=Os01g0184500 PE=2 SV=1//0
Cla016386	928.762	424.55	1.1294	1.5359e-05	0.00039987	up	sp|A6QP05|DHR12_BOVIN Dehydrogenase/reductase SDR family member 12 OS=Bos taurus GN=DHRS12 PE=2 SV=1//1.35027e-82
Cla016396	2770.96	1506.92	0.87878	0.00015039	0.0027276	up	-//-
Cla016400	1799.83	1104.37	0.70463	0.0033855	0.033733	up	sp|Q43582|LSM4_TOBAC Probable U6 snRNA-associated Sm-like protein LSm4 OS=Nicotiana tabacum PE=2 SV=1//2.50347e-55
Cla016418	894.362	181.995	2.297	1.4567e-09	1.2162e-07	up	-//-
Cla016423	1272.77	433.061	1.5553	1.1763e-09	9.9063e-08	up	-//-
Cla016470	1855.37	1157.35	0.68088	0.0043542	0.040549	up	sp|O67409|TRPB2_AQUAE Tryptophan synthase beta chain 2 OS=Aquifex aeolicus (strain VF5) GN=trpB2 PE=3 SV=1//0
Cla016471	206.035	23.1054	3.1566	1.2695e-12	2.0664e-10	up	sp|O67409|TRPB2_AQUAE Tryptophan synthase beta chain 2 OS=Aquifex aeolicus (strain VF5) GN=trpB2 PE=3 SV=1//0
Cla016488	53.1614	12.123	2.1326	0.0031402	0.031713	up	sp|Q9LFS4|NIK1_ARATH Protein NSP-INTERACTING KINASE 1 OS=Arabidopsis thaliana GN=NIK1 PE=1 SV=1//0
Cla016494	129.3	51.5795	1.3258	0.0034019	0.033879	up	sp|Q84J46|PP262_ARATH Pentatricopeptide repeat-containing protein At3g29290 OS=Arabidopsis thaliana GN=EMB2076 PE=2 SV=1//2.92194e-162
Cla016500	8792.74	5315.48	0.72611	0.0038259	0.037017	up	sp|Q9SRU2|BIG_ARATH Auxin transport protein BIG OS=Arabidopsis thaliana GN=BIG PE=1 SV=2//0
Cla016516	147.548	61.4485	1.2637	0.0028667	0.029411	up	sp|Q9S823|LNG2_ARATH Protein LONGIFOLIA 2 OS=Arabidopsis thaliana GN=LNG2 PE=1 SV=1//2.37361e-72
Cla016534	1357.37	520.962	1.3816	5.4569e-08	2.9525e-06	up	-//-
Cla016539	131.504	50.2964	1.3866	0.002564	0.026992	up	-//-
Cla016550	1569.66	777.584	1.0134	3.7115e-05	0.00084281	up	sp|Q9SAA2|CLPP6_ARATH ATP-dependent Clp protease proteolytic subunit 6, chloroplastic OS=Arabidopsis thaliana GN=CLPP6 PE=1 SV=1//6.89667e-101
Cla016555	2996.1	1601.09	0.90403	0.0023721	0.025389	up	sp|Q94G86|ALL9_OLEEU Glucan endo-1,3-beta-D-glucosidase OS=Olea europaea GN=OLE9 PE=1 SV=1//3.05247e-167
Cla016578	3583.3	2208.49	0.69823	0.0027688	0.028619	up	sp|Q94A94|DCDA2_ARATH Diaminopimelate decarboxylase 2, chloroplastic OS=Arabidopsis thaliana GN=LYSA2 PE=2 SV=1//0
Cla016597	83.5781	12.8786	2.6982	0.00046707	0.0070024	up	sp|Q9LQZ7|BBX21_ARATH B-box zinc finger protein 21 OS=Arabidopsis thaliana GN=BBX21 PE=1 SV=1//1.19732e-50
Cla016615	250.339	89.0136	1.4918	4.19e-05	0.00093503	up	sp|O65693|RBFA_ARATH Probable ribosome-binding factor A, chloroplastic OS=Arabidopsis thaliana GN=At4g34730 PE=2 SV=2//1.80574e-87
Cla016670	359.65	36.8499	3.2869	3.676e-18	1.7367e-15	up	sp|Q9FZP1|HPSE3_ARATH Heparanase-like protein 3 OS=Arabidopsis thaliana GN=At5g34940 PE=2 SV=2//0
Cla016673	690.449	390.302	0.82294	0.0020726	0.023059	up	sp|Q9LMR3|TYRA2_ARATH Arogenate dehydrogenase 2, chloroplastic OS=Arabidopsis thaliana GN=TYRAAT2 PE=1 SV=1//5.61319e-149
Cla016682	56.1028	15.6112	1.8455	0.0054886	0.048346	up	sp|Q15B89|S35D2_PIG UDP-N-acetylglucosamine/UDP-glucose/GDP-mannose transporter (Fragment) OS=Sus scrofa GN=SLC35D2 PE=2 SV=1//3.75517e-33
Cla016687	787.47	326.64	1.2695	3.747e-06	0.00012036	up	-//-
Cla016707	668.871	358.811	0.8985	0.00091604	0.012187	up	-//-
Cla016725	1153.12	432.593	1.4145	4.7423e-08	2.6472e-06	up	sp|P83291|NB5R2_ARATH NADH-cytochrome b5 reductase-like protein OS=Arabidopsis thaliana GN=CBR2 PE=1 SV=2//0
Cla016754	67.0752	19.6077	1.7744	0.0043732	0.040706	up	-//-
Cla016781	3004.56	1293.67	1.2157	2.5317e-07	1.1378e-05	up	sp|Q8W593|LGUC_ARATH Probable lactoylglutathione lyase, chloroplast OS=Arabidopsis thaliana GN=At1g67280 PE=1 SV=1//0
Cla016784	1512.37	774.273	0.96589	9.914e-05	0.0019242	up	-//-
Cla016805	112.172	28.3171	1.986	7.6524e-05	0.0015521	up	-//-
Cla016809	4407.14	2308.49	0.93289	6.3718e-05	0.0013257	up	sp|Q9ZQP1|DSP8_ARATH Putative dual specificity protein phosphatase DSP8 OS=Arabidopsis thaliana GN=DSP8 PE=2 SV=2//2.25649e-99
Cla016851	1490.9	811.851	0.87689	0.00037276	0.0058088	up	-//-
Cla016885	1698.15	929.861	0.86888	0.00037926	0.0058959	up	-//-
Cla016948	4118.41	1314.98	1.647	4.3862e-12	6.4364e-10	up	sp|O80840|PMM_ARATH Phosphomannomutase OS=Arabidopsis thaliana GN=PMM PE=1 SV=1//7.19961e-155
Cla016968	80.453	16.702	2.2681	0.00026569	0.0043724	up	sp|Q39131|LAML_ARATH Lamin-like protein OS=Arabidopsis thaliana GN=At5g15350 PE=1 SV=1//7.66987e-57
Cla017018	217.345	103.961	1.0639	0.0030365	0.03081	up	sp|O26680|DHQS_METTH 3-dehydroquinate synthase OS=Methanothermobacter thermautotrophicus (strain ATCC 29096 / DSM 1053 / JCM 10044 / NBRC 100330 / Delta H) GN=aroB&apos; PE=3 SV=2//9.02267e-81
Cla017036	298.135	144.884	1.0411	0.0021702	0.023871	up	sp|Q54DY9|BCS1B_DICDI Probable mitochondrial chaperone BCS1-B OS=Dictyostelium discoideum GN=bcsl1b PE=3 SV=1//1.09978e-33
Cla017061	1873.66	576.502	1.7005	9.3929e-12	1.2377e-09	up	-//-
Cla017086	882.891	396.588	1.1546	1.5416e-05	0.00040082	up	sp|Q9SSA5|CYP38_ARATH Peptidyl-prolyl cis-trans isomerase CYP38, chloroplastic OS=Arabidopsis thaliana GN=CYP38 PE=1 SV=1//7.90279e-179
Cla017099	1941.03	593.289	1.71	6.7181e-12	9.2949e-10	up	sp|P02398|RK12_SPIOL 50S ribosomal protein L12, chloroplastic OS=Spinacia oleracea GN=RPL12 PE=1 SV=2//5.11849e-53
Cla017103	527.421	294.494	0.84072	0.0030453	0.030868	up	sp|Q9FV54|DEF1B_SOLLC Peptide deformylase 1B, chloroplastic OS=Solanum lycopersicum GN=PDF1B PE=2 SV=1//7.50813e-119
Cla017121	411.597	228.461	0.84928	0.0043008	0.040225	up	sp|Q9ZPW2|APC10_ARATH Anaphase-promoting complex subunit 10 OS=Arabidopsis thaliana GN=APC10 PE=1 SV=2//6.4016e-70
Cla017143	16.5271	0	Inf	0.0011912	0.01513	up	sp|O80674|BH106_ARATH Transcription factor bHLH106 OS=Arabidopsis thaliana GN=BHLH106 PE=2 SV=1//5.37618e-69
Cla017153	14460.1	9000.76	0.68396	0.0023111	0.02493	up	-//-
Cla017172	1392.02	79.1369	4.1367	9.6697e-06	0.00027106	up	sp|O22765|TRPA1_ARATH Tryptophan synthase alpha chain OS=Arabidopsis thaliana GN=TRPA1 PE=1 SV=2//2.38447e-155
Cla017196	376.303	129.817	1.5354	2.6638e-06	8.8503e-05	up	sp|Q9FIJ0|RBOHD_ARATH Respiratory burst oxidase homolog protein D OS=Arabidopsis thaliana GN=RBOHD PE=1 SV=1//0
Cla017226	2270.38	1379.45	0.71884	0.0027051	0.028171	up	sp|O24145|4CL1_TOBAC 4-coumarate--CoA ligase 1 OS=Nicotiana tabacum GN=4CL1 PE=2 SV=1//0
Cla017227	4846.54	1616.55	1.584	0.0003427	0.0053969	up	sp|Q9FZ47|ACR11_ARATH ACT domain-containing protein ACR11 OS=Arabidopsis thaliana GN=ACR11 PE=1 SV=1//1.64593e-119
Cla017233	1963.72	698.918	1.4904	0.0018795	0.021327	up	-//-
Cla017284	4868.84	1805.4	1.4313	9.3736e-10	8.0339e-08	up	-//-
Cla017286	504.851	110.566	2.1909	1.4401e-07	6.991e-06	up	sp|Q9LY66|RK1_ARATH 50S ribosomal protein L1, chloroplastic OS=Arabidopsis thaliana GN=RPL1 PE=1 SV=1//5.46377e-146
Cla017299	1335.84	673.355	0.98831	9.7558e-05	0.0018984	up	sp|Q43082|HEM3_PEA Porphobilinogen deaminase, chloroplastic OS=Pisum sativum GN=HEMC PE=1 SV=1//0
Cla017326	166.623	68.9623	1.2727	0.0019549	0.022028	up	sp|Q5XFW6|WDR6_RAT WD repeat-containing protein 6 OS=Rattus norvegicus GN=Wdr6 PE=1 SV=2//1.43976e-24
Cla017338	139.908	51.7858	1.4339	0.0012425	0.015628	up	sp|Q9XHM5|G2OX2_PEA Gibberellin 2-beta-dioxygenase 2 OS=Pisum sativum GN=GA2OX2 PE=2 SV=1//7.32413e-125
Cla017354	4256.76	1890.06	1.1713	4.4663e-05	0.0009831	up	sp|Q9S834|CLPP5_ARATH ATP-dependent Clp protease proteolytic subunit 5, chloroplastic OS=Arabidopsis thaliana GN=CLPP5 PE=1 SV=1//0
Cla017358	239.086	120.475	0.9888	0.0056134	0.049166	up	sp|Q9LZQ1|TBL6_ARATH Protein trichome birefringence-like 6 OS=Arabidopsis thaliana GN=TBL6 PE=2 SV=1//0
Cla017387	2055.06	1127.05	0.86663	0.00028468	0.0046299	up	sp|Q9FI53|FUM2_ARATH Fumarate hydratase 2, chloroplastic OS=Arabidopsis thaliana GN=FUM2 PE=2 SV=1//0
Cla017446	2166.8	1127.59	0.94232	7.7332e-05	0.0015655	up	sp|O80683|CAB25_ARATH Calmodulin-binding protein 25 OS=Arabidopsis thaliana GN=CAMBP25 PE=1 SV=1//1.28994e-25
Cla017492	272.121	70.8203	1.942	0.0052875	0.046982	up	-//-
Cla017494	2172.31	1260.46	0.78528	0.0011277	0.014504	up	sp|Q8S9K3|VAR3_ARATH Zinc finger protein VAR3, chloroplastic OS=Arabidopsis thaliana GN=VAR3 PE=1 SV=2//0
Cla017499	89.6154	1.16896	6.2605	1.6691e-05	0.00042541	up	sp|Q8S3J3|HIUH_SOYBN Hydroxyisourate hydrolase OS=Glycine max GN=HIUH PE=1 SV=1//7.51734e-117
Cla017503	787.654	452.261	0.80041	0.0025996	0.027278	up	-//-
Cla017510	8416.09	4690.9	0.84328	0.00020083	0.0034858	up	sp|Q54D08|LST8_DICDI Protein LST8 homolog OS=Dictyostelium discoideum GN=lst8 PE=1 SV=1//2.49675e-133
Cla017541	716.971	299.058	1.2615	5.3894e-06	0.00016261	up	sp|Q8S9M1|PAP13_ARATH Probable plastid-lipid-associated protein 13, chloroplastic OS=Arabidopsis thaliana GN=PAP13 PE=2 SV=2//9.4518e-124
Cla017569	131.059	37.4247	1.8082	0.0013078	0.016281	up	sp|Q9FGY4|FB341_ARATH F-box protein At5g49610 OS=Arabidopsis thaliana GN=At5g49610 PE=1 SV=1//4.88139e-17
Cla017592	107.18	36.412	1.5576	0.0016003	0.018824	up	sp|Q93YS4|AB22G_ARATH ABC transporter G family member 22 OS=Arabidopsis thaliana GN=ABCG22 PE=1 SV=1//0
Cla017593	1510.34	918.129	0.7181	0.0034209	0.034033	up	sp|Q2VEX9|CRTSO_DAUCA Prolycopene isomerase, chloroplastic OS=Daucus carota GN=CRTISO PE=2 SV=1//0
Cla017611	255.232	97.8202	1.3836	0.0016269	0.019065	up	sp|Q9FJK3|AGL80_ARATH Agamous-like MADS-box protein AGL80 OS=Arabidopsis thaliana GN=AGL80 PE=1 SV=1//1.56223e-32
Cla017633	1017.78	555.809	0.87276	0.00068356	0.0094778	up	sp|Q9CAF2|NUD26_ARATH Nudix hydrolase 26, chloroplastic OS=Arabidopsis thaliana GN=NUDT26 PE=1 SV=1//6.63394e-49
Cla017646	7818.18	4256.75	0.87708	0.00011385	0.0021727	up	sp|Q9C5R8|BAS1B_ARATH 2-Cys peroxiredoxin BAS1-like, chloroplastic OS=Arabidopsis thaliana GN=At5g06290 PE=2 SV=3//1.51409e-127
Cla017674	91.3607	19.1327	2.2555	8.0135e-05	0.0016119	up	sp|P26792|INV1_DAUCA Beta-fructofuranosidase, insoluble isoenzyme 1 OS=Daucus carota GN=INV1 PE=1 SV=1//0
Cla017695	69.7535	7.31793	3.2528	4.412e-06	0.00013828	up	sp|O82533|FTZ21_ARATH Cell division protein FtsZ homolog 2-1, chloroplastic OS=Arabidopsis thaliana GN=FTSZ2-1 PE=1 SV=2//0
Cla017715	2351.99	1189.25	0.98383	3.9639e-05	0.00089488	up	sp|Q41058|GLGB1_PEA 1,4-alpha-glucan-branching enzyme 1, chloroplastic/amyloplastic OS=Pisum sativum GN=SBEI PE=1 SV=1//0
Cla017735	1937.99	756.296	1.3575	3.6045e-08	2.0842e-06	up	sp|Q69TY4|PR2E1_ORYSJ Peroxiredoxin-2E-1, chloroplastic OS=Oryza sativa subsp. japonica GN=PRXIIE-1 PE=2 SV=1//6.88007e-87
Cla017769	694.756	389.491	0.83492	0.0021254	0.023525	up	sp|Q9ZQ96|U73C3_ARATH UDP-glycosyltransferase 73C3 OS=Arabidopsis thaliana GN=UGT73C3 PE=2 SV=1//9.7088e-163
Cla017798	843.104	409.088	1.0433	9.3428e-05	0.0018354	up	-//-
Cla017815	6468.9	2739.29	1.2397	5.0915e-06	0.0001558	up	sp|Q9ZUU4|CP29B_ARATH RNA-binding protein CP29B, chloroplastic OS=Arabidopsis thaliana GN=CP29B PE=1 SV=1//2.41173e-99
Cla017828	1107.04	638.191	0.79464	0.0017755	0.020435	up	-//-
Cla017864	37.0282	3.5396	3.387	0.0056604	0.049477	up	-//-
Cla017872	168.692	47.0932	1.8408	1.9425e-05	0.00048238	up	sp|Q9LS48|SG1_ARATH protein SLOW GREEN 1, chloroplastic OS=Arabidopsis thaliana GN=SG1 PE=1 SV=1//6.37167e-39
Cla017879	962.916	444.785	1.1143	1.9793e-05	0.00048903	up	sp|Q3C251|ARGJ_CITLA Arginine biosynthesis bifunctional protein ArgJ, chloroplastic OS=Citrullus lanatus PE=1 SV=1//0
Cla017931	49.9613	3.01783	4.0492	8.1169e-06	0.00023189	up	sp|P17801|KPRO_MAIZE Putative receptor protein kinase ZmPK1 OS=Zea mays GN=PK1 PE=2 SV=2//0
Cla017947	404.437	139.443	1.5362	1.29e-06	4.7234e-05	up	sp|Q93YV9|SKIP8_ARATH F-box protein SKIP8 OS=Arabidopsis thaliana GN=SKIP8 PE=1 SV=1//1.74209e-12
Cla017953	431.997	175.468	1.2998	2.3395e-05	0.00056434	up	sp|Q9M394|SCKL1_ARATH Fructokinase-like 1, chloroplastic OS=Arabidopsis thaliana GN=FLN1 PE=1 SV=1//1.18408e-151
Cla017959	329.176	167.957	0.97077	0.0027252	0.028297	up	sp|Q8LBZ4|OTU_ARATH OTU domain-containing protein At3g57810 OS=Arabidopsis thaliana GN=At3g57810 PE=2 SV=1//8.58596e-20
Cla017974	19.3503	0.347661	5.7985	0.0014181	0.017193	up	sp|Q39196|PIP14_ARATH Probable aquaporin PIP1-4 OS=Arabidopsis thaliana GN=PIP1.4 PE=1 SV=1//3.69658e-161
Cla017996	494.813	64.4359	2.9409	0.00022679	0.0038501	up	-//-
Cla018005	1014.75	287.373	1.8201	1.4992e-11	1.838e-09	up	sp|Q8H7F6|GRS16_ARATH Bifunctional monothiol glutaredoxin-S16, chloroplastic OS=Arabidopsis thaliana GN=GRXS16 PE=1 SV=2//1.1956e-128
Cla018016	1729.73	873.805	0.98516	5.64e-05	0.0011927	up	sp|Q7Y1W1|TIC56_ARATH Protein TIC 56, chloroplastic OS=Arabidopsis thaliana GN=TIC56 PE=1 SV=1//0
Cla018029	259.313	123.154	1.0742	0.001993	0.022328	up	sp|P23901|ALDR_HORVU Aldose reductase OS=Hordeum vulgare PE=1 SV=1//1.09107e-129
Cla018034	5366.9	800.792	2.7446	5.194e-05	0.0011166	up	sp|Q9LZX1|LOR15_ARATH Protein LURP-one-related 15 OS=Arabidopsis thaliana GN=At5g01750 PE=1 SV=1//8.62727e-84
Cla018049	1554.52	586.474	1.4063	2.2116e-08	1.373e-06	up	sp|Q5N1T5|EFP_SYNP6 Elongation factor P OS=Synechococcus sp. (strain ATCC 27144 / PCC 6301 / SAUG 1402/1) GN=efp PE=3 SV=1//1.61122e-32
Cla018067	609.972	201.123	1.6007	4.0693e-08	2.3115e-06	up	sp|Q9M385|RK17_ARATH 50S ribosomal protein L17, chloroplastic OS=Arabidopsis thaliana GN=RPL17 PE=2 SV=1//3.01728e-77
Cla018068	440.602	118.363	1.8963	3.5019e-09	2.7357e-07	up	-//-
Cla018110	532.907	197.561	1.4316	0.0029242	0.029922	up	sp|Q9FEL7|LAX2_MEDTR Auxin transporter-like protein 2 OS=Medicago truncatula GN=LAX2 PE=2 SV=1//0
Cla018111	2700.39	1632.11	0.72643	0.0021957	0.02397	up	sp|O80439|RR31_ARATH 30S ribosomal protein S31, chloroplastic OS=Arabidopsis thaliana GN=RPS31 PE=1 SV=1//2.47496e-13
Cla018117	2028.9	948.469	1.097	2.0698e-05	0.00050686	up	sp|Q07473|CB4A_ARATH Chlorophyll a-b binding protein CP29.1, chloroplastic OS=Arabidopsis thaliana GN=LHCB4.1 PE=1 SV=1//3.72708e-166
Cla018150	64.5185	15.2982	2.0764	0.0016473	0.019211	up	sp|P32110|GSTX6_SOYBN Probable glutathione S-transferase OS=Glycine max GN=HSP26-A PE=2 SV=1//7.22796e-62
Cla018152	918.23	349.68	1.3928	8.4637e-06	0.00024076	up	-//-
Cla018164	173.089	26.4819	2.7084	5.3967e-09	3.9899e-07	up	sp|Q9LZN0|ROGF7_ARATH Rop guanine nucleotide exchange factor 7 OS=Arabidopsis thaliana GN=ROPGEF7 PE=1 SV=1//0
Cla018168	1012.75	610.466	0.73029	0.0041632	0.039368	up	sp|O80792|RH33_ARATH Putative DEAD-box ATP-dependent RNA helicase 33 OS=Arabidopsis thaliana GN=RH33 PE=3 SV=1//3.53437e-13
Cla018172	2655.25	1508.76	0.81549	0.00051369	0.0074982	up	sp|P52427|PSA4_SPIOL Proteasome subunit alpha type-4 OS=Spinacia oleracea GN=PAC1 PE=2 SV=1//5.90029e-165
Cla018178	1702.26	994.9	0.77483	0.0012758	0.015985	up	sp|P93394|UPP_TOBAC Uracil phosphoribosyltransferase OS=Nicotiana tabacum GN=UPP PE=2 SV=1//3.74576e-141
Cla018203	554.124	276.726	1.0017	0.00042252	0.0064734	up	sp|Q9SR32|U161_ARATH UPF0161 protein At3g09310 OS=Arabidopsis thaliana GN=At3g09310 PE=2 SV=2//9.57036e-48
Cla018228	354.43	157.187	1.173	0.0002555	0.0042445	up	sp|Q9LFF1|PP281_ARATH Pentatricopeptide repeat-containing protein At3g53700, chloroplastic OS=Arabidopsis thaliana GN=MEE40 PE=2 SV=1//0
Cla018237	4113.47	2541.61	0.69462	0.0025415	0.026786	up	sp|Q9LFG2|DAPF_ARATH Diaminopimelate epimerase, chloroplastic OS=Arabidopsis thaliana GN=DAPF PE=1 SV=1//6.4241e-177
Cla018240	1640.51	668.172	1.2959	1.8145e-07	8.4424e-06	up	sp|Q9LS48|SG1_ARATH protein SLOW GREEN 1, chloroplastic OS=Arabidopsis thaliana GN=SG1 PE=1 SV=1//1.9456e-34
Cla018251	982.645	576.662	0.76894	0.0031912	0.032144	up	-//-
Cla018258	115.538	11.1524	3.3729	2.8674e-09	2.3046e-07	up	-//-
Cla018270	1558.95	890.076	0.80857	0.00085938	0.011512	up	sp|Q8RV04|TI141_ARATH Mitochondrial import inner membrane translocase subunit TIM14-1 OS=Arabidopsis thaliana GN=TIM14-1 PE=1 SV=1//1.08064e-49
Cla018278	1442.38	726.57	0.98928	5.5515e-05	0.0011778	up	sp|Q9LYW9|DNJ36_ARATH DnaJ protein P58IPK homolog OS=Arabidopsis thaliana GN=P58IPK PE=1 SV=1//0
Cla018285	3680	738.878	2.3163	1.6231e-12	2.62e-10	up	sp|P43287|PIP22_ARATH Aquaporin PIP2-2 OS=Arabidopsis thaliana GN=PIP2-2 PE=1 SV=2//1.08967e-153
Cla018286	30.3046	0.742904	5.3502	6.8048e-05	0.0014037	up	sp|P43287|PIP22_ARATH Aquaporin PIP2-2 OS=Arabidopsis thaliana GN=PIP2-2 PE=1 SV=2//2.15365e-154
Cla018313	697.411	232.873	1.5825	3.4804e-08	2.0228e-06	up	sp|Q9LD95|SIGF_ARATH RNA polymerase sigma factor sigF, chloroplastic OS=Arabidopsis thaliana GN=SIGF PE=1 SV=1//2.42521e-179
Cla018316	1479.58	597.003	1.3094	0.004026	0.038472	up	sp|Q9LVV5|TL15B_ARATH Thylakoid lumenal 15.0 kDa protein 2, chloroplastic OS=Arabidopsis thaliana GN=At5g52970 PE=1 SV=2//5.87819e-108
Cla018317	761.259	382.914	0.99137	0.0002278	0.0038607	up	sp|Q2RQZ4|ACYP_RHORT Acylphosphatase OS=Rhodospirillum rubrum (strain ATCC 11170 / ATH 1.1.1 / DSM 467 / LMG 4362 / NCIB 8255 / S1) GN=acyP PE=3 SV=1//9.86222e-24
Cla018324	297.116	122.942	1.273	0.00015651	0.0028201	up	-//-
Cla018336	728.53	288.775	1.335	0.0014624	0.017595	up	sp|P38094|FLUG_EMENI Protein fluG OS=Emericella nidulans (strain FGSC A4 / ATCC 38163 / CBS 112.46 / NRRL 194 / M139) GN=fluG PE=1 SV=1//9.97669e-117
Cla018347	968.606	401.789	1.2695	1.9432e-06	6.7456e-05	up	sp|Q6TBX7|LUT1_ARATH Carotene epsilon-monooxygenase, chloroplastic OS=Arabidopsis thaliana GN=CYP97C1 PE=1 SV=1//0
Cla018396	2111.54	681.025	1.6325	3.7531e-11	4.2654e-09	up	sp|O82533|FTZ21_ARATH Cell division protein FtsZ homolog 2-1, chloroplastic OS=Arabidopsis thaliana GN=FTSZ2-1 PE=1 SV=2//0
Cla018406	5455.75	2839.49	0.94214	4.3748e-05	0.00097067	up	-//-
Cla018408	50.4147	0.410648	6.9398	1.3041e-05	0.00034891	up	-//-
Cla018431	795.899	395.086	1.0104	0.00018681	0.0032805	up	-//-
Cla018435	10712.5	4882.15	1.1337	0.00012468	0.0023448	up	-//-
Cla018443	161.21	11.7572	3.7773	5.0054e-13	9.0612e-11	up	sp|Q4G059|CDA7L_RAT Cell division cycle-associated 7-like protein OS=Rattus norvegicus GN=Cdca7l PE=2 SV=1//3.34061e-13
Cla018448	946.101	512.738	0.88377	0.00070876	0.0097484	up	sp|Q9SE51|SURF1_ARATH Surfeit locus protein 1 OS=Arabidopsis thaliana GN=SURF1 PE=2 SV=1//9.65692e-129
Cla018461	58.5759	9.95318	2.5571	0.00038704	0.0060091	up	sp|Q9LDY5|FK172_ARATH Peptidyl-prolyl cis-trans isomerase FKBP17-2, chloroplastic OS=Arabidopsis thaliana GN=FKBP17-2 PE=1 SV=1//1.03586e-85
Cla018466	890.491	303.11	1.5548	1.9797e-08	1.245e-06	up	sp|Q9LV33|BGL44_ARATH Beta-glucosidase 44 OS=Arabidopsis thaliana GN=BGLU44 PE=2 SV=1//0
Cla018484	1166.74	557.24	1.0661	3.3678e-05	0.00077293	up	sp|Q3ECH2|Y1670_ARATH Probable receptor-like protein kinase At1g67000 OS=Arabidopsis thaliana GN=At1g67000 PE=2 SV=2//1.40761e-14
Cla018496	210.513	88.2373	1.2544	0.0013064	0.016273	up	-//-
Cla018514	3648.72	1872.34	0.96255	2.4986e-05	0.00059603	up	sp|Q31QE7|CLPS_SYNE7 ATP-dependent Clp protease adapter protein ClpS OS=Synechococcus elongatus (strain PCC 7942) GN=clpS PE=3 SV=1//9.1743e-26
Cla018528	485.997	151.496	1.6817	0.0021812	0.023897	up	sp|Q9FN48|CAS_ARATH Calcium sensing receptor, chloroplastic OS=Arabidopsis thaliana GN=CAS PE=1 SV=1//3.35182e-160
Cla018546	192.564	84.3144	1.1915	0.0019306	0.021818	up	sp|Q94JW8|SPL6_ARATH Squamosa promoter-binding-like protein 6 OS=Arabidopsis thaliana GN=SPL6 PE=2 SV=2//3.66872e-48
Cla018564	7613.57	4542.8	0.74499	0.0009454	0.012483	up	sp|P26360|ATPG3_IPOBA ATP synthase subunit gamma, mitochondrial OS=Ipomoea batatas GN=ATPC PE=1 SV=2//0
Cla018594	4571.65	1928.85	1.245	8.8325e-08	4.467e-06	up	sp|Q43157|RPE_SPIOL Ribulose-phosphate 3-epimerase, chloroplastic OS=Spinacia oleracea GN=RPE PE=1 SV=1//0
Cla018600	285.821	91.3163	1.6462	0.0019189	0.021723	up	sp|Q9SQL2|CB24_PEA Chlorophyll a-b binding protein P4, chloroplastic OS=Pisum sativum GN=lhcA-P4 PE=1 SV=1//4.22051e-159
Cla018611	3780.79	2289.72	0.72352	0.0016403	0.019174	up	-//-
Cla018629	2228.7	1337.44	0.73673	0.0017373	0.020066	up	sp|Q9FZ89|Y1815_ARATH UPF0426 protein At1g28150, chloroplastic OS=Arabidopsis thaliana GN=At1g28150 PE=2 SV=1//1.07651e-15
Cla018630	388.325	150.923	1.3634	1.9713e-05	0.00048828	up	sp|Q9FMK7|BT1_ARATH BTB/POZ and TAZ domain-containing protein 1 OS=Arabidopsis thaliana GN=BT1 PE=1 SV=1//8.47891e-128
Cla018632	127.022	26.5774	2.2568	4.265e-06	0.00013433	up	sp|Q28IQ9|CIRBP_XENTR Cold-inducible RNA-binding protein OS=Xenopus tropicalis GN=cirbp PE=2 SV=1//6.03685e-12
Cla018653	710.11	330.075	1.1053	4.7325e-05	0.0010335	up	sp|P0A9T5|TAS_SHIFL Protein tas OS=Shigella flexneri GN=tas PE=3 SV=1//4.40871e-105
Cla018704	898.922	246.676	1.8656	0.00040385	0.0062282	up	sp|P84634|DCL4_ARATH Dicer-like protein 4 OS=Arabidopsis thaliana GN=DCL4 PE=1 SV=2//0
Cla018729	477.401	243.346	0.97219	0.00098997	0.012992	up	sp|P48627|FAD6C_BRANA Omega-6 fatty acid desaturase, chloroplastic OS=Brassica napus PE=2 SV=1//0
Cla018738	493.579	182.239	1.4375	2.4404e-06	8.1643e-05	up	sp|Q8W4A5|APO2_ARATH APO protein 2, chloroplastic OS=Arabidopsis thaliana GN=APO2 PE=2 SV=1//0
Cla018740	2752.86	1329.37	1.0502	9.05e-06	0.00025628	up	sp|Q8GMT0|Y464_SYNE7 Nucleoid-associated protein Synpcc7942_0464 OS=Synechococcus elongatus (strain PCC 7942) GN=Synpcc7942_0464 PE=3 SV=2//8.90345e-20
Cla018755	1993.71	297.245	2.7457	3.6576e-22	2.624e-19	up	sp|P23326|RK35_SPIOL 50S ribosomal protein L35, chloroplastic OS=Spinacia oleracea GN=RPL35 PE=1 SV=1//1.57305e-41
Cla018756	434.479	38.9818	3.4784	1.6896e-07	8.0214e-06	up	-//-
Cla018757	54943.4	1278.48	5.4254	1.1938e-08	7.9739e-07	up	sp|F4JKH6|TSS_ARATH Protein TSS OS=Arabidopsis thaliana GN=TSS PE=1 SV=1//0
Cla018758	1863.84	5.26004	8.469	2.6565e-53	1.0291e-49	up	sp|Q84N34|HHP2_ARATH Heptahelical transmembrane protein 2 OS=Arabidopsis thaliana GN=HHP2 PE=2 SV=1//1.05515e-128
Cla018763	1159.58	578.94	1.0021	8.8007e-05	0.0017459	up	sp|Q8WV93|LACE1_HUMAN Lactation elevated protein 1 OS=Homo sapiens GN=LACE1 PE=1 SV=2//4.76449e-81
Cla018770	180.288	13.5252	3.7366	3.6111e-14	8.7434e-12	up	-//-
Cla018771	246.679	4.91429	5.6495	4.7004e-05	0.0010276	up	-//-
Cla018775	30.6414	2.32251	3.7217	0.001869	0.021246	up	sp|Q9M0B8|WTR37_ARATH WAT1-related protein At4g30420 OS=Arabidopsis thaliana GN=At4g30420 PE=3 SV=1//1.52411e-105
Cla018790	399.209	159.661	1.3221	5.804e-05	0.0012207	up	sp|F4JQ95|DGK7_ARATH Diacylglycerol kinase 7 OS=Arabidopsis thaliana GN=DGK7 PE=1 SV=1//0
Cla018810	147.526	54.3655	1.4402	0.0010225	0.013355	up	sp|Q9ZVQ6|P2B10_ARATH F-box protein PP2-B10 OS=Arabidopsis thaliana GN=PP2B10 PE=1 SV=1//1.55476e-70
Cla018835	1422.11	535.774	1.4083	2.3063e-08	1.4182e-06	up	sp|Q9CAF5|AB6I_ARATH ABC transporter I family member 6, chloroplastic OS=Arabidopsis thaliana GN=ABCI6 PE=1 SV=1//4.02073e-97
Cla018836	844.995	327.756	1.3663	4.2792e-07	1.7825e-05	up	sp|Q9CAF5|AB6I_ARATH ABC transporter I family member 6, chloroplastic OS=Arabidopsis thaliana GN=ABCI6 PE=1 SV=1//5.09526e-42
Cla018852	12865.7	5598.65	1.2004	1.3345e-07	6.5548e-06	up	-//-
Cla018863	3485.38	1058.86	1.7188	0.00055377	0.0079989	up	-//-
Cla018896	237.924	111.392	1.0949	0.0022426	0.02439	up	sp|P21885|SPEA_BACSU Arginine decarboxylase OS=Bacillus subtilis (strain 168) GN=speA PE=1 SV=2//6.8507e-100
Cla018911	3211.73	1431.43	1.1659	0.0016095	0.018906	up	-//-
Cla018917	605.939	100.127	2.5973	1.0241e-08	7.0095e-07	up	sp|P49693|RL193_ARATH 60S ribosomal protein L19-3 OS=Arabidopsis thaliana GN=RPL19C PE=2 SV=3//4.26533e-70
Cla018919	895.305	401.981	1.1553	1.6157e-05	0.00041451	up	sp|Q8S9K3|VAR3_ARATH Zinc finger protein VAR3, chloroplastic OS=Arabidopsis thaliana GN=VAR3 PE=1 SV=2//4.69743e-19
Cla018937	76.746	19.2641	1.9942	0.00089344	0.011919	up	sp|Q9C9U3|DOX2_ARATH Alpha-dioxygenase 2 OS=Arabidopsis thaliana GN=DOX2 PE=2 SV=1//0
Cla018941	236.246	58.5003	2.0138	1.9564e-07	9.0228e-06	up	-//-
Cla018956	1432.16	863.478	0.72996	0.0030234	0.030694	up	sp|B9I2J6|AXEP_POPTR L-Ala-D/L-amino acid epimerase OS=Populus trichocarpa GN=POPTR_0012s05040g PE=3 SV=2//0
Cla018963	536.611	300.682	0.83564	0.0030676	0.031077	up	-//-
Cla018981	3505.4	2042.44	0.77928	0.00079249	0.010727	up	-//-
Cla019034	1040.13	371.631	1.4848	1.4903e-08	9.7523e-07	up	sp|Q8LDR0|DOF54_ARATH Dof zinc finger protein DOF5.4 OS=Arabidopsis thaliana GN=DOF5.4 PE=2 SV=2//1.25304e-52
Cla019049	360.321	42.4328	3.086	1.1183e-16	4.3324e-14	up	sp|Q9S823|LNG2_ARATH Protein LONGIFOLIA 2 OS=Arabidopsis thaliana GN=LNG2 PE=1 SV=1//2.40434e-65
Cla019064	177.734	77.2324	1.2024	0.0023207	0.025001	up	sp|Q9SBQ9|F3PH_PETHY Flavonoid 3&apos;-monooxygenase OS=Petunia hybrida GN=CYP75B2 PE=2 SV=1//0
Cla019095	1667.16	1014.62	0.71644	0.0028345	0.029205	up	sp|Q9LF80|GT3_ARATH Putative glycosyltransferase 3 OS=Arabidopsis thaliana GN=GT3 PE=2 SV=1//0
Cla019103	19.2927	0.347661	5.7942	0.0013444	0.016608	up	sp|Q8RXS1|PNSB4_ARATH Photosynthetic NDH subunit of subcomplex B 4, chloroplastic OS=Arabidopsis thaliana GN=PNSB4 PE=2 SV=1//6.89876e-63
Cla019104	30.1576	0.395244	6.2536	0.0038474	0.037132	up	sp|Q9C554|EXPA1_ARATH Expansin-A1 OS=Arabidopsis thaliana GN=EXPA1 PE=2 SV=1//4.92715e-112
Cla019105	2253.94	594.222	1.9234	2.7279e-12	4.1606e-10	up	sp|Q9SQL2|CB24_PEA Chlorophyll a-b binding protein P4, chloroplastic OS=Pisum sativum GN=lhcA-P4 PE=1 SV=1//1.44953e-151
Cla019122	2005.9	1198.06	0.74356	0.0018809	0.021331	up	sp|Q9STT2|VPS29_ARATH Vacuolar protein sorting-associated protein 29 OS=Arabidopsis thaliana GN=VPS29 PE=2 SV=1//1.15628e-124
Cla019130	619.858	198.906	1.6399	1.6705e-08	1.0679e-06	up	sp|Q8H157|PTR19_ARATH Protein NRT1/ PTR FAMILY 4.6 OS=Arabidopsis thaliana GN=NPF4.6 PE=1 SV=1//0
Cla019134	6081.94	2033.79	1.5804	0.00092966	0.012326	up	sp|Q9LV10|PTR53_ARATH Protein NRT1/ PTR FAMILY 2.11 OS=Arabidopsis thaliana GN=NPF2.11 PE=1 SV=1//0
Cla019136	583.508	255.132	1.1935	2.5684e-05	0.00060819	up	sp|Q8GYP6|PPR49_ARATH Pentatricopeptide repeat-containing protein At1g18900 OS=Arabidopsis thaliana GN=At1g18900 PE=2 SV=1//0
Cla019159	1541.21	951.891	0.6952	0.0042914	0.040176	up	sp|Q86HG0|GMPPA_DICDI Mannose-1-phosphate guanyltransferase alpha OS=Dictyostelium discoideum GN=gmppA PE=2 SV=1//3.53775e-104
Cla019171	5267.43	3056.45	0.78524	0.00054251	0.0078655	up	-//-
Cla019193	4746.14	1817.59	1.3847	0.0054931	0.048364	up	sp|Q8W250|DXR_ORYSJ 1-deoxy-D-xylulose 5-phosphate reductoisomerase, chloroplastic OS=Oryza sativa subsp. japonica GN=DXR PE=2 SV=2//0
Cla019209	373.575	171.933	1.1196	0.00038716	0.0060091	up	sp|Q10138|YAS2_SCHPO CRAL-TRIO domain-containing protein C3H8.02 OS=Schizosaccharomyces pombe (strain 972 / ATCC 24843) GN=SPAC3H8.02 PE=1 SV=1//6.90757e-16
Cla019213	607.27	164.606	1.8833	1.9296e-05	0.00048042	up	sp|C0LGR3|Y4265_ARATH Probable LRR receptor-like serine/threonine-protein kinase At4g26540 OS=Arabidopsis thaliana GN=At4g26540 PE=2 SV=1//0
Cla019215	25.0804	0	Inf	0.0038421	0.037132	up	sp|A2RVM0|TIC32_ARATH Short-chain dehydrogenase TIC 32, chloroplastic OS=Arabidopsis thaliana GN=TIC32 PE=2 SV=1//4.45292e-68
Cla019235	4982.02	1916.72	1.3781	4.8593e-09	3.6482e-07	up	sp|Q43467|EFTU1_SOYBN Elongation factor Tu, chloroplastic OS=Glycine max GN=TUFA PE=3 SV=1//0
Cla019239	3045.91	1328.95	1.1966	4.8711e-07	1.9948e-05	up	sp|Q04836|CP31A_ARATH 31 kDa ribonucleoprotein, chloroplastic OS=Arabidopsis thaliana GN=CP31A PE=1 SV=1//2.55459e-104
Cla019240	6656.02	3936.55	0.75773	0.0017026	0.019731	up	sp|Q42539|PIMT1_ARATH Protein-L-isoaspartate O-methyltransferase 1 OS=Arabidopsis thaliana GN=PIMT1 PE=1 SV=3//2.70782e-129
Cla019260	824.499	349.506	1.2382	6.9992e-05	0.0014392	up	sp|F4JF21|PTA10_ARATH Protein PLASTID TRANSCRIPTIONALLY ACTIVE 10 OS=Arabidopsis thaliana GN=PTAC10 PE=1 SV=1//0
Cla019269	354.144	136.27	1.3779	2.0399e-05	0.00050079	up	sp|Q8RYK0|CML31_ORYSJ Probable calcium-binding protein CML31 OS=Oryza sativa subsp. japonica GN=CML31 PE=2 SV=1//1.68027e-31
Cla019277	3569.88	1371.01	1.3806	0.00063793	0.0089412	up	sp|P09114|ILVB2_TOBAC Acetolactate synthase 2, chloroplastic OS=Nicotiana tabacum GN=ALS SURB PE=1 SV=1//0
Cla019282	469.417	211.872	1.1477	0.00033573	0.0053173	up	sp|Q8H965|NPC6_ARATH Non-specific phospholipase C6 OS=Arabidopsis thaliana GN=NPC6 PE=2 SV=1//0
Cla019301	2109.47	109.901	4.2626	0.0050723	0.04536	up	sp|Q9SMM5|SWT11_ARATH Bidirectional sugar transporter SWEET11 OS=Arabidopsis thaliana GN=SWEET11 PE=1 SV=1//2.44557e-62
Cla019304	632.955	246.778	1.3589	1.5804e-05	0.00040762	up	sp|Q9FY93|NAC83_ARATH NAC domain-containing protein 83 OS=Arabidopsis thaliana GN=NAC083 PE=1 SV=1//1.10269e-27
Cla019316	149.317	54.8661	1.4444	0.00074983	0.010207	up	sp|P04170|RUBR1_DESDA Rubredoxin-1 OS=Desulfovibrio desulfuricans (strain ATCC 27774 / DSM 6949) GN=rd1 PE=1 SV=1//2.19016e-07
Cla019334	196.33	90.9164	1.1107	0.0044859	0.041496	up	-//-
Cla019336	1259.23	746.694	0.75395	0.0023169	0.024974	up	sp|A9VRF5|PUR9_BACWK Bifunctional purine biosynthesis protein PurH OS=Bacillus weihenstephanensis (strain KBAB4) GN=purH PE=3 SV=1//2.05338e-166
Cla019341	898.241	501.939	0.83959	0.0015649	0.018494	up	-//-
Cla019380	2296.47	593.912	1.9511	3.2356e-15	9.7928e-13	up	sp|Q01908|ATPG1_ARATH ATP synthase gamma chain 1, chloroplastic OS=Arabidopsis thaliana GN=ATPC1 PE=1 SV=1//0
Cla019385	169.311	40.4266	2.0663	0.0052576	0.046758	up	-//-
Cla019387	112.339	27.0584	2.0537	0.0012871	0.016095	up	-//-
Cla019395	1221.94	712.428	0.77836	0.0019996	0.022363	up	sp|F4HX15|LPAI_ARATH Phospholipase A I OS=Arabidopsis thaliana GN=PLA1 PE=2 SV=1//0
Cla019406	1049.88	618.731	0.76283	0.0035802	0.035331	up	sp|Q8GVP6|PDRP1_ORYSJ Probable pyruvate, phosphate dikinase regulatory protein, chloroplastic OS=Oryza sativa subsp. japonica GN=PDRP1 PE=2 SV=2//6.3075e-167
Cla019409	261.176	34.2658	2.9302	0.0040358	0.038546	up	sp|O48915|NDR1_ARATH Protein NDR1 OS=Arabidopsis thaliana GN=NDR1 PE=1 SV=1//4.10287e-08
Cla019454	37.7241	3.80969	3.3077	0.0038737	0.037274	up	sp|Q41144|STC_RICCO Sugar carrier protein C OS=Ricinus communis GN=STC PE=2 SV=1//0
Cla019456	1634.1	299.912	2.4459	0.00010867	0.0020882	up	sp|F4JJJ3|NDB3_ARATH External alternative NAD(P)H-ubiquinone oxidoreductase B3, mitochondrial OS=Arabidopsis thaliana GN=NDB3 PE=2 SV=1//0
Cla019461	463.193	38.2788	3.597	1.0087e-06	3.8234e-05	up	-//-
Cla019548	2017.35	764.728	1.3994	1.277e-08	8.471e-07	up	sp|Q9ZTX8|ARFF_ARATH Auxin response factor 6 OS=Arabidopsis thaliana GN=ARF6 PE=1 SV=2//3.19376e-120
Cla019560	1871.86	1102.55	0.76362	0.0012806	0.016034	up	-//-
Cla019561	185.465	88.7834	1.0628	0.0054835	0.048341	up	sp|O04421|SRP14_ARATH Signal recognition particle 14 kDa protein OS=Arabidopsis thaliana GN=SRP14 PE=2 SV=2//1.51566e-53
Cla019571	57.3839	10.4777	2.4533	0.00073266	0.010022	up	sp|Q9SEL7|DEGP5_ARATH Protease Do-like 5, chloroplastic OS=Arabidopsis thaliana GN=DEGP5 PE=1 SV=3//6.29829e-124
Cla019574	298.332	71.3365	2.0642	1.2357e-08	8.2252e-07	up	sp|P49323|PRXC_STRLI Non-heme chloroperoxidase OS=Streptomyces lividans GN=cpo PE=1 SV=2//6.16336e-06
Cla019577	2351.1	1155.87	1.0244	1.6741e-05	0.00042611	up	sp|O64688|ODPB3_ARATH Pyruvate dehydrogenase E1 component subunit beta-3, chloroplastic OS=Arabidopsis thaliana GN=E1-BETA-2 PE=2 SV=1//0
Cla019578	32.4924	0	Inf	1.6072e-06	5.7227e-05	up	sp|Q9M6E8|NCED1_PHAVU 9-cis-epoxycarotenoid dioxygenase NCED1, chloroplastic OS=Phaseolus vulgaris GN=NCED1 PE=2 SV=1//0
Cla019594	142.422	14.0602	3.3405	2.6938e-10	2.5086e-08	up	sp|O49726|PUP9_ARATH Probable purine permease 9 OS=Arabidopsis thaliana GN=PUP9 PE=2 SV=2//7.05143e-137
Cla019598	685.109	280.373	1.289	0.00064896	0.009063	up	-//-
Cla019601	1570.3	948.467	0.72737	0.0024398	0.025853	up	sp|P52410|KASC1_ARATH 3-oxoacyl-[acyl-carrier-protein] synthase I, chloroplastic OS=Arabidopsis thaliana GN=KAS1 PE=2 SV=2//0
Cla019615	4239.9	1484	1.5145	1.1672e-10	1.19e-08	up	sp|F4I1G5|CRIM2_ARATH Cold-regulated 413 inner membrane protein 2, chloroplastic OS=Arabidopsis thaliana GN=COR413IM2 PE=1 SV=1//1.45309e-84
Cla019621	999.157	243.718	2.0355	1.3153e-13	2.7103e-11	up	-//-
Cla019625	680.232	169.229	2.007	2.5218e-05	0.00060008	up	-//-
Cla019626	223.885	50.0253	2.162	0.00047173	0.0070505	up	sp|Q9LT10|CXE18_ARATH Probable carboxylesterase 18 OS=Arabidopsis thaliana GN=CXE18 PE=1 SV=1//1.5299e-96
Cla019641	64.4881	1.39064	5.5352	3.7908e-06	0.00012157	up	sp|Q9ZV88|BEH4_ARATH BES1/BZR1 homolog protein 4 OS=Arabidopsis thaliana GN=BEH4 PE=1 SV=1//2.61644e-90
Cla019689	234.835	112.116	1.0667	0.0027633	0.028577	up	sp|Q54EY1|DTD_DICDI D-tyrosyl-tRNA(Tyr) deacylase OS=Dictyostelium discoideum GN=dtd PE=3 SV=1//6.33496e-51
Cla019706	142.408	39.2189	1.8604	0.0029755	0.030335	up	sp|O24463|PBF_MAIZE Dof zinc finger protein PBF OS=Zea mays GN=PBF PE=1 SV=1//2.34457e-29
Cla019780	8765.02	4504.13	0.96051	2.4435e-05	0.00058576	up	sp|O14880|MGST3_HUMAN Microsomal glutathione S-transferase 3 OS=Homo sapiens GN=MGST3 PE=1 SV=1//7.22085e-29
Cla019787	1480.42	886.47	0.73987	0.0028655	0.029411	up	sp|Q9LX20|ASPL1_ARATH Aspartic proteinase-like protein 1 OS=Arabidopsis thaliana GN=At5g10080 PE=1 SV=1//6.81288e-159
Cla019799	2112.68	1298.06	0.70271	0.0025871	0.027176	up	sp|Q41387|PSBW_SPIOL Photosystem II reaction center W protein, chloroplastic OS=Spinacia oleracea GN=psbW PE=1 SV=1//1.16443e-19
Cla019859	979.166	360.006	1.4435	6.1943e-08	3.2782e-06	up	sp|Q9ZVL6|U603_ARATH UPF0603 protein At1g54780, chloroplastic OS=Arabidopsis thaliana GN=At1g54780 PE=1 SV=1//2.93188e-130
Cla019868	1402.7	242.838	2.5301	4.8484e-16	1.7391e-13	up	sp|P07596|IAAS_HORVU Alpha-amylase/subtilisin inhibitor OS=Hordeum vulgare PE=1 SV=2//6.9463e-17
Cla019870	37.1047	5.94269	2.6424	0.0029653	0.030262	up	sp|P13087|MIRA_SYNDU Miraculin OS=Synsepalum dulcificum PE=1 SV=3//1.0824e-22
Cla019891	1167.32	653.678	0.83655	0.00098754	0.012969	up	-//-
Cla019902	45.9288	2.43308	4.2385	0.00013241	0.0024685	up	sp|Q43191|LOX15_SOLTU Probable linoleate 9S-lipoxygenase 5 OS=Solanum tuberosum GN=LOX1.5 PE=2 SV=1//2.70818e-128
Cla019903	87.2948	12.0433	2.8577	0.00018527	0.0032624	up	sp|Q43191|LOX15_SOLTU Probable linoleate 9S-lipoxygenase 5 OS=Solanum tuberosum GN=LOX1.5 PE=2 SV=1//9.95194e-49
Cla019925	4424.03	2366.5	0.90261	9.4789e-05	0.0018565	up	sp|Q8L770|CLPR3_ARATH ATP-dependent Clp protease proteolytic subunit-related protein 3, chloroplastic OS=Arabidopsis thaliana GN=CLPR3 PE=1 SV=1//3.39757e-141
Cla019974	69.3343	20.2568	1.7752	0.0039612	0.037947	up	sp|Q6ZQ18|EFR3B_MOUSE Protein EFR3 homolog B OS=Mus musculus GN=Efr3b PE=2 SV=2//1.03346e-09
Cla019999	201.482	64.7728	1.6372	0.00033812	0.0053464	up	sp|Q8LPH6|MYB86_ARATH Transcription factor MYB86 OS=Arabidopsis thaliana GN=MYB86 PE=2 SV=1//2.4181e-83
Cla020022	1595.81	918.516	0.79692	0.0011761	0.015016	up	sp|B0JKQ1|IF3_MICAN Translation initiation factor IF-3 OS=Microcystis aeruginosa (strain NIES-843) GN=infC PE=3 SV=1//3.79494e-27
Cla020029	927.215	482.376	0.94275	0.00035979	0.0056208	up	sp|P55748|CBP22_HORVU Serine carboxypeptidase II-2 (Fragment) OS=Hordeum vulgare GN=CXP;2-2 PE=1 SV=1//0
Cla020043	19.1527	0.347661	5.7837	0.0013947	0.017013	up	sp|Q9FTA0|GEML4_ARATH GEM-like protein 4 OS=Arabidopsis thaliana GN=At5g08350 PE=2 SV=1//3.31288e-64
Cla020047	193.445	54.7841	1.8201	0.0047717	0.043536	up	sp|Q8VZR0|RIBF2_ARATH FAD synthetase 2, chloroplastic OS=Arabidopsis thaliana GN=RIBF2 PE=1 SV=1//2.76073e-124
Cla020056	3307.29	1512.41	1.1288	1.0159e-06	3.8432e-05	up	sp|Q9FE62|YLS8_ARATH Thioredoxin-like protein YLS8 OS=Arabidopsis thaliana GN=YLS8 PE=2 SV=1//3.94282e-103
Cla020080	2240.55	1311.54	0.77259	0.0011901	0.01513	up	sp|Q03441|RMD1_YEAST Sporulation protein RMD1 OS=Saccharomyces cerevisiae (strain ATCC 204508 / S288c) GN=RMD1 PE=1 SV=1//6.29501e-07
Cla020083	2573.74	646.375	1.9934	6.118e-16	2.1547e-13	up	sp|O80362|RK10_TOBAC 50S ribosomal protein L10, chloroplastic OS=Nicotiana tabacum GN=RPL10 PE=2 SV=1//2.08996e-114
Cla020090	963.337	560.104	0.78235	0.002178	0.023876	up	sp|Q8H8U5|IN21B_ORYSJ Protein IN2-1 homolog B OS=Oryza sativa subsp. japonica GN=GSTZ5 PE=2 SV=1//1.41482e-89
Cla020121	8362.75	4021.95	1.0561	3.1227e-06	0.000102	up	sp|Q94ID7|GGPPS_HEVBR Geranylgeranyl pyrophosphate synthase, chloroplastic OS=Hevea brasiliensis GN=GGPS PE=1 SV=1//8.02438e-165
Cla020125	729.427	330.91	1.1403	3.207e-05	0.00074128	up	sp|Q06801|DPEP_SOLTU 4-alpha-glucanotransferase, chloroplastic/amyloplastic OS=Solanum tuberosum GN=DPEP PE=1 SV=1//5.49762e-80
Cla020126	1044.07	504.591	1.049	5.7248e-05	0.0012053	up	sp|Q06801|DPEP_SOLTU 4-alpha-glucanotransferase, chloroplastic/amyloplastic OS=Solanum tuberosum GN=DPEP PE=1 SV=1//4.34744e-128
Cla020136	1592.66	471.889	1.7549	5.4359e-12	7.8577e-10	up	sp|O64823|MCU2_ARATH Calcium uniporter protein 2, mitochondrial OS=Arabidopsis thaliana GN=At2g23790 PE=2 SV=1//1.80207e-124
Cla020164	135.098	32.4079	2.0596	1.5655e-05	0.00040484	up	-//-
Cla020214	8628.05	5251.7	0.71625	0.0015742	0.018593	up	sp|O81360|ABA2_PRUAR Zeaxanthin epoxidase, chloroplastic OS=Prunus armeniaca PE=2 SV=1//0
Cla020220	161.585	44.1994	1.8702	1.7634e-05	0.00044417	up	sp|A0SWL0|FRL2A_ARATH FRIGIDA-like protein 2 OS=Arabidopsis thaliana GN=FRL2 PE=3 SV=1//5.93621e-09
Cla020249	1007.45	498.786	1.0142	0.0006399	0.0089624	up	sp|O81004|Y2287_ARATH GTP-binding protein At2g22870 OS=Arabidopsis thaliana GN=EMB2001 PE=2 SV=2//2.12177e-151
Cla020263	993.871	457.31	1.1199	1.5519e-05	0.00040296	up	sp|G5DBJ0|CPP1_NICBE Protein CHAPERONE-LIKE PROTEIN OF POR1, chloroplastic OS=Nicotiana benthamiana GN=CPP1 PE=1 SV=1//2.58425e-07
Cla020290	364.597	192.948	0.91809	0.0032635	0.032703	up	sp|Q9ZNT3|ADF5_ARATH Actin-depolymerizing factor 5 OS=Arabidopsis thaliana GN=ADF5 PE=1 SV=1//2.12548e-87
Cla020361	121.376	45.8439	1.4047	0.002437	0.025837	up	sp|Q6DYE4|Y1609_ARATH Uncharacterized protein At1g26090, chloroplastic OS=Arabidopsis thaliana GN=At1g26090 PE=2 SV=1//2.9957e-143
Cla020384	617.364	222.124	1.4748	4.0063e-07	1.6981e-05	up	sp|Q54I39|IST1L_DICDI IST1-like protein OS=Dictyostelium discoideum GN=DDB_G0289029 PE=3 SV=1//9.14019e-20
Cla020400	23248.5	4925.98	2.2387	0.00039051	0.0060562	up	sp|P08474|RBS_CUCSA Ribulose bisphosphate carboxylase small chain, chloroplastic OS=Cucumis sativus GN=RBCS PE=2 SV=1//1.03501e-103
Cla020402	1577.14	472.198	1.7399	7.4126e-12	1.0041e-09	up	sp|P25873|RK15_ARATH 50S ribosomal protein L15, chloroplastic OS=Arabidopsis thaliana GN=RPL15 PE=2 SV=2//4.86994e-102
Cla020408	853.391	273.886	1.6396	2.4926e-09	2.0201e-07	up	sp|Q55116|Y410_SYNY3 Putative esterase sll0410 OS=Synechocystis sp. (strain PCC 6803 / Kazusa) GN=sll0410 PE=3 SV=1//7.51142e-07
Cla020433	2172.07	675.299	1.6855	8.6604e-12	1.1569e-09	up	sp|Q94G17|TATC_PEA Sec-independent protein translocase protein TATC, chloroplastic OS=Pisum sativum GN=TATC PE=1 SV=1//2.86511e-128
Cla020437	1086.9	572.336	0.92529	0.00031419	0.0050172	up	sp|P43394|K502_ACTDE Fruit protein pKIWI502 OS=Actinidia deliciosa GN=pKIWI502 PE=2 SV=1//2.48176e-85
Cla020447	4097.37	2109.77	0.95761	4.749e-05	0.0010351	up	sp|Q9ZU35|AB7G_ARATH ABC transporter G family member 7 OS=Arabidopsis thaliana GN=ABCG7 PE=2 SV=1//0
Cla020468	1227.22	312.711	1.9725	1.1106e-13	2.4171e-11	up	-//-
Cla020487	936.748	430.061	1.1231	2.0453e-05	0.00050149	up	-//-
Cla020499	5719.24	2549.69	1.1655	4.5165e-07	1.8693e-05	up	sp|Q9FK88|INVE_ARATH Alkaline/neutral invertase E, chloroplastic OS=Arabidopsis thaliana GN=INVE PE=1 SV=1//0
Cla020508	323.343	134.013	1.2707	0.00014052	0.0025702	up	-//-
Cla020551	1827.65	1085.39	0.75177	0.0019743	0.022182	up	sp|O27555|ARSA_METTH Putative arsenical pump-driving ATPase OS=Methanothermobacter thermautotrophicus (strain ATCC 29096 / DSM 1053 / JCM 10044 / NBRC 100330 / Delta H) GN=MTH_1511 PE=1 SV=1//2.61245e-60
Cla020643	22.6168	0	Inf	8.9071e-05	0.0017623	up	sp|Q8W3M4|Y4744_ARATH Uncharacterized protein At4g06744 OS=Arabidopsis thaliana GN=At4g06744 PE=2 SV=1//3.4726e-153
Cla020653	5835.68	3630.08	0.6849	0.0033507	0.033473	up	sp|Q9SND9|Y3028_ARATH Uncharacterized acetyltransferase At3g50280 OS=Arabidopsis thaliana GN=At3g50280 PE=3 SV=1//5.94959e-72
Cla020668	252.41	119.518	1.0785	0.0024298	0.025775	up	sp|P85107|TGS1_RAT Trimethylguanosine synthase OS=Rattus norvegicus GN=Tgs1 PE=1 SV=1//1.4792e-74
Cla020670	1402.35	569.082	1.3011	2.1223e-07	9.7182e-06	up	sp|Q42463|DCL_SOLLC Protein DCL, chloroplastic OS=Solanum lycopersicum GN=DCL PE=2 SV=1//5.12394e-64
Cla020676	1278.54	150.017	3.0913	0.0032003	0.032175	up	sp|P17859|AMYA_VIGMU Alpha-amylase OS=Vigna mungo GN=AMY1.1 PE=2 SV=1//4.88146e-170
Cla020679	960.693	540.411	0.83002	0.0014287	0.017275	up	sp|Q9SZB2|TIC22_ARATH Protein TIC 22, chloroplastic OS=Arabidopsis thaliana GN=TIC22 PE=1 SV=1//7.78481e-89
Cla020690	246.939	89.7056	1.4609	7.8666e-05	0.0015889	up	sp|O48722|HMOX2_ARATH Probable inactive heme oxygenase 2, chloroplastic OS=Arabidopsis thaliana GN=HO2 PE=2 SV=2//8.02865e-106
Cla020708	807.897	471.999	0.77539	0.0033611	0.033542	up	sp|Q9M9Z2|TPP2_ARATH Probable thylakoidal processing peptidase 2, chloroplastic OS=Arabidopsis thaliana GN=TPP2 PE=2 SV=1//3.2882e-126
Cla020727	24417.5	13712.3	0.83245	0.00027075	0.0044403	up	sp|O49858|C82A3_SOYBN Cytochrome P450 82A3 OS=Glycine max GN=CYP82A3 PE=2 SV=1//4.74324e-162
Cla020737	1488.62	218.443	2.7686	1.0722e-24	1.0931e-21	up	sp|P82278|RR9_SPIOL 30S ribosomal protein S9, chloroplastic (Fragment) OS=Spinacia oleracea GN=PRPS9 PE=1 SV=1//4.80151e-86
Cla020753	2532.71	1152.42	1.136	1.9984e-06	6.8878e-05	up	sp|Q1H5C9|OP24A_ARATH Outer envelope pore protein 24A, chloroplastic OS=Arabidopsis thaliana GN=OEP24A PE=1 SV=1//3.84428e-108
Cla020759	223.047	86.4179	1.3679	0.00062016	0.0087237	up	sp|Q8GUH2|Y1015_ARATH Uncharacterized protein At1g01500 OS=Arabidopsis thaliana GN=At1g01500 PE=2 SV=1//2.12828e-36
Cla020781	3495.19	1883.87	0.89167	0.00011783	0.0022391	up	sp|Q43814|OTC_PEA Ornithine carbamoyltransferase, chloroplastic OS=Pisum sativum GN=ARGF PE=2 SV=1//0
Cla020784	899.807	347.485	1.3727	2.3724e-07	1.0762e-05	up	sp|Q9FWS4|RK31_ARATH 50S ribosomal protein L31, chloroplastic OS=Arabidopsis thaliana GN=RPL31 PE=2 SV=1//3.31553e-59
Cla020788	15145.2	8507.01	0.83214	0.00019811	0.0034478	up	sp|Q93VH2|BBD2_ARATH Bifunctional nuclease 2 OS=Arabidopsis thaliana GN=BBD2 PE=2 SV=1//1.44409e-145
Cla020796	1775.84	974.202	0.86621	0.00033787	0.0053464	up	sp|D3FTV4|HFLX_BACPE GTPase HflX OS=Bacillus pseudofirmus (strain OF4) GN=hflX PE=3 SV=1//6.40223e-74
Cla020797	21.4459	0.805892	4.734	0.0014193	0.017193	up	sp|Q9SCV9|BGAL3_ARATH Beta-galactosidase 3 OS=Arabidopsis thaliana GN=BGAL3 PE=1 SV=1//0
Cla020829	50.3366	12.0876	2.0581	0.004336	0.040418	up	sp|Q8LCP6|GUN10_ARATH Endoglucanase 10 OS=Arabidopsis thaliana GN=At1g75680 PE=2 SV=2//0
Cla020845	513.621	184.856	1.4743	1.2399e-06	4.5834e-05	up	-//-
Cla020866	2033.27	900.638	1.1748	0.0017463	0.020146	up	-//-
Cla020876	563.087	129.546	2.1199	5.8661e-12	8.327e-10	up	sp|Q84KI6|SQD1_SPIOL UDP-sulfoquinovose synthase, chloroplastic OS=Spinacia oleracea GN=SQD1 PE=1 SV=1//0
Cla020896	115.547	21.3949	2.4331	0.0025846	0.027164	up	-//-
Cla020964	524.456	276.725	0.92237	0.0047396	0.043305	up	sp|Q3E6T0|PT525_ARATH Probable sugar phosphate/phosphate translocator At5g25400 OS=Arabidopsis thaliana GN=At5g25400 PE=2 SV=1//0
Cla020967	63.1064	3.14381	4.3272	1.6029e-07	7.7233e-06	up	sp|O48781|SPX2_ARATH SPX domain-containing protein 2 OS=Arabidopsis thaliana GN=SPX2 PE=2 SV=1//1.50377e-70
Cla020987	161.978	52.1745	1.6344	0.00019204	0.0033542	up	sp|A0JJX5|SYT4_ARATH Synaptotagmin-4 OS=Arabidopsis thaliana GN=SYT4 PE=2 SV=1//0
Cla021039	12788.2	3962.49	1.6903	1.9103e-13	3.8949e-11	up	sp|P52032|GPX1_ARATH Phospholipid hydroperoxide glutathione peroxidase 1, chloroplastic OS=Arabidopsis thaliana GN=GPX1 PE=2 SV=2//5.88017e-114
Cla021053	1159.13	372.506	1.6377	0.0038459	0.037132	up	sp|Q8S8A0|GDU4_ARATH Protein GLUTAMINE DUMPER 4 OS=Arabidopsis thaliana GN=GDU4 PE=2 SV=1//1.64606e-25
Cla021070	39.2323	0.347661	6.8182	0.0010645	0.013801	up	sp|Q8L9K1|ERF99_ARATH Ethylene-responsive transcription factor 13 OS=Arabidopsis thaliana GN=ERF13 PE=2 SV=2//2.89646e-25
Cla021077	1611.18	894.983	0.84818	0.00051088	0.0074684	up	-//-
Cla021123	567.281	246.061	1.205	2.3265e-05	0.00056189	up	sp|P40934|CYB5_BRAOB Cytochrome b5 OS=Brassica oleracea var. botrytis GN=CYB5 PE=1 SV=1//4.10134e-44
Cla021159	821.101	274.182	1.5824	9.9382e-09	6.8506e-07	up	sp|Q5TKD8|TRL2_ORYSJ Thioredoxin-like 2, chloroplastic OS=Oryza sativa subsp. japonica GN=Os05g0200100 PE=2 SV=1//3.52425e-89
Cla021160	402.426	206.87	0.96	0.0016293	0.019081	up	sp|P0CH01|AT21A_ARATH Putative RING-H2 finger protein ATL21A OS=Arabidopsis thaliana GN=ATL21A PE=3 SV=1//8.97784e-78
Cla021183	863.145	437.778	0.9794	0.00019637	0.0034237	up	sp|O04616|CUT1A_ARATH Protein CURVATURE THYLAKOID 1A, chloroplastic OS=Arabidopsis thaliana GN=CURT1A PE=1 SV=1//3.88015e-61
Cla021187	22.7131	1.92864	3.5579	0.0055733	0.048908	up	-//-
Cla021205	1081.42	657.722	0.71737	0.0043038	0.040231	up	sp|P46547|PIP_AERSO Proline iminopeptidase OS=Aeromonas sobria GN=pip PE=1 SV=3//8.78445e-111
Cla021209	6573.39	1426.55	2.2041	2.42e-10	2.2912e-08	up	-//-
Cla021214	2622.57	1226.45	1.0965	3.3751e-06	0.00010932	up	sp|P82192|RK5_SPIOL 50S ribosomal protein L5, chloroplastic OS=Spinacia oleracea GN=RPL5 PE=1 SV=2//1.01891e-122
Cla021223	107.683	25.1892	2.0959	6.1376e-05	0.0012797	up	sp|Q9SUS5|RHA1B_ARATH E3 ubiquitin-protein ligase RHA1B OS=Arabidopsis thaliana GN=RHA1B PE=2 SV=1//2.1447e-28
Cla021259	408.747	32.8628	3.6367	3.1928e-20	1.767e-17	up	sp|Q58FX0|BAP2_ARATH BON1-associated protein 2 OS=Arabidopsis thaliana GN=BAP2 PE=1 SV=1//5.85877e-33
Cla021272	1012.33	442.073	1.1953	4.3486e-06	0.00013674	up	sp|Q9LEW8|FN3KR_ARATH Protein-ribulosamine 3-kinase, chloroplastic OS=Arabidopsis thaliana GN=At3g61080 PE=1 SV=2//6.33174e-170
Cla021308	4439.59	2493.3	0.83237	0.00029965	0.0048168	up	sp|O82531|PSB1_PETHY Proteasome subunit beta type-1 OS=Petunia hybrida GN=PBF1 PE=2 SV=1//5.41558e-154
Cla021313	366.777	145.243	1.3364	4.4955e-05	0.00098839	up	sp|O22137|PP202_ARATH Pentatricopeptide repeat-containing protein At2g45350, chloroplastic OS=Arabidopsis thaliana GN=CRR4 PE=1 SV=2//0
Cla021318	4023.25	2288.13	0.81419	0.00042579	0.0065045	up	sp|F4IW47|TKTC2_ARATH Transketolase-2, chloroplastic OS=Arabidopsis thaliana GN=TKL-2 PE=2 SV=1//0
Cla021321	1123.69	640.401	0.81119	0.0015148	0.018001	up	-//-
Cla021342	1035.29	515.72	1.0054	0.00012031	0.002278	up	sp|Q8LPS6|PPR3_ARATH Pentatricopeptide repeat-containing protein At1g02150 OS=Arabidopsis thaliana GN=At1g02150 PE=2 SV=2//0
Cla021354	612.627	151.479	2.0159	1.4408e-11	1.8006e-09	up	sp|Q9LQL2|PTR14_ARATH Protein NRT1/ PTR FAMILY 7.3 OS=Arabidopsis thaliana GN=NPF7.3 PE=1 SV=2//0
Cla021375	366.861	148.773	1.3021	4.1807e-05	0.00093402	up	sp|Q9M903|TGD4_ARATH Protein TRIGALACTOSYLDIACYLGLYCEROL 4, chloroplastic OS=Arabidopsis thaliana GN=TGD4 PE=1 SV=1//6.51814e-88
Cla021386	137.144	40.0432	1.7761	0.00013158	0.0024554	up	sp|Q9LF64|ATL52_ARATH RING-H2 finger protein ATL52 OS=Arabidopsis thaliana GN=ATL52 PE=2 SV=1//1.14087e-58
Cla021402	3835.26	1234.49	1.6354	5.5326e-12	7.9383e-10	up	sp|Q9LU39|GLUBP_ARATH Glutamyl-tRNA reductase-binding protein, chloroplastic OS=Arabidopsis thaliana GN=GLUTRBP PE=1 SV=1//2.36128e-129
Cla021405	203.61	13.1151	3.9565	6.5756e-05	0.0013652	up	sp|Q9LIR9|NIPA1_ARATH Probable magnesium transporter NIPA1 OS=Arabidopsis thaliana GN=At3g23870 PE=2 SV=1//3.49621e-122
Cla021453	907.765	423.73	1.0992	3.2917e-05	0.00075815	up	sp|Q9T0H9|GDT12_ARATH GDT1-like protein 2, chloroplastic OS=Arabidopsis thaliana GN=At4g13590 PE=1 SV=2//2.02335e-140
Cla021470	4707.65	1921.9	1.2925	0.001183	0.015075	up	sp|Q9LIR6|BAM1_ARATH Beta-amylase 1, chloroplastic OS=Arabidopsis thaliana GN=BAM1 PE=1 SV=1//0
Cla021473	2005.25	766.378	1.3877	1.6792e-07	7.9918e-06	up	sp|O22780|FBT9_ARATH Probable folate-biopterin transporter 9, chloroplastic OS=Arabidopsis thaliana GN=At2g33280 PE=3 SV=2//3.41026e-159
Cla021500	629.174	244.36	1.3645	1.9743e-06	6.8291e-05	up	sp|P30956|RK28_TOBAC 50S ribosomal protein L28, chloroplastic OS=Nicotiana tabacum GN=RPL28 PE=1 SV=1//6.12652e-62
Cla021506	2214.94	639.976	1.7912	3.3466e-13	6.233e-11	up	sp|Q9LW57|PAP6_ARATH Probable plastid-lipid-associated protein 6, chloroplastic OS=Arabidopsis thaliana GN=PAP6 PE=1 SV=1//9.16315e-103
Cla021518	79.0357	1.10597	6.1591	0.0017032	0.019731	up	-//-
Cla021531	111.057	14.635	2.9238	0.0019788	0.02222	up	sp|Q84MB3|ACCH1_ARATH 1-aminocyclopropane-1-carboxylate oxidase homolog 1 OS=Arabidopsis thaliana GN=At1g06620 PE=2 SV=1//1.77494e-130
Cla021535	22.5103	1.53339	3.8758	0.0037792	0.036639	up	sp|Q84MB3|ACCH1_ARATH 1-aminocyclopropane-1-carboxylate oxidase homolog 1 OS=Arabidopsis thaliana GN=At1g06620 PE=2 SV=1//1.20747e-115
Cla021575	2720.33	707.573	1.9428	1.6291e-15	5.1804e-13	up	sp|Q9FG89|PNSB5_ARATH Photosynthetic NDH subunit of subcomplex B 5, chloroplastic OS=Arabidopsis thaliana GN=PNSB5 PE=2 SV=1//8.05978e-94
Cla021579	247.417	41.5186	2.5751	4.2345e-05	0.00094169	up	-//-
Cla021603	286.27	127.319	1.1689	0.00057004	0.0081912	up	sp|Q9LUJ2|PP249_ARATH Pentatricopeptide repeat-containing protein At3g22690 OS=Arabidopsis thaliana GN=PCMP-H56 PE=2 SV=1//0
Cla021609	3038.6	1822.37	0.7376	0.0015363	0.018223	up	sp|O23714|PSB2A_ARATH Proteasome subunit beta type-2-A OS=Arabidopsis thaliana GN=PBD1 PE=1 SV=1//1.72218e-131
Cla021628	384.249	132.578	1.5352	1.6528e-06	5.8529e-05	up	sp|P00252|FER1_DESMC Ferredoxin-1 OS=Desmonostoc muscorum PE=1 SV=2//7.9256e-23
Cla021635	7643.67	2770.93	1.4639	0.0018734	0.021271	up	sp|P32869|PSAD_CUCSA Photosystem I reaction center subunit II, chloroplastic OS=Cucumis sativus GN=psaD PE=1 SV=1//1.04519e-130
Cla021666	439.791	151.698	1.5356	8.7044e-07	3.3856e-05	up	-//-
Cla021669	302.31	136.802	1.1439	0.00059427	0.0084392	up	sp|Q9ZT66|E134_MAIZE Endo-1,3;1,4-beta-D-glucanase OS=Zea mays PE=1 SV=1//4.07672e-39
Cla021675	129.043	11.0941	3.54	2.4367e-10	2.2912e-08	up	sp|P15102|GLNA4_PHAVU Glutamine synthetase leaf isozyme, chloroplastic OS=Phaseolus vulgaris PE=2 SV=1//0
Cla021704	113.234	19.612	2.5295	3.9867e-06	0.0001268	up	sp|J9RYI6|DCVR_CUCSA Divinyl chlorophyllide a 8-vinyl-reductase, chloroplastic OS=Cucumis sativus GN=DVR PE=1 SV=1//0
Cla021717	852.407	290.357	1.5537	0.0014404	0.017395	up	sp|Q9MA55|ACBP4_ARATH Acyl-CoA-binding domain-containing protein 4 OS=Arabidopsis thaliana GN=ACBP4 PE=1 SV=1//2.44398e-66
Cla021722	526.613	232.754	1.1779	0.0012627	0.015841	up	-//-
Cla021809	723.69	309.373	1.226	7.8013e-06	0.00022453	up	sp|B9DFA8|INVC_ARATH Alkaline/neutral invertase C, mitochondrial OS=Arabidopsis thaliana GN=INVC PE=1 SV=1//0
Cla021812	1791.28	820.914	1.1257	0.0042576	0.03999	up	sp|P29344|RR1_SPIOL 30S ribosomal protein S1, chloroplastic OS=Spinacia oleracea GN=RPS1 PE=1 SV=1//0
Cla021845	461.347	207.764	1.1509	0.00012792	0.0023917	up	sp|Q9SX68|RK18_ARATH 50S ribosomal protein L18, chloroplastic OS=Arabidopsis thaliana GN=RPL18 PE=2 SV=1//1.14579e-41
Cla021896	4125.64	2125.75	0.95664	3.646e-05	0.00082987	up	-//-
Cla021920	506.403	270.164	0.90645	0.0016367	0.019145	up	sp|Q9SM57|OEP21_PEA Outer envelope pore protein 21, chloroplastic OS=Pisum sativum GN=OEP21 PE=1 SV=1//1.83373e-72
Cla021943	721.169	234.526	1.6206	9.2113e-06	0.00026009	up	-//-
Cla021952	372.399	167.284	1.1545	0.0002286	0.0038607	up	sp|Q9FH04|ADHL7_ARATH Alcohol dehydrogenase-like 7 OS=Arabidopsis thaliana GN=At5g42250 PE=2 SV=1//4.98536e-151
Cla021955	55.9313	9.44682	2.5658	0.002382	0.025449	up	-//-
Cla021968	721.994	254.023	1.507	5.9871e-05	0.0012537	up	sp|Q9C595|YLMG2_ARATH YlmG homolog protein 2, chloroplastic OS=Arabidopsis thaliana GN=YLMG2 PE=2 SV=1//5.2562e-39
Cla021972	1077.69	91.5692	3.5569	2.3016e-26	2.9722e-23	up	sp|Q9S7X6|ACL5_ARATH Thermospermine synthase ACAULIS5 OS=Arabidopsis thaliana GN=ACL5 PE=1 SV=1//0
Cla021997	2470.59	1433.43	0.78538	0.00089309	0.011919	up	sp|Q3MG79|RSGA_ANAVT Putative ribosome biogenesis GTPase RsgA OS=Anabaena variabilis (strain ATCC 29413 / PCC 7937) GN=rsgA PE=3 SV=1//2.14063e-85
Cla022008	1687.07	657.29	1.3599	5.9447e-08	3.1635e-06	up	sp|O80575|RISB_ARATH 6,7-dimethyl-8-ribityllumazine synthase, chloroplastic OS=Arabidopsis thaliana GN=At2g44050 PE=2 SV=1//2.54644e-90
Cla022015	11028.3	6981.72	0.65955	0.0027829	0.028734	up	sp|Q9FZE0|BGL40_ARATH Beta-glucosidase 40 OS=Arabidopsis thaliana GN=BGLU40 PE=2 SV=1//0
Cla022051	195.754	66.4825	1.558	0.00068197	0.0094626	up	sp|Q9LKW0|CITRX_SOLLC Thioredoxin-like protein CITRX, chloroplastic OS=Solanum lycopersicum GN=CITRX PE=1 SV=1//1.35814e-65
Cla022120	183.117	42.383	2.1112	0.0011126	0.014329	up	sp|Q9M0R5|ATL36_ARATH Putative RING-H2 finger protein ATL36 OS=Arabidopsis thaliana GN=ATL36 PE=3 SV=1//6.92454e-53
Cla022165	270.052	0.758309	8.4762	9.127e-05	0.001804	up	sp|Q766C3|NEP1_NEPGR Aspartic proteinase nepenthesin-1 OS=Nepenthes gracilis GN=nep1 PE=1 SV=1//4.49832e-45
Cla022168	92.6155	11.0264	3.0703	7.2468e-05	0.0014807	up	sp|Q9FMP8|RGAP6_ARATH Rho GTPase-activating protein 6 OS=Arabidopsis thaliana GN=ROPGAP6 PE=2 SV=1//7.87814e-37
Cla022170	4343.32	2669.87	0.70203	0.0021905	0.023944	up	sp|Q8H103|G6PIP_ARATH Glucose-6-phosphate isomerase 1, chloroplastic OS=Arabidopsis thaliana GN=PGI1 PE=1 SV=1//0
Cla022235	12960.5	4110.08	1.6569	3.2533e-13	6.1181e-11	up	sp|Q9FUD3|BZIP9_ARATH Basic leucine zipper 9 OS=Arabidopsis thaliana GN=BZIP9 PE=1 SV=1//1.42614e-58
Cla022268	1721.08	1063.49	0.6945	0.0044252	0.041107	up	sp|Q8L6Y3|PP396_ARATH Pentatricopeptide repeat-containing protein At5g24830 OS=Arabidopsis thaliana GN=At5g24830 PE=2 SV=1//7.75578e-164
Cla022273	2436.41	1163.57	1.0662	6.7558e-06	0.00019797	up	sp|Q9SCL7|NAGK_ARATH Acetylglutamate kinase, chloroplastic OS=Arabidopsis thaliana GN=NAGK PE=1 SV=1//6.11277e-148
Cla022274	240.447	106.444	1.1756	0.0010175	0.013299	up	-//-
Cla022278	514.083	211.638	1.2804	1.6091e-05	0.00041379	up	sp|P82715|PPD5_ARATH PsbP domain-containing protein 5, chloroplastic OS=Arabidopsis thaliana GN=PPD5 PE=1 SV=3//1.32144e-99
Cla022303	10138.4	5611.87	0.85327	0.00014966	0.002717	up	sp|P54766|RAN1B_LOTJA GTP-binding nuclear protein Ran1B (Fragment) OS=Lotus japonicus GN=RAN1B PE=2 SV=1//3.98804e-51
Cla022333	2545	1007.48	1.3369	2.2108e-08	1.373e-06	up	sp|P31853|ATPX_SPIOL ATP synthase subunit b&apos;, chloroplastic OS=Spinacia oleracea GN=ATPG PE=1 SV=2//8.42093e-66
Cla022370	109.837	17.259	2.6699	1.4451e-06	5.2222e-05	up	sp|Q9SK39|SBP3_ARATH Probable steroid-binding protein 3 OS=Arabidopsis thaliana GN=MP3 PE=1 SV=1//5.50667e-49
Cla022371	760.272	294.387	1.3688	6.9767e-07	2.7467e-05	up	sp|P93115|MGDG_CUCSA Monogalactosyldiacylglycerol synthase, chloroplastic OS=Cucumis sativus PE=1 SV=1//0
Cla022392	25.0832	0.395244	5.9878	0.00014819	0.0026953	up	sp|P50134|DCOR_DATST Ornithine decarboxylase OS=Datura stramonium PE=2 SV=1//0
Cla022443	824.037	434.403	0.92367	0.0005081	0.0074559	up	sp|Q9FIG9|ARC6_ARATH Protein ACCUMULATION AND REPLICATION OF CHLOROPLASTS 6, chloroplastic OS=Arabidopsis thaliana GN=ARC6 PE=1 SV=1//0
Cla022444	222.835	81.4019	1.4528	0.0023688	0.025389	up	sp|Q8S950|NACK1_TOBAC Kinesin-like protein NACK1 OS=Nicotiana tabacum GN=NACK1 PE=1 SV=1//1.21877e-45
Cla022457	995.648	412.048	1.2728	0.0011548	0.014804	up	sp|Q9SDZ9|PPAF2_IPOBA Purple acid phosphatase 2 OS=Ipomoea batatas GN=PAP2 PE=1 SV=1//0
Cla022466	2181.74	1289.4	0.75878	0.0015467	0.018312	up	sp|Q9MAK9|PS10B_ARATH 26S protease regulatory subunit S10B homolog B OS=Arabidopsis thaliana GN=RPT4B PE=1 SV=1//0
Cla022476	4814.76	2565.02	0.9085	8.6444e-05	0.0017226	up	sp|P34066|PSA1A_ARATH Proteasome subunit alpha type-1-A OS=Arabidopsis thaliana GN=PAF1 PE=1 SV=3//4.40514e-160
Cla022477	971.163	594.964	0.70691	0.0051013	0.045577	up	sp|Q55480|YZ37_SYNY3 Uncharacterized sugar kinase slr0537 OS=Synechocystis sp. (strain PCC 6803 / Kazusa) GN=slr0537 PE=3 SV=1//2.11655e-20
Cla022478	2848.16	1757.71	0.69633	0.0027082	0.028188	up	sp|Q9FWR5|GCA1_ARATH Gamma carbonic anhydrase 1, mitochondrial OS=Arabidopsis thaliana GN=GAMMACA1 PE=1 SV=1//4.3406e-177
Cla022483	528.718	153.587	1.7834	3.2353e-09	2.5475e-07	up	-//-
Cla022549	5699.16	3655.89	0.64053	0.0049576	0.044581	up	sp|Q9LT08|PSDE_ARATH 26S proteasome non-ATPase regulatory subunit 14 homolog OS=Arabidopsis thaliana GN=RPN11 PE=1 SV=1//0
Cla022562	367.639	156.693	1.2303	0.0029892	0.030426	up	sp|Q9LQN4|CML17_ARATH Probable calcium-binding protein CML17 OS=Arabidopsis thaliana GN=CML17 PE=2 SV=1//1.56441e-06
Cla022564	240.286	52.8348	2.1852	0.0042613	0.03999	up	-//-
Cla022573	1357.3	526.989	1.3649	0.0010905	0.014073	up	sp|P27521|CA4_ARATH Chlorophyll a-b binding protein 4, chloroplastic OS=Arabidopsis thaliana GN=LHCA4 PE=1 SV=1//1.03463e-49
Cla022590	31.6414	3.12977	3.3377	0.0014645	0.017608	up	sp|Q6X7J9|WOX4_ARATH WUSCHEL-related homeobox 4 OS=Arabidopsis thaliana GN=WOX4 PE=2 SV=1//5.35579e-59
Cla022595	20.9058	0.790487	4.725	0.0022156	0.024148	up	sp|Q9SN11|CCD33_ARATH Cyclin-D3-3 OS=Arabidopsis thaliana GN=CYCD3-3 PE=2 SV=1//3.08167e-81
Cla022601	7040.05	2966.15	1.247	3.6325e-08	2.0941e-06	up	sp|Q9FDW1|MYB44_ARATH Transcription factor MYB44 OS=Arabidopsis thaliana GN=MYB44 PE=2 SV=1//4.28723e-77
Cla022604	253.234	8.24897	4.9401	0.00029611	0.0047797	up	sp|Q9M7N6|MAF1_SOLLC MFP1 attachment factor 1 OS=Solanum lycopersicum GN=MAF1 PE=1 SV=1//4.39451e-45
Cla022620	772.805	284.671	1.4408	9.4351e-08	4.7122e-06	up	sp|Q96289|ZAT10_ARATH Zinc finger protein ZAT10 OS=Arabidopsis thaliana GN=ZAT10 PE=2 SV=1//1.01993e-53
Cla022669	1115.11	683.676	0.7058	0.0047458	0.043341	up	sp|Q9GZP4|PITH1_HUMAN PITH domain-containing protein 1 OS=Homo sapiens GN=PITHD1 PE=1 SV=1//1.01486e-41
Cla022682	854.783	435.896	0.97158	0.00078609	0.010655	up	sp|Q8L9S3|GRXC6_ARATH Glutaredoxin-C6 OS=Arabidopsis thaliana GN=GRXC6 PE=2 SV=2//8.79471e-38
Cla022700	352.207	153.241	1.2006	0.00026642	0.0043808	up	-//-
Cla022706	981.108	410.083	1.2585	6.9017e-06	0.00020164	up	sp|Q6AWW5|Y5262_ARATH Ankyrin repeat-containing protein At5g02620 OS=Arabidopsis thaliana GN=At5g02620 PE=1 SV=1//5.17878e-09
Cla022716	2383.02	1463.88	0.70299	0.0030061	0.030566	up	sp|Q8LDL0|HHL1_ARATH Protein HHL1, chloroplastic OS=Arabidopsis thaliana GN=HHL1 PE=1 SV=1//2.17369e-128
Cla022724	2989.55	1702.58	0.81221	0.00058356	0.0083237	up	sp|Q9FYL3|ALB31_ARATH ALBINO3-like protein 1, chloroplastic OS=Arabidopsis thaliana GN=ALB3L1 PE=2 SV=3//3.67163e-177
Cla022739	94.7717	32.6045	1.5394	0.002663	0.027857	up	-//-
Cla022804	5669.35	2979.54	0.92809	4.8375e-05	0.0010516	up	sp|Q40784|AAPC_CENCI Putative glucose-6-phosphate 1-epimerase OS=Cenchrus ciliaris PE=2 SV=1//0
Cla022807	2530.26	892.5	1.5034	4.6439e-10	4.243e-08	up	-//-
Cla022859	74.282	0	Inf	0.00066419	0.009249	up	sp|B9IM09|CSPLG_POPTR CASP-like protein 2C1 OS=Populus trichocarpa GN=POPTRDRAFT_578614 PE=3 SV=2//3.33038e-50
Cla022880	1587.01	792.455	1.0019	4.8427e-05	0.0010516	up	-//-
Cla022889	693.955	290.482	1.2564	5.5988e-06	0.0001684	up	sp|P80680|FTRV_MAIZE Ferredoxin-thioredoxin reductase, variable chain OS=Zea mays PE=1 SV=1//2.96412e-26
Cla022892	8052.52	4405.15	0.87025	0.00013467	0.0024986	up	sp|Q5FWP4|CHFR_XENLA E3 ubiquitin-protein ligase CHFR OS=Xenopus laevis GN=chfr PE=1 SV=1//2.04542e-07
Cla022928	460.569	225.881	1.0279	0.00053773	0.0078138	up	sp|A9ILJ7|TRUA_BART1 tRNA pseudouridine synthase A OS=Bartonella tribocorum (strain CIP 105476 / IBS 506) GN=truA PE=3 SV=1//9.7807e-57
Cla022935	2229	1254.54	0.82923	0.0005556	0.0080134	up	sp|Q8GSJ1|HIS1B_ARATH ATP phosphoribosyltransferase 2, chloroplastic OS=Arabidopsis thaliana GN=HISN1B PE=1 SV=1//4.38403e-11
Cla022956	933.489	329.629	1.5018	2.5031e-08	1.5247e-06	up	sp|Q9LQ12|4CLL1_ARATH 4-coumarate--CoA ligase-like 1 OS=Arabidopsis thaliana GN=4CLL1 PE=1 SV=1//0
Cla022960	4291.8	721.295	2.5729	1.3521e-06	4.9137e-05	up	-//-
Cla022963	3103.7	954.469	1.7012	1.2534e-05	0.0003386	up	sp|P10708|CB12_SOLLC Chlorophyll a-b binding protein 7, chloroplastic OS=Solanum lycopersicum GN=CAB7 PE=3 SV=1//5.63658e-149
Cla022984	237.493	62.6186	1.9232	4.8623e-07	1.9948e-05	up	sp|Q9P6Q3|BCS1_SCHPO Probable mitochondrial chaperone bcs1 OS=Schizosaccharomyces pombe (strain 972 / ATCC 24843) GN=SPAC644.07 PE=2 SV=1//3.18721e-29
Cla022998	1157.89	687.02	0.75308	0.0029382	0.030033	up	sp|O81004|Y2287_ARATH GTP-binding protein At2g22870 OS=Arabidopsis thaliana GN=EMB2001 PE=2 SV=2//7.85155e-96
Cla023026	746.327	178.702	2.0623	9.5641e-10	8.1611e-08	up	sp|Q9THX6|TL29_SOLLC Thylakoid lumenal 29 kDa protein, chloroplastic OS=Solanum lycopersicum GN=CLEB3J9 PE=3 SV=1//7.76894e-161
Cla023036	1378.4	817.225	0.75419	0.0021589	0.023801	up	sp|Q39061|CP33_ARATH RNA-binding protein CP33, chloroplastic OS=Arabidopsis thaliana GN=CP33 PE=2 SV=1//1.95627e-23
Cla023055	912.177	542.206	0.75047	0.0041935	0.039566	up	sp|Q9LEU8|ARLY_ARATH Argininosuccinate lyase, chloroplastic OS=Arabidopsis thaliana GN=At5g10920 PE=2 SV=1//0
Cla023096	535.135	247.408	1.113	0.0015362	0.018223	up	sp|D7STK2|GATC_VITVI Glutamyl-tRNA(Gln) amidotransferase subunit C, chloroplastic/mitochondrial OS=Vitis vinifera GN=GATC PE=3 SV=1//5.04532e-57
Cla023103	1097.73	486.54	1.1739	5.3791e-06	0.00016261	up	sp|Q8RXE9|SYWM_ARATH Tryptophan--tRNA ligase, chloroplastic/mitochondrial OS=Arabidopsis thaliana GN=OVA4 PE=2 SV=1//2.92267e-98
Cla023106	2805.82	641.465	2.129	0.00079337	0.010732	up	sp|O82318|Y2579_ARATH Probably inactive leucine-rich repeat receptor-like protein kinase At2g25790 OS=Arabidopsis thaliana GN=At2g25790 PE=2 SV=1//0
Cla023124	81.7061	12.0567	2.7606	0.0035693	0.035274	up	sp|Q9LME2|SYCP1_ARATH Synaptonemal complex protein 1 OS=Arabidopsis thaliana GN=ZYP1A PE=2 SV=1//0
Cla023143	290.852	141.398	1.0405	0.0017529	0.020198	up	-//-
Cla023159	1035.51	609.372	0.76495	0.002843	0.029261	up	-//-
Cla023165	1829.63	886.41	1.0455	1.774e-05	0.00044569	up	sp|Q9CAQ2|Y1754_ARATH Acetyltransferase At1g77540 OS=Arabidopsis thaliana GN=At1g77540 PE=1 SV=2//2.47977e-32
Cla023171	2384.07	1459.02	0.70843	0.0031983	0.032175	up	sp|Q9XI00|SKI32_ARATH F-box protein 7 OS=Arabidopsis thaliana GN=SKIP32 PE=1 SV=1//1.25894e-168
Cla023178	1109.21	321.478	1.7867	1.6406e-11	1.9987e-09	up	sp|Q80Y75|DJB13_MOUSE DnaJ homolog subfamily B member 13 OS=Mus musculus GN=Dnajb13 PE=2 SV=1//2.20146e-41
Cla023227	515.153	172.971	1.5745	1.7e-07	8.0511e-06	up	sp|P37518|YCHF_BACSU Ribosome-binding ATPase YchF OS=Bacillus subtilis (strain 168) GN=ychF PE=3 SV=1//9.31178e-114
Cla023232	83.2395	18.5352	2.167	0.00021407	0.0036695	up	-//-
Cla023246	6109.91	3492.99	0.80669	0.00034528	0.005433	up	sp|Q94A68|Y1669_ARATH Uncharacterized oxidoreductase At1g06690, chloroplastic OS=Arabidopsis thaliana GN=At1g06690 PE=2 SV=1//0
Cla023263	670.956	119.971	2.4835	0.0052808	0.046943	up	sp|Q9LHJ2|U82A1_ARATH UDP-glycosyltransferase 82A1 OS=Arabidopsis thaliana GN=UGT82A1 PE=2 SV=1//5.62494e-143
Cla023283	2423.88	1333.07	0.86257	0.00027186	0.0044439	up	sp|P52427|PSA4_SPIOL Proteasome subunit alpha type-4 OS=Spinacia oleracea GN=PAC1 PE=2 SV=1//1.5496e-163
Cla023295	125.985	29.8656	2.0767	2.7174e-05	0.00063724	up	sp|Q9C8L2|FAP3_ARATH Fatty-acid-binding protein 3 OS=Arabidopsis thaliana GN=FAP3 PE=1 SV=1//2.67706e-77
Cla023307	1405.48	328.132	2.0987	4.5201e-15	1.347e-12	up	sp|Q9SYL9|RK13_ARATH 50S ribosomal protein L13, chloroplastic OS=Arabidopsis thaliana GN=RPL13 PE=2 SV=1//7.99362e-89
Cla023325	1747.73	1051.98	0.73237	0.0029177	0.029886	up	sp|O65355|GGH2_ARATH Gamma-glutamyl hydrolase 2 OS=Arabidopsis thaliana GN=GGH2 PE=1 SV=2//7.94075e-151
Cla023360	1243.26	417.385	1.5747	1.2556e-05	0.00033873	up	sp|Q9ASV6|RR20_ARATH 30S ribosomal protein S20, chloroplastic OS=Arabidopsis thaliana GN=RPS20 PE=2 SV=1//1.43259e-37
Cla023361	1060.27	255.899	2.0508	6.0804e-09	4.4445e-07	up	sp|Q9FE67|ERF80_ARATH Ethylene-responsive transcription factor 9 OS=Arabidopsis thaliana GN=ERF9 PE=2 SV=1//2.29382e-21
Cla023395	1418.37	437.892	1.6956	4.008e-11	4.4617e-09	up	sp|Q9FN03|UVR8_ARATH Ultraviolet-B receptor UVR8 OS=Arabidopsis thaliana GN=UVR8 PE=1 SV=1//9.71157e-22
Cla023396	473.147	266.646	0.82736	0.0048593	0.044024	up	sp|Q84WQ5|CBSX5_ARATH CBS domain-containing protein CBSX5 OS=Arabidopsis thaliana GN=CBSX5 PE=2 SV=2//1.30024e-91
Cla023402	1900.26	1137.17	0.74075	0.0022345	0.024315	up	-//-
Cla023403	719.919	301.975	1.2534	0.00057529	0.0082476	up	-//-
Cla023423	166.017	36.0426	2.2036	9.1021e-07	3.4912e-05	up	sp|P94479|YNBB_BACSU Uncharacterized protein YnbB OS=Bacillus subtilis (strain 168) GN=ynbB PE=4 SV=2//8.31893e-120
Cla023447	20364.2	7417.32	1.4571	0.00012091	0.0022849	up	sp|P48350|CATA1_CUCPE Catalase isozyme 1 OS=Cucurbita pepo GN=CAT1 PE=2 SV=1//0
Cla023452	2871.46	1236.37	1.2157	2.9119e-07	1.2878e-05	up	-//-
Cla023464	1274.05	229.809	2.4709	3.3746e-05	0.00077355	up	sp|P12859|G3PB_PEA Glyceraldehyde-3-phosphate dehydrogenase B, chloroplastic OS=Pisum sativum GN=GAPB PE=2 SV=2//0
Cla023465	4922.5	3004.09	0.71246	0.0021683	0.023864	up	-//-
Cla023468	1026.3	621.773	0.72299	0.00411	0.038954	up	-//-
Cla023475	3049.7	1569.1	0.95873	0.0012372	0.015592	up	sp|A8DZE7|D42E1_DANRE Short-chain dehydrogenase/reductase family 42E member 1 OS=Danio rerio GN=sdr42e1 PE=2 SV=1//9.1288e-83
Novel00020	404.708	134.575	1.5885	4.595e-07	1.8937e-05	up	PREDICTED: uncharacterized protein LOC103489939 [Cucumis melo]
Novel00048	221.802	21.0038	3.4005	0.0036201	0.03558	up	-//-
Novel00061	54.891	11.3947	2.2682	0.0020171	0.022507	up	PREDICTED: serine/threonine-protein phosphatase 7 long form homolog [Cucumis melo]
Novel00064	41.5306	5.63987	2.8804	0.00075766	0.010292	up	-//-
Novel00118	229.021	111.523	1.0381	0.0038535	0.037172	up	PREDICTED: protein SCO1 homolog 2, mitochondrial [Cucumis melo]
Novel00124	1820.95	1119.13	0.70231	0.0039562	0.037936	up	-//-
Novel00156	166.79	47.2343	1.8201	1.6274e-05	0.00041698	up	-//-
Novel00183	539.505	287.423	0.90846	0.0014907	0.017835	up	PREDICTED: DNA-directed RNA polymerases IV and V subunit 4 isoform X1 [Cucumis sativus]>gi|778720045|ref|XP_004134991.2| PREDICTED: DNA-directed RNA polymerases IV and V subunit 4 isoform X1 [Cucumis sativus]>gi|778720049|ref|XP_011658101.1| PREDICTED: DNA-directed RNA polymerases IV and V subunit 4 isoform X1 [Cucumis sativus]>gi|778720053|ref|XP_011658102.1| PREDICTED: DNA-directed RNA polymera…
Novel00197	199.037	13.7362	3.857	0.0007288	0.0099766	up	PREDICTED: uncharacterized protein LOC103336889 [Prunus mume]
Novel00204	4267.43	375.146	3.5078	2.3069e-42	7.4475e-39	up	PREDICTED: general transcription factor IIH subunit 5 [Cucumis melo]>gi|659096085|ref|XP_008448919.1| PREDICTED: general transcription factor IIH subunit 5 [Cucumis melo]
Novel00206	26617.2	14646	0.86185	0.000105	0.0020277	up	PREDICTED: LOW QUALITY PROTEIN: polyubiquitin 11-like, partial [Malus domestica]
Novel00239	762.708	422.482	0.85224	0.0013141	0.016348	up	PREDICTED: uncharacterized protein LOC101211971 [Cucumis sativus]>gi|700203792|gb|KGN58925.1| hypothetical protein Csa_3G736730 [Cucumis sativus]
Novel00286	15.976	0	Inf	0.0015049	0.017948	up	PREDICTED: beta-fructofuranosidase, insoluble isoenzyme 1-like [Cucumis sativus]>gi|700204017|gb|KGN59150.1| hypothetical protein Csa_3G777580 [Cucumis sativus]
Novel00301	1412.68	804.714	0.81189	0.00093947	0.012422	up	gag protease polyprotein [Cucumis melo subsp. melo]
Novel00317	1342.98	411.482	1.7065	3.2318e-11	3.7262e-09	up	PREDICTED: monothiol glutaredoxin-S7, chloroplastic [Cucumis sativus]>gi|700206127|gb|KGN61246.1| hypothetical protein Csa_2G074080 [Cucumis sativus]
Novel00343	83.4744	18.1884	2.1983	0.00014032	0.002569	up	ribosomal protein S3 (chloroplast) [Lagenaria siceraria]>gi|595645537|gb|AHM88995.1| ribosomal protein S3 (chloroplast) [Lagenaria siceraria]>gi|595645597|gb|AHM89054.1| ribosomal protein S3 (chloroplast) [Lagenaria siceraria]>gi|595645657|gb|AHM89113.1| ribosomal protein S3 (chloroplast) [Lagenaria siceraria]>gi|595645717|gb|AHM89172.1| ribosomal protein S3 (chloroplast) [Lagenaria siceraria]>gi…
Novel00388	4981.5	2308.03	1.1099	1.6692e-06	5.9001e-05	up	PREDICTED: homogentisate phytyltransferase 1, chloroplastic [Cucumis sativus]>gi|700206033|gb|KGN61152.1| hypothetical protein Csa_2G059830 [Cucumis sativus]
Novel00437	19.8089	0	Inf	0.00029701	0.0047863	up	hypothetical protein VITISV_013246 [Vitis vinifera]
Novel00451	677.008	326.45	1.0523	0.00010359	0.0020025	up	PREDICTED: uncharacterized protein LOC101205908 [Cucumis sativus]>gi|700191928|gb|KGN47132.1| hypothetical protein Csa_6G190230 [Cucumis sativus]
Novel00518	334.113	152.768	1.129	0.00050025	0.0073855	up	hypothetical protein Csa_2G030030 [Cucumis sativus]
Novel00542	63.5539	0	Inf	1.0261e-11	1.3429e-09	up	-//-
Novel00543	1023.76	16.7997	5.9293	2.2207e-09	1.815e-07	up	ADP ribosylation factor 002 [Jatropha curcas]
Novel00556	22.2704	0	Inf	0.00010922	0.0020967	up	PREDICTED: LOW QUALITY PROTEIN: F-box/FBD/LRR-repeat protein At1g16930-like [Tarenaya hassleriana]
Novel00577	12596.3	2898.34	2.1197	2.8588e-20	1.678e-17	up	hypothetical protein glysoja_022734 [Glycine soja]
Novel00598	79.8912	4.66179	4.0991	1.4515e-08	9.5306e-07	up	PREDICTED: transposon Tf2-1 polyprotein isoform X1 [Beta vulgaris subsp. vulgaris]
Novel00618	114.754	29.1221	1.9784	8.3134e-05	0.0016635	up	Vacuolar ATP synthase catalytic subunit-related / V-ATPase-related / vacuolar proton pump-related [Theobroma cacao]>gi|508718780|gb|EOY10677.1| Vacuolar ATP synthase catalytic subunit-related / V-ATPase-related / vacuolar proton pump-related [Theobroma cacao]
Novel00621	196.705	17.3149	3.506	2.9903e-05	0.0006945	up	hypothetical protein glysoja_022734 [Glycine soja]
Novel00622	585.734	30.8989	4.2446	4.9337e-33	1.0618e-29	up	hypothetical protein glysoja_022734 [Glycine soja]
Novel00623	111.81	12.1238	3.2051	1.8744e-05	0.00046848	up	-//-
Novel00626	489.88	165.268	1.5676	0.00072446	0.0099312	up	-//-
Novel00642	1377.18	646.841	1.0902	0.0030782	0.031168	up	-//-
Novel00653	295.374	146.126	1.0153	0.0024167	0.025693	up	-//-
Novel00659	25.7223	1.21654	4.4022	0.00069007	0.0095339	up	-//-
Novel00732	226.503	69.6928	1.7005	7.4678e-06	0.0002159	up	hypothetical protein Csa_4G303090 [Cucumis sativus]
Novel00794	37.0192	2.73453	3.7589	0.0013847	0.016955	up	-//-
Novel00805	59.3711	9.32331	2.6708	0.00033972	0.0053587	up	-//-
Novel00827	1378.02	736.799	0.90325	0.00025715	0.0042609	up	PREDICTED: pyridoxal kinase isoform X1 [Cucumis melo]
Novel00866	2130.68	317.809	2.7451	2.4786e-06	8.2777e-05	up	-//-
Novel00869	26.8406	3.01783	3.1528	0.0051484	0.045892	up	-//-
Novel00889	560.567	155.697	1.8481	0.00047204	0.0070505	up	-//-
Novel00893	70.5403	0.347661	7.6646	7.5652e-12	1.0176e-09	up	-//-
Novel00894	174.515	1.50121	6.8611	1.0292e-23	8.3061e-21	up	PREDICTED: LOW QUALITY PROTEIN: uncharacterized protein LOC104585652 [Nelumbo nucifera]
Novel00914	25.5414	2.18113	3.5497	0.0035364	0.03502	up	PREDICTED: putative ribonuclease H protein At1g65750-like isoform X2 [Citrus sinensis]
Novel00921	599.191	309.792	0.95171	0.00066993	0.0093155	up	PREDICTED: glutaredoxin-C5, chloroplastic-like [Cucumis sativus]>gi|700191154|gb|KGN46358.1| hypothetical protein Csa_6G087860 [Cucumis sativus]
Novel00925	483.839	198.33	1.2866	1.7206e-05	0.00043622	up	PREDICTED: uncharacterized protein LOC103497748 isoform X1 [Cucumis melo]
Novel00939	135.866	2.78129	5.6103	1.0585e-16	4.1843e-14	up	hypothetical protein VITISV_027174 [Vitis vinifera]
Novel00944	49.9543	3.588	3.7994	1.2495e-05	0.00033802	up	-//-
Novel00946	31.326	0.395244	6.3085	1.5186e-05	0.00039589	up	-//-
Novel00962	476.597	94.0252	2.3416	8.622e-13	1.4779e-10	up	hypothetical protein Csa_6G187950 [Cucumis sativus]
Novel00977	525.447	41.0397	3.6785	3.2992e-08	1.9366e-06	up	-//-
Novel01002	506.709	175.993	1.5256	0.0011498	0.01475	up	-//-
Novel01038	145.286	58.5795	1.3104	0.0028656	0.029411	up	PREDICTED: uncharacterized protein LOC101202761 [Cucumis sativus]>gi|700192704|gb|KGN47908.1| hypothetical protein Csa_6G410630 [Cucumis sativus]
Novel01045	43.0796	0.347661	6.9532	0.0037982	0.036785	up	hypothetical protein VITISV_024648 [Vitis vinifera]
Novel01051	32.5492	0.790487	5.3637	2.8e-05	0.00065502	up	-//-
Novel01201	1368.83	747.556	0.87269	0.00042046	0.0064484	up	PREDICTED: uncharacterized protein LOC103488212 isoform X1 [Cucumis melo]
Novel01222	2653.27	1147.47	1.2093	0.0035981	0.035432	up	PREDICTED: peptidyl-prolyl cis-trans isomerase FKBP15-1 [Cucumis sativus]>gi|700189420|gb|KGN44653.1| Fk506-binding protein [Cucumis sativus]
Novel01239	109.104	17.2131	2.6641	1.0934e-06	4.1126e-05	up	PREDICTED: uncharacterized protein LOC103497996 isoform X1 [Cucumis melo]
Novel01255	147.639	4.75833	4.9555	0.0045475	0.041939	up	-//-
Novel01268	25.496	0.347661	6.1964	0.00013935	0.0025581	up	-//-
Novel01272	754.881	252.612	1.5793	1.0914e-08	7.3918e-07	up	-//-
Novel01330	174.8	13.7018	3.6733	0.001626	0.019065	up	pol protein [Cucumis melo subsp. melo]
Novel01331	370.911	12.202	4.9259	1.894e-14	4.8273e-12	up	-//-
Novel01344	179.334	51.5493	1.7986	2.5414e-05	0.000604	up	PREDICTED: UDP-glycosyltransferase 91A1-like [Cucumis sativus]>gi|700201364|gb|KGN56497.1| hypothetical protein Csa_3G121730 [Cucumis sativus]
Cla000035	36.5418	127.164	-1.7991	0.00015084	0.0027332	down	-//-
Cla000165	190.245	388.957	-1.0317	0.00075325	0.010239	down	-//-
Cla000198	331.4	882.502	-1.413	3.999e-07	1.6981e-05	down	sp|P46604|HAT22_ARATH Homeobox-leucine zipper protein HAT22 OS=Arabidopsis thaliana GN=HAT22 PE=1 SV=1//6.01844e-72
Cla000225	12.7363	55.8287	-2.1321	0.0040106	0.038344	down	sp|O81970|C71A9_SOYBN Cytochrome P450 71A9 OS=Glycine max GN=CYP71A9 PE=2 SV=1//2.82971e-94
Cla000228	3024.15	67257	-4.4751	1.7151e-12	2.7456e-10	down	sp|P24465|C71A1_PERAE Cytochrome P450 71A1 OS=Persea americana GN=CYP71A1 PE=1 SV=2//1.42306e-151
Cla000287	27.1896	277.358	-3.3506	0.00020597	0.0035558	down	sp|Q9XJ57|CHS2_CITSI Chalcone synthase 2 OS=Citrus sinensis GN=CHS2 PE=2 SV=1//0
Cla000601	26.2294	125.449	-2.2578	4.4883e-06	0.00014	down	-//-
Cla000701	21919.2	40393.5	-0.88193	8.4452e-05	0.0016869	down	sp|P47927|AP2_ARATH Floral homeotic protein APETALA 2 OS=Arabidopsis thaliana GN=AP2 PE=1 SV=1//1.10738e-107
Cla000709	3452.12	9761.66	-1.4996	1.5745e-06	5.6271e-05	down	sp|O59952|LIP_THELA Lipase OS=Thermomyces lanuginosus GN=LIP PE=1 SV=1//5.77137e-10
Cla000777	37.0804	430.197	-3.5363	5.8984e-11	6.3474e-09	down	sp|Q8RXU4|THA1_ARATH Probable low-specificity L-threonine aldolase 1 OS=Arabidopsis thaliana GN=THA1 PE=1 SV=1//1.88009e-13
Cla000778	63.9178	801.273	-3.648	7.1169e-10	6.2378e-08	down	sp|Q8RXU4|THA1_ARATH Probable low-specificity L-threonine aldolase 1 OS=Arabidopsis thaliana GN=THA1 PE=1 SV=1//6.83508e-80
Cla000796	70.0643	324.489	-2.2114	7.7538e-08	4.0483e-06	down	sp|P92990|JP650_ARATH Probable polygalacturonase non-catalytic subunit JP650 OS=Arabidopsis thaliana GN=JP650 PE=2 SV=2//0
Cla000820	63.0552	175.721	-1.4786	0.00025187	0.0041914	down	sp|Q9LUR0|CNDH2_ARATH Condensin-2 complex subunit H2 OS=Arabidopsis thaliana GN=CAPH2 PE=2 SV=1//1.11525e-158
Cla000871	531.03	1230.74	-1.2127	1.5794e-06	5.634e-05	down	sp|Q6YU51|DXS2_ORYSJ Probable 1-deoxy-D-xylulose-5-phosphate synthase 2, chloroplastic OS=Oryza sativa subsp. japonica GN=Os07g0190000 PE=2 SV=1//0
Cla000900	328.402	612.011	-0.8981	0.0016016	0.018824	down	sp|Q9LNP9|P2C07_ARATH Protein phosphatase 2C 7 OS=Arabidopsis thaliana GN=HAB2 PE=1 SV=2//1.65355e-28
Cla000910	875.238	1606.37	-0.87606	0.00039398	0.0061002	down	sp|Q9LI74|CHUP1_ARATH Protein CHUP1, chloroplastic OS=Arabidopsis thaliana GN=CHUP1 PE=1 SV=1//2.1091e-47
Cla000964	0	614.377	#NAME?	4.3081e-74	2.0862e-70	down	sp|Q96557|SPD2_DATST Spermidine synthase 2 OS=Datura stramonium PE=2 SV=1//2.2659e-127
Cla000990	0	11.8991	#NAME?	0.004483	0.041489	down	-//-
Cla000997	10447.6	16206.8	-0.63343	0.0048044	0.043671	down	sp|Q9MAS5|VA726_ARATH Putative vesicle-associated membrane protein 726 OS=Arabidopsis thaliana GN=VAMP726 PE=3 SV=2//1.07281e-94
Cla001070	434.43	1601.41	-1.8821	1.1669e-13	2.4838e-11	down	-//-
Cla001149	30.1992	143.713	-2.2506	2.3281e-06	7.829e-05	down	sp|P93733|PLDB1_ARATH Phospholipase D beta 1 OS=Arabidopsis thaliana GN=PLDBETA1 PE=2 SV=4//0
Cla001169	943.146	2134.75	-1.1785	9.5345e-07	3.6355e-05	down	sp|Q54T05|RIO2_DICDI Serine/threonine-protein kinase rio2 OS=Dictyostelium discoideum GN=rio2 PE=3 SV=1//1.17942e-120
Cla001250	3895.6	7622.17	-0.96836	1.3661e-05	0.0003625	down	sp|Q9ZQR4|Y2452_ARATH DUF21 domain-containing protein At2g14520 OS=Arabidopsis thaliana GN=CBSDUF3 PE=2 SV=2//0
Cla001253	3.45778	37.7152	-3.4472	0.004198	0.039576	down	-//-
Cla001321	336.58	1004.24	-1.5771	0.00013389	0.0024914	down	sp|O65468|CRK8_ARATH Cysteine-rich receptor-like protein kinase 8 OS=Arabidopsis thaliana GN=CRK8 PE=3 SV=2//6.70515e-159
Cla001326	5093.03	9063.76	-0.83159	0.00022842	0.0038607	down	sp|Q9SB42|MDA1_ARATH Mediator-associated protein 1 OS=Arabidopsis thaliana GN=At4g25210 PE=1 SV=1//3.456e-35
Cla001337	1810.66	3347.9	-0.88674	0.0015761	0.018604	down	-//-
Cla001480	5269.77	9477.54	-0.84677	0.00018097	0.0031984	down	-//-
Cla001496	149.056	795.258	-2.4156	1.647e-08	1.0568e-06	down	sp|Q9FY94|SWT15_ARATH Bidirectional sugar transporter SWEET15 OS=Arabidopsis thaliana GN=SWEET15 PE=2 SV=1//9.23344e-90
Cla001500	2633.71	11966.3	-2.1838	4.2384e-21	2.6483e-18	down	sp|Q9SGU2|SAU71_ARATH Auxin-responsive protein SAUR71 OS=Arabidopsis thaliana GN=SAUR71 PE=2 SV=1//2.00116e-13
Cla001622	0.534478	15.7088	-4.8773	0.0053705	0.047565	down	-//-
Cla001662	1183.73	2010.47	-0.7642	0.0012947	0.016159	down	sp|Q8H110|XCT_ARATH Protein XAP5 CIRCADIAN TIMEKEEPER OS=Arabidopsis thaliana GN=XCT PE=1 SV=1//3.304e-169
Cla001688	603.847	1529.29	-1.3406	5.5418e-05	0.0011778	down	sp|Q67Y83|SCP51_ARATH Serine carboxypeptidase-like 51 OS=Arabidopsis thaliana GN=SCPL51 PE=2 SV=2//5.90707e-144
Cla001703	4520.08	7978.02	-0.81968	0.00022006	0.0037589	down	sp|P93788|REMO_SOLTU Remorin OS=Solanum tuberosum PE=1 SV=1//5.62953e-30
Cla001783	322.026	639.59	-0.98997	0.00042754	0.0065157	down	sp|Q9SW80|BLH2_ARATH BEL1-like homeodomain protein 2 OS=Arabidopsis thaliana GN=BLH2 PE=1 SV=3//1.85065e-122
Cla001795	11.9768	283.706	-4.5661	1.2517e-06	4.6181e-05	down	-//-
Cla001827	9.09817	55.5207	-2.6094	0.0021348	0.023603	down	sp|Q556J2|KDSR_DICDI 3-ketodihydrosphingosine reductase OS=Dictyostelium discoideum GN=ksrA-1 PE=3 SV=1//3.81855e-13
Cla001873	79.5418	184.389	-1.213	0.0018023	0.020657	down	sp|P32295|ARG7_VIGRR Indole-3-acetic acid-induced protein ARG7 OS=Vigna radiata var. radiata GN=ARG7 PE=2 SV=1//1.26825e-20
Cla001933	5.64909	37.6772	-2.7376	0.0019598	0.022051	down	-//-
Cla001961	51.8671	156.116	-1.5897	0.0050155	0.044935	down	sp|Q39117|TGT2_ARATH Trihelix transcription factor GT-2 OS=Arabidopsis thaliana GN=GT-2 PE=2 SV=1//1.95021e-13
Cla002084	2013.98	3546.69	-0.81642	0.00045849	0.0069005	down	sp|Q9FYA2|WRK75_ARATH Probable WRKY transcription factor 75 OS=Arabidopsis thaliana GN=WRKY75 PE=2 SV=1//5.94562e-52
Cla002091	9028.65	19317.6	-1.0973	1.2154e-06	4.5101e-05	down	sp|Q9LBG2|LVR_LEIAQ Levodione reductase OS=Leifsonia aquatica GN=lvr PE=1 SV=1//1.78029e-18
Cla002098	5213.63	9429.38	-0.85488	0.00013951	0.0025581	down	sp|Q6R3K6|YSL6_ARATH Probable metal-nicotianamine transporter YSL6 OS=Arabidopsis thaliana GN=YSL6 PE=2 SV=2//0
Cla002115	1114.49	1859.7	-0.73868	0.0021394	0.02364	down	sp|O35604|NPC1_MOUSE Niemann-Pick C1 protein OS=Mus musculus GN=Npc1 PE=1 SV=2//2.79236e-47
Cla002148	504.544	855.264	-0.76139	0.0035121	0.034868	down	sp|Q38970|ACC1_ARATH Acetyl-CoA carboxylase 1 OS=Arabidopsis thaliana GN=ACC1 PE=1 SV=1//0
Cla002175	38.3417	133.613	-1.8011	9.3652e-05	0.0018379	down	sp|Q9S9K4|ASPL2_ARATH Aspartic proteinase-like protein 2 OS=Arabidopsis thaliana GN=At1g65240 PE=1 SV=2//4.24242e-137
Cla002194	4738.43	7476.99	-0.65805	0.0035812	0.035331	down	sp|Q9C9W9|ADO3_ARATH Adagio protein 3 OS=Arabidopsis thaliana GN=ADO3 PE=1 SV=1//0
Cla002212	85.8183	186.559	-1.1203	0.0035662	0.035261	down	sp|Q9LS10|MT810_ARATH Probable S-adenosylmethionine-dependent methyltransferase At5g38100 OS=Arabidopsis thaliana GN=At5g38100 PE=2 SV=1//2.012e-79
Cla002258	283.447	537.597	-0.92345	0.0013977	0.017038	down	sp|Q9S7R3|LSH10_ARATH Protein LIGHT-DEPENDENT SHORT HYPOCOTYLS 10 OS=Arabidopsis thaliana GN=LSH10 PE=1 SV=1//1.4085e-85
Cla002269	284.804	974.119	-1.7741	0.00011382	0.0021727	down	sp|Q93VR4|ML423_ARATH MLP-like protein 423 OS=Arabidopsis thaliana GN=MLP423 PE=2 SV=1//2.89151e-09
Cla002320	0.267239	17.5412	-6.0365	0.0013347	0.016534	down	sp|Q9LI74|CHUP1_ARATH Protein CHUP1, chloroplastic OS=Arabidopsis thaliana GN=CHUP1 PE=1 SV=1//1.20291e-92
Cla002331	123.761	876.166	-2.8236	7.5364e-22	5.2136e-19	down	sp|Q9LYP4|BAG3_ARATH BAG family molecular chaperone regulator 3 OS=Arabidopsis thaliana GN=BAG3 PE=1 SV=1//1.25139e-104
Cla002392	1567.35	3458.38	-1.1418	8.7985e-07	3.4044e-05	down	sp|Q8GWR0|COX11_ARATH Cytochrome c oxidase assembly protein COX11, mitochondrial OS=Arabidopsis thaliana GN=COX11 PE=2 SV=1//4.94759e-117
Cla002439	34.9317	117.116	-1.7453	0.00029647	0.0047816	down	sp|F4IWA8|TBL41_ARATH Protein trichome birefringence-like 41 OS=Arabidopsis thaliana GN=TBL41 PE=2 SV=1//2.6464e-85
Cla002449	60.5273	174.826	-1.5303	0.00019274	0.0033634	down	-//-
Cla002485	2740.67	10229.7	-1.9002	4.3869e-16	1.6033e-13	down	sp|Q9FE06|EXOL2_ARATH Protein EXORDIUM-like 2 OS=Arabidopsis thaliana GN=EXL2 PE=2 SV=1//3.86181e-151
Cla002497	769.032	1284.75	-0.74037	0.0049265	0.044426	down	sp|Q42438|CDPK8_ARATH Calcium-dependent protein kinase 8 OS=Arabidopsis thaliana GN=CPK8 PE=1 SV=1//0
Cla002572	117.083	455.341	-1.9594	5.0794e-06	0.00015568	down	sp|Q9FMK7|BT1_ARATH BTB/POZ and TAZ domain-containing protein 1 OS=Arabidopsis thaliana GN=BT1 PE=1 SV=1//8.45741e-133
Cla002597	50240.2	87677.2	-0.80336	0.00037893	0.0058955	down	sp|Q7FAH2|G3PC2_ORYSJ Glyceraldehyde-3-phosphate dehydrogenase 2, cytosolic OS=Oryza sativa subsp. japonica GN=GAPC2 PE=1 SV=1//0
Cla002610	113.975	336.831	-1.5633	2.733e-06	9.0493e-05	down	sp|Q9M3B4|RID3_ARATH Protein ROOT INITIATION DEFECTIVE 3 OS=Arabidopsis thaliana GN=RID3 PE=1 SV=1//2.02608e-57
Cla002619	522.794	2649.84	-2.3416	8.8055e-07	3.4044e-05	down	sp|Q9FYF9|FB76_ARATH F-box protein At1g67340 OS=Arabidopsis thaliana GN=At1g67340 PE=1 SV=1//3.63065e-142
Cla002655	3088.03	4894.89	-0.66459	0.0036219	0.03558	down	sp|Q84JF5|PTA14_ARATH Protein PLASTID TRANSCRIPTIONALLY ACTIVE 14 OS=Arabidopsis thaliana GN=PTAC14 PE=1 SV=1//0
Cla002659	186.932	436.817	-1.2245	0.00012319	0.0023213	down	sp|Q66PF3|UFOG3_FRAAN Putative UDP-glucose flavonoid 3-O-glucosyltransferase 3 OS=Fragaria ananassa GN=GT3 PE=2 SV=1//3.61865e-129
Cla002694	547.928	1014.46	-0.88865	0.0036343	0.035644	down	sp|Q9M122|GEML2_ARATH GEM-like protein 2 OS=Arabidopsis thaliana GN=At4g01600 PE=2 SV=1//1.21636e-60
Cla002756	9614.34	20744.1	-1.1094	6.6368e-07	2.6343e-05	down	sp|Q9M682|GMK2_ARATH Guanylate kinase 2 OS=Arabidopsis thaliana GN=GK-2 PE=2 SV=1//8.61726e-180
Cla002892	476.147	826.658	-0.79588	0.0044751	0.041435	down	-//-
Cla002905	8.22751	62.0385	-2.9146	0.0016228	0.019039	down	sp|Q8C8R3|ANK2_MOUSE Ankyrin-2 OS=Mus musculus GN=Ank2 PE=1 SV=2//4.72383e-19
Cla002908	62.2461	256.289	-2.0417	6.5843e-08	3.4657e-06	down	-//-
Cla002911	1825.2	2921.33	-0.67857	0.0032209	0.032326	down	sp|Q9FKP2|CCX2_ARATH Cation/calcium exchanger 2 OS=Arabidopsis thaliana GN=CCX2 PE=3 SV=1//2.09527e-137
Cla002923	23.0524	109.609	-2.2494	5.3145e-05	0.0011375	down	sp|O22230|HSFB3_ARATH Heat stress transcription factor B-3 OS=Arabidopsis thaliana GN=HSFB3 PE=2 SV=1//5.85568e-69
Cla003000	7.04208	103.486	-3.8773	6.1205e-10	5.453e-08	down	sp|Q7XQP4|SAPK7_ORYSJ Serine/threonine-protein kinase SAPK7 OS=Oryza sativa subsp. japonica GN=SAPK7 PE=2 SV=2//1.59296e-113
Cla003066	389.454	741.441	-0.92888	0.00073992	0.010107	down	sp|Q9SH30|HMA5_ARATH Probable copper-transporting ATPase HMA5 OS=Arabidopsis thaliana GN=HMA5 PE=1 SV=2//0
Cla003075	4311.7	8084.81	-0.90696	4.4452e-05	0.00098023	down	sp|Q9ASS7|CAAT2_ARATH Cationic amino acid transporter 2, vacuolar OS=Arabidopsis thaliana GN=CAT2 PE=2 SV=1//0
Cla003095	1813.97	2840.99	-0.64724	0.0055761	0.048908	down	sp|P0CE10|Y4102_ARATH Putative uncharacterized protein At4g01020, chloroplastic OS=Arabidopsis thaliana GN=At4g01020 PE=3 SV=1//0
Cla003104	3.85917	34.6817	-3.1678	0.0013458	0.016614	down	-//-
Cla003109	251.331	493.623	-0.97382	0.000734	0.010034	down	sp|Q9LYT3|TT12_ARATH Protein TRANSPARENT TESTA 12 OS=Arabidopsis thaliana GN=TT12 PE=2 SV=1//3.36919e-34
Cla003174	23.8118	213.684	-3.1657	8.7136e-13	1.4805e-10	down	sp|O64864|YLS3_ARATH Protein YLS3 OS=Arabidopsis thaliana GN=YLS3 PE=2 SV=1//3.02805e-42
Cla003178	132.59	647.384	-2.2877	0.00014809	0.0026953	down	-//-
Cla003249	2422.51	4235.77	-0.80612	0.00049219	0.0072833	down	sp|P42751|CCD11_ARATH Cyclin-D1-1 OS=Arabidopsis thaliana GN=CYCD1-1 PE=1 SV=3//2.59213e-133
Cla003302	272.138	977	-1.844	2.1483e-06	7.3003e-05	down	-//-
Cla003324	287.768	567.2	-0.97895	0.0005249	0.0076434	down	sp|Q9SUA4|OPT5_ARATH Oligopeptide transporter 5 OS=Arabidopsis thaliana GN=OPT5 PE=2 SV=1//0
Cla003367	285.888	551.709	-0.94846	0.0014094	0.017116	down	sp|Q9SGA0|ACR6_ARATH ACT domain-containing protein ACR6 OS=Arabidopsis thaliana GN=ACR6 PE=2 SV=1//0
Cla003404	65.2325	148.116	-1.1831	0.0056732	0.049524	down	sp|Q9FYK2|CML25_ARATH Probable calcium-binding protein CML25 OS=Arabidopsis thaliana GN=CML25 PE=2 SV=1//2.93303e-06
Cla003423	6.69477	991.708	-7.2107	2.3706e-76	1.5306e-72	down	-//-
Cla003449	136.515	464.548	-1.7668	0.0028864	0.029597	down	-//-
Cla003478	1202.26	2079.85	-0.79073	0.0037034	0.036138	down	sp|Q9SU30|CPR30_ARATH F-box protein CPR30 OS=Arabidopsis thaliana GN=CPR30 PE=1 SV=2//7.66722e-23
Cla003508	820.898	2703.64	-1.7196	2.9491e-09	2.3455e-07	down	sp|Q9LK31|Y3272_ARATH Kelch repeat-containing protein At3g27220 OS=Arabidopsis thaliana GN=At3g27220 PE=2 SV=1//0
Cla003533	57.3246	140.244	-1.2907	0.0028557	0.02936	down	-//-
Cla003574	876.342	1797.3	-1.0363	1.6605e-05	0.00042377	down	sp|Q9LUJ5|EBP2_ARATH Probable rRNA-processing protein EBP2 homolog OS=Arabidopsis thaliana GN=At3g22660 PE=2 SV=1//2.02112e-79
Cla003600	1799.79	2857.13	-0.66674	0.0045409	0.041904	down	sp|P41127|RL131_ARATH 60S ribosomal protein L13-1 OS=Arabidopsis thaliana GN=RPL13B PE=1 SV=1//6.16474e-118
Cla003624	28.2173	98.1846	-1.7989	0.00065601	0.0091416	down	sp|P33543|TMKL1_ARATH Putative kinase-like protein TMKL1 OS=Arabidopsis thaliana GN=TMKL1 PE=1 SV=1//8.37131e-46
Cla003626	996.911	2194.75	-1.1385	1.991e-06	6.8745e-05	down	sp|Q6AYB3|ISY1_RAT Pre-mRNA-splicing factor ISY1 homolog OS=Rattus norvegicus GN=Isy1 PE=2 SV=1//1.97927e-63
Cla003641	345.471	1124.46	-1.7026	1.8614e-10	1.7938e-08	down	sp|Q9FF18|C7351_ARATH Cytokinin hydroxylase OS=Arabidopsis thaliana GN=CYP735A1 PE=1 SV=1//2.39493e-75
Cla003685	282.408	1923.48	-2.7679	3.3698e-10	3.1231e-08	down	-//-
Cla003836	27.2963	351.259	-3.6858	7.1495e-13	1.2662e-10	down	-//-
Cla003858	939.471	1548.57	-0.72102	0.002726	0.028297	down	sp|Q710E8|ORC1A_ARATH Origin of replication complex subunit 1A OS=Arabidopsis thaliana GN=ORC1A PE=1 SV=1//0
Cla003910	354.61	635.434	-0.84151	0.0035074	0.03484	down	-//-
Cla004005	155.622	417.663	-1.4243	5.2662e-06	0.00016039	down	sp|O48818|EXPA4_ARATH Expansin-A4 OS=Arabidopsis thaliana GN=EXPA4 PE=1 SV=1//2.44832e-162
Cla004012	407.739	692.252	-0.76365	0.004934	0.044473	down	sp|B9SR15|CSPL4_RICCO CASP-like protein 4C1 OS=Ricinus communis GN=RCOM_0464280 PE=2 SV=1//7.99496e-86
Cla004017	196.88	509.278	-1.3711	5.0151e-06	0.0001542	down	sp|P52409|E13B_WHEAT Glucan endo-1,3-beta-glucosidase OS=Triticum aestivum GN=GLC1 PE=2 SV=1//6.13001e-146
Cla004047	11823.4	22399.1	-0.92179	3.063e-05	0.00071053	down	sp|Q93YS6|GTE9_ARATH Transcription factor GTE9 OS=Arabidopsis thaliana GN=GTE9 PE=1 SV=1//3.19019e-146
Cla004071	51.7674	139.046	-1.4254	0.00097845	0.012865	down	-//-
Cla004120	4.40891	33.376	-2.9203	0.0027734	0.028652	down	sp|Q9LYD3|DREB3_ARATH Dehydration-responsive element-binding protein 3 OS=Arabidopsis thaliana GN=DREB3 PE=2 SV=1//6.47287e-51
Cla004256	5181.11	8161.87	-0.65564	0.0036819	0.035965	down	sp|Q84JL3|SINA3_ARATH E3 ubiquitin-protein ligase SINAT3 OS=Arabidopsis thaliana GN=SINAT3 PE=2 SV=1//0
Cla004260	2.18504	29.3955	-3.7499	0.00085339	0.01144	down	sp|Q9SF32|IQD1_ARATH Protein IQ-DOMAIN 1 OS=Arabidopsis thaliana GN=IQD1 PE=1 SV=1//7.91285e-09
Cla004262	101.031	271.64	-1.4269	4.7852e-05	0.0010414	down	-//-
Cla004284	1007.57	1965.34	-0.9639	0.0015054	0.017948	down	sp|Q0VC50|RT4I1_BOVIN Reticulon-4-interacting protein 1, mitochondrial OS=Bos taurus GN=RTN4IP1 PE=2 SV=1//5.05154e-46
Cla004350	1135.5	2186.21	-0.9451	7.2409e-05	0.0014807	down	sp|Q9GZU7|CTDS1_HUMAN Carboxy-terminal domain RNA polymerase II polypeptide A small phosphatase 1 OS=Homo sapiens GN=CTDSP1 PE=1 SV=1//1.14005e-17
Cla004385	1422.22	2260.49	-0.66849	0.0046491	0.042673	down	sp|Q1LZA0|PIGB_BOVIN GPI mannosyltransferase 3 OS=Bos taurus GN=PIGB PE=2 SV=1//7.71098e-122
Cla004424	118.809	251.825	-1.0838	0.0017979	0.020631	down	sp|Q921X6|RPC6_MOUSE DNA-directed RNA polymerase III subunit RPC6 OS=Mus musculus GN=Polr3f PE=1 SV=1//1.3409e-28
Cla004445	445.732	776.422	-0.80067	0.0022965	0.024823	down	sp|Q9ZSP5|AIR3_ARATH Subtilisin-like protease SBT5.3 OS=Arabidopsis thaliana GN=AIR3 PE=2 SV=1//0
Cla004455	47.0116	130.824	-1.4765	0.0013281	0.016479	down	-//-
Cla004459	3184.06	5257.47	-0.7235	0.0014871	0.017803	down	-//-
Cla004504	320.43	637.005	-0.9913	0.00029327	0.0047497	down	sp|Q9C6Z2|NUD25_ARATH Nudix hydrolase 25 OS=Arabidopsis thaliana GN=NUDT25 PE=1 SV=1//5.2275e-100
Cla004574	2.06615	31.6498	-3.9372	0.00031101	0.0049748	down	-//-
Cla004596	3887.74	7689.12	-0.98389	1.4189e-05	0.00037443	down	sp|Q5XEZ5|CSC1_ARATH Calcium permeable stress-gated cation channel 1 OS=Arabidopsis thaliana GN=CSC1 PE=2 SV=1//0
Cla004643	495.29	969.016	-0.96825	0.00048416	0.0071919	down	sp|Q9LU68|CIA2_ARATH Protein CHLOROPLAST IMPORT APPARATUS 2 OS=Arabidopsis thaliana GN=CIA2 PE=2 SV=1//4.75495e-14
Cla004686	1256.44	2887.39	-1.2004	7.2756e-06	0.00021161	down	sp|O04469|ECI1_ARATH Enoyl-CoA delta isomerase 1, peroxisomal OS=Arabidopsis thaliana GN=ECI1 PE=1 SV=1//4.49036e-92
Cla004730	15191.3	23997.4	-0.65964	0.0027217	0.028283	down	sp|O49169|EF1A_MANES Elongation factor 1-alpha OS=Manihot esculenta GN=EF1 PE=3 SV=1//0
Cla004764	65.1993	145.806	-1.1611	0.0056732	0.049524	down	sp|Q9SFU6|CALS9_ARATH Callose synthase 9 OS=Arabidopsis thaliana GN=CALS9 PE=2 SV=2//4.24207e-54
Cla004872	3174.82	7058.84	-1.1528	5.2229e-07	2.1254e-05	down	sp|P09379|GYP7_YARLI GTPase-activating protein GYP7 OS=Yarrowia lipolytica (strain CLIB 122 / E 150) GN=GYP7 PE=3 SV=2//9.01125e-28
Cla004902	229.669	453.118	-0.98033	0.00083181	0.011174	down	sp|O65717|CNGC1_ARATH Cyclic nucleotide-gated ion channel 1 OS=Arabidopsis thaliana GN=CNGC1 PE=1 SV=1//0
Cla004949	157.972	483.312	-1.6133	0.0024152	0.02569	down	sp|Q9LYT3|TT12_ARATH Protein TRANSPARENT TESTA 12 OS=Arabidopsis thaliana GN=TT12 PE=2 SV=1//1.66682e-97
Cla004970	6747.04	12514.4	-0.89126	7.7565e-05	0.0015683	down	sp|Q9FGJ6|ATL79_ARATH RING-H2 finger protein ATL79 OS=Arabidopsis thaliana GN=ATL79 PE=2 SV=1//7.19854e-31
Cla004984	86.439	228.511	-1.4025	0.00015322	0.0027685	down	sp|O64763|ATL9_ARATH E3 ubiquitin-protein ligase ATL9 OS=Arabidopsis thaliana GN=ATL9 PE=1 SV=1//3.80619e-13
Cla005009	502.811	872.908	-0.79581	0.002003	0.022387	down	sp|O14357|GPI1_SCHPO N-acetylglucosaminyl-phosphatidylinositol biosynthetic protein gpi1 OS=Schizosaccharomyces pombe (strain 972 / ATCC 24843) GN=gpi1 PE=2 SV=1//3.25355e-24
Cla005012	221.956	487.585	-1.1354	0.00012332	0.0023213	down	sp|O81635|ATK4_ARATH Kinesin-4 OS=Arabidopsis thaliana GN=ATK4 PE=1 SV=2//1.1365e-32
Cla005104	10.9453	111.721	-3.3515	0.0001254	0.0023559	down	-//-
Cla005135	53.2702	135.755	-1.3496	0.0025358	0.026753	down	sp|Q8LPH6|MYB86_ARATH Transcription factor MYB86 OS=Arabidopsis thaliana GN=MYB86 PE=2 SV=1//1.164e-82
Cla005137	4841.84	11672.7	-1.2695	2.5374e-08	1.5359e-06	down	sp|O82462|SYEC_ARATH Glutamate--tRNA ligase, cytoplasmic OS=Arabidopsis thaliana GN=At5g26707 PE=1 SV=1//0
Cla005138	292.653	514.505	-0.81399	0.0046915	0.043008	down	sp|C6TEX6|FEN1_SOYBN Flap endonuclease 1 OS=Glycine max GN=FEN1 PE=2 SV=1//3.24937e-114
Cla005157	2168.17	3434.16	-0.66348	0.0041799	0.039457	down	sp|A4IF69|NHLC2_BOVIN NHL repeat-containing protein 2 OS=Bos taurus GN=NHLRC2 PE=2 SV=1//3.40014e-123
Cla005175	1899.84	4507.98	-1.2466	8.5719e-08	4.3579e-06	down	sp|O80492|P2C05_ARATH Probable protein phosphatase 2C 5 OS=Arabidopsis thaliana GN=At1g09160 PE=2 SV=1//0
Cla005176	3.19054	29.5009	-3.2089	0.0025346	0.026753	down	sp|O81635|ATK4_ARATH Kinesin-4 OS=Arabidopsis thaliana GN=ATK4 PE=1 SV=2//0
Cla005177	655.032	1136.16	-0.79453	0.0016473	0.019211	down	sp|Q9V8P9|TOPRS_DROME E3 ubiquitin-protein ligase Topors OS=Drosophila melanogaster GN=Topors PE=1 SV=1//6.76959e-07
Cla005190	2023.75	3603.8	-0.83249	0.00031568	0.0050368	down	sp|Q1ZXH4|EMC6_DICDI ER membrane protein complex subunit 6 OS=Dictyostelium discoideum GN=emc6 PE=3 SV=1//7.29547e-11
Cla005194	3438.78	7681.46	-1.1595	4.2179e-07	1.7608e-05	down	-//-
Cla005231	1970.98	3409.4	-0.79061	0.00061453	0.0086633	down	sp|Q8RWV3|CCL11_ARATH Cyclin-L1-1 OS=Arabidopsis thaliana GN=CYCL1-1 PE=1 SV=2//2.92715e-07
Cla005232	396.196	731.137	-0.88393	0.0010809	0.013967	down	sp|Q9FZ33|AXR4_ARATH Protein AUXIN RESPONSE 4 OS=Arabidopsis thaliana GN=AXR4 PE=2 SV=1//1.03929e-140
Cla005237	21.2407	68.3426	-1.686	0.0050944	0.045537	down	sp|Q9FZ42|GRDH1_ARATH Glucose and ribitol dehydrogenase homolog 1 OS=Arabidopsis thaliana GN=At1g54870 PE=2 SV=1//1.96966e-164
Cla005242	143.971	435.383	-1.5965	3.4533e-07	1.4906e-05	down	sp|Q9FR37|AMI1_ARATH Amidase 1 OS=Arabidopsis thaliana GN=AMI1 PE=1 SV=1//7.76753e-173
Cla005253	6.26325	43.8639	-2.8081	0.00082158	0.011059	down	sp|Q9SK91|BH094_ARATH Transcription factor bHLH94 OS=Arabidopsis thaliana GN=BHLH94 PE=2 SV=2//2.28438e-22
Cla005298	12469.5	19341.2	-0.63327	0.0041435	0.039228	down	-//-
Cla005404	11262.3	59692.7	-2.4061	6.1918e-14	1.4226e-11	down	sp|Q9M6E8|NCED1_PHAVU 9-cis-epoxycarotenoid dioxygenase NCED1, chloroplastic OS=Phaseolus vulgaris GN=NCED1 PE=2 SV=1//0
Cla005424	132.101	428.947	-1.6992	0.00024283	0.0040831	down	sp|F4IDQ5|JASON_ARATH Protein JASON OS=Arabidopsis thaliana GN=JASON PE=2 SV=1//1.08049e-93
Cla005446	159.499	319.871	-1.0039	0.0021456	0.023694	down	sp|Q682S0|RPT2_ARATH Root phototropism protein 2 OS=Arabidopsis thaliana GN=RPT2 PE=1 SV=2//0
Cla005467	829.924	2060.86	-1.3122	5.8352e-08	3.1137e-06	down	sp|Q940A6|PP325_ARATH Pentatricopeptide repeat-containing protein At4g19440, chloroplastic OS=Arabidopsis thaliana GN=At4g19440 PE=2 SV=2//0
Cla005468	198.211	536.106	-1.4355	1.2898e-06	4.7234e-05	down	-//-
Cla005500	747.191	1352.09	-0.85564	0.00051034	0.0074662	down	sp|Q6DRN3|NOC3L_DANRE Nucleolar complex protein 3 homolog OS=Danio rerio GN=noc3l PE=2 SV=1//3.54816e-74
Cla005507	423.251	802.746	-0.92343	0.00048569	0.0072007	down	sp|Q8LBW3|LBD12_ARATH LOB domain-containing protein 12 OS=Arabidopsis thaliana GN=LBD12 PE=2 SV=2//1.29883e-49
Cla005542	664.667	2073.11	-1.6411	0.00074769	0.010185	down	sp|C0LGE0|Y1765_ARATH Probable LRR receptor-like serine/threonine-protein kinase At1g07650 OS=Arabidopsis thaliana GN=At1g07650 PE=1 SV=1//0
Cla005551	109.606	266.686	-1.2828	0.0031139	0.03148	down	sp|O04529|2MMP_ARATH Metalloendoproteinase 2-MMP OS=Arabidopsis thaliana GN=2MMP PE=1 SV=1//1.27533e-119
Cla005623	14.4059	75.0686	-2.3816	0.0047831	0.043602	down	sp|Q9SUK8|ERF39_ARATH Ethylene-responsive transcription factor ERF039 OS=Arabidopsis thaliana GN=ERF039 PE=2 SV=1//2.82877e-44
Cla005663	0.589238	22.6871	-5.2669	0.00045055	0.0067916	down	sp|Q05085|PTR7_ARATH Protein NRT1/ PTR FAMILY 6.3 OS=Arabidopsis thaliana GN=NPF6.3 PE=1 SV=1//1.70275e-64
Cla005678	32.5855	92.0644	-1.4984	0.004595	0.042243	down	sp|Q9ZUZ3|SAU32_ARATH Auxin-responsive protein SAUR32 OS=Arabidopsis thaliana GN=SAUR32 PE=2 SV=1//3.10605e-19
Cla005697	245.993	435.805	-0.82507	0.0056852	0.049582	down	sp|Q8L7W5|SMO11_ARATH Methylsterol monooxygenase 1-1 OS=Arabidopsis thaliana GN=SMO1-1 PE=1 SV=1//1.27631e-129
Cla005779	25.7671	106.219	-2.0434	0.00010862	0.0020882	down	sp|Q8S8S7|PUB34_ARATH U-box domain-containing protein 34 OS=Arabidopsis thaliana GN=PUB34 PE=3 SV=1//7.08257e-113
Cla005793	401.358	700.113	-0.8027	0.0038234	0.037011	down	sp|Q8LA53|MBD2_ARATH Methyl-CpG-binding domain-containing protein 2 OS=Arabidopsis thaliana GN=MBD2 PE=1 SV=1//3.07116e-94
Cla005811	2983.68	5048.28	-0.7587	0.00076708	0.010412	down	sp|Q94B71|OBE3_ARATH Protein OBERON 3 OS=Arabidopsis thaliana GN=OBE3 PE=1 SV=1//0
Cla005814	3298.39	6442.57	-0.96587	3.0752e-05	0.00071251	down	sp|Q8H129|PPA3_ARATH Purple acid phosphatase 3 OS=Arabidopsis thaliana GN=PAP3 PE=2 SV=1//8.95467e-112
Cla005817	1447.57	2323.58	-0.68271	0.0044963	0.041552	down	sp|Q9LDE2|BPC2_ARATH Protein BASIC PENTACYSTEINE2 OS=Arabidopsis thaliana GN=BPC2 PE=1 SV=1//3.13119e-106
Cla005818	606.824	1077.72	-0.82864	0.0010836	0.013994	down	sp|Q9LDE2|BPC2_ARATH Protein BASIC PENTACYSTEINE2 OS=Arabidopsis thaliana GN=BPC2 PE=1 SV=1//2.98511e-93
Cla005846	247.661	2054.62	-3.0524	4.4295e-10	4.0663e-08	down	sp|P0AC62|GLRX3_ECOLI Glutaredoxin-3 OS=Escherichia coli (strain K12) GN=grxC PE=1 SV=2//2.35518e-07
Cla005883	101.91	226.403	-1.1516	0.0023563	0.0253	down	sp|Q8RY65|NIK2_ARATH Protein NSP-INTERACTING KINASE 2 OS=Arabidopsis thaliana GN=NIK2 PE=1 SV=1//0
Cla005902	1754.59	3008.17	-0.77775	0.0010442	0.013584	down	sp|Q39096|ERD15_ARATH Protein EARLY RESPONSIVE TO DEHYDRATION 15 OS=Arabidopsis thaliana GN=ERD15 PE=1 SV=1//3.87359e-20
Cla005908	4362.73	7653.57	-0.8109	0.0019615	0.022051	down	-//-
Cla005911	592.338	1149.78	-0.95686	0.00022502	0.0038301	down	-//-
Cla005922	1244.11	2065.7	-0.73152	0.0022778	0.024704	down	sp|O23653|AK2_ARATH Aspartokinase 2, chloroplastic OS=Arabidopsis thaliana GN=AK2 PE=1 SV=2//0
Cla005930	238.55	829.646	-1.7982	1.1738e-10	1.1904e-08	down	sp|Q1PEM5|PERK3_ARATH Proline-rich receptor-like protein kinase PERK3 OS=Arabidopsis thaliana GN=PERK3 PE=2 SV=2//2.24572e-55
Cla005934	0	12.0719	#NAME?	0.0056147	0.049166	down	sp|D1MI46|C76BA_SWEMU Geraniol 8-hydroxylase OS=Swertia mussotii GN=CYP76B10 PE=1 SV=1//1.58093e-168
Cla005968	4291.43	8073.35	-0.91171	0.0025698	0.027024	down	sp|Q681Q7|Y1390_ARATH Uncharacterized protein At1g03900 OS=Arabidopsis thaliana GN=At1g03900 PE=2 SV=1//2.03737e-111
Cla005985	15.671	97.6593	-2.6397	0.00028818	0.0046751	down	sp|Q8LDC8|ERF92_ARATH Ethylene-responsive transcription factor 1B OS=Arabidopsis thaliana GN=ERF1B PE=1 SV=2//2.75753e-41
Cla006031	52.5352	213.53	-2.0231	1.7187e-05	0.00043622	down	sp|Q9LUH8|HFA6B_ARATH Heat stress transcription factor A-6b OS=Arabidopsis thaliana GN=HSFA6b PE=2 SV=1//1.11071e-109
Cla006114	465.474	924.784	-0.99041	0.00032666	0.0051865	down	sp|Q8VZ42|SAP11_ARATH Zinc finger AN1 and C2H2 domain-containing stress-associated protein 11 OS=Arabidopsis thaliana GN=SAP11 PE=2 SV=1//1.88704e-116
Cla006147	1631.83	4145.73	-1.3451	0.00056299	0.0081018	down	sp|Q84WV9|QPCT_ARATH Glutaminyl-peptide cyclotransferase OS=Arabidopsis thaliana GN=QCT PE=1 SV=1//3.67868e-109
Cla006165	1080.31	3814.05	-1.8199	6.0429e-06	0.00017925	down	sp|Q9CAD5|YODA_ARATH Mitogen-activated protein kinase kinase kinase YODA OS=Arabidopsis thaliana GN=YDA PE=1 SV=1//0
Cla006181	1730.22	3606.08	-1.0595	0.0048045	0.043671	down	sp|P93788|REMO_SOLTU Remorin OS=Solanum tuberosum PE=1 SV=1//1.98376e-28
Cla006208	61.6365	152.729	-1.3091	0.0022881	0.024774	down	sp|Q0WUQ1|BAG1_ARATH BAG family molecular chaperone regulator 1 OS=Arabidopsis thaliana GN=BAG1 PE=1 SV=1//6.95266e-92
Cla006270	46.8264	124.135	-1.4065	0.0021858	0.02392	down	sp|O64896|TPPA_ARATH Trehalose-phosphate phosphatase A OS=Arabidopsis thaliana GN=TPPA PE=1 SV=1//0
Cla006280	168.276	382.097	-1.1831	0.00097583	0.012841	down	sp|Q8VZG8|Y4885_ARATH Probable LRR receptor-like serine/threonine-protein kinase At4g08850 OS=Arabidopsis thaliana GN=At4g08850 PE=2 SV=3//0
Cla006295	1097.98	2915.08	-1.4087	3.5026e-09	2.7357e-07	down	sp|A3BDI8|SAP8_ORYSJ Zinc finger A20 and AN1 domain-containing stress-associated protein 8 OS=Oryza sativa subsp. japonica GN=SAP8 PE=2 SV=1//1.59614e-42
Cla006308	2771.41	5151.92	-0.89449	8.1251e-05	0.0016309	down	sp|Q38873|CDPK7_ARATH Calcium-dependent protein kinase 7 OS=Arabidopsis thaliana GN=CPK7 PE=2 SV=1//0
Cla006316	1296.15	2075.3	-0.67909	0.0036293	0.035619	down	sp|Q9M209|CER7_ARATH Protein ECERIFERUM 7 OS=Arabidopsis thaliana GN=CER7 PE=2 SV=1//1.84435e-176
Cla006320	584.49	1141.97	-0.96627	0.00024766	0.0041427	down	sp|P52408|E13B_PRUPE Glucan endo-1,3-beta-glucosidase, basic isoform OS=Prunus persica GN=GNS1 PE=3 SV=1//2.909e-125
Cla006400	0	159.742	#NAME?	2.9192e-06	9.6165e-05	down	sp|Q75VW3|DNAJ_HYDTT Chaperone protein DnaJ OS=Hydrogenobacter thermophilus (strain DSM 6534 / IAM 12695 / TK-6) GN=dnaJ PE=3 SV=1//2.73606e-12
Cla006465	2495.84	5984.16	-1.2616	5.2701e-08	2.8918e-06	down	-//-
Cla006479	765.493	3340.77	-2.1257	6.6401e-09	4.7992e-07	down	sp|Q9FME8|OPT4_ARATH Oligopeptide transporter 4 OS=Arabidopsis thaliana GN=OPT4 PE=1 SV=1//0
Cla006493	2192.34	3706.38	-0.75754	0.00114	0.014643	down	sp|Q12288|YL126_YEAST Putative glutamine amidotransferase YLR126C OS=Saccharomyces cerevisiae (strain ATCC 204508 / S288c) GN=YLR126C PE=1 SV=1//2.56076e-23
Cla006513	1962.25	3333.96	-0.76472	0.0010544	0.013689	down	sp|Q9LK32|Y3721_ARATH Uncharacterized protein At3g27210 OS=Arabidopsis thaliana GN=Y-2 PE=1 SV=1//6.85298e-12
Cla006519	80.6403	452.537	-2.4885	6.4626e-14	1.4556e-11	down	sp|Q8LFN2|Y3037_ARATH Probable inactive leucine-rich repeat receptor-like protein kinase At3g03770 OS=Arabidopsis thaliana GN=At3g03770 PE=2 SV=1//4.59534e-154
Cla006520	1545.05	4616.82	-1.5792	2.2513e-11	2.6919e-09	down	sp|Q94IG7|PPOCM_SPIOL Protoporphyrinogen oxidase, chloroplastic/mitochondrial OS=Spinacia oleracea GN=POX2 PE=1 SV=1//1.24401e-169
Cla006527	78.6308	246.906	-1.6508	0.00010738	0.0020675	down	sp|Q9FKS8|LHT1_ARATH Lysine histidine transporter 1 OS=Arabidopsis thaliana GN=LHT1 PE=1 SV=1//0
Cla006537	114.227	279.755	-1.2923	0.00057913	0.0082849	down	sp|Q9LZL3|PCS1L_ARATH Aspartic proteinase PCS1 OS=Arabidopsis thaliana GN=PCS1 PE=2 SV=1//7.26612e-120
Cla006540	54.5837	155.691	-1.5121	0.00061869	0.0087094	down	sp|Q53MB8|TLPH_ORYSJ Thaumatin-like protein OS=Oryza sativa subsp. japonica GN=Os11g0706600 PE=2 SV=1//5.9085e-101
Cla006550	1534.5	3063.05	-0.9972	1.9202e-05	0.0004787	down	sp|O22287|GMPP1_ARATH Mannose-1-phosphate guanylyltransferase 1 OS=Arabidopsis thaliana GN=CYT1 PE=1 SV=1//0
Cla006552	463.311	804.465	-0.79605	0.0022543	0.024504	down	sp|Q8W487|YB95_ARATH Uncharacterized protein At2g39795, mitochondrial OS=Arabidopsis thaliana GN=At2g39795 PE=2 SV=1//1.30012e-66
Cla006608	5.07647	127.077	-4.6457	3.4515e-14	8.4628e-12	down	sp|Q9C0H6|KLHL4_HUMAN Kelch-like protein 4 OS=Homo sapiens GN=KLHL4 PE=1 SV=2//9.96e-24
Cla006620	37.4732	907.028	-4.5972	2.5969e-09	2.0959e-07	down	-//-
Cla006682	967.495	8680.56	-3.1655	4.1102e-06	0.00012988	down	sp|Q9S818|FL3H_ARATH Naringenin,2-oxoglutarate 3-dioxygenase OS=Arabidopsis thaliana GN=F3H PE=1 SV=1//7.7584e-154
Cla006701	16.15	350.468	-4.4397	0.0015383	0.018235	down	sp|Q9ZPX9|KIC_ARATH Calcium-binding protein KIC OS=Arabidopsis thaliana GN=KIC PE=1 SV=2//4.87865e-52
Cla006751	34.7224	511.408	-3.8805	4.2553e-09	3.2451e-07	down	sp|O22187|Y2232_ARATH Probable receptor-like protein kinase At2g23200 OS=Arabidopsis thaliana GN=At2g23200 PE=3 SV=1//1.76311e-159
Cla006800	453.521	780.85	-0.78388	0.002426	0.025749	down	sp|Q42602|C89A2_ARATH Cytochrome P450 89A2 OS=Arabidopsis thaliana GN=CYP89A2 PE=2 SV=2//2.93007e-116
Cla006955	144.43	387.294	-1.4231	9.8833e-06	0.00027625	down	sp|O22131|LBD18_ARATH LOB domain-containing protein 18 OS=Arabidopsis thaliana GN=LBD18 PE=2 SV=2//1.45789e-74
Cla006983	94.0463	388.526	-2.0466	2.5963e-05	0.00061256	down	sp|F4I9E1|NFD4_ARATH Protein NUCLEAR FUSION DEFECTIVE 4 OS=Arabidopsis thaliana GN=NFD4 PE=3 SV=1//1.46847e-179
Cla006996	128.339	746.072	-2.5394	8.9065e-08	4.4927e-06	down	sp|F4HVY0|CER1_ARATH Protein ECERIFERUM 1 OS=Arabidopsis thaliana GN=CER1 PE=1 SV=1//0
Cla007004	3.06441	26.941	-3.1361	0.0046509	0.042673	down	sp|Q8GT41|PLA1_PLAAC Putative invertase inhibitor OS=Platanus acerifolia PE=1 SV=1//8.70041e-35
Cla007008	1424.88	4589.39	-1.6875	9.2954e-09	6.5236e-07	down	sp|Q9M1B9|SCRK4_ARATH Probable fructokinase-4 OS=Arabidopsis thaliana GN=At3g59480 PE=2 SV=1//0
Cla007040	740.468	1254.07	-0.76011	0.0026025	0.027293	down	-//-
Cla007070	73.5362	235.305	-1.678	6.669e-06	0.00019573	down	sp|Q9SWW6|CESA7_ARATH Cellulose synthase A catalytic subunit 7 [UDP-forming] OS=Arabidopsis thaliana GN=CESA7 PE=1 SV=1//0
Cla007095	19088.8	37958.2	-0.99169	1.0476e-05	0.00029073	down	sp|Q9M886|LBD41_ARATH LOB domain-containing protein 41 OS=Arabidopsis thaliana GN=LBD41 PE=2 SV=1//9.90224e-99
Cla007108	72.4033	189.25	-1.3862	0.00048587	0.0072007	down	sp|Q9LFT0|TBL19_ARATH Protein trichome birefringence-like 19 OS=Arabidopsis thaliana GN=TBL19 PE=3 SV=1//1.45505e-103
Cla007158	2844.15	6362.69	-1.1616	4.0343e-07	1.7062e-05	down	sp|Q9LD18|POT4_ARATH Potassium transporter 4 OS=Arabidopsis thaliana GN=POT4 PE=1 SV=2//0
Cla007180	64.6725	147.314	-1.1877	0.0044384	0.041174	down	-//-
Cla007229	1698.62	3830.29	-1.1731	3.8604e-05	0.00087456	down	sp|Q9LYN6|Y3565_ARATH Probable inactive receptor-like protein kinase At3g56050 OS=Arabidopsis thaliana GN=At3g56050 PE=2 SV=1//9.66239e-113
Cla007263	689.765	1300.15	-0.9145	0.00021699	0.0037096	down	sp|Q5EA97|S38AB_BOVIN Putative sodium-coupled neutral amino acid transporter 11 OS=Bos taurus GN=SLC38A11 PE=2 SV=1//6.21249e-10
Cla007265	7517.91	13970.9	-0.89402	4.4372e-05	0.00098004	down	sp|Q6DEL1|S38A7_DANRE Putative sodium-coupled neutral amino acid transporter 7 OS=Danio rerio GN=slc38a7 PE=2 SV=1//3.09176e-16
Cla007279	173.903	481.28	-1.4686	1.4706e-06	5.3044e-05	down	-//-
Cla007386	3761.09	8685.93	-1.2075	9.1954e-08	4.6144e-06	down	-//-
Cla007513	552.467	977.749	-0.82358	0.0014221	0.017216	down	sp|Q9SKZ5|FBT1_ARATH Folate-biopterin transporter 1, chloroplastic OS=Arabidopsis thaliana GN=At2g32040 PE=1 SV=2//0
Cla007521	3990.83	9464.97	-1.2459	0.00013633	0.0025174	down	sp|Q8LAX0|HMT3_ARATH Homocysteine S-methyltransferase 3 OS=Arabidopsis thaliana GN=HMT3 PE=1 SV=2//1.21592e-176
Cla007541	8656.29	15394	-0.83054	0.00022583	0.0038372	down	-//-
Cla007588	2180.64	3616.55	-0.72986	0.0014548	0.017535	down	sp|Q4FE47|XB35_ARATH Putative E3 ubiquitin-protein ligase XBAT35 OS=Arabidopsis thaliana GN=XBAT35 PE=2 SV=1//4.31352e-158
Cla007608	123.359	293.953	-1.2527	0.0019091	0.021625	down	sp|Q6GDN7|CRTN_STAAR Dehydrosqualene desaturase OS=Staphylococcus aureus (strain MRSA252) GN=crtN PE=3 SV=1//3.83374e-07
Cla007609	960.999	2364.37	-1.2988	2.3683e-07	1.0762e-05	down	sp|O53732|UFAA1_MYCTU Tuberculostearic acid methyltransferase UfaA1 OS=Mycobacterium tuberculosis (strain ATCC 25618 / H37Rv) GN=ufaA1 PE=1 SV=3//4.68549e-64
Cla007635	6034.28	21125.5	-1.8077	0.00035926	0.0056208	down	sp|Q9LIR6|BAM1_ARATH Beta-amylase 1, chloroplastic OS=Arabidopsis thaliana GN=BAM1 PE=1 SV=1//0
Cla007669	3356.42	9136.9	-1.4448	2.7563e-08	1.6478e-06	down	sp|Q9LYT3|TT12_ARATH Protein TRANSPARENT TESTA 12 OS=Arabidopsis thaliana GN=TT12 PE=2 SV=1//5.58925e-119
Cla007722	47.5692	268.309	-2.4958	0.0031257	0.031583	down	-//-
Cla007723	1705.64	8616.14	-2.3367	1.5281e-08	9.9398e-07	down	-//-
Cla007724	292.359	2148.21	-2.8773	0.00057567	0.0082476	down	-//-
Cla007725	70.9198	458.704	-2.6933	0.0023745	0.025389	down	-//-
Cla007776	637.309	1678.37	-1.397	0.0051093	0.045607	down	sp|Q93X23|MYRS_QUEIL Myrcene synthase, chloroplastic OS=Quercus ilex PE=1 SV=1//2.97476e-38
Cla007777	336.491	2021.64	-2.5869	3.5199e-19	1.8427e-16	down	sp|Q93X23|MYRS_QUEIL Myrcene synthase, chloroplastic OS=Quercus ilex PE=1 SV=1//8.38425e-33
Cla007788	896.386	1880.21	-1.0687	9.5211e-06	0.00026745	down	-//-
Cla007790	6889.69	11620.9	-0.75421	0.00070199	0.009678	down	sp|Q39117|TGT2_ARATH Trihelix transcription factor GT-2 OS=Arabidopsis thaliana GN=GT-2 PE=2 SV=1//7.52018e-17
Cla007802	19.5315	84.112	-2.1065	0.0009315	0.012341	down	sp|Q9LXD9|PME51_ARATH Probable pectinesterase/pectinesterase inhibitor 51 OS=Arabidopsis thaliana GN=PME51 PE=2 SV=1//1.40844e-24
Cla007803	9.6032	82.5264	-3.1033	0.00026402	0.0043525	down	sp|Q9LXD9|PME51_ARATH Probable pectinesterase/pectinesterase inhibitor 51 OS=Arabidopsis thaliana GN=PME51 PE=2 SV=1//0
Cla007816	520.357	1177.91	-1.1787	0.00054597	0.0079063	down	sp|A7PZL3|PGLR_VITVI Probable polygalacturonase OS=Vitis vinifera GN=GSVIVT00026920001 PE=1 SV=1//4.79941e-139
Cla007850	1317.2	2129.77	-0.69323	0.0032435	0.032536	down	-//-
Cla007908	1122.69	2488.19	-1.1481	2.0991e-06	7.1838e-05	down	-//-
Cla007909	2858.73	7089.09	-1.3102	2.2905e-08	1.4129e-06	down	-//-
Cla007927	1959.69	3551.12	-0.85765	0.00020925	0.0035964	down	sp|C0SUT9|JMJ16_ARATH Putative lysine-specific demethylase JMJ16 OS=Arabidopsis thaliana GN=JMJ16 PE=2 SV=1//0
Cla007972	507.236	968.101	-0.9325	0.0027156	0.02825	down	sp|Q0IGK1|MBD4L_ARATH Methyl-CpG-binding domain protein 4-like protein OS=Arabidopsis thaliana GN=MBD4L PE=1 SV=1//1.69438e-40
Cla007994	3171.84	6096.23	-0.9426	0.00016261	0.0029137	down	-//-
Cla008085	265.689	7231.23	-4.7664	1.0112e-09	8.5532e-08	down	-//-
Cla008169	3820.96	7747.94	-1.0199	8.0833e-06	0.00023127	down	sp|Q6IV56|RN141_DANRE RING finger protein 141 OS=Danio rerio GN=rnf141 PE=2 SV=2//8.36684e-08
Cla008176	47.1478	129.049	-1.4527	0.0014186	0.017193	down	sp|P48422|C86A1_ARATH Cytochrome P450 86A1 OS=Arabidopsis thaliana GN=CYP86A1 PE=1 SV=2//0
Cla008186	667.78	1299.04	-0.96	0.0001157	0.0022036	down	sp|F4JAA5|SKI2_ARATH ATP-dependent RNA helicase SKI2 OS=Arabidopsis thaliana GN=SKI2 PE=1 SV=1//0
Cla008187	926.326	1595.65	-0.78455	0.0011946	0.015154	down	sp|F4JAA5|SKI2_ARATH ATP-dependent RNA helicase SKI2 OS=Arabidopsis thaliana GN=SKI2 PE=1 SV=1//0
Cla008205	328.302	596.608	-0.86176	0.0017477	0.02015	down	-//-
Cla008210	1016.83	2085.47	-1.0363	1.7571e-05	0.00044316	down	sp|Q6DBM8|MTPB_ARATH Metal tolerance protein B OS=Arabidopsis thaliana GN=MTPB PE=2 SV=1//3.94109e-117
Cla008291	22919.8	45617.9	-0.99301	7.928e-06	0.00022717	down	sp|Q39023|MPK3_ARATH Mitogen-activated protein kinase 3 OS=Arabidopsis thaliana GN=MPK3 PE=1 SV=2//0
Cla008292	81.1704	181.41	-1.1602	0.0031444	0.031739	down	-//-
Cla008301	2290.42	3828.69	-0.74124	0.0012994	0.016197	down	sp|Q9LQQ8|RLCK7_ARATH Probable serine/threonine-protein kinase RLCKVII OS=Arabidopsis thaliana GN=At1g07870 PE=2 SV=1//0
Cla008309	456.44	1221.31	-1.4199	3.8728e-07	1.6523e-05	down	sp|Q9FJP6|PUB38_ARATH U-box domain-containing protein 38 OS=Arabidopsis thaliana GN=PUB38 PE=1 SV=1//3.3912e-153
Cla008312	460.926	803.239	-0.80129	0.0027532	0.028503	down	sp|Q8RWL0|E2FF_ARATH E2F transcription factor-like E2FF OS=Arabidopsis thaliana GN=E2FF PE=2 SV=1//1.52212e-85
Cla008325	543.386	1328.88	-1.2902	3.7431e-07	1.6005e-05	down	sp|Q9LV16|B3GTJ_ARATH Probable beta-1,3-galactosyltransferase 19 OS=Arabidopsis thaliana GN=B3GALT19 PE=2 SV=2//0
Cla008356	1.43045	296.28	-7.6943	4.7154e-06	0.00014625	down	sp|F1SWA0|ZERSY_ZINZE Zerumbone synthase OS=Zingiber zerumbet GN=ZSD1 PE=1 SV=1//1.24672e-93
Cla008357	957.814	2964.34	-1.6299	9.2632e-12	1.229e-09	down	sp|Q9LYT3|TT12_ARATH Protein TRANSPARENT TESTA 12 OS=Arabidopsis thaliana GN=TT12 PE=2 SV=1//2.28119e-109
Cla008372	1662.29	6638.1	-1.9976	0.00029398	0.0047573	down	-//-
Cla008398	2944.23	5794.03	-0.97668	0.0047857	0.043602	down	sp|Q9SJ52|YLS9_ARATH Protein YLS9 OS=Arabidopsis thaliana GN=YLS9 PE=2 SV=1//3.59863e-17
Cla008411	410.278	977.539	-1.2526	1.8413e-06	6.4443e-05	down	sp|Q8W103|CHR24_ARATH Protein CHROMATIN REMODELING 24 OS=Arabidopsis thaliana GN=CHR24 PE=2 SV=1//8.85892e-12
Cla008454	4230.05	9444.84	-1.1589	1.0546e-05	0.00029185	down	sp|Q6NQG7|ATL78_ARATH RING-H2 finger protein ATL78 OS=Arabidopsis thaliana GN=ATL78 PE=2 SV=1//1.79143e-54
Cla008489	53.9684	153.736	-1.5103	0.0003586	0.0056153	down	sp|Q5XF57|Y5576_ARATH Probable receptor-like serine/threonine-protein kinase At5g57670 OS=Arabidopsis thaliana GN=At5g57670 PE=2 SV=1//1.22833e-71
Cla008502	155.709	378.368	-1.2809	5.9497e-05	0.0012473	down	sp|Q9SJ02|STEP2_ARATH Stress enhanced protein 2, chloroplastic OS=Arabidopsis thaliana GN=SEP2 PE=2 SV=1//1.41027e-62
Cla008515	1061.21	2590.64	-1.2876	2.008e-05	0.00049519	down	sp|Q8W4F0|DAR1_ARATH Protein DA1-related 1 OS=Arabidopsis thaliana GN=DAR1 PE=1 SV=3//1.19851e-152
Cla008550	16.9596	69.4887	-2.0347	0.00093854	0.012418	down	-//-
Cla008657	531.203	1008.54	-0.92493	0.0037584	0.036508	down	sp|F4HW04|DPOE1_ARATH DNA polymerase epsilon catalytic subunit A OS=Arabidopsis thaliana GN=POL2A PE=1 SV=1//0
Cla008700	0.589238	52.5115	-6.4776	0.0024103	0.025653	down	sp|Q0V7X4|FIT_ARATH Transcription factor FER-LIKE IRON DEFICIENCY-INDUCED TRANSCRIPTION FACTOR OS=Arabidopsis thaliana GN=FIT PE=1 SV=1//1.93832e-63
Cla008735	20.9464	109.982	-2.3925	1.0207e-05	0.00028407	down	sp|Q8RXL8|Y1689_ARATH Uncharacterized membrane protein At1g06890 OS=Arabidopsis thaliana GN=At1g06890 PE=1 SV=1//6.58481e-144
Cla008737	5359.4	8748.81	-0.70701	0.0014422	0.017406	down	sp|Q5F471|PP6R3_CHICK Serine/threonine-protein phosphatase 6 regulatory subunit 3 OS=Gallus gallus GN=PPP6R3 PE=2 SV=1//1.71724e-13
Cla008738	802.809	1471.27	-0.87394	0.00039431	0.0061005	down	sp|Q9SKN3|CSPL6_ARATH CASP-like protein 5A2 OS=Arabidopsis thaliana GN=At2g28370 PE=2 SV=1//2.56076e-69
Cla008778	2241.21	5602.86	-1.3219	7.8404e-08	4.0607e-06	down	sp|Q6LA43|APRR2_ARATH Two-component response regulator-like APRR2 OS=Arabidopsis thaliana GN=APRR2 PE=2 SV=2//2.94157e-134
Cla008817	8294.17	24665	-1.5723	3.355e-07	1.4538e-05	down	-//-
Cla008852	291.099	654.425	-1.1687	2.4108e-05	0.00057936	down	-//-
Cla008853	561.774	1293.75	-1.2035	1.9065e-06	6.63e-05	down	sp|Q94F87|CMT2_ARATH DNA (cytosine-5)-methyltransferase CMT2 OS=Arabidopsis thaliana GN=CMT2 PE=2 SV=3//0
Cla008858	1340.92	2113.25	-0.65624	0.0054387	0.048038	down	sp|Q6P0S3|TM45B_DANRE Transmembrane protein 45B OS=Danio rerio GN=tmem45b PE=2 SV=1//4.2875e-12
Cla008893	9224.59	14888.2	-0.69061	0.0018635	0.021197	down	sp|Q8BUV8|GP107_MOUSE Protein GPR107 OS=Mus musculus GN=Gpr107 PE=2 SV=2//1.95449e-80
Cla008915	3443.25	7574.63	-1.1374	5.5854e-07	2.2492e-05	down	sp|Q39255|SKP1A_ARATH SKP1-like protein 1A OS=Arabidopsis thaliana GN=SKP1A PE=1 SV=1//4.26335e-82
Cla008921	1696.49	2693.61	-0.66699	0.0053147	0.047158	down	sp|Q8GT74|NIP2_ARATH NEP1-interacting protein 2 OS=Arabidopsis thaliana GN=NIP2 PE=1 SV=1//7.28961e-122
Cla008944	3111.83	5329.88	-0.77634	0.0029944	0.030463	down	sp|P40619|HMGL_IPONI HMG1/2-like protein OS=Ipomoea nil PE=2 SV=1//2.71363e-18
Cla009007	681.051	3350.48	-2.2985	6.5655e-06	0.00019327	down	sp|Q96316|BCB3_ARATH Uclacyanin-3 OS=Arabidopsis thaliana GN=UCC3 PE=2 SV=1//1.28714e-11
Cla009091	1961.17	3904.48	-0.99342	1.9678e-05	0.00048804	down	sp|Q9SSE9|JMJ25_ARATH Lysine-specific demethylase JMJ25 OS=Arabidopsis thaliana GN=JMJ25 PE=1 SV=1//9.35119e-58
Cla009118	41.8342	441.474	-3.3996	1.9348e-21	1.2493e-18	down	sp|Q9C8D4|AAE11_ARATH Butyrate--CoA ligase AAE11, peroxisomal OS=Arabidopsis thaliana GN=AAE11 PE=1 SV=1//0
Cla009141	3117.24	6684.34	-1.1005	0.0047891	0.043613	down	sp|Q8LGG8|USPAL_ARATH Universal stress protein A-like protein OS=Arabidopsis thaliana GN=At3g01520 PE=1 SV=2//1.21709e-14
Cla009193	94.316	550.581	-2.5454	5.3445e-11	5.7834e-09	down	-//-
Cla009215	199.323	422.459	-1.0837	0.00037462	0.0058331	down	-//-
Cla009229	40219.4	67808.8	-0.75358	0.00057824	0.0082782	down	sp|P22242|DRPE_CRAPL Desiccation-related protein PCC13-62 OS=Craterostigma plantagineum PE=2 SV=1//7.99917e-123
Cla009240	205.218	877.766	-2.0967	0.0005072	0.0074513	down	sp|Q9LUQ5|UBC25_ARATH Probable ubiquitin-conjugating enzyme E2 25 OS=Arabidopsis thaliana GN=UBC25 PE=2 SV=1//2.03594e-77
Cla009270	6278.97	12456.3	-0.98828	0.0013704	0.016843	down	sp|Q39083|DI191_ARATH Protein DEHYDRATION-INDUCED 19 OS=Arabidopsis thaliana GN=DI19-1 PE=1 SV=2//4.09197e-31
Cla009280	4996.97	11174.4	-1.1611	3.1814e-07	1.3974e-05	down	sp|Q0WRB2|P2C73_ARATH Probable protein phosphatase 2C 73 OS=Arabidopsis thaliana GN=PPC6-7 PE=2 SV=1//8.4487e-139
Cla009307	462.345	851.084	-0.88033	0.0012179	0.015389	down	sp|O23429|VA724_ARATH Vesicle-associated membrane protein 724 OS=Arabidopsis thaliana GN=VAMP724 PE=2 SV=2//4.07635e-125
Cla009369	1002.73	1725.99	-0.7835	0.0013882	0.016963	down	sp|P0C8Q9|Y5902_ARATH Uncharacterized protein At5g19025 OS=Arabidopsis thaliana GN=At5g19025 PE=2 SV=3//5.61716e-66
Cla009378	5333.41	9744.49	-0.86953	0.0015414	0.018261	down	sp|P13917|7SB1_SOYBN Basic 7S globulin OS=Glycine max GN=BG PE=1 SV=2//2.11681e-40
Cla009379	55789.3	153048	-1.4559	7.8784e-11	8.339e-09	down	sp|P24805|TSJT1_TOBAC Stem-specific protein TSJT1 OS=Nicotiana tabacum GN=TSJT1 PE=2 SV=1//1.44619e-34
Cla009391	1064.15	1755.05	-0.72181	0.0023509	0.02527	down	sp|F4J9M5|CHR12_ARATH Probable ATP-dependent DNA helicase CHR12 OS=Arabidopsis thaliana GN=CHR12 PE=2 SV=1//0
Cla009394	0	16.2768	#NAME?	0.00055423	0.0079996	down	sp|Q3E936|MAKR1_ARATH Probable membrane-associated kinase regulator 1 OS=Arabidopsis thaliana GN=MAKR1 PE=1 SV=1//2.65889e-36
Cla009402	16335.2	30577.6	-0.90449	4.3864e-05	0.00097214	down	sp|Q9LUW0|LOX5_ARATH Linoleate 9S-lipoxygenase 5, chloroplastic OS=Arabidopsis thaliana GN=LOX5 PE=2 SV=2//0
Cla009408	121.715	666.511	-2.4531	9.0807e-11	9.5078e-09	down	sp|Q9CAV6|WNK1_ARATH Serine/threonine-protein kinase WNK1 OS=Arabidopsis thaliana GN=WNK1 PE=1 SV=1//0
Cla009413	555.445	918.704	-0.72596	0.0048489	0.043971	down	sp|A5YVF1|SGS3_SOLLC Protein SUPPRESSOR OF GENE SILENCING 3 OS=Solanum lycopersicum GN=SGS3 PE=1 SV=1//2.42199e-12
Cla009418	498.829	1237.66	-1.311	1.4253e-05	0.00037562	down	-//-
Cla009419	31.998	232.183	-2.8592	4.0541e-07	1.7108e-05	down	-//-
Cla009459	371.505	944.554	-1.3463	3.9766e-07	1.6929e-05	down	sp|Q42093|AB2C_ARATH ABC transporter C family member 2 OS=Arabidopsis thaliana GN=ABCC2 PE=1 SV=2//4.32941e-10
Cla009461	60.6109	179.946	-1.5699	9.3993e-05	0.0018428	down	sp|Q42093|AB2C_ARATH ABC transporter C family member 2 OS=Arabidopsis thaliana GN=ABCC2 PE=1 SV=2//1.18225e-113
Cla009465	56.6439	166.502	-1.5556	0.00019061	0.0033323	down	sp|Q9C8H0|AB12C_ARATH ABC transporter C family member 12 OS=Arabidopsis thaliana GN=ABCC12 PE=2 SV=1//6.82905e-48
Cla009537	91.3127	191.306	-1.067	0.0047133	0.043166	down	sp|Q3EBC8|DCL2_ARATH Endoribonuclease Dicer homolog 2 OS=Arabidopsis thaliana GN=At3g03300 PE=1 SV=2//6.42421e-89
Cla009539	230.118	478.755	-1.0569	0.00027878	0.0045493	down	sp|Q3EBC8|DCL2_ARATH Endoribonuclease Dicer homolog 2 OS=Arabidopsis thaliana GN=At3g03300 PE=1 SV=2//0
Cla009640	8.93671	103.918	-3.5396	0.00063423	0.0088957	down	sp|Q01197|E6_GOSHI Protein E6 OS=Gossypium hirsutum GN=E6 PE=2 SV=1//5.40955e-12
Cla009661	70.5974	159.288	-1.1739	0.0049194	0.044403	down	sp|O04681|PTI5_SOLLC Pathogenesis-related genes transcriptional activator PTI5 OS=Solanum lycopersicum GN=PTI5 PE=2 SV=1//1.95625e-36
Cla009685	32.5977	90.6158	-1.475	0.004952	0.044557	down	sp|Q8VY22|TBL38_ARATH Protein trichome birefringence-like 38 OS=Arabidopsis thaliana GN=TBL38 PE=2 SV=1//6.0604e-160
Cla009694	1373.44	2360.42	-0.78125	0.0010034	0.013142	down	sp|Q9LJG8|ASIL2_ARATH Trihelix transcription factor ASIL2 OS=Arabidopsis thaliana GN=ASIL2 PE=2 SV=1//4.10153e-11
Cla009709	5807.05	9140.63	-0.65449	0.0037398	0.036402	down	sp|Q9LMI0|TPS7_ARATH Probable alpha,alpha-trehalose-phosphate synthase [UDP-forming] 7 OS=Arabidopsis thaliana GN=TPS7 PE=1 SV=1//0
Cla009733	57.3779	286.164	-2.3183	4.8902e-09	3.6573e-07	down	sp|Q9M0M2|AB9B_ARATH ABC transporter B family member 9 OS=Arabidopsis thaliana GN=ABCB9 PE=3 SV=2//0
Cla009789	5233.24	13537.1	-1.3711	4.7414e-09	3.5736e-07	down	sp|Q9C7S7|ERO1_ARATH Endoplasmic reticulum oxidoreductin-1 OS=Arabidopsis thaliana GN=AERO1 PE=1 SV=1//0
Cla009826	874.505	1546.43	-0.8224	0.0012397	0.015613	down	sp|O04291|ATB14_ARATH Homeobox-leucine zipper protein ATHB-14 OS=Arabidopsis thaliana GN=ATHB-14 PE=1 SV=1//0
Cla009854	2009.87	3713.65	-0.88573	0.00013729	0.0025326	down	sp|Q9Y2H1|ST38L_HUMAN Serine/threonine-protein kinase 38-like OS=Homo sapiens GN=STK38L PE=1 SV=3//3.08178e-147
Cla009891	14877.7	37344.8	-1.3278	1.7409e-07	8.1453e-06	down	sp|Q5E9D6|HDHD3_BOVIN Haloacid dehalogenase-like hydrolase domain-containing protein 3 OS=Bos taurus GN=HDHD3 PE=2 SV=1//8.15628e-32
Cla009892	147.116	443.685	-1.5926	3.6601e-05	0.00083212	down	sp|Q3B7H2|TAM41_DANRE Phosphatidate cytidylyltransferase, mitochondrial OS=Danio rerio GN=tamm41 PE=2 SV=1//6.944e-39
Cla009930	4810.08	20173.7	-2.0683	7.3792e-05	0.0015046	down	-//-
Cla009967	16.2373	72.3597	-2.1559	0.00058797	0.0083681	down	sp|Q99624|S38A3_HUMAN Sodium-coupled neutral amino acid transporter 3 OS=Homo sapiens GN=SLC38A3 PE=1 SV=1//4.42931e-24
Cla009971	364.975	754.799	-1.0483	0.00052507	0.0076434	down	sp|Q9SJA7|SOX_ARATH Probable sarcosine oxidase OS=Arabidopsis thaliana GN=At2g24580 PE=2 SV=1//0
Cla010030	951.165	1669.05	-0.81126	0.00082918	0.011146	down	sp|Q9C5S1|MKP1_ARATH Protein-tyrosine-phosphatase MKP1 OS=Arabidopsis thaliana GN=MKP1 PE=1 SV=1//1.14309e-08
Cla010036	647.529	1121.45	-0.79234	0.0016922	0.019651	down	-//-
Cla010050	230.075	1182.32	-2.3614	7.5679e-18	3.4091e-15	down	sp|Q9LYT3|TT12_ARATH Protein TRANSPARENT TESTA 12 OS=Arabidopsis thaliana GN=TT12 PE=2 SV=1//3.41185e-101
Cla010052	0	16.9719	#NAME?	0.00050381	0.0074212	down	sp|Q9S7E9|GGT2_ARATH Glutamate--glyoxylate aminotransferase 2 OS=Arabidopsis thaliana GN=GGAT2 PE=1 SV=1//0
Cla010058	3144.42	5739.08	-0.86803	0.00012764	0.0023887	down	sp|P04635|LIP_STAHY Lipase OS=Staphylococcus hyicus GN=lip PE=1 SV=1//6.69865e-24
Cla010063	531.536	3648.02	-2.7789	0.0023855	0.025458	down	-//-
Cla010066	0.267239	105.646	-8.6269	1.2844e-14	3.4138e-12	down	sp|Q9LPV5|NRT25_ARATH High affinity nitrate transporter 2.5 OS=Arabidopsis thaliana GN=NRT2.5 PE=2 SV=1//0
Cla010113	17.6203	74.779	-2.0854	0.00069235	0.0095587	down	sp|P42751|CCD11_ARATH Cyclin-D1-1 OS=Arabidopsis thaliana GN=CYCD1-1 PE=1 SV=3//6.01309e-110
Cla010130	313.053	563.018	-0.84678	0.0042367	0.039819	down	sp|Q2V9B0|MY1R1_SOLTU Transcription factor MYB1R1 OS=Solanum tuberosum PE=2 SV=1//9.77219e-38
Cla010142	287.947	1064.21	-1.8859	6.3529e-12	8.9171e-10	down	-//-
Cla010145	13071.1	24383	-0.8995	5.0628e-05	0.0010945	down	-//-
Cla010150	3000.42	5116.17	-0.7699	0.00072129	0.0098947	down	sp|P0CJ66|Y1705_ARATH Uncharacterized protein At1g27050 OS=Arabidopsis thaliana GN=At1g27050 PE=2 SV=1//3.69625e-44
Cla010185	162.154	573.339	-1.822	0.0011925	0.015137	down	sp|F4JKK0|SUD1_ARATH Probable E3 ubiquitin ligase SUD1 OS=Arabidopsis thaliana GN=SUD1 PE=1 SV=1//1.71743e-06
Cla010212	502.172	884.724	-0.81705	0.0016907	0.019651	down	sp|F4I248|CSCLB_ARATH CSC1-like protein At1g69450 OS=Arabidopsis thaliana GN=At1g69450 PE=2 SV=1//0
Cla010221	2541.27	4219.47	-0.73151	0.0013364	0.016534	down	-//-
Cla010241	3901.56	6506.89	-0.73792	0.0011855	0.015087	down	-//-
Cla010254	816.201	2310.46	-1.5012	5.3235e-08	2.9102e-06	down	sp|Q9SMM9|CXE13_ARATH Probable carboxylesterase 13 OS=Arabidopsis thaliana GN=CXE13 PE=1 SV=1//6.45591e-93
Cla010259	5857.72	10234.7	-0.80506	0.00031128	0.0049748	down	sp|Q9LEB3|RBP47_NICPL Polyadenylate-binding protein RBP47 OS=Nicotiana plumbaginifolia GN=RBP47 PE=1 SV=1//2.18334e-84
Cla010283	19.2733	170.732	-3.1471	2.2766e-05	0.00055192	down	-//-
Cla010287	1787.54	2850.13	-0.67305	0.0029204	0.029898	down	sp|Q9SVL6|CRPM2_ARATH Cold-regulated 413 plasma membrane protein 2 OS=Arabidopsis thaliana GN=COR413PM2 PE=2 SV=1//1.27092e-84
Cla010300	0.596867	16.7372	-4.8095	0.0037564	0.036508	down	sp|Q9FVL0|HBL1_MEDSA Non-symbiotic hemoglobin 1 OS=Medicago sativa GN=MHB1 PE=2 SV=1//1.73918e-84
Cla010317	435.034	1426.65	-1.7134	2.5447e-05	0.00060404	down	sp|Q9FLJ2|NC100_ARATH NAC domain-containing protein 100 OS=Arabidopsis thaliana GN=NAC100 PE=2 SV=1//3.49721e-94
Cla010331	2062.98	4628.6	-1.1658	5.7168e-07	2.2974e-05	down	sp|Q9LJW5|MIF2_ARATH Mini zinc finger protein 2 OS=Arabidopsis thaliana GN=MIF2 PE=1 SV=1//2.48583e-32
Cla010423	2031.69	3675.08	-0.85509	0.00023066	0.0038919	down	-//-
Cla010453	7.09684	75.5272	-3.4117	1.1524e-05	0.00031485	down	sp|O22040|ANP1_ARATH Mitogen-activated protein kinase kinase kinase ANP1 OS=Arabidopsis thaliana GN=ANP1 PE=1 SV=2//2.15734e-53
Cla010456	449.155	760.415	-0.75957	0.0046063	0.042326	down	sp|P79051|RHP16_SCHPO ATP-dependent helicase rhp16 OS=Schizosaccharomyces pombe (strain 972 / ATCC 24843) GN=rhp16 PE=3 SV=2//2.80358e-25
Cla010487	4041.59	7000.65	-0.79257	0.0004149	0.0063783	down	sp|O64628|TXND9_ARATH Thioredoxin domain-containing protein 9 homolog OS=Arabidopsis thaliana GN=At2g18990 PE=2 SV=1//6.22431e-95
Cla010626	3355	6372.73	-0.9256	5.5306e-05	0.0011772	down	-//-
Cla010651	303.308	705.458	-1.2178	0.0047956	0.043651	down	-//-
Cla010673	244.873	968.542	-1.9838	4.2559e-06	0.00013426	down	sp|Q9SJZ2|PER17_ARATH Peroxidase 17 OS=Arabidopsis thaliana GN=PER17 PE=2 SV=1//1.67429e-176
Cla010677	3190.83	6682.17	-1.0664	3.2542e-06	0.00010594	down	sp|C0LGT1|Y5129_ARATH Probable LRR receptor-like serine/threonine-protein kinase At5g10290 OS=Arabidopsis thaliana GN=At5g10290 PE=2 SV=1//0
Cla010678	3263.7	5375.03	-0.71976	0.0017822	0.020477	down	sp|C0LGT1|Y5129_ARATH Probable LRR receptor-like serine/threonine-protein kinase At5g10290 OS=Arabidopsis thaliana GN=At5g10290 PE=2 SV=1//0
Cla010709	1096.37	2874.05	-1.3904	2.1543e-06	7.3079e-05	down	sp|O65718|CNGC2_ARATH Cyclic nucleotide-gated ion channel 2 OS=Arabidopsis thaliana GN=CNGC2 PE=1 SV=1//0
Cla010728	241.758	538.084	-1.1543	8.4476e-05	0.0016869	down	sp|Q91WD1|RPC4_MOUSE DNA-directed RNA polymerase III subunit RPC4 OS=Mus musculus GN=Polr3d PE=2 SV=2//4.26477e-10
Cla010739	52.992	184.086	-1.7965	1.4455e-05	0.00037866	down	sp|Q9SIP0|RAA5D_ARATH Ras-related protein RABA5d OS=Arabidopsis thaliana GN=RABA5D PE=1 SV=1//3.76966e-116
Cla010740	102.743	571.452	-2.4756	1.1302e-14	3.1275e-12	down	sp|Q9SEE4|PIRL_SOLLC Pirin-like protein OS=Solanum lycopersicum PE=2 SV=1//9.31958e-153
Cla010742	4161.55	6715.97	-0.69047	0.0026762	0.02796	down	sp|Q9LXV0|U92A1_ARATH UDP-glycosyltransferase 92A1 OS=Arabidopsis thaliana GN=UGT92A1 PE=2 SV=1//1.08651e-136
Cla010767	398.804	741.497	-0.89476	0.0011715	0.014978	down	-//-
Cla010783	4890.27	10467.9	-1.098	8.4671e-07	3.2999e-05	down	sp|Q8L9Y0|SCP25_ARATH Serine carboxypeptidase-like 25 OS=Arabidopsis thaliana GN=SCPL25 PE=2 SV=2//1.28744e-21
Cla010813	20.7398	81.8712	-1.981	0.00080133	0.010817	down	sp|Q42429|AGL8_SOLTU Agamous-like MADS-box protein AGL8 homolog OS=Solanum tuberosum PE=2 SV=1//7.80338e-90
Cla010829	236.224	443.559	-0.90897	0.0023238	0.025021	down	sp|Q8RWD7|EMB74_ARATH Protein EMBRYO DEFECTIVE 1674 OS=Arabidopsis thaliana GN=EMB1674 PE=2 SV=1//2.66084e-23
Cla010854	83.0684	909.585	-3.4528	0.00017424	0.0030935	down	sp|Q7XT99|AKR2_ORYSJ Probable aldo-keto reductase 2 OS=Oryza sativa subsp. japonica GN=Os04g0338000 PE=2 SV=2//1.02334e-179
Cla010865	698.684	1861	-1.4134	0.0016469	0.019211	down	-//-
Cla010873	3104.71	5416.92	-0.80302	0.00047841	0.0071283	down	sp|Q8LJW3|ACR4_ARATH ACT domain-containing protein ACR4 OS=Arabidopsis thaliana GN=ACR4 PE=2 SV=1//2.8698e-155
Cla010896	1279.18	3792.53	-1.5679	5.5953e-05	0.0011858	down	sp|Q8LPG9|IQD14_ARATH Protein IQ-DOMAIN 14 OS=Arabidopsis thaliana GN=IQD14 PE=1 SV=1//2.40938e-79
Cla010907	6820.73	14313	-1.0693	0.0015057	0.017948	down	sp|Q9LYV6|GEML5_ARATH GEM-like protein 5 OS=Arabidopsis thaliana GN=At5g13200 PE=1 SV=1//9.51433e-122
Cla010908	66.1946	269.453	-2.0252	5.7431e-06	0.00017194	down	sp|P0CH01|AT21A_ARATH Putative RING-H2 finger protein ATL21A OS=Arabidopsis thaliana GN=ATL21A PE=3 SV=1//4.57692e-55
Cla010921	1890.16	3946.07	-1.0619	5.0142e-06	0.0001542	down	sp|Q8L4X4|GAT2_ARATH Probable GABA transporter 2 OS=Arabidopsis thaliana GN=At5g41800 PE=1 SV=1//0
Cla010924	3541.01	6848.32	-0.95159	2.1025e-05	0.00051421	down	-//-
Cla010925	149.109	314.584	-1.0771	0.0011478	0.014734	down	-//-
Cla010926	317.999	1186.08	-1.8991	6.6131e-13	1.1861e-10	down	-//-
Cla011015	205.508	401.379	-0.96577	0.0013776	0.016889	down	sp|Q9LIQ7|PP252_ARATH Pentatricopeptide repeat-containing protein At3g24000, mitochondrial OS=Arabidopsis thaliana GN=PCMP-H87 PE=3 SV=1//0
Cla011090	3419.86	6024.27	-0.81685	0.0038452	0.037132	down	sp|Q6DIP3|RN126_XENTR E3 ubiquitin-protein ligase RNF126 OS=Xenopus tropicalis GN=rnf126 PE=2 SV=1//5.74172e-30
Cla011133	605.9	2988.75	-2.3024	0.0013555	0.016692	down	sp|Q9LY17|PME50_ARATH Probable pectinesterase 50 OS=Arabidopsis thaliana GN=PME50 PE=2 SV=1//4.59092e-114
Cla011144	2218.87	3883.33	-0.80747	0.00033844	0.0053472	down	sp|A7PZL3|PGLR_VITVI Probable polygalacturonase OS=Vitis vinifera GN=GSVIVT00026920001 PE=1 SV=1//2.90927e-128
Cla011168	1567.46	2925.84	-0.90042	0.00014432	0.0026372	down	sp|Q9FEW9|OPR3_SOLLC 12-oxophytodienoate reductase 3 OS=Solanum lycopersicum GN=OPR3 PE=1 SV=1//0
Cla011210	394.075	968.915	-1.2979	8.9901e-07	3.467e-05	down	sp|P48980|BGAL_SOLLC Beta-galactosidase OS=Solanum lycopersicum PE=1 SV=1//0
Cla011269	1505.68	2921.72	-0.9564	5.5472e-05	0.0011778	down	sp|O82188|RDR5_ARATH Probable RNA-dependent RNA polymerase 5 OS=Arabidopsis thaliana GN=RDR5 PE=2 SV=2//0
Cla011270	495.501	927.203	-0.904	0.00055187	0.0079774	down	sp|O82190|RDR3_ARATH Probable RNA-dependent RNA polymerase 3 OS=Arabidopsis thaliana GN=RDR3 PE=3 SV=2//4.77482e-24
Cla011278	143.58	473.453	-1.7214	2.1333e-08	1.3373e-06	down	sp|Q43317|CYSK_CITLA Cysteine synthase OS=Citrullus lanatus PE=1 SV=1//6.43705e-142
Cla011298	494.489	1222.18	-1.3054	0.00019032	0.0033301	down	sp|Q56XP4|NHX2_ARATH Sodium/hydrogen exchanger 2 OS=Arabidopsis thaliana GN=NHX2 PE=2 SV=2//0
Cla011329	2.42871	106.386	-5.453	1.845e-14	4.7651e-12	down	sp|P19076|DMPD_PSEUF 2-hydroxymuconate semialdehyde hydrolase OS=Pseudomonas sp. (strain CF600) GN=dmpD PE=3 SV=1//1.32679e-10
Cla011334	42.2879	384.878	-3.1861	1.5569e-08	1.0073e-06	down	-//-
Cla011356	2806.34	8449.67	-1.5902	2.1205e-05	0.00051796	down	sp|P37707|B2_DAUCA B2 protein OS=Daucus carota PE=2 SV=1//7.89129e-94
Cla011431	656.336	1064.02	-0.69703	0.0055932	0.049023	down	sp|Q8LE94|RING3_ARATH E3 ubiquitin-protein ligase At3g02290 OS=Arabidopsis thaliana GN=At3g02290 PE=2 SV=1//5.81277e-22
Cla011442	3154.37	6597.1	-1.0645	0.0013728	0.016862	down	sp|O66601|GUAA_AQUAE GMP synthase [glutamine-hydrolyzing] OS=Aquifex aeolicus (strain VF5) GN=guaA PE=3 SV=1//0
Cla011467	504.292	1068.98	-1.0839	0.0016635	0.019388	down	-//-
Cla011480	2423.37	4538.96	-0.90535	0.00092475	0.012286	down	sp|Q9CAN1|RBL2_ARATH RHOMBOID-like protein 2 OS=Arabidopsis thaliana GN=RBL2 PE=1 SV=1//4.19409e-124
Cla011487	22.1723	219.378	-3.3066	0.00072511	0.0099331	down	sp|Q9CAN9|ERF26_ARATH Ethylene-responsive transcription factor ERF026 OS=Arabidopsis thaliana GN=ERF026 PE=2 SV=1//2.0272e-46
Cla011494	1099.23	1833.34	-0.73798	0.0024508	0.025941	down	sp|Q93ZQ5|SPXM3_ARATH SPX domain-containing membrane protein At4g22990 OS=Arabidopsis thaliana GN=At4g22990 PE=2 SV=2//0
Cla011528	69.2574	190.706	-1.4613	0.00025119	0.0041871	down	sp|Q9SIA5|DTX1_ARATH MATE efflux family protein DTX1 OS=Arabidopsis thaliana GN=DTX1 PE=2 SV=1//6.26224e-42
Cla011588	34.9324	97.1977	-1.4764	0.0051465	0.045892	down	sp|Q9M202|ZAT9_ARATH Zinc finger protein ZAT9 OS=Arabidopsis thaliana GN=ZAT9 PE=2 SV=1//1.12027e-20
Cla011629	64.1434	189.903	-1.5659	0.00020838	0.0035847	down	sp|Q9FN04|AAP4_ARATH Amino acid permease 4 OS=Arabidopsis thaliana GN=AAP4 PE=1 SV=1//1.1932e-145
Cla011639	4561.83	7331.8	-0.68456	0.0023115	0.02493	down	sp|Q9LF97|Y3295_ARATH CBS domain-containing protein CBSCBSPB3 OS=Arabidopsis thaliana GN=CBSCBSPB3 PE=1 SV=1//0
Cla011745	260.013	2569.81	-3.305	1.1279e-13	2.4274e-11	down	-//-
Cla011746	668.109	1336.81	-1.0006	5.2186e-05	0.0011194	down	sp|Q94AS9|CNGC4_ARATH Cyclic nucleotide-gated ion channel 4 OS=Arabidopsis thaliana GN=CNGC4 PE=2 SV=2//0
Cla011839	2350.11	3688.89	-0.65046	0.0048754	0.044129	down	sp|Q9SY74|C3H5_ARATH Zinc finger CCCH domain-containing protein 5 OS=Arabidopsis thaliana GN=At1g10320 PE=2 SV=2//7.38733e-08
Cla011894	23.3945	73.4577	-1.6507	0.0057322	0.049947	down	sp|Q9HU55|GLRX_PSEAE Glutaredoxin OS=Pseudomonas aeruginosa (strain ATCC 15692 / PAO1 / 1C / PRS 101 / LMG 12228) GN=grx PE=3 SV=1//1.73878e-07
Cla012010	150.126	648.969	-2.112	2.924e-11	3.4119e-09	down	sp|O80905|S40A1_ARATH Solute carrier family 40 member 1 OS=Arabidopsis thaliana GN=IREG1 PE=3 SV=1//0
Cla012019	7.37171	340.496	-5.5295	4.9098e-28	7.3156e-25	down	sp|P46643|AAT1_ARATH Aspartate aminotransferase, mitochondrial OS=Arabidopsis thaliana GN=ASP1 PE=1 SV=1//9.58627e-46
Cla012042	5533.92	11111.9	-1.0057	9.0874e-06	0.00025697	down	sp|P35132|UBC9_ARATH SUMO-conjugating enzyme UBC9 OS=Arabidopsis thaliana GN=UBC9 PE=1 SV=1//4.22578e-23
Cla012048	2442.61	5765.55	-1.239	8.2976e-08	4.2296e-06	down	sp|Q9C9Z1|ZTP50_ARATH Putative zinc transporter At3g08650 OS=Arabidopsis thaliana GN=At3g08650 PE=2 SV=2//0
Cla012050	1358.54	2765.91	-1.0257	0.0003357	0.0053173	down	sp|Q9ZVI3|QKIL3_ARATH KH domain-containing protein At2g38610 OS=Arabidopsis thaliana GN=At2g38610 PE=1 SV=1//1.26565e-166
Cla012055	116.283	268.599	-1.2078	0.00052369	0.0076384	down	-//-
Cla012057	2519.36	6945.6	-1.463	4.4357e-06	0.0001388	down	sp|O14197|YDQ4_SCHPO Uncharacterized transporter C5D6.04 OS=Schizosaccharomyces pombe (strain 972 / ATCC 24843) GN=SPAC5D6.04 PE=3 SV=1//3.23121e-11
Cla012087	3879.8	8541.36	-1.1385	0.0042185	0.039705	down	sp|Q9FL41|WTR38_ARATH WAT1-related protein At5g07050 OS=Arabidopsis thaliana GN=At5g07050 PE=2 SV=1//8.70042e-144
Cla012112	202.448	2178.57	-3.4278	2.3859e-12	3.6972e-10	down	sp|Q9LXG9|PCO1_ARATH Plant cysteine oxidase 1 OS=Arabidopsis thaliana GN=PCO1 PE=1 SV=1//6.89079e-71
Cla012128	705.095	1589.92	-1.1731	2.2058e-06	7.4565e-05	down	-//-
Cla012130	55.8304	146.049	-1.3873	0.0013367	0.016534	down	-//-
Cla012157	5905.81	17667.1	-1.5809	3.8874e-12	5.7922e-10	down	sp|Q9ZNT1|NB5R1_ARATH NADH--cytochrome b5 reductase 1 OS=Arabidopsis thaliana GN=CBR1 PE=1 SV=1//8.46668e-153
Cla012170	337.586	605.931	-0.8439	0.0023745	0.025389	down	sp|Q9M1K5|ZDH13_ARATH Probable protein S-acyltransferase 4 OS=Arabidopsis thaliana GN=PAT04 PE=2 SV=1//1.65403e-108
Cla012175	15206.1	48440.6	-1.6716	2.5835e-13	5.0042e-11	down	sp|P48491|TPIS_ARATH Triosephosphate isomerase, cytosolic OS=Arabidopsis thaliana GN=CTIMC PE=1 SV=2//2.59194e-156
Cla012176	127.496	569.425	-2.1591	2.0183e-12	3.1785e-10	down	sp|F4HSD5|TRM32_ARATH Protein TRM32 OS=Arabidopsis thaliana GN=TRM32 PE=2 SV=1//1.2215e-13
Cla012214	45541.6	71083.7	-0.64233	0.0041003	0.038933	down	sp|Q93WC4|IAA29_ARATH Auxin-responsive protein IAA29 OS=Arabidopsis thaliana GN=IAA29 PE=2 SV=2//5.73169e-11
Cla012275	1958.07	3815.64	-0.96249	4.2064e-05	0.00093652	down	-//-
Cla012276	487.509	8475.6	-4.1198	4.6791e-08	2.6245e-06	down	sp|O48786|C734A_ARATH Cytochrome P450 734A1 OS=Arabidopsis thaliana GN=CYP734A1 PE=2 SV=1//0
Cla012280	2743.69	5366.94	-0.96798	0.0019298	0.021818	down	-//-
Cla012463	6.56931	287.6	-5.4522	2.5452e-30	4.1084e-27	down	sp|Q8RWF5|MATE9_ARATH MATE efflux family protein 9 OS=Arabidopsis thaliana GN=DTXL5 PE=2 SV=1//4.67134e-108
Cla012519	2658.2	5860.31	-1.1405	0.0045946	0.042243	down	sp|Q9S9K9|MYB3_ARATH Transcription factor MYB3 OS=Arabidopsis thaliana GN=MYB3 PE=1 SV=1//1.12202e-90
Cla012528	88.3548	368.693	-2.061	0.001509	0.017957	down	sp|P24465|C71A1_PERAE Cytochrome P450 71A1 OS=Persea americana GN=CYP71A1 PE=1 SV=2//1.11592e-139
Cla012536	245.156	792.857	-1.6934	1.4818e-09	1.2318e-07	down	sp|Q9C9E3|TI11B_ARATH Protein TIFY 11B OS=Arabidopsis thaliana GN=TIFY11B PE=1 SV=1//1.37898e-28
Cla012541	1296.39	2203.22	-0.76511	0.0012086	0.015311	down	sp|Q9LJH5|GLO4_ARATH Peroxisomal (S)-2-hydroxy-acid oxidase GLO4 OS=Arabidopsis thaliana GN=GLO4 PE=2 SV=1//0
Cla012551	1387.95	4742.78	-1.7728	0.0014745	0.017685	down	-//-
Cla012568	132.501	256.316	-0.95192	0.0044909	0.041522	down	sp|P93194|RPK1_IPONI Receptor-like protein kinase OS=Ipomoea nil GN=INRPK1 PE=2 SV=2//0
Cla012622	171.739	450.026	-1.3898	4.8835e-06	0.00015087	down	sp|Q8LGN0|GLR27_ARATH Glutamate receptor 2.7 OS=Arabidopsis thaliana GN=GLR2.7 PE=2 SV=3//0
Cla012626	403.303	680.705	-0.75517	0.0053524	0.04745	down	sp|P59278|Y1745_ARATH Uncharacterized protein At1g51745 OS=Arabidopsis thaliana GN=At1g51745 PE=2 SV=2//2.31622e-14
Cla012636	12.6212	74.3044	-2.5576	0.0053998	0.047803	down	sp|O65924|Y2921_ARATH Putative leucine-rich repeat receptor-like protein kinase At2g19210 OS=Arabidopsis thaliana GN=At2g19210 PE=3 SV=1//0
Cla012651	38.6444	140.999	-1.8674	4.3991e-05	0.00097272	down	-//-
Cla012663	230.83	1123.99	-2.2837	3.6455e-17	1.5024e-14	down	sp|P87053|POF1_SCHPO F-box/WD repeat-containing protein pof1 OS=Schizosaccharomyces pombe (strain 972 / ATCC 24843) GN=pof1 PE=1 SV=1//2.95761e-10
Cla012693	29.706	167.295	-2.4936	8.7588e-05	0.0017419	down	sp|Q9XI23|BOR4_ARATH Boron transporter 4 OS=Arabidopsis thaliana GN=BOR4 PE=2 SV=1//0
Cla012702	1926.51	3035.63	-0.656	0.0049219	0.044405	down	sp|Q9XI29|Y1540_ARATH Uncharacterized protein At1g15400 OS=Arabidopsis thaliana GN=At1g15400 PE=1 SV=2//3.62647e-27
Cla012713	2581.69	5694.84	-1.1413	4.1403e-07	1.7359e-05	down	-//-
Cla012739	10550.9	17144.6	-0.70039	0.0014812	0.017748	down	sp|Q94AI7|TPL_ARATH Protein TOPLESS OS=Arabidopsis thaliana GN=TPL PE=1 SV=1//0
Cla012754	277.414	509.383	-0.87671	0.0025417	0.026786	down	sp|Q39262|ZFP3_ARATH Zinc finger protein 3 OS=Arabidopsis thaliana GN=ZFP3 PE=2 SV=1//2.45778e-40
Cla012755	763.966	1334.47	-0.80468	0.0013161	0.016362	down	sp|Q9LMP7|GOS11_ARATH Golgi SNAP receptor complex member 1-1 OS=Arabidopsis thaliana GN=GOS11 PE=2 SV=1//1.5052e-134
Cla012795	126.327	246.358	-0.9636	0.0042799	0.040126	down	-//-
Cla012806	1240.51	2340.27	-0.91574	0.00012721	0.0023831	down	sp|Q8LAH8|NDK4_ARATH Nucleoside diphosphate kinase IV, chloroplastic/mitochondrial OS=Arabidopsis thaliana GN=NDK4 PE=1 SV=2//9.07907e-137
Cla012817	201.49	471.448	-1.2264	5.4734e-05	0.0011676	down	-//-
Cla012818	11949.5	18594.2	-0.6379	0.0038932	0.037425	down	sp|P37707|B2_DAUCA B2 protein OS=Daucus carota PE=2 SV=1//9.99604e-91
Cla012888	0	21.4538	#NAME?	0.0008851	0.011824	down	-//-
Cla012928	2028.77	3199.08	-0.65705	0.0049756	0.044652	down	sp|Q8S2T1|DDPS6_ARATH Dehydrodolichyl diphosphate synthase 6 OS=Arabidopsis thaliana GN=At2g17570 PE=2 SV=2//2.0132e-91
Cla012959	828.41	1352.33	-0.70703	0.0036906	0.036032	down	sp|O60094|DPO5_SCHPO DNA polymerase V OS=Schizosaccharomyces pombe (strain 972 / ATCC 24843) GN=pol5 PE=1 SV=2//1.60718e-19
Cla012963	418.11	1073.2	-1.36	1.7068e-07	8.0635e-06	down	-//-
Cla012974	458.385	2712.97	-2.5652	0.00011778	0.0022391	down	sp|Q76CU2|PDR1_TOBAC Pleiotropic drug resistance protein 1 OS=Nicotiana tabacum GN=PDR1 PE=2 SV=1//0
Cla012975	445.418	796.648	-0.83878	0.0016365	0.019145	down	sp|Q6AYB3|ISY1_RAT Pre-mRNA-splicing factor ISY1 homolog OS=Rattus norvegicus GN=Isy1 PE=2 SV=1//9.38199e-65
Cla012993	1225.33	2284.69	-0.89883	0.00017045	0.0030448	down	sp|Q8R2Y8|PTH2_MOUSE Peptidyl-tRNA hydrolase 2, mitochondrial OS=Mus musculus GN=Ptrh2 PE=2 SV=1//7.40933e-34
Cla012994	345.409	1254.82	-1.8611	5.92e-10	5.3089e-08	down	-//-
Cla012995	519.022	996.636	-0.94127	0.00031971	0.0050885	down	sp|Q96E22|NGBR_HUMAN Dehydrodolichyl diphosphate syntase complex subunit NUS1 OS=Homo sapiens GN=NUS1 PE=1 SV=1//2.18842e-10
Cla012997	1647.91	3241.05	-0.97582	2.4957e-05	0.00059603	down	sp|Q8LDS5|THO7A_ARATH THO complex subunit 7A OS=Arabidopsis thaliana GN=THO7A PE=1 SV=1//6.90097e-106
Cla013036	12557	148086	-3.5599	1.5358e-41	4.2497e-38	down	sp|P07730|GLUA2_ORYSJ Glutelin type-A 2 OS=Oryza sativa subsp. japonica GN=GLUA2 PE=1 SV=1//1.88043e-23
Cla013051	435.248	759.174	-0.80259	0.0026546	0.027794	down	sp|Q76I89|NDC80_CHICK Kinetochore protein NDC80 homolog OS=Gallus gallus GN=NDC80 PE=1 SV=1//4.57059e-17
Cla013129	0.267239	41.7727	-7.2883	1.7191e-05	0.00043622	down	sp|Q9FVQ0|YUC10_ARATH Probable indole-3-pyruvate monooxygenase YUCCA10 OS=Arabidopsis thaliana GN=YUC10 PE=2 SV=1//3.13978e-67
Cla013130	1.65819	29.0949	-4.1331	0.0004427	0.006715	down	sp|Q9FVQ0|YUC10_ARATH Probable indole-3-pyruvate monooxygenase YUCCA10 OS=Arabidopsis thaliana GN=YUC10 PE=2 SV=1//5.02448e-48
Cla013135	108.428	294.855	-1.4433	3.4501e-05	0.000789	down	sp|Q9LZL3|PCS1L_ARATH Aspartic proteinase PCS1 OS=Arabidopsis thaliana GN=PCS1 PE=2 SV=1//1.18891e-55
Cla013150	25.5553	128.229	-2.327	2.7606e-06	9.125e-05	down	sp|Q5T0T0|MARH8_HUMAN E3 ubiquitin-protein ligase MARCH8 OS=Homo sapiens GN=MARCH8 PE=1 SV=1//2.47579e-09
Cla013170	1.12372	21.1383	-4.2335	0.0049447	0.044532	down	-//-
Cla013360	12.1497	192.944	-3.9892	2.5228e-16	9.3975e-14	down	sp|Q7PC88|AB31G_ARATH ABC transporter G family member 31 OS=Arabidopsis thaliana GN=ABCG31 PE=1 SV=1//0
Cla013377	103.301	1092.1	-3.4022	4.1396e-31	7.2895e-28	down	sp|O64815|HLS1L_ARATH Probable N-acetyltransferase HLS1-like OS=Arabidopsis thaliana GN=At2g23060 PE=2 SV=1//4.43378e-107
Cla013379	732.566	1204.35	-0.71723	0.0041106	0.038954	down	sp|Q9SIZ4|Y2027_ARATH Inactive receptor-like serine/threonine-protein kinase At2g40270 OS=Arabidopsis thaliana GN=At2g40270 PE=2 SV=2//2.09353e-142
Cla013413	1980	5163.19	-1.3828	9.9917e-07	3.7949e-05	down	sp|O22932|CIPKB_ARATH CBL-interacting serine/threonine-protein kinase 11 OS=Arabidopsis thaliana GN=CIPK11 PE=1 SV=1//1.83177e-15
Cla013415	10751.4	31834	-1.566	6.3143e-09	4.5808e-07	down	sp|Q9LVL5|WNK4_ARATH Probable serine/threonine-protein kinase WNK4 OS=Arabidopsis thaliana GN=WNK4 PE=1 SV=1//0
Cla013450	8640.88	14195.8	-0.71621	0.0013882	0.016963	down	sp|Q9SLK2|ALIS3_ARATH ALA-interacting subunit 3 OS=Arabidopsis thaliana GN=ALIS3 PE=1 SV=1//0
Cla013469	14.1608	390.836	-4.7866	0.001262	0.015841	down	sp|Q9SHE9|LBD4_ARATH LOB domain-containing protein 4 OS=Arabidopsis thaliana GN=LBD4 PE=2 SV=1//1.56435e-59
Cla013485	85.2285	449.23	-2.398	4.4856e-07	1.8605e-05	down	sp|Q93WV4|WRK71_ARATH Probable WRKY transcription factor 71 OS=Arabidopsis thaliana GN=WRKY71 PE=2 SV=1//1.84342e-27
Cla013546	500.41	1940.73	-1.9554	6.2798e-15	1.7888e-12	down	sp|Q9LVY1|TAT_ARATH Tyrosine aminotransferase OS=Arabidopsis thaliana GN=TAT PE=2 SV=1//2.31796e-167
Cla013549	2397.9	4328.07	-0.85195	0.00027154	0.0044439	down	sp|Q9FKW0|RNG1A_ARATH Putative E3 ubiquitin-protein ligase RING1a OS=Arabidopsis thaliana GN=RING1A PE=1 SV=2//3.90351e-94
Cla013551	1079.23	1812.24	-0.74777	0.0016867	0.019634	down	sp|Q54HG4|RMP_DICDI RNA polymerase II subunit 5-mediating protein homolog OS=Dictyostelium discoideum GN=rmp PE=3 SV=2//6.56127e-23
Cla013553	5.19536	43.2596	-3.0577	0.0054434	0.048057	down	sp|Q5JNJ5|ENL1_ORYSJ Early nodulin-like protein 1 OS=Oryza sativa subsp. japonica GN=ENODL1 PE=1 SV=1//2.49721e-41
Cla013565	2820.32	7082.54	-1.3284	0.00012109	0.002286	down	sp|Q6R567|RMA1_CAPAN E3 ubiquitin-protein ligase RMA1H1 OS=Capsicum annuum GN=RMA1H1 PE=1 SV=1//1.23637e-54
Cla013585	1447.08	3557.94	-1.2979	5.6498e-06	0.00016967	down	sp|Q99XR4|GLFT_STRP1 Glutamate formimidoyltransferase OS=Streptococcus pyogenes serotype M1 GN=M5005_Spy1772 PE=1 SV=1//7.09782e-23
Cla013627	728.231	3098.09	-2.0889	1.5888e-14	4.1588e-12	down	sp|Q9LN20|P4H3_ARATH Probable prolyl 4-hydroxylase 3 OS=Arabidopsis thaliana GN=P4H3 PE=2 SV=1//2.3591e-126
Cla013668	563.992	1374.65	-1.2853	0.00024388	0.0040955	down	sp|A2WW87|GAM1_ORYSI Transcription factor GAMYB OS=Oryza sativa subsp. indica GN=GAM1 PE=2 SV=1//1.47975e-114
Cla013721	3207.91	8578.64	-1.4191	1.0795e-05	0.00029787	down	sp|Q2N2K1|PHYK1_SOYBN Probable phytol kinase 1, chloroplastic OS=Glycine max PE=2 SV=1//8.04736e-105
Cla013755	135.305	354.108	-1.388	2.4315e-05	0.00058361	down	sp|P47082|AVT1_YEAST Vacuolar amino acid transporter 1 OS=Saccharomyces cerevisiae (strain ATCC 204508 / S288c) GN=AVT1 PE=1 SV=1//9.15088e-35
Cla013761	183.033	827.33	-2.1764	3.8388e-05	0.0008707	down	sp|Q42667|PALY_CITLI Phenylalanine ammonia-lyase OS=Citrus limon GN=PAL6 PE=2 SV=1//0
Cla013930	765.698	2074.84	-1.4382	5.3959e-09	3.9899e-07	down	sp|Q5Z678|ILL6_ORYSJ IAA-amino acid hydrolase ILR1-like 6 OS=Oryza sativa subsp. japonica GN=ILL6 PE=2 SV=1//3.65519e-104
Cla013931	516.95	1346.08	-1.3807	5.8107e-08	3.1092e-06	down	sp|Q8VYX0|ILL6_ARATH IAA-amino acid hydrolase ILR1-like 6 OS=Arabidopsis thaliana GN=ILL6 PE=2 SV=2//2.55338e-47
Cla014031	418.648	1006.6	-1.2657	2.2958e-05	0.0005552	down	sp|O81108|ACA2_ARATH Calcium-transporting ATPase 2, plasma membrane-type OS=Arabidopsis thaliana GN=ACA2 PE=1 SV=1//0
Cla014098	1171.12	2075.17	-0.82534	0.00055795	0.0080412	down	-//-
Cla014106	1508.87	2665.73	-0.82106	0.00043613	0.0066258	down	sp|Q9LX99|KCA1_ARATH Kinesin-like protein KCA1 OS=Arabidopsis thaliana GN=KCA1 PE=1 SV=1//0
Cla014107	476.23	975.291	-1.0342	6.8889e-05	0.001418	down	sp|Q5H8A4|PIGG_HUMAN GPI ethanolamine phosphate transferase 2 OS=Homo sapiens GN=PIGG PE=1 SV=1//9.72556e-66
Cla014128	3394.16	5711.24	-0.75075	0.00086024	0.011515	down	sp|Q54Q92|LMD2A_DICDI LMBR1 domain-containing protein 2 homolog A OS=Dictyostelium discoideum GN=DDB_G0284019 PE=3 SV=1//4.47737e-34
Cla014175	44.9107	119.353	-1.4101	0.0027027	0.028161	down	sp|Q8VYW6|GAGT1_ARATH Gamma-glutamyltranspeptidase 1 OS=Arabidopsis thaliana GN=GGT1 PE=2 SV=1//0
Cla014189	5587.22	12945.8	-1.2123	0.00022206	0.0037863	down	sp|Q94A84|U72E1_ARATH UDP-glycosyltransferase 72E1 OS=Arabidopsis thaliana GN=UGT72E1 PE=1 SV=1//2.00468e-153
Cla014227	179.692	475.459	-1.4038	3.1667e-06	0.00010326	down	sp|Q9FJZ3|MAN7_ARATH Mannan endo-1,4-beta-mannosidase 7 OS=Arabidopsis thaliana GN=MAN7 PE=2 SV=1//0
Cla014265	100.023	1151.37	-3.525	3.1331e-20	1.767e-17	down	sp|Q42600|C84A1_ARATH Cytochrome P450 84A1 OS=Arabidopsis thaliana GN=CYP84A1 PE=1 SV=1//0
Cla014294	1078.34	2088.1	-0.95338	9.5257e-05	0.0018638	down	sp|O82485|OPT7_ARATH Oligopeptide transporter 7 OS=Arabidopsis thaliana GN=OPT7 PE=2 SV=1//0
Cla014295	10026.1	34680	-1.7903	0.00018432	0.0032486	down	sp|Q9FKW8|STR18_ARATH Thiosulfate sulfurtransferase 18 OS=Arabidopsis thaliana GN=STR18 PE=1 SV=1//1.29996e-39
Cla014297	16629.5	30138.5	-0.85786	0.00049651	0.007336	down	sp|C0HJB3|MANA_CANEN Alpha-mannosidase OS=Canavalia ensiformis PE=1 SV=1//0
Cla014358	1144.25	2038.28	-0.83296	0.00046467	0.0069772	down	sp|O22757|MLO8_ARATH MLO-like protein 8 OS=Arabidopsis thaliana GN=MLO8 PE=1 SV=2//0
Cla014372	329.398	1081.96	-1.7157	1.472e-10	1.4547e-08	down	sp|Q9FIK0|PFKA2_ARATH ATP-dependent 6-phosphofructokinase 2 OS=Arabidopsis thaliana GN=PFK2 PE=1 SV=1//0
Cla014373	12.4877	52.2003	-2.0636	0.0032479	0.032563	down	sp|Q9LY87|RGLG2_ARATH E3 ubiquitin-protein ligase RGLG2 OS=Arabidopsis thaliana GN=RGLG2 PE=1 SV=1//3.34937e-146
Cla014389	19391.9	41358.8	-1.0927	1.0286e-06	3.884e-05	down	-//-
Cla014391	32.3402	202.706	-2.648	7.2158e-10	6.296e-08	down	sp|Q8GYX3|MP705_ARATH Microtubule-associated protein 70-5 OS=Arabidopsis thaliana GN=MAP70.5 PE=1 SV=1//7.48838e-147
Cla014414	7.95331	98.1103	-3.6248	5.7053e-05	0.0012025	down	sp|P54847|ACCO3_CUCME 1-aminocyclopropane-1-carboxylate oxidase 3 OS=Cucumis melo GN=ACO3 PE=2 SV=1//0
Cla014445	5954.03	10626.4	-0.83572	0.00019987	0.0034721	down	sp|Q39366|LGUL_BRAOG Putative lactoylglutathione lyase OS=Brassica oleracea var. gemmifera PE=2 SV=1//6.96163e-172
Cla014481	54.6046	618.186	-3.5009	0.00050953	0.0074662	down	sp|Q5HZ05|TPPJ_ARATH Probable trehalose-phosphate phosphatase J OS=Arabidopsis thaliana GN=TPPJ PE=1 SV=1//3.86225e-159
Cla014645	290.111	931.683	-1.6832	2.0438e-06	7.007e-05	down	-//-
Cla014694	165.524	401.661	-1.2789	4.3305e-05	0.00096195	down	sp|Q9M9Y9|GRS11_ARATH Monothiol glutaredoxin-S11 OS=Arabidopsis thaliana GN=GRXS11 PE=3 SV=1//2.37307e-45
Cla014715	24.2218	164.841	-2.7667	0.0051875	0.046199	down	-//-
Cla014786	3008.08	9033.31	-1.5864	0.0042997	0.040225	down	sp|Q2MHE4|HT1_ARATH Serine/threonine-protein kinase HT1 OS=Arabidopsis thaliana GN=HT1 PE=1 SV=1//4.49472e-66
Cla014789	4026.8	10683.8	-1.4077	0.0018162	0.02078	down	sp|Q9SV13|SUT31_ARATH Sulfate transporter 3.1 OS=Arabidopsis thaliana GN=SULTR3;1 PE=2 SV=1//0
Cla014810	151.435	328.202	-1.1159	0.0039994	0.038275	down	sp|Q8W104|FBL17_ARATH F-box/LRR-repeat protein 17 OS=Arabidopsis thaliana GN=FBL17 PE=1 SV=1//4.85829e-178
Cla014817	1051.14	1701.95	-0.69524	0.0040717	0.038756	down	sp|Q9M9Y5|GAUT6_ARATH Probable galacturonosyltransferase 6 OS=Arabidopsis thaliana GN=GAUT6 PE=2 SV=1//0
Cla014827	14613.9	26271.6	-0.84616	0.00017728	0.0031417	down	sp|Q40062|IDS3_HORVU 2&apos;-deoxymugineic-acid 2&apos;-dioxygenase OS=Hordeum vulgare GN=IDS3 PE=1 SV=3//1.64464e-42
Cla014828	54.932	2800.86	-5.6721	4.0986e-07	1.7221e-05	down	sp|P24397|HY6H_HYONI Hyoscyamine 6-dioxygenase OS=Hyoscyamus niger GN=H6H PE=1 SV=1//6.90691e-53
Cla014869	8433.77	13996.1	-0.73077	0.0011677	0.014949	down	-//-
Cla014895	288.056	843.5	-1.55	0.0019477	0.02196	down	sp|Q9LSE7|B561C_ARATH Cytochrome b561 and DOMON domain-containing protein At3g25290 OS=Arabidopsis thaliana GN=At3g25290 PE=2 SV=1//2.32054e-150
Cla014953	1933.93	3628.89	-0.90799	9.144e-05	0.0018055	down	sp|Q0WNW4|MYOB3_ARATH Myosin-binding protein 3 OS=Arabidopsis thaliana GN=MYOB3 PE=1 SV=1//5.52613e-09
Cla015027	2703.04	43319.9	-4.0024	2.1134e-13	4.1773e-11	down	sp|P12886|ADH1_PEA Alcohol dehydrogenase 1 OS=Pisum sativum PE=3 SV=1//0
Cla015028	3550.03	38431.8	-3.4364	1.483e-11	1.8296e-09	down	sp|P13603|ADH1_TRIRP Alcohol dehydrogenase 1 OS=Trifolium repens GN=ADH1 PE=2 SV=1//0
Cla015039	252.667	532.343	-1.0751	0.00019021	0.0033301	down	sp|Q15751|HERC1_HUMAN Probable E3 ubiquitin-protein ligase HERC1 OS=Homo sapiens GN=HERC1 PE=1 SV=2//1.15987e-18
Cla015043	5.7139	43.014	-2.9123	0.0008765	0.011717	down	-//-
Cla015059	95.5479	390.628	-2.0315	0.00040912	0.0062993	down	sp|Q7DM58|AB4C_ARATH ABC transporter C family member 4 OS=Arabidopsis thaliana GN=ABCC4 PE=2 SV=2//0
Cla015065	455.983	1668.87	-1.8718	7.7736e-07	3.0419e-05	down	sp|Q8LGG8|USPAL_ARATH Universal stress protein A-like protein OS=Arabidopsis thaliana GN=At3g01520 PE=1 SV=2//1.6068e-09
Cla015142	32.9166	218.285	-2.7293	2.0155e-06	6.9345e-05	down	sp|Q8GXW1|RGL2_ARATH DELLA protein RGL2 OS=Arabidopsis thaliana GN=RGL2 PE=1 SV=2//5.10471e-58
Cla015147	2134.55	3350.38	-0.65039	0.0046457	0.042668	down	-//-
Cla015154	149.615	309.044	-1.0466	0.0042604	0.03999	down	sp|Q93WV4|WRK71_ARATH Probable WRKY transcription factor 71 OS=Arabidopsis thaliana GN=WRKY71 PE=2 SV=1//8.87795e-42
Cla015169	1626.59	6516.37	-2.0022	2.6252e-12	4.0357e-10	down	-//-
Cla015191	1746.23	3371.67	-0.94922	3.9069e-05	0.00088303	down	sp|O80719|Y2706_ARATH Probable receptor-like protein kinase At2g47060 OS=Arabidopsis thaliana GN=At2g47060 PE=1 SV=1//0
Cla015195	4878.66	10498.8	-1.1057	0.00016221	0.0029116	down	sp|P32289|GLNA_VIGAC Glutamine synthetase nodule isozyme OS=Vigna aconitifolia PE=2 SV=1//0
Cla015208	229.858	1343.87	-2.5476	4.205e-05	0.00093652	down	-//-
Cla015209	41.1604	105.686	-1.3605	0.0043055	0.040231	down	sp|Q0WRX3|SCP40_ARATH Serine carboxypeptidase-like 40 OS=Arabidopsis thaliana GN=SCPL40 PE=2 SV=2//0
Cla015217	399.551	704.074	-0.81735	0.0020644	0.022981	down	sp|Q7XA42|RGA1_SOLBU Putative disease resistance protein RGA1 OS=Solanum bulbocastanum GN=RGA1 PE=2 SV=2//4.80082e-27
Cla015219	191.661	394.708	-1.0422	0.0043185	0.040327	down	sp|P68428|H32_WHEAT Histone H3.2 OS=Triticum aestivum PE=1 SV=2//3.38945e-80
Cla015227	13198.7	23696.1	-0.84425	0.00068873	0.0095223	down	sp|Q9LHJ8|SAP5_ARATH Zinc finger A20 and AN1 domain-containing stress-associated protein 5 OS=Arabidopsis thaliana GN=SAP5 PE=2 SV=1//1.24046e-58
Cla015228	112969	213025	-0.91509	0.0025671	0.027009	down	sp|A3BDI8|SAP8_ORYSJ Zinc finger A20 and AN1 domain-containing stress-associated protein 8 OS=Oryza sativa subsp. japonica GN=SAP8 PE=2 SV=1//3.10203e-73
Cla015275	3475.28	6249.81	-0.84668	0.00024984	0.0041684	down	-//-
Cla015287	12.5758	103.967	-3.0474	1.3808e-07	6.7202e-06	down	sp|O64864|YLS3_ARATH Protein YLS3 OS=Arabidopsis thaliana GN=YLS3 PE=2 SV=1//9.07926e-54
Cla015316	6088.29	14545	-1.2564	3.4216e-08	1.9963e-06	down	sp|Q9FI78|HST_ARATH Shikimate O-hydroxycinnamoyltransferase OS=Arabidopsis thaliana GN=HST PE=2 SV=1//0
Cla015367	4547.13	7568.04	-0.73496	0.0011962	0.015163	down	-//-
Cla015391	24.2975	94.7641	-1.9635	0.00030472	0.0048901	down	sp|O48652|UVR3_ARATH (6-4)DNA photolyase OS=Arabidopsis thaliana GN=UVR3 PE=1 SV=2//0
Cla015395	259.739	1624.18	-2.6446	7.237e-05	0.0014807	down	-//-
Cla015397	3408.78	5457.54	-0.67899	0.0037601	0.036508	down	sp|Q9C944|H2AV3_ARATH Probable histone H2A variant 3 OS=Arabidopsis thaliana GN=At1g52740 PE=1 SV=1//3.04154e-74
Cla015453	23.2451	92.6679	-1.9951	0.00026173	0.0043294	down	sp|P46607|HGL2_ARATH Homeobox-leucine zipper protein GLABRA 2 OS=Arabidopsis thaliana GN=GL2 PE=2 SV=3//0
Cla015474	982.062	1697.34	-0.78939	0.0010287	0.013418	down	sp|Q00416|SEN1_YEAST Helicase SEN1 OS=Saccharomyces cerevisiae (strain ATCC 204508 / S288c) GN=SEN1 PE=1 SV=2//2.96775e-72
Cla015475	684.763	1112.5	-0.70013	0.004977	0.044652	down	-//-
Cla015493	1823.83	3453.72	-0.92118	0.00018672	0.0032805	down	sp|Q9LU41|ACA9_ARATH Calcium-transporting ATPase 9, plasma membrane-type OS=Arabidopsis thaliana GN=ACA9 PE=2 SV=2//0
Cla015513	1991.32	3388.14	-0.76677	0.00090856	0.012095	down	sp|Q6NQ79|ARID4_ARATH AT-rich interactive domain-containing protein 4 OS=Arabidopsis thaliana GN=ARID4 PE=2 SV=1//0
Cla015518	3129.5	5020.67	-0.68195	0.0023869	0.025459	down	sp|Q94A27|SAC2_ARATH Phosphoinositide phosphatase SAC2 OS=Arabidopsis thaliana GN=SAC2 PE=2 SV=1//0
Cla015533	377.625	741.379	-0.97326	0.00032555	0.005173	down	sp|Q9S7M2|TI10B_ARATH Protein TIFY 10B OS=Arabidopsis thaliana GN=TIFY10B PE=1 SV=1//3.20076e-27
Cla015568	1454.57	2365.76	-0.70171	0.0032895	0.032913	down	sp|Q38820|TI232_ARATH Mitochondrial import inner membrane translocase subunit TIM23-2 OS=Arabidopsis thaliana GN=TIM23-2 PE=1 SV=1//1.41239e-69
Cla015615	158.05	340.853	-1.1088	0.00061021	0.0086213	down	sp|O65924|Y2921_ARATH Putative leucine-rich repeat receptor-like protein kinase At2g19210 OS=Arabidopsis thaliana GN=At2g19210 PE=3 SV=1//0
Cla015658	35.7813	203.997	-2.5113	2.9546e-09	2.3455e-07	down	-//-
Cla015723	24.5428	119.764	-2.2868	4.8527e-06	0.00015016	down	sp|O64966|HMDH1_GOSHI 3-hydroxy-3-methylglutaryl-coenzyme A reductase 1 OS=Gossypium hirsutum GN=HMG1 PE=3 SV=1//0
Cla015807	1202.31	1944.84	-0.69384	0.0035778	0.035331	down	sp|Q2KI83|DJC17_BOVIN DnaJ homolog subfamily C member 17 OS=Bos taurus GN=DNAJC17 PE=2 SV=1//4.18417e-18
Cla015836	25303	39868.3	-0.65594	0.0042368	0.039819	down	-//-
Cla015906	89.92	333.991	-1.8931	3.9853e-08	2.2772e-06	down	sp|Q96261|DHLEA_ARATH Probable dehydrin LEA OS=Arabidopsis thaliana GN=LEA PE=2 SV=1//4.17852e-11
Cla015907	1632.14	2850.74	-0.80457	0.00064072	0.0089673	down	-//-
Cla015970	6012.99	11773.4	-0.96937	1.466e-05	0.0003832	down	sp|P48417|CP74_LINUS Allene oxide synthase, chloroplastic OS=Linum usitatissimum GN=CYP74A PE=1 SV=1//2.69757e-176
Cla015972	1884.09	5484.51	-1.5415	2.7085e-11	3.1796e-09	down	sp|P90648|MHCKB_DICDI Myosin heavy chain kinase B OS=Dictyostelium discoideum GN=mhkB PE=2 SV=1//1.32063e-09
Cla015973	731.662	2752.45	-1.9115	3.5919e-07	1.5393e-05	down	-//-
Cla016015	494.238	988.154	-0.99953	9.2513e-05	0.0018211	down	-//-
Cla016044	820.117	1723.37	-1.0713	8.5345e-06	0.00024239	down	sp|Q06396|ARF1_ORYSJ ADP-ribosylation factor 1 OS=Oryza sativa subsp. japonica GN=Os01g0813400 PE=2 SV=3//1.07027e-100
Cla016048	1164.18	3884.02	-1.7382	1.122e-08	7.5201e-07	down	sp|Q2KNL5|CADH1_OCIBA Cinnamyl alcohol dehydrogenase 1 OS=Ocimum basilicum GN=CAD1 PE=1 SV=1//0
Cla016054	1581.05	3689.32	-1.2225	0.002762	0.028577	down	sp|Q9MB73|LGT_CITUN Limonoid UDP-glucosyltransferase OS=Citrus unshiu PE=2 SV=1//3.11853e-174
Cla016056	125.524	504.838	-2.0079	7.9354e-11	8.3538e-09	down	sp|Q9MB73|LGT_CITUN Limonoid UDP-glucosyltransferase OS=Citrus unshiu PE=2 SV=1//0
Cla016058	214.663	1422.39	-2.7282	3.7875e-11	4.2654e-09	down	sp|Q9MB73|LGT_CITUN Limonoid UDP-glucosyltransferase OS=Citrus unshiu PE=2 SV=1//0
Cla016059	1552.62	2795.86	-0.84858	0.00031111	0.0049748	down	sp|Q71DJ5|LIP1_ARATH Triacylglycerol lipase 1 OS=Arabidopsis thaliana GN=LIP1 PE=1 SV=1//4.36317e-151
Cla016084	205.446	547.783	-1.4148	1.8775e-06	6.5528e-05	down	sp|Q94AG2|SERK1_ARATH Somatic embryogenesis receptor kinase 1 OS=Arabidopsis thaliana GN=SERK1 PE=1 SV=2//2.33463e-16
Cla016127	117.76	306.368	-1.3794	4.8601e-05	0.0010542	down	-//-
Cla016129	417.85	892.142	-1.0943	4.3988e-05	0.00097272	down	sp|Q9LDD1|BRG3_ARATH Probable BOI-related E3 ubiquitin-protein ligase 3 OS=Arabidopsis thaliana GN=BRG3 PE=1 SV=1//8.04002e-14
Cla016146	82.7129	264.025	-1.6745	2.6988e-05	0.00063363	down	-//-
Cla016147	52.7726	170.237	-1.6897	0.00010579	0.0020389	down	-//-
Cla016148	1163.42	3057.91	-1.3942	9.527e-06	0.00026745	down	sp|Q6LA43|APRR2_ARATH Two-component response regulator-like APRR2 OS=Arabidopsis thaliana GN=APRR2 PE=2 SV=2//6.07724e-87
Cla016174	710.565	1449.65	-1.0287	2.7586e-05	0.00064611	down	sp|Q8S7M7|PIRL5_ORYSJ Plant intracellular Ras-group-related LRR protein 5 OS=Oryza sativa subsp. japonica GN=IRL5 PE=2 SV=1//6.57075e-174
Cla016199	4157.91	6916.52	-0.73419	0.0012258	0.015458	down	sp|Q39204|MYC2_ARATH Transcription factor MYC2 OS=Arabidopsis thaliana GN=MYC2 PE=1 SV=2//0
Cla016245	773.614	2638.55	-1.7701	0.00014674	0.0026739	down	sp|Q38908|XTH30_ARATH Probable xyloglucan endotransglucosylase/hydrolase protein 30 OS=Arabidopsis thaliana GN=XTH30 PE=2 SV=2//4.40998e-166
Cla016274	353.747	976.143	-1.4644	9.439e-08	4.7122e-06	down	sp|O82277|TCP10_ARATH Transcription factor TCP10 OS=Arabidopsis thaliana GN=TCP10 PE=1 SV=1//9.06548e-43
Cla016295	2401.4	4031.68	-0.74751	0.001344	0.016608	down	sp|Q9SA23|SYP51_ARATH Syntaxin-51 OS=Arabidopsis thaliana GN=SYP51 PE=1 SV=1//1.00134e-104
Cla016373	728.434	1488	-1.0305	0.0023996	0.025567	down	sp|Q8GXM8|MATE7_ARATH MATE efflux family protein 7 OS=Arabidopsis thaliana GN=DTXL3 PE=2 SV=1//1.45508e-54
Cla016382	42396.7	94037.2	-1.1493	3.2128e-07	1.408e-05	down	sp|Q9MAP7|SBT35_ARATH Subtilisin-like protease SBT3.5 OS=Arabidopsis thaliana GN=SBT3.5 PE=1 SV=1//8.80877e-09
Cla016506	4971.01	18130.3	-1.8668	2.0252e-05	0.00049781	down	sp|Q69F95|C85A_PHAVU Cytochrome P450 85A OS=Phaseolus vulgaris GN=BA13 PE=3 SV=2//0
Cla016510	488.815	1073.94	-1.1356	0.0012229	0.015432	down	sp|Q9SCZ4|FERON_ARATH Receptor-like protein kinase FERONIA OS=Arabidopsis thaliana GN=FER PE=1 SV=1//0
Cla016533	122.991	270.105	-1.135	0.00099781	0.013077	down	-//-
Cla016563	1250.74	1994.25	-0.67307	0.0055474	0.048776	down	-//-
Cla016577	5397.78	10804.6	-1.0012	1.2821e-05	0.00034493	down	sp|P45350|DRTS_DAUCA Bifunctional dihydrofolate reductase-thymidylate synthase OS=Daucus carota PE=2 SV=1//0
Cla016579	4.25949	130.859	-4.9412	6.2425e-14	1.4226e-11	down	sp|F4JLE5|SFH1_ARATH Phosphatidylinositol/phosphatidylcholine transfer protein SFH1 OS=Arabidopsis thaliana GN=SFH1 PE=2 SV=1//0
Cla016580	8230.83	14481.2	-0.81507	0.00030384	0.0048802	down	sp|F4IHJ0|SFH8_ARATH Phosphatidylinositol/phosphatidylcholine transfer protein SFH8 OS=Arabidopsis thaliana GN=SFH8 PE=2 SV=1//0
Cla016651	11.6375	61.6384	-2.4051	0.00040233	0.0062096	down	sp|Q9M2A0|PMA8_ARATH ATPase 8, plasma membrane-type OS=Arabidopsis thaliana GN=AHA8 PE=3 SV=1//0
Cla016679	464.055	1331.97	-1.5212	5.1415e-08	2.8373e-06	down	sp|P60300|CLCG_ARATH Putative chloride channel-like protein CLC-g OS=Arabidopsis thaliana GN=CBSCLC6 PE=3 SV=2//0
Cla016690	5667.92	9232.4	-0.70389	0.0015918	0.018755	down	sp|Q27GK7|TPR4_ARATH Topless-related protein 4 OS=Arabidopsis thaliana GN=TPR4 PE=1 SV=2//0
Cla016727	659.665	7827.37	-3.5687	4.688e-08	2.6245e-06	down	sp|Q02921|NO93_SOYBN Early nodulin-93 OS=Glycine max PE=2 SV=1//1.79776e-34
Cla016745	50.6194	139.159	-1.459	0.0011003	0.01418	down	sp|O81016|AB32G_ARATH ABC transporter G family member 32 OS=Arabidopsis thaliana GN=ABCG32 PE=1 SV=1//0
Cla016747	651.593	1113.88	-0.77355	0.0021961	0.02397	down	sp|Q9SQI3|FATB_GOSHI Palmitoyl-acyl carrier protein thioesterase, chloroplastic OS=Gossypium hirsutum GN=FATB1 PE=1 SV=1//0
Cla016760	35.3263	102.285	-1.5338	0.0019824	0.022248	down	sp|Q9SMV7|MSH7_ARATH DNA mismatch repair protein MSH7 OS=Arabidopsis thaliana GN=MSH7 PE=1 SV=1//0
Cla016825	13.8939	402.148	-4.8552	7.5325e-08	3.9433e-06	down	sp|Q9ZUN4|ACCO1_ARATH 1-aminocyclopropane-1-carboxylate oxidase 1 OS=Arabidopsis thaliana GN=ACO1 PE=2 SV=1//2.59666e-145
Cla016844	6354.66	10091.5	-0.66726	0.0029847	0.030412	down	sp|Q94AF0|CFIS1_ARATH Pre-mRNA cleavage factor Im 25 kDa subunit 1 OS=Arabidopsis thaliana GN=CFIS1 PE=1 SV=1//8.94339e-107
Cla016849	588.465	1055.48	-0.84288	0.0019327	0.021824	down	sp|Q93ZH2|NFYA3_ARATH Nuclear transcription factor Y subunit A-3 OS=Arabidopsis thaliana GN=NFYA3 PE=2 SV=2//2.99986e-45
Cla016856	98.3272	245.285	-1.3188	0.00018813	0.0032979	down	sp|Q8S8F5|EF4L3_ARATH Protein ELF4-LIKE 3 OS=Arabidopsis thaliana GN=EFL3 PE=3 SV=1//3.14018e-41
Cla016860	6429.27	12133.1	-0.91623	4.0093e-05	0.00089989	down	sp|A2RSQ0|DEN5B_MOUSE DENN domain-containing protein 5B OS=Mus musculus GN=Dennd5b PE=1 SV=2//7.39626e-13
Cla016941	270.258	477.916	-0.82242	0.0044668	0.041398	down	sp|F4I114|Y1960_ARATH Probable serine/threonine-protein kinase At1g09600 OS=Arabidopsis thaliana GN=At1g09600 PE=3 SV=1//0
Cla016954	486.502	1350.41	-1.4729	0.00013633	0.0025174	down	sp|Q9SS31|CML36_ARATH Probable calcium-binding protein CML36 OS=Arabidopsis thaliana GN=CML36 PE=2 SV=1//2.6954e-29
Cla017021	6090.64	10716	-0.81511	0.00029535	0.0047713	down	sp|Q8LGJ5|PCO2_ARATH Plant cysteine oxidase 2 OS=Arabidopsis thaliana GN=PCO2 PE=1 SV=1//7.20512e-115
Cla017039	443.698	743.811	-0.74536	0.0043967	0.040866	down	sp|O80437|GPAT6_ARATH Glycerol-3-phosphate 2-O-acyltransferase 6 OS=Arabidopsis thaliana GN=GPAT6 PE=1 SV=1//7.96049e-162
Cla017080	1747.72	3084.67	-0.81964	0.0004502	0.0067916	down	sp|Q02283|HAT5_ARATH Homeobox-leucine zipper protein HAT5 OS=Arabidopsis thaliana GN=HAT5 PE=1 SV=1//1.58912e-44
Cla017146	2634.43	4251.64	-0.69053	0.0031641	0.031905	down	sp|Q9JIM4|DUS12_RAT Dual specificity protein phosphatase 12 OS=Rattus norvegicus GN=Dusp12 PE=2 SV=1//7.79646e-38
Cla017164	11910.1	19694.9	-0.72564	0.0010923	0.014086	down	sp|B9DHQ0|TBA5_ARATH Tubulin alpha-5 chain OS=Arabidopsis thaliana GN=TUBA5 PE=1 SV=2//0
Cla017212	2228.8	4142.95	-0.89439	0.00021691	0.0037096	down	sp|Q8W1D5|CIPKP_ARATH CBL-interacting serine/threonine-protein kinase 25 OS=Arabidopsis thaliana GN=CIPK25 PE=2 SV=1//0
Cla017230	32.1613	113.897	-1.8243	0.00031696	0.0050489	down	-//-
Cla017263	551.497	949.098	-0.7832	0.0019991	0.022363	down	-//-
Cla017289	717.834	1861.42	-1.3747	2.8328e-08	1.6884e-06	down	sp|Q869R1|CTLHB_DICDI CTL-like protein DDB_G0274487 OS=Dictyostelium discoideum GN=DDB_G0274487 PE=3 SV=1//6.18153e-16
Cla017294	36.8784	125.541	-1.7673	0.00022549	0.0038348	down	sp|Q9SV07|ASAT1_ARATH Acyl-CoA--sterol O-acyltransferase 1 OS=Arabidopsis thaliana GN=ASAT1 PE=1 SV=1//9.11722e-99
Cla017314	9266.18	14609	-0.65681	0.0029507	0.030145	down	sp|P41380|IF4A3_NICPL Eukaryotic initiation factor 4A-3 OS=Nicotiana plumbaginifolia PE=2 SV=1//0
Cla017330	2287.57	6350.9	-1.4731	4.8121e-10	4.3761e-08	down	-//-
Cla017331	5.48617	108.339	-4.3036	3.2418e-07	1.4174e-05	down	sp|Q9M1P7|BOR2_ARATH Probable boron transporter 2 OS=Arabidopsis thaliana GN=BOR2 PE=2 SV=1//0
Cla017352	1400	2532.13	-0.85493	0.00026565	0.0043724	down	sp|Q8RWW0|ALE2_ARATH Receptor-like serine/threonine-protein kinase ALE2 OS=Arabidopsis thaliana GN=ALE2 PE=1 SV=1//1.40545e-121
Cla017409	11048.9	19247.5	-0.80077	0.00028233	0.0045994	down	sp|Q9LZI2|UXS2_ARATH UDP-glucuronic acid decarboxylase 2 OS=Arabidopsis thaliana GN=UXS2 PE=1 SV=1//0
Cla017432	3109.59	6163.25	-0.98697	1.8025e-05	0.00045167	down	sp|O48922|C98A2_SOYBN Cytochrome P450 98A2 OS=Glycine max GN=CYP98A2 PE=2 SV=1//0
Cla017463	75.7442	293.126	-1.9523	4.402e-08	2.4787e-06	down	sp|P81392|MYB06_ANTMA Myb-related protein 306 OS=Antirrhinum majus GN=MYB306 PE=2 SV=1//1.85369e-79
Cla017484	146.904	1343.33	-3.1929	5.8895e-12	8.327e-10	down	sp|Q5W274|PDR3_TOBAC Pleiotropic drug resistance protein 3 OS=Nicotiana tabacum GN=PDR3 PE=2 SV=1//0
Cla017509	1367.21	2386.28	-0.80352	0.00064772	0.0090587	down	sp|P15398|RPA1_SCHPO DNA-directed RNA polymerase I subunit rpa1 OS=Schizosaccharomyces pombe (strain 972 / ATCC 24843) GN=rpa1 PE=1 SV=2//2.88407e-35
Cla017518	1547.61	4361.92	-1.4949	1.3434e-10	1.3509e-08	down	sp|Q66GR3|BH130_ARATH Transcription factor bHLH130 OS=Arabidopsis thaliana GN=BHLH130 PE=1 SV=1//1.52412e-86
Cla017552	2363.85	4342.98	-0.87755	0.00013445	0.0024969	down	sp|Q99942|RNF5_HUMAN E3 ubiquitin-protein ligase RNF5 OS=Homo sapiens GN=RNF5 PE=1 SV=1//6.07753e-26
Cla017564	598.41	1097.33	-0.8748	0.0014682	0.017631	down	sp|Q9C891|DIR20_ARATH Dirigent protein 20 OS=Arabidopsis thaliana GN=DIR20 PE=2 SV=1//2.12827e-62
Cla017568	10.5297	104.438	-3.3101	0.00027966	0.0045597	down	-//-
Cla017607	1341.66	2779.17	-1.0506	0.00061864	0.0087094	down	-//-
Cla017624	14939.4	31705.1	-1.0856	1.3232e-06	4.8267e-05	down	sp|Q9SJ56|BLH1_ARATH BEL1-like homeodomain protein 1 OS=Arabidopsis thaliana GN=BLH1 PE=1 SV=1//1.23133e-164
Cla017642	0.848847	46.02	-5.7606	8.9828e-08	4.5194e-06	down	-//-
Cla017667	243.863	788.532	-1.6931	1.5002e-09	1.2418e-07	down	sp|Q9SIH5|FB322_ARATH Probable F-box protein At1g60180 OS=Arabidopsis thaliana GN=At2g36090 PE=2 SV=1//1.06759e-82
Cla017680	3062.42	6494.58	-1.0846	1.6518e-06	5.8529e-05	down	sp|Q9FMR1|RGAP1_ARATH Rho GTPase-activating protein 1 OS=Arabidopsis thaliana GN=ROPGAP1 PE=2 SV=1//2.15372e-162
Cla017681	28.8166	134.817	-2.226	3.8761e-06	0.00012369	down	-//-
Cla017717	347.963	1145.5	-1.719	9.7761e-11	1.0165e-08	down	-//-
Cla017722	22211.7	65278	-1.5553	7.3975e-12	1.0041e-09	down	sp|P17784|ALF_ORYSJ Fructose-bisphosphate aldolase cytoplasmic isozyme OS=Oryza sativa subsp. japonica GN=FBA PE=1 SV=2//0
Cla017739	25.959	278.698	-3.4244	2.6969e-06	8.9449e-05	down	sp|P37122|C76A2_SOLME Cytochrome P450 76A2 OS=Solanum melongena GN=CYP76A2 PE=2 SV=1//1.95551e-134
Cla017742	163.492	1683.4	-3.3641	2.4299e-10	2.2912e-08	down	-//-
Cla017802	57347.2	116608	-1.0239	0.001508	0.017957	down	-//-
Cla017803	1468.06	2750.93	-0.90601	0.0037371	0.036394	down	-//-
Cla017816	64.8423	154.729	-1.2547	0.0030392	0.030822	down	sp|Q8L8B8|LOG3_ARATH Cytokinin riboside 5&apos;-monophosphate phosphoribohydrolase LOG3 OS=Arabidopsis thaliana GN=LOG3 PE=1 SV=1//9.00406e-130
Cla017832	42.0106	274.583	-2.7084	1.1078e-05	0.00030481	down	-//-
Cla017841	136.613	320.087	-1.2284	0.0010489	0.013626	down	sp|Q9ZQC5|ICR2_ARATH Interactor of constitutive active ROPs 2, chloroplastic OS=Arabidopsis thaliana GN=ICR2 PE=1 SV=1//1.43985e-114
Cla017862	52.9408	175.477	-1.7288	0.005036	0.045077	down	sp|P09042|PR1C_TOBAC Pathogenesis-related protein 1C OS=Nicotiana tabacum PE=2 SV=3//2.35163e-46
Cla017874	2277.97	3997.81	-0.81146	0.00042276	0.0064734	down	sp|Q0WT19|IP5P8_ARATH Type I inositol polyphosphate 5-phosphatase 8 OS=Arabidopsis thaliana GN=IP5P8 PE=2 SV=1//0
Cla017902	3749.92	5958.6	-0.66811	0.0029124	0.029848	down	sp|O80933|SCL9_ARATH Scarecrow-like protein 9 OS=Arabidopsis thaliana GN=SCL9 PE=2 SV=1//0
Cla017926	913.017	2105.73	-1.2056	0.0004721	0.0070505	down	-//-
Cla017934	2257.06	3861.05	-0.77454	0.0023845	0.025458	down	sp|Q9FGP9|RER1_ARATH Protein RETICULATA-RELATED 1 OS=Arabidopsis thaliana GN=RER1 PE=2 SV=1//4.44242e-156
Cla017948	687.026	1415.78	-1.0432	2.5851e-05	0.00061127	down	sp|Q9M325|IPCS1_ARATH Phosphatidylinositol:ceramide inositolphosphotransferase 1 OS=Arabidopsis thaliana GN=IPCS1 PE=2 SV=1//7.23535e-162
Cla017998	519.169	918.849	-0.82362	0.0015617	0.018468	down	-//-
Cla018027	301.888	601.666	-0.99495	0.00034957	0.0054827	down	sp|D7LBN4|CSPLH_ARALL CASP-like protein 4B1 OS=Arabidopsis lyrata subsp. lyrata GN=ARALYDRAFT_321547 PE=3 SV=1//1.2177e-53
Cla018075	7.55299	78.8259	-3.3835	0.0014608	0.017595	down	sp|O80920|PYL4_ARATH Abscisic acid receptor PYL4 OS=Arabidopsis thaliana GN=PYL4 PE=1 SV=1//1.65712e-83
Cla018080	1409.91	3093.3	-1.1335	0.0038618	0.037184	down	sp|Q499T2|GILT_RAT Gamma-interferon-inducible lysosomal thiol reductase OS=Rattus norvegicus GN=Ifi30 PE=2 SV=1//7.5376e-26
Cla018105	673.574	22288.7	-5.0483	1.2338e-05	0.00033424	down	sp|Q93Z81|CAX3_ARATH Vacuolar cation/proton exchanger 3 OS=Arabidopsis thaliana GN=CAX3 PE=1 SV=1//0
Cla018114	8466.74	16596	-0.97096	1.3122e-05	0.00035059	down	sp|O04209|CLC2_ARATH Clathrin light chain 2 OS=Arabidopsis thaliana GN=CLC2 PE=1 SV=1//1.67733e-53
Cla018184	15615.5	29067.4	-0.89642	6.3329e-05	0.001319	down	sp|Q0PGJ6|AKRC9_ARATH Aldo-keto reductase family 4 member C9 OS=Arabidopsis thaliana GN=AKR4C9 PE=1 SV=1//1.50588e-178
Cla018217	24903	51166.2	-1.0389	3.9984e-06	0.00012696	down	sp|Q94B55|XB31_ARATH Putative E3 ubiquitin-protein ligase XBAT31 OS=Arabidopsis thaliana GN=XBAT31 PE=2 SV=1//4.52016e-180
Cla018224	735.576	1333.26	-0.85802	0.0006743	0.0093629	down	sp|Q8RWD7|EMB74_ARATH Protein EMBRYO DEFECTIVE 1674 OS=Arabidopsis thaliana GN=EMB1674 PE=2 SV=1//4.10513e-16
Cla018253	464.445	771.696	-0.73253	0.0056733	0.049524	down	-//-
Cla018261	11341.8	18543.1	-0.70923	0.0012975	0.016183	down	sp|Q93WK5|APRR7_ARATH Two-component response regulator-like APRR7 OS=Arabidopsis thaliana GN=APRR7 PE=1 SV=1//8.70874e-179
Cla018275	1363.97	2816.69	-1.0462	0.00027096	0.0044403	down	-//-
Cla018308	1122.41	2296.24	-1.0327	0.00039295	0.0060891	down	sp|Q9FFY9|TRP4_ARATH Telomere repeat-binding protein 4 OS=Arabidopsis thaliana GN=TRP4 PE=1 SV=1//1.26611e-14
Cla018321	249.909	442.205	-0.82331	0.0052918	0.046998	down	sp|Q6PCD5|RFWD3_HUMAN E3 ubiquitin-protein ligase RFWD3 OS=Homo sapiens GN=RFWD3 PE=1 SV=3//9.57516e-23
Cla018356	177.582	589.744	-1.7316	9.9205e-09	6.8506e-07	down	sp|Q9FFN2|GLYT3_ARATH Probable glycosyltransferase At5g03795 OS=Arabidopsis thaliana GN=At5g03795 PE=3 SV=2//0
Cla018357	473.615	892.121	-0.91352	0.0026097	0.027354	down	-//-
Cla018361	114.763	931.205	-3.0204	5.4448e-25	5.8592e-22	down	sp|Q42806|KPYC_SOYBN Pyruvate kinase, cytosolic isozyme OS=Glycine max PE=2 SV=1//3.5603e-133
Cla018367	15864.3	25052.6	-0.65918	0.0040557	0.038679	down	sp|P42896|ENO_RICCO Enolase OS=Ricinus communis PE=2 SV=1//0
Cla018482	119.668	254.473	-1.0885	0.0034089	0.033931	down	sp|Q3ECH2|Y1670_ARATH Probable receptor-like protein kinase At1g67000 OS=Arabidopsis thaliana GN=At1g67000 PE=2 SV=2//2.25212e-11
Cla018486	841.446	1897.37	-1.1731	1.4842e-06	5.3438e-05	down	sp|Q3ECH2|Y1670_ARATH Probable receptor-like protein kinase At1g67000 OS=Arabidopsis thaliana GN=At1g67000 PE=2 SV=2//4.06305e-111
Cla018499	342.041	733.797	-1.1012	6.0522e-05	0.0012633	down	sp|O81906|B120_ARATH G-type lectin S-receptor-like serine/threonine-protein kinase B120 OS=Arabidopsis thaliana GN=B120 PE=2 SV=1//1.45712e-88
Cla018501	566.77	1488.1	-1.3926	2.3654e-07	1.0762e-05	down	sp|Q9LDE1|MY108_ARATH Transcription factor MYB108 OS=Arabidopsis thaliana GN=MYB108 PE=1 SV=1//1.34937e-57
Cla018542	641.41	1048.94	-0.70961	0.0054855	0.048341	down	sp|Q8LB08|ADT4_ARATH ADP,ATP carrier protein ER-ANT1 OS=Arabidopsis thaliana GN=ER-ANT1 PE=2 SV=2//2.80241e-150
Cla018625	111.467	266.687	-1.2585	0.00029494	0.0047688	down	sp|Q43111|PME3_PHAVU Pectinesterase 3 OS=Phaseolus vulgaris GN=MPE3 PE=2 SV=1//5.44243e-36
Cla018683	2067.16	4203.84	-1.0241	9.447e-06	0.00026636	down	-//-
Cla018685	1643.41	3409	-1.0527	7.4447e-06	0.00021586	down	-//-
Cla018696	354.355	665.586	-0.90943	0.00070911	0.0097484	down	sp|Q05609|CTR1_ARATH Serine/threonine-protein kinase CTR1 OS=Arabidopsis thaliana GN=CTR1 PE=1 SV=1//3.36064e-48
Cla018764	4337.97	10465.3	-1.2705	7.334e-06	0.00021298	down	sp|Q500U8|TKPR1_ARATH Tetraketide alpha-pyrone reductase 1 OS=Arabidopsis thaliana GN=TKPR1 PE=1 SV=1//8.61218e-36
Cla018773	13752.7	40757.6	-1.5674	1.7294e-07	8.1108e-06	down	sp|Q8S8Q6|TET8_ARATH Tetraspanin-8 OS=Arabidopsis thaliana GN=TET8 PE=2 SV=1//2.09702e-100
Cla018787	954.178	1714.2	-0.84521	0.0006006	0.0084979	down	sp|P42730|CLPB1_ARATH Chaperone protein ClpB1 OS=Arabidopsis thaliana GN=CLPB1 PE=1 SV=2//2.62437e-09
Cla018795	2889.86	10280.2	-1.8308	4.5882e-07	1.8937e-05	down	sp|Q9FHH5|GDU3_ARATH Protein GLUTAMINE DUMPER 3 OS=Arabidopsis thaliana GN=GDU3 PE=2 SV=1//8.95759e-21
Cla018806	58.16	155.018	-1.4143	0.00081285	0.010957	down	sp|Q9FV02|SKIP3_ARATH F-box protein SKIP3 OS=Arabidopsis thaliana GN=SKIP3 PE=1 SV=2//1.25187e-20
Cla018813	152.709	387.011	-1.3416	0.0016147	0.018956	down	sp|Q38910|XTH23_ARATH Probable xyloglucan endotransglucosylase/hydrolase protein 23 OS=Arabidopsis thaliana GN=XTH23 PE=2 SV=1//3.24393e-151
Cla018828	204.248	1033.4	-2.339	5.6788e-05	0.0011982	down	-//-
Cla018843	121.549	315.777	-1.3774	0.0037932	0.036755	down	-//-
Cla018850	256.579	913.161	-1.8315	2.7014e-11	3.1796e-09	down	sp|Q9LVD4|ORP4C_ARATH Oxysterol-binding protein-related protein 4C OS=Arabidopsis thaliana GN=ORP4C PE=2 SV=1//4.35142e-122
Cla018860	416.578	2640.06	-2.6639	3.479e-26	4.2118e-23	down	sp|Q2HIV9|BH035_ARATH Transcription factor bHLH35 OS=Arabidopsis thaliana GN=BHLH35 PE=2 SV=1//5.82598e-61
Cla018904	764.195	2332.6	-1.6099	1.7414e-06	6.1218e-05	down	sp|A7LXU3|BGH3B_BACO1 Beta-glucosidase BoGH3B OS=Bacteroides ovatus (strain ATCC 8483 / DSM 1896 / JCM 5824 / NCTC 11153) GN=BACOVA_02659 PE=1 SV=1//6.38314e-82
Cla018976	1938.83	5979.49	-1.6248	8.7262e-05	0.0017372	down	sp|Q9M886|LBD41_ARATH LOB domain-containing protein 41 OS=Arabidopsis thaliana GN=LBD41 PE=2 SV=1//2.32083e-81
Cla018991	2245.16	4536.64	-1.0148	1.2082e-05	0.0003287	down	-//-
Cla019089	1060.99	1734.79	-0.70935	0.0032136	0.032286	down	sp|Q9FLQ7|FH20_ARATH Formin-like protein 20 OS=Arabidopsis thaliana GN=FH20 PE=2 SV=3//5.63473e-94
Cla019090	263.835	490.008	-0.89317	0.0018378	0.020965	down	sp|Q9FLQ7|FH20_ARATH Formin-like protein 20 OS=Arabidopsis thaliana GN=FH20 PE=2 SV=3//3.10245e-37
Cla019164	270.645	766.043	-1.501	5.181e-08	2.851e-06	down	sp|O23609|PER41_ARATH Peroxidase 41 OS=Arabidopsis thaliana GN=PER41 PE=3 SV=1//4.60826e-135
Cla019166	6947.4	12524.3	-0.85019	0.00013429	0.0024964	down	sp|Q9SXC9|MNS5_ARATH Probable alpha-mannosidase I MNS5 OS=Arabidopsis thaliana GN=MNS5 PE=2 SV=1//8.24139e-09
Cla019255	2234.47	3853.72	-0.78632	0.00061332	0.0086526	down	sp|Q921I2|KLDC4_MOUSE Kelch domain-containing protein 4 OS=Mus musculus GN=Klhdc4 PE=2 SV=2//1.34237e-84
Cla019429	6215.15	9941.87	-0.67773	0.0022235	0.02421	down	-//-
Cla019447	4.82584	34.7334	-2.8475	0.0026934	0.028123	down	sp|Q9SXB8|Y1133_ARATH G-type lectin S-receptor-like serine/threonine-protein kinase At1g11330 OS=Arabidopsis thaliana GN=At1g11330 PE=2 SV=3//0
Cla019452	159.395	1162.43	-2.8665	2.128e-15	6.5426e-13	down	-//-
Cla019495	911.167	1856.92	-1.0271	0.0012094	0.015311	down	sp|Q84WQ5|CBSX5_ARATH CBS domain-containing protein CBSX5 OS=Arabidopsis thaliana GN=CBSX5 PE=2 SV=2//1.18809e-79
Cla019505	2372.76	3869.13	-0.70544	0.0021886	0.023938	down	sp|Q9S9U0|CALSB_ARATH Callose synthase 11 OS=Arabidopsis thaliana GN=CALS11 PE=2 SV=1//0
Cla019507	1026.57	1741.23	-0.76227	0.0017298	0.020015	down	-//-
Cla019529	265.309	462.768	-0.80262	0.0053563	0.047462	down	sp|Q8TEQ8|PIGO_HUMAN GPI ethanolamine phosphate transferase 3 OS=Homo sapiens GN=PIGO PE=1 SV=3//4.14895e-84
Cla019564	77.4617	181.955	-1.232	0.0022712	0.024646	down	sp|Q9C757|INT2_ARATH Probable inositol transporter 2 OS=Arabidopsis thaliana GN=INT2 PE=1 SV=1//0
Cla019593	27.5504	87.1623	-1.6616	0.0024228	0.025729	down	sp|O49725|PUP10_ARATH Probable purine permease 10 OS=Arabidopsis thaliana GN=PUP10 PE=2 SV=2//4.52088e-128
Cla019600	212.637	507.202	-1.2542	2.2959e-05	0.0005552	down	-//-
Cla019630	9691.38	31534.9	-1.7022	5.5642e-14	1.2985e-11	down	sp|Q43585|AG_TOBAC Floral homeotic protein AGAMOUS OS=Nicotiana tabacum GN=AG1 PE=2 SV=1//2.30026e-106
Cla019696	643.849	1094.36	-0.76529	0.002267	0.024614	down	sp|Q00766|PHS1_DICDI Glycogen phosphorylase 1 OS=Dictyostelium discoideum GN=glpV PE=1 SV=3//0
Cla019761	1637.29	3603.69	-1.1382	1.2289e-06	4.5513e-05	down	sp|Q0WRY5|CDL1_ARATH Serine/threonine-protein kinase CDL1 OS=Arabidopsis thaliana GN=CDL1 PE=1 SV=1//4.09338e-64
Cla019766	441.961	740.551	-0.74468	0.0051507	0.045892	down	sp|O22193|PUB4_ARATH U-box domain-containing protein 4 OS=Arabidopsis thaliana GN=PUB4 PE=1 SV=3//3.62177e-17
Cla019792	768.613	1495.38	-0.96019	0.00010079	0.0019524	down	-//-
Cla019810	7473.1	13682.5	-0.87255	0.0013878	0.016963	down	sp|A2Z7B3|GME1_ORYSI GDP-mannose 3,5-epimerase 1 OS=Oryza sativa subsp. indica GN=OsI_032456 PE=2 SV=1//0
Cla019831	3036.39	5874.5	-0.95211	2.1608e-05	0.00052647	down	sp|Q9FKZ1|DRL42_ARATH Probable disease resistance protein At5g66900 OS=Arabidopsis thaliana GN=At5g66900 PE=3 SV=1//1.08134e-139
Cla019884	1402.77	2325.58	-0.72931	0.0020373	0.022719	down	sp|Q9MA90|PNC1_ARATH Peroxisomal adenine nucleotide carrier 1 OS=Arabidopsis thaliana GN=PNC1 PE=1 SV=1//1.18565e-172
Cla019927	8741.82	17387.1	-0.99201	1.0129e-05	0.00028257	down	-//-
Cla019950	15193	29874.8	-0.97552	1.0454e-05	0.00029051	down	sp|Q9SLX0|IMA1B_ORYSJ Importin subunit alpha-1b OS=Oryza sativa subsp. japonica GN=Os05g0155500 PE=1 SV=2//0
Cla019959	4773.12	16038.2	-1.7485	2.215e-12	3.4601e-10	down	sp|Q8LGG8|USPAL_ARATH Universal stress protein A-like protein OS=Arabidopsis thaliana GN=At3g01520 PE=1 SV=2//7.74287e-07
Cla020004	557.704	965.026	-0.79107	0.0021623	0.023825	down	sp|A2VDL9|T184B_BOVIN Transmembrane protein 184B OS=Bos taurus GN=TMEM184B PE=2 SV=1//8.50749e-25
Cla020015	8295.51	13464.8	-0.69879	0.0017449	0.020142	down	sp|Q9DBG7|SRPR_MOUSE Signal recognition particle receptor subunit alpha OS=Mus musculus GN=Srpr PE=1 SV=1//6.11233e-138
Cla020078	1554.31	2624.64	-0.75584	0.0012732	0.015962	down	sp|Q8VYK4|NFYB8_ARATH Nuclear transcription factor Y subunit B-8 OS=Arabidopsis thaliana GN=NFYB8 PE=2 SV=1//2.39819e-71
Cla020091	1064.39	4145.61	-1.9616	1.2866e-14	3.4138e-12	down	sp|Q9LHJ9|P2C38_ARATH Probable protein phosphatase 2C 38 OS=Arabidopsis thaliana GN=At3g12620 PE=2 SV=1//0
[truncated: 224 more rows]

## Sheet: O_34vsW_34.DEG
Gene_id	readcount_O_4	readcount_W_4	log2FoldChange	pval	padj	up_down	Blast swiss prot
Cla000011	325.698	90.3733	1.8496	2.0449e-08	7.3395e-07	up	sp|P24465|C71A1_PERAE Cytochrome P450 71A1 OS=Persea americana GN=CYP71A1 PE=1 SV=2//8.25294e-64
Cla000129	3399.91	769.8	2.1429	4.4347e-23	1.6064e-20	up	sp|Q6NPF9|TRXY1_ARATH Thioredoxin Y1, chloroplastic OS=Arabidopsis thaliana GN=At1g76760 PE=2 SV=1//3.86818e-50
Cla000134	393.566	184.611	1.0921	0.00038519	0.0044244	up	-//-
Cla000159	505.826	50.9368	3.3119	3.7305e-13	3.1455e-11	up	-//-
Cla000181	510.66	148.621	1.7807	0.0034454	0.025763	up	sp|Q9SGD1|ZWIP3_ARATH Zinc finger protein WIP3 OS=Arabidopsis thaliana GN=WIP3 PE=2 SV=1//1.14283e-106
Cla000206	32.4305	5.37325	2.5935	0.0078471	0.04974	up	sp|Q8LFC0|IDH1_ARATH Isocitrate dehydrogenase [NAD] regulatory subunit 1, mitochondrial OS=Arabidopsis thaliana GN=IDH1 PE=2 SV=2//0
Cla000266	1254.31	707.46	0.82618	0.00027098	0.0032964	up	sp|Q5XET4|PP142_ARATH Pentatricopeptide repeat-containing protein At2g01860 OS=Arabidopsis thaliana GN=EMB975 PE=2 SV=1//4.18303e-154
Cla000307	2436.94	1597.31	0.60943	0.0032257	0.024514	up	sp|Q9LYC2|NPL41_ARATH NPL4-like protein 1 OS=Arabidopsis thaliana GN=At3g63000 PE=1 SV=1//0
Cla000311	9300.61	4666.72	0.99492	6.0105e-06	0.00012494	up	-//-
Cla000346	2510.72	661.531	1.9242	5.2741e-16	6.9239e-14	up	sp|Q93V61|LCAT3_ARATH Phospholipase A(1) LCAT3 OS=Arabidopsis thaliana GN=LCAT3 PE=1 SV=1//1.38473e-33
Cla000347	107.346	39.6097	1.4383	0.0024313	0.019693	up	-//-
Cla000348	2662.01	598.324	2.1535	6.6132e-13	5.2162e-11	up	sp|Q93V61|LCAT3_ARATH Phospholipase A(1) LCAT3 OS=Arabidopsis thaliana GN=LCAT3 PE=1 SV=1//9.63208e-18
Cla000366	2182.98	1346.56	0.69702	0.0010975	0.010538	up	sp|Q93YZ7|ILVH2_ARATH Acetolactate synthase small subunit 2, chloroplastic OS=Arabidopsis thaliana GN=At2g31810 PE=1 SV=1//1.08516e-39
Cla000394	2041.47	324.05	2.6553	3.7307e-13	3.1455e-11	up	sp|P49132|TPT_FLATR Triose phosphate/phosphate translocator, chloroplastic OS=Flaveria trinervia GN=TPT PE=2 SV=1//8.24869e-148
Cla000456	154.392	68.5535	1.1713	0.0037206	0.027433	up	sp|Q8L518|CK2_ARATH Probable choline kinase 2 OS=Arabidopsis thaliana GN=At1g74320 PE=2 SV=1//1.33388e-172
Cla000465	1535.67	450.849	1.7681	3.5107e-14	3.6335e-12	up	sp|Q02764|RK24_TOBAC 50S ribosomal protein L24, chloroplastic OS=Nicotiana tabacum GN=RPL24 PE=1 SV=1//3.50946e-83
Cla000513	1514.56	479.398	1.6596	6.7275e-13	5.285e-11	up	sp|P22686|CB2_CHLMO Chlorophyll a-b binding protein of LHCII type I, chloroplastic OS=Chlamydomonas moewusii PE=2 SV=1//5.5702e-61
Cla000555	4626.18	2493.88	0.89143	1.1182e-05	0.00021528	up	sp|Q7DLR9|PSB4_ARATH Proteasome subunit beta type-4 OS=Arabidopsis thaliana GN=PBG1 PE=1 SV=2//6.30436e-148
Cla000612	11859.8	8018.66	0.56465	0.0035813	0.026616	up	sp|P37830|G6PD_SOLTU Glucose-6-phosphate 1-dehydrogenase, cytoplasmic isoform OS=Solanum tuberosum GN=G6PDH PE=2 SV=1//0
Cla000655	1397.62	662.774	1.0764	0.0017305	0.015141	up	sp|Q93VK5|LUT5_ARATH Protein LUTEIN DEFICIENT 5, chloroplastic OS=Arabidopsis thaliana GN=CYP97A3 PE=1 SV=1//0
Cla000664	88351.4	7810.78	3.4997	0.0021295	0.017832	up	-//-
Cla000805	1245.9	801.487	0.63644	0.0045189	0.031933	up	sp|F4IDI6|BRG2_ARATH Probable BOI-related E3 ubiquitin-protein ligase 2 OS=Arabidopsis thaliana GN=BRG2 PE=1 SV=1//8.92757e-25
Cla000809	1438.68	770.663	0.90057	4.6144e-05	0.00075534	up	sp|Q9SGY2|ACLA1_ARATH ATP-citrate synthase alpha chain protein 1 OS=Arabidopsis thaliana GN=ACLA-1 PE=1 SV=1//0
Cla000822	29.8981	0	Inf	0.001065	0.010288	up	-//-
Cla000858	19842	7962.96	1.3172	2.9329e-05	0.00050725	up	sp|Q02028|HSP7S_PEA Stromal 70 kDa heat shock-related protein, chloroplastic OS=Pisum sativum GN=HSP70 PE=2 SV=1//0
Cla000871	505.121	233.718	1.1119	4.0183e-05	0.00067015	up	sp|Q6YU51|DXS2_ORYSJ Probable 1-deoxy-D-xylulose-5-phosphate synthase 2, chloroplastic OS=Oryza sativa subsp. japonica GN=Os07g0190000 PE=2 SV=1//0
Cla000905	2011.7	1231.62	0.70786	0.0010492	0.01016	up	sp|Q9LIG0|Y3136_ARATH Clavaminate synthase-like protein At3g21360 OS=Arabidopsis thaliana GN=At3g21360 PE=1 SV=1//9.73341e-180
Cla000978	6953.96	4370.3	0.6701	0.00063736	0.0066528	up	sp|O49627|ISU1_ARATH Iron-sulfur cluster assembly protein 1 OS=Arabidopsis thaliana GN=ISU1 PE=2 SV=1//1.03924e-77
Cla000979	98063.7	65278	0.58712	0.0029534	0.022943	up	sp|Q9M1P7|BOR2_ARATH Probable boron transporter 2 OS=Arabidopsis thaliana GN=BOR2 PE=2 SV=1//0
Cla000988	452.611	138.623	1.7071	7.3983e-07	1.9117e-05	up	-//-
Cla001020	436.658	146.41	1.5765	9.6467e-08	3.0096e-06	up	sp|O49841|RAC2A_ARATH Ras-related protein RABC2a OS=Arabidopsis thaliana GN=RABC2A PE=1 SV=1//2.12956e-119
Cla001056	233.19	121.448	0.94116	0.0062657	0.041652	up	sp|Q058N4|MRS2B_ARATH Magnesium transporter MRS2-11, chloroplastic OS=Arabidopsis thaliana GN=MRS2-11 PE=2 SV=1//0
Cla001060	2697.56	961.378	1.4885	0.0039525	0.028763	up	sp|P42749|UBC5_ARATH Ubiquitin-conjugating enzyme E2 5 OS=Arabidopsis thaliana GN=UBC5 PE=2 SV=2//9.6307e-77
Cla001075	913.99	542.09	0.75365	0.0015919	0.014213	up	sp|Q9FFF4|ILVH1_ARATH Acetolactate synthase small subunit 1, chloroplastic OS=Arabidopsis thaliana GN=VAT1 PE=1 SV=1//2.6464e-36
Cla001092	1145.96	714.728	0.68109	0.0029866	0.023092	up	sp|Q3HVN1|AGUB_SOLTU N-carbamoylputrescine amidase OS=Solanum tuberosum GN=CPA PE=2 SV=1//1.76163e-56
Cla001104	1019.94	257.713	1.9847	2.786e-15	3.4176e-13	up	-//-
Cla001157	1085.13	527.494	1.0406	9.0837e-06	0.00017966	up	sp|Q9LD47|CCS_ARATH Copper chaperone for superoxide dismutase, chloroplastic/cytosolic OS=Arabidopsis thaliana GN=CCS PE=1 SV=1//3.29427e-40
Cla001158	1726.59	959.129	0.84812	9.8038e-05	0.001406	up	sp|Q7XTY9|CCS_ORYSJ Copper chaperone for superoxide dismutase, chloroplastic OS=Oryza sativa subsp. japonica GN=CCS PE=2 SV=1//5.41317e-55
Cla001162	59.1173	6.53643	3.177	3.4621e-05	0.00058838	up	sp|F4I2H7|TPX2_ARATH Protein TPX2 OS=Arabidopsis thaliana GN=TPX2 PE=1 SV=1//4.48218e-07
Cla001165	851.827	511.597	0.73555	0.0019012	0.016325	up	sp|Q8VYY4|BASS6_ARATH Probable sodium/metabolite cotransporter BASS6, chloroplastic OS=Arabidopsis thaliana GN=BASS6 PE=2 SV=1//2.76252e-178
Cla001166	113.507	47.7527	1.2491	0.0067202	0.043994	up	sp|Q55720|YC49L_SYNY3 Ycf49-like protein OS=Synechocystis sp. (strain PCC 6803 / Kazusa) GN=sll0608 PE=3 SV=1//6.27393e-24
Cla001254	445.339	93.5853	2.2506	3.9083e-13	3.2671e-11	up	sp|Q9LJM4|IKU2_ARATH Receptor-like protein kinase HAIKU2 OS=Arabidopsis thaliana GN=IKU2 PE=1 SV=1//0
Cla001268	1097.17	5.16656	7.7304	3.1123e-90	2.0293e-86	up	sp|P27879|HSP11_MEDSA 18.1 kDa class I heat shock protein (Fragment) OS=Medicago sativa GN=HSP18.1 PE=2 SV=1//3.35386e-42
Cla001320	42.5079	0.432801	6.6179	3.7549e-07	1.0389e-05	up	sp|Q8W4G6|CRK15_ARATH Cysteine-rich receptor-like protein kinase 15 OS=Arabidopsis thaliana GN=CRK15 PE=2 SV=2//4.65661e-59
Cla001349	406.538	117.092	1.7957	6.674e-07	1.7453e-05	up	sp|O65416|SKI27_ARATH F-box protein SKIP27 OS=Arabidopsis thaliana GN=SKIP27 PE=1 SV=2//1.91518e-34
Cla001404	4770.75	2881.79	0.72725	0.0023554	0.019238	up	sp|P24724|HSP90_THEPA Heat shock protein 90 OS=Theileria parva GN=TP02_0244 PE=2 SV=2//0
Cla001409	1236.09	735.328	0.74932	0.005458	0.0372	up	sp|Q9LDL7|PAT1_ARATH Scarecrow-like transcription factor PAT1 OS=Arabidopsis thaliana GN=PAT1 PE=2 SV=1//0
Cla001411	330.925	181.343	0.86778	0.0055523	0.037737	up	sp|O81263|KITH_ORYSJ Thymidine kinase OS=Oryza sativa subsp. japonica GN=TK PE=2 SV=2//2.26518e-99
Cla001454	1165.29	654.581	0.83204	0.00030632	0.0036648	up	sp|B9HBA8|ACCC1_POPTR Biotin carboxylase 1, chloroplastic OS=Populus trichocarpa GN=POPTRDRAFT_831870 PE=2 SV=1//1.24399e-126
Cla001455	1841.49	1059.73	0.79718	0.00020264	0.0025907	up	sp|B9HBA8|ACCC1_POPTR Biotin carboxylase 1, chloroplastic OS=Populus trichocarpa GN=POPTRDRAFT_831870 PE=2 SV=1//0
Cla001456	503.078	183.949	1.4515	3.5196e-07	9.8072e-06	up	sp|Q5ZJ08|SYYC_CHICK Tyrosine--tRNA ligase, cytoplasmic OS=Gallus gallus GN=YARS PE=2 SV=1//2.33961e-15
Cla001457	390.916	151.339	1.3691	5.3633e-06	0.00011293	up	sp|Q29465|SYYC_BOVIN Tyrosine--tRNA ligase, cytoplasmic OS=Bos taurus GN=YARS PE=2 SV=4//6.67646e-12
Cla001469	8277.14	4113.37	1.0088	9.9519e-05	0.0014262	up	sp|P53536|PHSL_VICFA Alpha-1,4 glucan phosphorylase L isozyme, chloroplastic/amyloplastic OS=Vicia faba GN=PHO1 PE=2 SV=2//3.10823e-141
Cla001502	1622.32	535.26	1.5997	1.4842e-12	1.0874e-10	up	sp|Q9ASS6|PNSL5_ARATH Photosynthetic NDH subunit of lumenal location 5, chloroplastic OS=Arabidopsis thaliana GN=PNSL5 PE=1 SV=1//9.34071e-100
Cla001504	64.289	3.25988	4.3017	0.00096815	0.0094651	up	sp|Q8GUH1|PUB33_ARATH U-box domain-containing protein 33 OS=Arabidopsis thaliana GN=PUB33 PE=2 SV=2//9.41961e-11
Cla001518	270.67	93.8356	1.5283	4.0862e-05	0.0006791	up	sp|Q84WJ2|PRI2_ARATH Probable DNA primase large subunit OS=Arabidopsis thaliana GN=At1g67320 PE=2 SV=2//0
Cla001593	3980.77	2152.32	0.88716	1.2637e-05	0.00024023	up	sp|Q9LVE4|CSCL4_ARATH CSC1-like protein At3g21620 OS=Arabidopsis thaliana GN=At3g21620 PE=2 SV=1//0
Cla001664	8533.78	5095.12	0.74407	0.00016212	0.0021357	up	sp|P48496|TPIC_SPIOL Triosephosphate isomerase, chloroplastic OS=Spinacia oleracea GN=TPIP1 PE=1 SV=1//3.03684e-135
Cla001679	144.386	46.3675	1.6387	0.00022773	0.0028519	up	sp|Q9XGY7|FAR_SIMCH Alcohol-forming fatty acyl-CoA reductase OS=Simmondsia chinensis PE=1 SV=1//4.11918e-44
Cla001716	26.0187	2.4685	3.3978	0.0046496	0.032693	up	sp|P46875|ATK3_ARATH Kinesin-3 OS=Arabidopsis thaliana GN=ATK3 PE=2 SV=1//0
Cla001729	45.6479	5.75542	2.9876	0.00045131	0.0050417	up	sp|Q96MC6|HIAT1_HUMAN Hippocampus abundant transcript 1 protein OS=Homo sapiens GN=HIAT1 PE=2 SV=2//1.83676e-16
Cla001746	1232.96	287.108	2.1025	6.867e-14	6.7842e-12	up	sp|Q9FFR9|CHX18_ARATH Cation/H(+) antiporter 18 OS=Arabidopsis thaliana GN=CHX18 PE=2 SV=1//0
Cla001747	140.104	17.206	3.0255	0.00068025	0.0070292	up	-//-
Cla001779	377.82	176.177	1.1007	0.0015035	0.013609	up	sp|P83332|TLP1_PRUPE Thaumatin-like protein 1 OS=Prunus persica PE=2 SV=1//2.07173e-53
Cla001814	6341.68	472.844	3.7454	0.0044169	0.031383	up	sp|Q6RYA0|SABP2_TOBAC Salicylic acid-binding protein 2 OS=Nicotiana tabacum GN=SABP2 PE=1 SV=1//8.71212e-99
Cla001821	315.704	123.87	1.3497	2.7655e-05	0.00048258	up	sp|Q9FKZ1|DRL42_ARATH Probable disease resistance protein At5g66900 OS=Arabidopsis thaliana GN=At5g66900 PE=3 SV=1//4.56767e-137
Cla001822	4029.07	2687.56	0.58415	0.0038547	0.028177	up	sp|Q94DH3|PCL1_ORYSJ Transcription factor PCL1 OS=Oryza sativa subsp. japonica GN=PCL1 PE=2 SV=1//1.72153e-13
Cla001847	1971.68	359.031	2.4572	0.00030911	0.0036904	up	sp|P22196|PER2_ARAHY Cationic peroxidase 2 OS=Arachis hypogaea GN=PNC2 PE=2 SV=1//5.1804e-140
Cla001857	6693.75	2169.55	1.6254	0.0019421	0.016604	up	sp|Q9FYC2|PAO_ARATH Pheophorbide a oxygenase, chloroplastic OS=Arabidopsis thaliana GN=PAO PE=1 SV=1//0
Cla001903	4610.93	2165.8	1.0902	7.4052e-08	2.3515e-06	up	sp|O23710|PSB7A_ARATH Proteasome subunit beta type-7-A OS=Arabidopsis thaliana GN=PBB1 PE=1 SV=2//0
Cla001944	689.265	248.065	1.4743	0.00027071	0.0032952	up	sp|Q9ZU32|NADC_ARATH Nicotinate-nucleotide pyrophosphorylase [carboxylating], chloroplastic OS=Arabidopsis thaliana GN=QPT PE=2 SV=2//1.12666e-47
Cla001945	1028.41	440.304	1.2238	0.00047988	0.0053004	up	sp|Q9ZU32|NADC_ARATH Nicotinate-nucleotide pyrophosphorylase [carboxylating], chloroplastic OS=Arabidopsis thaliana GN=QPT PE=2 SV=2//3.13386e-91
Cla001947	4293.8	2087.64	1.0404	4.1887e-05	0.00069485	up	sp|Q9SSJ8|FAB1C_ARATH Putative 1-phosphatidylinositol-3-phosphate 5-kinase FAB1C OS=Arabidopsis thaliana GN=FAB1C PE=2 SV=1//0
Cla002011	523.133	0	Inf	8.0347e-06	0.00016103	up	sp|O81865|P2A01_ARATH Protein PHLOEM PROTEIN 2-LIKE A1 OS=Arabidopsis thaliana GN=PP2A1 PE=2 SV=1//8.67858e-11
Cla002012	483.26	249.194	0.95553	0.00051323	0.0056148	up	-//-
Cla002097	589.315	294.699	0.9998	0.00013439	0.001818	up	-//-
Cla002118	57.2628	10.3942	2.4618	0.00059349	0.006309	up	sp|Q9SII7|PP159_ARATH Pentatricopeptide repeat-containing protein At2g17210 OS=Arabidopsis thaliana GN=PCMP-E77 PE=3 SV=2//0
Cla002177	305.071	75.2924	2.0186	4.0254e-09	1.6789e-07	up	-//-
Cla002178	1996.56	743.449	1.4252	9.7988e-11	5.4608e-09	up	sp|P29450|TRXF_PEA Thioredoxin F-type, chloroplastic OS=Pisum sativum PE=2 SV=1//1.95655e-68
Cla002196	76.646	11.1967	2.7751	0.0046692	0.032807	up	sp|P24280|SEC14_YEAST SEC14 cytosolic factor OS=Saccharomyces cerevisiae (strain ATCC 204508 / S288c) GN=SEC14 PE=1 SV=3//2.55409e-16
Cla002202	1229.33	772.309	0.67062	0.0040694	0.02946	up	sp|Q55512|DHAS_SYNY3 Aspartate-semialdehyde dehydrogenase OS=Synechocystis sp. (strain PCC 6803 / Kazusa) GN=asd PE=3 SV=2//2.48758e-116
Cla002214	473.475	263.609	0.84489	0.0019716	0.016804	up	sp|Q9LQV2|RDR1_ARATH RNA-dependent RNA polymerase 1 OS=Arabidopsis thaliana GN=RDR1 PE=2 SV=1//0
Cla002228	1745.43	184.369	3.2429	4.9555e-39	5.3853e-36	up	sp|O22820|U74F1_ARATH UDP-glycosyltransferase 74F1 OS=Arabidopsis thaliana GN=UGT74F1 PE=1 SV=1//5.98528e-129
Cla002239	7857.55	4694.16	0.74321	0.0001851	0.00239	up	sp|O80860|FTSH2_ARATH ATP-dependent zinc metalloprotease FTSH 2, chloroplastic OS=Arabidopsis thaliana GN=FTSH2 PE=1 SV=1//0
Cla002245	4012.58	1272.16	1.6573	3.1019e-15	3.7687e-13	up	sp|P39101|CAJ1_YEAST Protein CAJ1 OS=Saccharomyces cerevisiae (strain ATCC 204508 / S288c) GN=CAJ1 PE=1 SV=1//3.1503e-13
Cla002250	1821.39	1116.21	0.70642	0.00092903	0.0091643	up	sp|Q39010|KSG6_ARATH Shaggy-related protein kinase zeta OS=Arabidopsis thaliana GN=ASK6 PE=2 SV=2//0
Cla002256	472.91	246.786	0.93831	0.00072343	0.0073742	up	-//-
Cla002280	150.611	63.3953	1.2484	0.0023138	0.019009	up	sp|Q9T048|DRL27_ARATH Disease resistance protein At4g27190 OS=Arabidopsis thaliana GN=At4g27190 PE=2 SV=1//1.75976e-51
Cla002291	1884.82	1127.2	0.74168	0.00052887	0.0057528	up	sp|Q94A41|AMY3_ARATH Alpha-amylase 3, chloroplastic OS=Arabidopsis thaliana GN=AMY3 PE=2 SV=1//1.26285e-172
Cla002313	729.305	72.8155	3.3242	0.00018073	0.0023412	up	sp|Q9CA40|NUDT1_ARATH Nudix hydrolase 1 OS=Arabidopsis thaliana GN=NUDT1 PE=1 SV=1//3.47853e-57
Cla002319	2684.88	100.859	4.7344	0.0023092	0.019005	up	sp|Q9LIG0|Y3136_ARATH Clavaminate synthase-like protein At3g21360 OS=Arabidopsis thaliana GN=At3g21360 PE=1 SV=1//6.32333e-74
Cla002321	133.232	1.19368	6.8024	0.0012946	0.012094	up	sp|Q29PU4|CLE12_ARATH CLAVATA3/ESR (CLE)-related protein 12 OS=Arabidopsis thaliana GN=CLE12 PE=2 SV=1//4.037e-10
Cla002349	2649.69	764.807	1.7927	1.6027e-16	2.1923e-14	up	-//-
Cla002358	170.114	12.269	3.7934	7.4914e-11	4.2475e-09	up	sp|Q9FLH8|SCRK7_ARATH Probable fructokinase-7 OS=Arabidopsis thaliana GN=At5g51830 PE=1 SV=1//7.04256e-155
Cla002373	1753.29	873.123	1.0058	4.1222e-06	8.9296e-05	up	sp|Q9M1A8|RPB8B_ARATH DNA-directed RNA polymerases II, IV and V subunit 8B OS=Arabidopsis thaliana GN=NRPB8B PE=1 SV=1//1.00019e-36
Cla002375	142.946	59.3939	1.2671	0.0029758	0.023053	up	-//-
Cla002376	1160.08	613.886	0.91818	6.7521e-05	0.0010346	up	sp|Q2R1U4|CK5P1_ORYSJ CDK5RAP1-like protein OS=Oryza sativa subsp. japonica GN=Os11g0592800 PE=2 SV=1//0
Cla002402	641.347	368.546	0.79926	0.002157	0.018016	up	sp|O81916|YC22_ARATH Uncharacterized calcium-binding protein At1g02270 OS=Arabidopsis thaliana GN=At1g02270 PE=2 SV=2//1.17697e-164
Cla002422	3576.65	2323.87	0.62208	0.0023134	0.019009	up	sp|Q9ZQF9|MBR1_ARATH E3 ubiquitin-protein ligase MBR1 OS=Arabidopsis thaliana GN=MBR1 PE=1 SV=1//2.4897e-25
Cla002430	9420.59	3742.83	1.3317	3.2734e-08	1.1214e-06	up	sp|P17783|MDHM_CITLA Malate dehydrogenase, mitochondrial OS=Citrullus lanatus GN=MMDH PE=1 SV=1//0
Cla002432	31.2043	2.43799	3.678	0.0011006	0.010559	up	sp|Q1PFD9|TBL31_ARATH Protein trichome birefringence-like 31 OS=Arabidopsis thaliana GN=TBL31 PE=2 SV=1//0
Cla002489	841.531	351.748	1.2585	3.7402e-07	1.0363e-05	up	sp|Q9FMF7|DIT21_ARATH Dicarboxylate transporter 2.1, chloroplastic OS=Arabidopsis thaliana GN=DIT2-1 PE=1 SV=1//0
Cla002517	1410.16	622.764	1.1791	1.6852e-07	5.0145e-06	up	sp|O22229|TRXB3_ARATH NADPH-dependent thioredoxin reductase 3 OS=Arabidopsis thaliana GN=NTRC PE=1 SV=2//0
Cla002538	3281.26	150.352	4.4478	8.9452e-14	8.5355e-12	up	-//-
Cla002539	54.5454	0.405756	7.0707	0.0013629	0.012623	up	-//-
Cla002584	669.009	67.1081	3.3175	0.0041082	0.029697	up	sp|Q9STM6|GDL57_ARATH GDSL esterase/lipase At3g48460 OS=Arabidopsis thaliana GN=At3g48460 PE=2 SV=1//5.57585e-170
Cla002590	2973.98	2006.84	0.56747	0.0052019	0.035766	up	sp|Q8W425|PSMD6_ORYSJ 26S proteasome non-ATPase regulatory subunit 6 OS=Oryza sativa subsp. japonica GN=RPN7 PE=2 SV=1//0
Cla002593	404.835	234.548	0.78745	0.0048545	0.033861	up	sp|P47923|NDK2_PEA Nucleoside diphosphate kinase 2, chloroplastic OS=Pisum sativum GN=NDPK2 PE=1 SV=1//2.85657e-93
Cla002604	1390.14	672.014	1.0487	2.7571e-06	6.1848e-05	up	sp|Q84P23|4CLL9_ARATH 4-coumarate--CoA ligase-like 9 OS=Arabidopsis thaliana GN=4CLL9 PE=1 SV=2//0
Cla002611	544.512	111.539	2.2874	2.6986e-10	1.4114e-08	up	sp|Q9SZX3|ASSY_ARATH Argininosuccinate synthase, chloroplastic OS=Arabidopsis thaliana GN=At4g24830 PE=2 SV=3//0
Cla002632	331.9	13.5771	4.6115	2.89e-09	1.2479e-07	up	sp|Q9SZN7|HIP26_ARATH Heavy metal-associated isoprenylated plant protein 26 OS=Arabidopsis thaliana GN=HIPP26 PE=1 SV=1//2.27775e-06
Cla002645	882.596	550.353	0.6814	0.0039603	0.028787	up	sp|Q9LSE2|ICE1_ARATH Transcription factor ICE1 OS=Arabidopsis thaliana GN=SCRM PE=1 SV=1//1.12817e-85
Cla002690	1447.99	509.505	1.5069	0.0025701	0.020561	up	sp|Q9FVQ4|PLGG1_ARATH Plastidal glycolate/glycerate translocator 1, chloroplastic OS=Arabidopsis thaliana GN=PLGG1 PE=2 SV=1//0
Cla002793	2013.85	611.728	1.719	1.0168e-14	1.1237e-12	up	sp|P42732|RR13_ARATH 30S ribosomal protein S13, chloroplastic OS=Arabidopsis thaliana GN=RPS13 PE=2 SV=1//1.35056e-82
Cla002866	416.9	134.715	1.6298	1.0454e-07	3.2355e-06	up	sp|Q84LH3|WEX_ARATH Werner Syndrome-like exonuclease OS=Arabidopsis thaliana GN=WEX PE=1 SV=1//7.9549e-26
Cla002887	604.161	343.881	0.81302	0.0017098	0.015012	up	sp|Q5RFQ0|FCF1_PONAB rRNA-processing protein FCF1 homolog OS=Pongo abelii GN=FCF1 PE=2 SV=1//6.9906e-93
Cla002946	2381.57	1331.38	0.839	8.7042e-05	0.0012773	up	sp|Q55680|Y005_SYNY3 Uncharacterized protein sll0005 OS=Synechocystis sp. (strain PCC 6803 / Kazusa) GN=sll0005 PE=3 SV=1//9.00696e-126
Cla002968	257.557	77.4058	1.7344	9.195e-07	2.3e-05	up	sp|Q84ZT9|WVD2_ARATH Protein WAVE-DAMPENED 2 OS=Arabidopsis thaliana GN=WVD2 PE=2 SV=1//6.34094e-34
Cla003070	4206.52	1962.55	1.0999	0.0067498	0.044145	up	sp|Q949Y5|EGY1_ARATH Probable zinc metalloprotease EGY1, chloroplastic OS=Arabidopsis thaliana GN=EGY1 PE=2 SV=1//0
Cla003139	566.41	335.851	0.75403	0.0037171	0.027417	up	sp|Q9ZS34|CHLP_TOBAC Geranylgeranyl diphosphate reductase, chloroplastic OS=Nicotiana tabacum GN=CHLP PE=2 SV=1//0
Cla003196	720.77	6.16118	6.8702	0.00021892	0.002761	up	sp|Q42517|PERN_ARMRU Peroxidase N OS=Armoracia rusticana GN=HRPN PE=2 SV=1//2.60466e-141
Cla003217	4752.97	2418.62	0.97465	1.6291e-06	3.8487e-05	up	sp|Q38922|RAB1B_ARATH Ras-related protein RABB1b OS=Arabidopsis thaliana GN=RABB1B PE=2 SV=1//1.0429e-148
Cla003250	523.678	318.84	0.71585	0.0064534	0.042503	up	-//-
Cla003262	1052.82	415.57	1.3411	2.5674e-08	9.0814e-07	up	sp|Q8L633|RNZC_ARATH Ribonuclease Z, chloroplastic OS=Arabidopsis thaliana GN=CPZ PE=2 SV=1//5.77512e-173
Cla003284	1378.97	469.232	1.5552	0.00036332	0.0042102	up	sp|Q9M4Y3|RR10_MESCR 30S ribosomal protein S10, chloroplastic OS=Mesembryanthemum crystallinum GN=RPS10 PE=2 SV=1//1.23263e-81
Cla003298	1227.3	802.343	0.6132	0.0068482	0.044628	up	-//-
Cla003300	609.449	329.595	0.88681	0.0013019	0.012156	up	sp|Q8VYE2|TIM50_ARATH Mitochondrial import inner membrane translocase subunit TIM50 OS=Arabidopsis thaliana GN=TIM50 PE=1 SV=1//2.99795e-113
Cla003311	54.2298	3.43536	3.9806	3.7281e-06	8.1938e-05	up	sp|Q9FM65|FLA1_ARATH Fasciclin-like arabinogalactan protein 1 OS=Arabidopsis thaliana GN=FLA1 PE=1 SV=1//1.88857e-144
Cla003320	17557.8	5943.72	1.5627	3.1848e-15	3.822e-13	up	sp|Q651X6|CSLE6_ORYSJ Cellulose synthase-like protein E6 OS=Oryza sativa subsp. japonica GN=CSLE6 PE=2 SV=1//0
Cla003330	3023.45	737.148	2.0362	0.00017133	0.0022403	up	sp|P49351|FPPS1_LUPAL Farnesyl pyrophosphate synthase 1 OS=Lupinus albus GN=FPS1 PE=2 SV=1//0
Cla003340	1233.79	766.425	0.68688	0.0024338	0.019705	up	sp|Q84W65|SUFE1_ARATH SufE-like protein 1, chloroplastic/mitochondrial OS=Arabidopsis thaliana GN=SUFE1 PE=1 SV=2//8.13204e-121
Cla003347	310.46	26.5335	3.5485	8.1728e-20	1.9261e-17	up	sp|Q9ZVH0|FEZ_ARATH Protein FEZ OS=Arabidopsis thaliana GN=FEZ PE=2 SV=1//1.08823e-79
Cla003357	193.227	78.8292	1.2935	0.00059378	0.006309	up	-//-
Cla003365	1076.36	580.511	0.89077	0.00025931	0.0031722	up	sp|Q9LSD6|ARP2_ARATH Actin-related protein 2 OS=Arabidopsis thaliana GN=ARP2 PE=1 SV=1//0
Cla003403	9866.1	3602.27	1.4536	0.0003865	0.00443	up	sp|P93824|ACCH6_ARATH 1-aminocyclopropane-1-carboxylate oxidase homolog 6 OS=Arabidopsis thaliana GN=At1g04350 PE=2 SV=1//1.14461e-104
Cla003426	2137.91	1410.7	0.59979	0.0050657	0.035014	up	sp|Q3EDG5|TPST_ARATH Protein-tyrosine sulfotransferase OS=Arabidopsis thaliana GN=TPST PE=1 SV=3//0
Cla003434	5322.83	2623.19	1.0209	2.8905e-05	0.0005008	up	sp|Q5BL31|CF106_DANRE Uncharacterized protein C6orf106 homolog OS=Danio rerio GN=zgc:101577 PE=2 SV=1//1.86187e-15
Cla003468	971.287	487.072	0.99576	3.0762e-05	0.0005297	up	-//-
Cla003470	361.263	42.9994	3.0707	7.1818e-18	1.1905e-15	up	sp|Q5R8J8|DNJB4_PONAB DnaJ homolog subfamily B member 4 OS=Pongo abelii GN=DNAJB4 PE=2 SV=1//9.0395e-33
Cla003508	781.021	203.009	1.9438	2.0096e-13	1.8199e-11	up	sp|Q9LK31|Y3272_ARATH Kelch repeat-containing protein At3g27220 OS=Arabidopsis thaliana GN=At3g27220 PE=2 SV=1//0
Cla003513	125.284	47.0735	1.4122	0.001762	0.015373	up	sp|Q9C942|CSE_ARATH Caffeoylshikimate esterase OS=Arabidopsis thaliana GN=CSE PE=1 SV=1//2.40704e-50
Cla003522	1196.26	744.323	0.68453	0.0027301	0.021569	up	sp|Q3E7D0|NAT12_ARATH Nucleobase-ascorbate transporter 12 OS=Arabidopsis thaliana GN=NAT12 PE=1 SV=3//5.21569e-169
Cla003534	3601.52	870.524	2.0487	0.0027267	0.021559	up	sp|Q9FK81|Y5258_ARATH Uncharacterized protein At5g22580 OS=Arabidopsis thaliana GN=At5g22580 PE=1 SV=1//5.34172e-39
Cla003538	205.528	35.5599	2.531	0.0026125	0.020816	up	sp|O23193|CBSX1_ARATH CBS domain-containing protein CBSX1, chloroplastic OS=Arabidopsis thaliana GN=CBSX1 PE=1 SV=2//1.89998e-101
Cla003550	298.476	124.352	1.2632	9.1894e-05	0.0013335	up	-//-
Cla003564	224.28	91.5641	1.2924	0.00028682	0.0034527	up	sp|Q8H038|KATAM_ORYSJ Xyloglucan galactosyltransferase KATAMARI1 homolog OS=Oryza sativa subsp. japonica GN=Os03g0144800 PE=2 SV=1//1.42917e-100
Cla003586	2880.75	1362.33	1.0804	2.2566e-07	6.4819e-06	up	-//-
Cla003602	1268.46	591.674	1.1002	1.8116e-06	4.254e-05	up	-//-
Cla003604	1235.32	736.361	0.74639	0.00095641	0.0093917	up	-//-
Cla003618	1953.81	858.655	1.1861	4.361e-07	1.1903e-05	up	sp|Q8VY90|EF105_ARATH Ethylene-responsive transcription factor ERF105 OS=Arabidopsis thaliana GN=ERF105 PE=2 SV=1//2.47311e-55
Cla003622	481.865	165.324	1.5433	1.1759e-05	0.00022484	up	sp|Q9FLS0|FB253_ARATH F-box protein At5g07610 OS=Arabidopsis thaliana GN=At5g07610 PE=2 SV=1//8.18156e-59
Cla003627	79.8832	27.725	1.5267	0.0060064	0.040237	up	sp|Q9SW11|PUB35_ARATH U-box domain-containing protein 35 OS=Arabidopsis thaliana GN=PUB35 PE=1 SV=2//0
Cla003629	636.956	354.384	0.84588	0.00084724	0.0084469	up	sp|Q0WP01|PTR9_ARATH Protein NRT1/ PTR FAMILY 5.10 OS=Arabidopsis thaliana GN=NPF5.10 PE=2 SV=1//0
Cla003668	3388.58	1994.19	0.76488	0.00021701	0.002742	up	sp|Q9ZW85|LEUD3_ARATH 3-isopropylmalate dehydratase small subunit 3 OS=Arabidopsis thaliana GN=At2g43090 PE=1 SV=1//3.37004e-95
Cla003698	4107.36	1436.91	1.5152	3.3161e-13	2.845e-11	up	-//-
Cla003751	4108.92	2392.47	0.78026	0.00012403	0.0017079	up	sp|Q9FV46|ZDS_TARER Zeta-carotene desaturase, chloroplastic/chromoplastic OS=Tagetes erecta PE=2 SV=1//0
Cla003760	588.032	310.963	0.91915	0.00046337	0.0051618	up	-//-
Cla003763	1236.28	563.078	1.1346	3.6475e-05	0.00061401	up	-//-
Cla003789	10616.1	575.952	4.2042	3.1459e-14	3.2907e-12	up	sp|Q70II3|EF110_ARATH Ethylene-responsive transcription factor ERF110 OS=Arabidopsis thaliana GN=ERF110 PE=2 SV=2//7.07456e-28
Cla003918	354.18	153.056	1.2104	0.00050977	0.0055801	up	-//-
Cla003922	2304.76	808.381	1.5115	3.3786e-12	2.3688e-10	up	-//-
Cla003935	5186.07	1819.35	1.5112	3.8704e-05	0.00064875	up	sp|O22161|ADLO1_ARATH Protein ARABIDILLO 1 OS=Arabidopsis thaliana GN=FBX5 PE=1 SV=1//1.04156e-06
Cla003938	9485.6	5285.19	0.84378	0.0011919	0.011267	up	sp|Q9ZSQ4|PGMC_POPTN Phosphoglucomutase, cytoplasmic OS=Populus tremula GN=PGM1 PE=2 SV=1//0
Cla003954	498.552	220.496	1.177	2.1618e-05	0.00038974	up	sp|Q86TU7|SETD3_HUMAN Histone-lysine N-methyltransferase setd3 OS=Homo sapiens GN=SETD3 PE=1 SV=1//2.48241e-19
Cla003960	637.465	177.967	1.8407	6.2276e-06	0.00012918	up	sp|Q9LQV2|RDR1_ARATH RNA-dependent RNA polymerase 1 OS=Arabidopsis thaliana GN=RDR1 PE=2 SV=1//0
Cla003977	19049.1	44.9734	8.7264	4.015e-06	8.7166e-05	up	sp|Q39547|CUCM1_CUCME Cucumisin OS=Cucumis melo PE=1 SV=1//0
Cla003980	2860.1	1794.22	0.67271	0.00095946	0.0094084	up	sp|Q54MZ4|MCFB_DICDI Mitochondrial substrate carrier family protein B OS=Dictyostelium discoideum GN=mcfB PE=3 SV=1//1.30395e-23
Cla003985	5449.19	1683.69	1.6944	6.2679e-06	0.00012988	up	sp|Q9FN03|UVR8_ARATH Ultraviolet-B receptor UVR8 OS=Arabidopsis thaliana GN=UVR8 PE=1 SV=1//4.47024e-10
Cla004016	699.269	332.621	1.072	0.0039581	0.028786	up	-//-
Cla004024	2935.53	107.515	4.771	0.0019181	0.016427	up	sp|O80638|WTR14_ARATH WAT1-related protein At2g39510 OS=Arabidopsis thaliana GN=At2g39510 PE=2 SV=1//6.61541e-124
Cla004026	265.928	49.3131	2.431	0.00047083	0.0052301	up	sp|Q9SLD4|ZAT11_ARATH Zinc finger protein ZAT11 OS=Arabidopsis thaliana GN=ZAT11 PE=2 SV=1//2.04374e-34
Cla004048	1816.61	1130.85	0.68385	0.0015377	0.013842	up	sp|Q86TU7|SETD3_HUMAN Histone-lysine N-methyltransferase setd3 OS=Homo sapiens GN=SETD3 PE=1 SV=1//5.15091e-19
Cla004058	3904.76	2598.63	0.58748	0.0033843	0.025433	up	sp|Q9LK32|Y3721_ARATH Uncharacterized protein At3g27210 OS=Arabidopsis thaliana GN=Y-2 PE=1 SV=1//1.34015e-20
Cla004063	4481.54	1879.17	1.2539	0.005041	0.034892	up	sp|P82024|RR21_SPIOL 30S ribosomal protein S21, chloroplastic (Fragment) OS=Spinacia oleracea GN=rps21 PE=1 SV=1//2.61968e-15
Cla004066	205.487	101.609	1.016	0.0047088	0.033026	up	sp|Q9LI89|FBK70_ARATH F-box/kelch-repeat protein At3g27150 OS=Arabidopsis thaliana GN=At3g27150 PE=2 SV=1//3.35181e-133
Cla004072	1413.88	760.446	0.89474	6.0777e-05	0.00095033	up	sp|Q8TP15|HTPX2_METAC Protease HtpX homolog 2 OS=Methanosarcina acetivorans (strain ATCC 35395 / DSM 2834 / JCM 12185 / C2A) GN=htpX2 PE=3 SV=1//6.28952e-11
Cla004075	1673.01	1059.28	0.65937	0.0024383	0.019725	up	sp|P0AFR6|YCIO_SHIFL Uncharacterized protein YciO OS=Shigella flexneri GN=yciO PE=3 SV=1//1.44934e-28
Cla004097	97.7721	9.41068	3.3771	3.1933e-07	8.962e-06	up	sp|Q07469|BSPA_POPDE Bark storage protein A OS=Populus deltoides GN=BSPA PE=2 SV=1//4.62874e-39
Cla004102	1332.91	606.5	1.136	8.797e-07	2.2261e-05	up	sp|Q9ZSY8|IAA27_ARATH Auxin-responsive protein IAA27 OS=Arabidopsis thaliana GN=IAA27 PE=1 SV=1//1.34742e-91
Cla004109	1611.58	1034.65	0.63933	0.0035946	0.026695	up	sp|Q8W593|LGUC_ARATH Probable lactoylglutathione lyase, chloroplast OS=Arabidopsis thaliana GN=At1g67280 PE=1 SV=1//3.00442e-178
Cla004130	147.671	66.8806	1.1427	0.006119	0.040879	up	-//-
Cla004164	1872.16	601.935	1.637	5.9555e-10	2.8907e-08	up	sp|Q9ZP55|DRP4C_ARATH Dynamin-related protein 4C OS=Arabidopsis thaliana GN=DRP4C PE=2 SV=1//0
Cla004194	253.971	7.30077	5.1205	7.0898e-16	9.1844e-14	up	-//-
Cla004216	675.324	360.607	0.90515	0.00034328	0.0040185	up	sp|Q9FLW9|PKP2_ARATH Plastidial pyruvate kinase 2 OS=Arabidopsis thaliana GN=PKP2 PE=1 SV=1//0
Cla004240	801.019	199.737	2.0037	0.00082076	0.008208	up	sp|O65717|CNGC1_ARATH Cyclic nucleotide-gated ion channel 1 OS=Arabidopsis thaliana GN=CNGC1 PE=1 SV=1//1.52858e-153
Cla004251	2526.49	668.095	1.919	2.6958e-18	4.8827e-16	up	sp|Q9M3B0|PME34_ARATH Probable pectinesterase/pectinesterase inhibitor 34 OS=Arabidopsis thaliana GN=PME34 PE=2 SV=1//0
Cla004257	4974.31	2672.56	0.89628	9.1358e-06	0.00018051	up	sp|Q92QQ2|CLPX_RHIME ATP-dependent Clp protease ATP-binding subunit ClpX OS=Rhizobium meliloti (strain 1021) GN=clpX PE=3 SV=1//2.32468e-140
Cla004286	289.057	107.898	1.4217	0.00016679	0.0021853	up	-//-
Cla004291	77.2982	27.3151	1.5007	0.0068207	0.044473	up	sp|B6IN38|RL33_RHOCS 50S ribosomal protein L33 OS=Rhodospirillum centenum (strain ATCC 51521 / SW) GN=rpmG PE=3 SV=1//1.32616e-10
Cla004294	251.989	9.79285	4.6855	2.0196e-23	7.5973e-21	up	sp|Q9LUH3|LAL5_ARATH MATE efflux family protein LAL5 OS=Arabidopsis thaliana GN=LAL5 PE=2 SV=1//5.41088e-162
Cla004314	155.472	9.28521	4.0656	5.9667e-14	5.9854e-12	up	sp|P19037|HS181_ARATH 18.1 kDa class I heat shock protein OS=Arabidopsis thaliana GN=HSP18.1 PE=2 SV=1//2.28337e-71
Cla004344	1748.71	1086.67	0.68637	0.0013894	0.012826	up	sp|Q9SRM5|CPR49_ARATH GDSL esterase/lipase CPRD49 OS=Arabidopsis thaliana GN=CPRD49 PE=2 SV=1//1.14665e-119
Cla004348	383.575	116.431	1.72	5.0809e-05	0.00082071	up	sp|Q9LY50|ACCR3_ARATH Putative serine/threonine-protein kinase-like protein CCR3 OS=Arabidopsis thaliana GN=CCR3 PE=2 SV=1//0
Cla004363	1923.2	1084.44	0.82656	0.00010939	0.0015394	up	-//-
Cla004412	6306.18	1519.3	2.0534	4.4136e-23	1.6064e-20	up	sp|B2V855|GATA_SULSY Glutamyl-tRNA(Gln) amidotransferase subunit A OS=Sulfurihydrogenibium sp. (strain YO3AOP1) GN=gatA PE=3 SV=1//3.05199e-50
Cla004451	7687.27	3711.16	1.0506	1.0398e-07	3.2235e-06	up	sp|F4JC97|PSME4_ARATH Proteasome activator subunit 4 OS=Arabidopsis thaliana GN=PA200 PE=2 SV=2//0
Cla004456	1996.78	154.229	3.6945	6.39e-08	2.0525e-06	up	-//-
Cla004462	38.6936	5.32262	2.8619	0.001708	0.015002	up	sp|Q9FM68|BAM4_ARATH Inactive beta-amylase 4, chloroplastic OS=Arabidopsis thaliana GN=BAM4 PE=2 SV=1//0
Cla004463	586.58	267.242	1.1342	2.3059e-05	0.0004123	up	sp|Q9FM67|TI205_ARATH Protein TIC 20-v, chloroplastic OS=Arabidopsis thaliana GN=TIC20-V PE=2 SV=1//2.45002e-80
Cla004468	135.82	31.5828	2.1045	0.0069597	0.045199	up	sp|Q9FG72|OPT1_ARATH Oligopeptide transporter 1 OS=Arabidopsis thaliana GN=OPT1 PE=2 SV=1//0
Cla004490	470.656	257.546	0.86984	0.0015156	0.013694	up	-//-
Cla004497	1878.83	1095.83	0.77781	0.00030438	0.0036438	up	sp|Q94EH2|TI222_ARATH Mitochondrial import inner membrane translocase subunit TIM22-2 OS=Arabidopsis thaliana GN=TIM22-2 PE=1 SV=1//2.22201e-63
Cla004522	2489.6	85.7706	4.8593	9.9738e-06	0.00019529	up	sp|Q9LLL8|SBT4E_ARATH Subtilisin-like protease SBT4.14 OS=Arabidopsis thaliana GN=SBT4.14 PE=2 SV=1//0
Cla004542	942.851	584.503	0.68982	0.0029501	0.022927	up	sp|F4IJK1|NET2D_ARATH Protein NETWORKED 2D OS=Arabidopsis thaliana GN=NET2D PE=3 SV=1//8.53942e-113
Cla004566	428.522	224.829	0.93054	0.00098887	0.0096379	up	sp|P69834|ISPD_ARATH 2-C-methyl-D-erythritol 4-phosphate cytidylyltransferase, chloroplastic OS=Arabidopsis thaliana GN=ISPD PE=1 SV=1//1.23605e-25
Cla004584	6468.59	1787.74	1.8553	2.0538e-19	4.6177e-17	up	sp|Q56X52|AOX4_ARATH Ubiquinol oxidase 4, chloroplastic/chromoplastic OS=Arabidopsis thaliana GN=AOX4 PE=1 SV=2//3.46575e-156
Cla004589	3261.7	2157.31	0.59639	0.0030569	0.023542	up	sp|Q9SUG6|PUX3_ARATH Plant UBX domain-containing protein 3 OS=Arabidopsis thaliana GN=PUX3 PE=1 SV=1//5.77626e-129
Cla004590	947.854	512.626	0.88676	0.0025553	0.020477	up	sp|Q9P281|BAHC1_HUMAN BAH and coiled-coil domain-containing protein 1 OS=Homo sapiens GN=BAHCC1 PE=1 SV=3//2.4547e-13
Cla004591	1134.1	86.9197	3.7057	0.00025765	0.0031558	up	sp|F4HYR6|SBT24_ARATH Subtilisin-like protease SBT2.4 OS=Arabidopsis thaliana GN=SBT2.4 PE=1 SV=1//0
Cla004599	2483.61	1554.85	0.67566	0.0011925	0.011267	up	sp|Q6R2J8|SRF8_ARATH Protein STRUBBELIG-RECEPTOR FAMILY 8 OS=Arabidopsis thaliana GN=SRF8 PE=2 SV=1//1.24529e-83
Cla004609	1970.42	1013.77	0.95877	7.5402e-06	0.00015269	up	sp|O82179|GCSH2_ARATH Glycine cleavage system H protein 2, mitochondrial OS=Arabidopsis thaliana GN=GDH2 PE=2 SV=1//6.95997e-89
Cla004612	5434.2	2937.34	0.88756	1.1122e-05	0.00021435	up	sp|Q10KF0|PSA2_ORYSJ Proteasome subunit alpha type-2 OS=Oryza sativa subsp. japonica GN=PAB1 PE=2 SV=1//2.02882e-141
Cla004613	4478.81	2059.62	1.1207	3.1839e-08	1.0965e-06	up	sp|Q9M4T8|PSA5_SOYBN Proteasome subunit alpha type-5 OS=Glycine max GN=PAE1 PE=2 SV=1//1.69324e-172
Cla004614	14.2989	0	Inf	0.007239	0.046596	up	sp|P37707|B2_DAUCA B2 protein OS=Daucus carota PE=2 SV=1//6.70266e-17
Cla004626	158.8	13.9752	3.5063	0.0033918	0.025459	up	sp|Q6NQK2|NAC8_ARATH NAC domain-containing protein 8 OS=Arabidopsis thaliana GN=NAC008 PE=2 SV=1//6.68623e-74
Cla004639	998.356	642.417	0.63604	0.0057397	0.038729	up	sp|Q9SCX9|GPDA1_ARATH Glycerol-3-phosphate dehydrogenase [NAD(+)] 1, chloroplastic OS=Arabidopsis thaliana GN=DHAPRD PE=1 SV=1//0
Cla004641	60.3814	0	Inf	0.00041073	0.0046576	up	-//-
Cla004649	397.402	220.406	0.85044	0.0027445	0.021674	up	-//-
Cla004651	317.944	181.567	0.80827	0.0078936	0.049937	up	-//-
Cla004677	19685.7	7182.91	1.4545	3.0237e-13	2.6288e-11	up	sp|Q9LHA8|MD37C_ARATH Probable mediator of RNA polymerase II transcription subunit 37c OS=Arabidopsis thaliana GN=MED37C PE=1 SV=1//0
Cla004685	2432.59	1168.87	1.0574	8.3203e-07	2.1192e-05	up	sp|Q9M2T9|SYMM_ARATH Methionine--tRNA ligase, chloroplastic/mitochondrial OS=Arabidopsis thaliana GN=OVA1 PE=2 SV=1//0
Cla004692	1020	134.304	2.925	0.0023164	0.019019	up	sp|O80638|WTR14_ARATH WAT1-related protein At2g39510 OS=Arabidopsis thaliana GN=At2g39510 PE=2 SV=1//4.65537e-92
Cla004698	475.233	237.19	1.0026	0.00025531	0.0031331	up	sp|O80634|PNSL1_ARATH Photosynthetic NDH subunit of lumenal location 1, chloroplastic OS=Arabidopsis thaliana GN=PNSL1 PE=1 SV=2//3.9379e-84
Cla004714	789.985	475.423	0.73262	0.0027022	0.0214	up	-//-
Cla004726	1275.79	531.583	1.263	4.4627e-08	1.4821e-06	up	sp|Q9SF32|IQD1_ARATH Protein IQ-DOMAIN 1 OS=Arabidopsis thaliana GN=IQD1 PE=1 SV=1//6.12581e-87
Cla004732	1540.46	847.286	0.86244	7.8665e-05	0.0011791	up	-//-
Cla004733	783.652	502.874	0.64002	0.0075114	0.048079	up	-//-
Cla004755	96.9768	20.9105	2.2134	7.1023e-05	0.0010811	up	sp|P14133|ASO_CUCSA L-ascorbate oxidase OS=Cucumis sativus PE=1 SV=1//0
Cla004756	1361.92	611.155	1.156	0.0018118	0.015689	up	-//-
Cla004837	1078.46	335.696	1.6838	4.0368e-12	2.7584e-10	up	sp|Q9FJP3|RK29_ARATH 50S ribosomal protein L29, chloroplastic OS=Arabidopsis thaliana GN=RPL29 PE=1 SV=1//6.33224e-58
Cla004846	7324.84	4753.49	0.62381	0.0017155	0.015034	up	sp|Q9T074|PCKA_ARATH Phosphoenolpyruvate carboxykinase [ATP] OS=Arabidopsis thaliana GN=PCKA PE=1 SV=1//0
Cla004869	69.1503	21.0361	1.7169	0.0055402	0.037681	up	sp|Q56Y42|PLR1_ARATH Pyridoxal reductase, chloroplastic OS=Arabidopsis thaliana GN=PLR1 PE=1 SV=1//0
Cla004871	2833.99	1732.41	0.71006	0.0005554	0.0059924	up	sp|A2Z3C4|6PGL4_ORYSI Probable 6-phosphogluconolactonase 4, chloroplastic OS=Oryza sativa subsp. indica GN=OsI_031067 PE=3 SV=2//4.7714e-127
Cla004876	1429.71	668.188	1.0974	2.8327e-05	0.00049123	up	sp|Q6N075|MFSD5_HUMAN Molybdate-anion transporter OS=Homo sapiens GN=MFSD5 PE=1 SV=2//2.03223e-47
Cla004885	3705.81	2540.57	0.54464	0.0067175	0.043991	up	sp|Q9FJD4|IMB1_ARATH Importin subunit beta-1 OS=Arabidopsis thaliana GN=KPNB1 PE=1 SV=1//0
Cla004891	1266.96	678.802	0.90031	7.8199e-05	0.001173	up	sp|B7KWT4|RUTD_METC4 Putative aminoacrylate hydrolase RutD OS=Methylobacterium extorquens (strain CM4 / NCIMB 13688) GN=rutD PE=3 SV=1//3.46414e-15
Cla004905	2368.96	1563.22	0.59974	0.0039782	0.028875	up	sp|Q9FGM0|FTSHB_ARATH ATP-dependent zinc metalloprotease FTSH 11, chloroplastic/mitochondrial OS=Arabidopsis thaliana GN=FTSH11 PE=1 SV=1//0
Cla004909	8563.3	1616.48	2.4053	2.9791e-31	2.1583e-28	up	sp|Q5NAZ9|SWT3B_ORYSJ Bidirectional sugar transporter SWEET3b OS=Oryza sativa subsp. japonica GN=SWEET3B PE=3 SV=2//9.34662e-42
Cla004917	1302.77	733.666	0.82839	0.00023836	0.0029622	up	-//-
Cla004928	1660.77	884.402	0.90908	3.6658e-05	0.00061657	up	sp|O05525|YDIL_BACSU Putative membrane peptidase YdiL OS=Bacillus subtilis (strain 168) GN=ydiL PE=3 SV=1//1.50643e-06
Cla004939	941.94	485.855	0.95511	6.6523e-05	0.0010222	up	-//-
Cla004958	135.383	45.8091	1.5633	0.007563	0.048346	up	sp|Q0A5W2|BIOF_ALKEH 8-amino-7-oxononanoate synthase OS=Alkalilimnicola ehrlichii (strain ATCC BAA-1101 / DSM 17681 / MLHE-1) GN=bioF PE=3 SV=1//1.45221e-08
Cla004962	15.9775	0.432801	5.2062	0.0067962	0.044343	up	sp|Q9SV84|NIP51_ARATH Probable aquaporin NIP5-1 OS=Arabidopsis thaliana GN=NIP5-1 PE=2 SV=1//1.29915e-161
Cla004964	203.054	38.0339	2.4165	2.1576e-05	0.00038934	up	sp|P0DKI6|Y1332_ARATH Probable receptor-like protein kinase At1g33260 OS=Arabidopsis thaliana GN=At1g33260 PE=2 SV=1//7.00003e-104
Cla004971	1966.94	1145.41	0.78009	0.00026516	0.0032398	up	-//-
Cla004972	1587.37	649.915	1.2883	0.00022097	0.0027796	up	sp|Q9CAI3|CADH1_ARATH Probable cinnamyl alcohol dehydrogenase 1 OS=Arabidopsis thaliana GN=CAD1 PE=2 SV=1//4.19943e-107
Cla004983	1590.97	675.718	1.2354	3.2703e-08	1.1214e-06	up	sp|Q9MAP3|RK11_ARATH 50S ribosomal protein L11, chloroplastic OS=Arabidopsis thaliana GN=RPL11 PE=2 SV=1//1.72298e-51
Cla004987	567.433	247.281	1.1983	1.3266e-05	0.00025049	up	-//-
Cla005012	211.176	41.9645	2.3312	8.9973e-09	3.4645e-07	up	sp|O81635|ATK4_ARATH Kinesin-4 OS=Arabidopsis thaliana GN=ATK4 PE=1 SV=2//1.1365e-32
Cla005033	23149.4	11714.5	0.98268	4.6562e-07	1.258e-05	up	sp|F4K0E8|ISPG_ARATH 4-hydroxy-3-methylbut-2-en-1-yl diphosphate synthase (ferredoxin), chloroplastic OS=Arabidopsis thaliana GN=ISPG PE=1 SV=1//0
Cla005036	3223.06	1552.93	1.0534	0.0071941	0.046413	up	-//-
Cla005042	1878.12	560.369	1.7448	0.00015091	0.0020094	up	sp|Q8LEE9|FLA12_ARATH Fasciclin-like arabinogalactan protein 12 OS=Arabidopsis thaliana GN=FLA12 PE=2 SV=2//1.33093e-50
Cla005062	2383.45	948.927	1.3287	6.0647e-10	2.9364e-08	up	sp|P25864|RK9_ARATH 50S ribosomal protein L9, chloroplastic OS=Arabidopsis thaliana GN=RPL9 PE=2 SV=1//7.60958e-44
Cla005109	3614.72	2244.29	0.68762	0.00071308	0.0072905	up	sp|Q9S850|SUOX_ARATH Sulfite oxidase OS=Arabidopsis thaliana GN=SOX PE=1 SV=1//1.27467e-84
Cla005116	15367.7	9938.74	0.62877	0.0041277	0.029761	up	sp|Q5RC94|NBR1_PONAB Next to BRCA1 gene 1 protein OS=Pongo abelii GN=NBR1 PE=2 SV=1//3.81393e-15
Cla005124	142.267	61.1244	1.2188	0.0044268	0.031413	up	sp|P24465|C71A1_PERAE Cytochrome P450 71A1 OS=Persea americana GN=CYP71A1 PE=1 SV=2//4.88304e-23
Cla005127	17272.1	8429.47	1.0349	1.0613e-06	2.6245e-05	up	sp|P24465|C71A1_PERAE Cytochrome P450 71A1 OS=Persea americana GN=CYP71A1 PE=1 SV=2//3.17622e-166
Cla005130	4527.36	2174.4	1.0581	2.2418e-07	6.4487e-06	up	sp|Q9MA15|Y1796_ARATH Uncharacterized aarF domain-containing protein kinase At1g79600, chloroplastic OS=Arabidopsis thaliana GN=At1g79600 PE=2 SV=1//0
Cla005137	4605.68	3020.36	0.6087	0.0023901	0.01943	up	sp|O82462|SYEC_ARATH Glutamate--tRNA ligase, cytoplasmic OS=Arabidopsis thaliana GN=At5g26707 PE=1 SV=1//0
Cla005181	745.23	435.284	0.77573	0.0016053	0.01428	up	sp|Q9FJ10|GAT16_ARATH GATA transcription factor 16 OS=Arabidopsis thaliana GN=GATA16 PE=2 SV=1//2.79786e-18
Cla005192	2248.39	1442.2	0.64062	0.0020877	0.017572	up	sp|Q9ZQX4|VATF_ARATH V-type proton ATPase subunit F OS=Arabidopsis thaliana GN=VHA-F PE=2 SV=1//2.90173e-78
Cla005194	3270.59	1691.94	0.95087	4.1769e-06	9.038e-05	up	-//-
Cla005201	4231.85	2426.09	0.80265	6.5153e-05	0.0010059	up	sp|Q9SEI2|PS6AA_ARATH 26S protease regulatory subunit 6A homolog A OS=Arabidopsis thaliana GN=RPT5A PE=1 SV=1//0
Cla005204	541.925	137.867	1.9748	0.0014822	0.01346	up	sp|P36181|HSP80_SOLLC Heat shock cognate protein 80 OS=Solanum lycopersicum GN=HSC80 PE=2 SV=1//0
Cla005210	13574.6	5832.01	1.2188	1.709e-08	6.2485e-07	up	sp|P34913|HYES_HUMAN Bifunctional epoxide hydrolase 2 OS=Homo sapiens GN=EPHX2 PE=1 SV=2//5.25313e-50
Cla005222	13698.6	6309.03	1.1185	1.3917e-08	5.2051e-07	up	sp|Q9MA63|Y3550_ARATH REF/SRPP-like protein At3g05500 OS=Arabidopsis thaliana GN=At3g05500 PE=1 SV=1//2.83103e-99
Cla005240	1677.03	567.089	1.5643	0.00033865	0.0039738	up	sp|P30364|ASPG_LUPAN Isoaspartyl peptidase/L-asparaginase OS=Lupinus angustifolius PE=2 SV=1//6.38483e-175
Cla005262	193.054	84.339	1.1947	0.0013585	0.0126	up	-//-
Cla005307	181.985	65.046	1.4843	0.00015239	0.0020271	up	sp|Q42670|PLSC_COCNU 1-acyl-sn-glycerol-3-phosphate acyltransferase OS=Cocos nucifera PE=1 SV=1//2.44207e-146
Cla005312	7091.49	4324.4	0.71359	0.00029847	0.0035796	up	sp|Q94JV4|SUI12_ARATH Protein translation factor SUI1 homolog 2 OS=Arabidopsis thaliana GN=At1g54290 PE=3 SV=1//1.67927e-62
Cla005337	701.328	345.833	1.02	0.00066305	0.0068952	up	sp|Q9ZU91|E133_ARATH Glucan endo-1,3-beta-glucosidase 3 OS=Arabidopsis thaliana GN=At2g01630 PE=1 SV=2//7.73167e-114
Cla005344	4834.27	1429.98	1.7573	8.6505e-08	2.7195e-06	up	sp|P21357|AROF_SOLTU Phospho-2-dehydro-3-deoxyheptonate aldolase 1, chloroplastic OS=Solanum tuberosum GN=SHKA PE=1 SV=2//0
Cla005359	771.861	313.605	1.2994	2.9879e-06	6.6643e-05	up	sp|Q42545|FTSZ1_ARATH Cell division protein FtsZ homolog 1, chloroplastic OS=Arabidopsis thaliana GN=FTSZ1 PE=1 SV=2//0
Cla005369	710.699	428.343	0.73047	0.0032002	0.024377	up	sp|Q9FKT8|COX15_ARATH Cytochrome c oxidase assembly protein COX15 OS=Arabidopsis thaliana GN=COX15 PE=2 SV=1//0
Cla005377	294.707	54.898	2.4245	0.0049414	0.034339	up	sp|P16273|PRPX_HORVU Pathogen-related protein OS=Hordeum vulgare PE=2 SV=2//4.75716e-64
Cla005382	2056.52	1177.72	0.80422	0.00016716	0.0021886	up	sp|Q93ZB6|DCUP1_ARATH Uroporphyrinogen decarboxylase 1, chloroplastic OS=Arabidopsis thaliana GN=HEME1 PE=2 SV=2//0
Cla005394	272.243	99.8747	1.4467	2.3252e-05	0.00041423	up	sp|Q8H1U4|APC5_ARATH Anaphase-promoting complex subunit 5 OS=Arabidopsis thaliana GN=APC5 PE=1 SV=1//0
Cla005403	6791.25	4068.49	0.73919	0.00016528	0.0021686	up	sp|Q9LRR6|CID9_ARATH Polyadenylate-binding protein-interacting protein 9 OS=Arabidopsis thaliana GN=CID9 PE=3 SV=1//2.12418e-119
Cla005408	58018.6	14998.4	1.9517	2.4176e-06	5.5247e-05	up	sp|P49332|GSTXC_TOBAC Probable glutathione S-transferase parC OS=Nicotiana tabacum GN=PARC PE=2 SV=1//2.71615e-116
Cla005414	195.494	0.764339	7.9987	0.0033325	0.025159	up	sp|B9I0G0|CSPLA_POPTR CASP-like protein 2A1 OS=Populus trichocarpa GN=POPTRDRAFT_834139 PE=3 SV=1//1.36368e-80
Cla005416	171.662	79.9452	1.1025	0.0046823	0.032874	up	-//-
Cla005425	698.416	175.232	1.9948	1.4582e-13	1.3546e-11	up	sp|Q9SSU8|PSY_DAUCA Phytoene synthase, chloroplastic OS=Daucus carota GN=PSY PE=2 SV=1//1.87439e-177
Cla005429	13703.5	7468.6	0.87563	0.00018662	0.0024048	up	sp|Q9SLQ8|PSBP_CUCSA Oxygen-evolving enhancer protein 2, chloroplastic OS=Cucumis sativus GN=PSBP PE=2 SV=1//4.99594e-174
Cla005439	3338.24	2133.32	0.64598	0.0031	0.023789	up	-//-
Cla005449	898.351	307.707	1.5457	6.87e-10	3.3018e-08	up	sp|Q8CG07|WRIP1_RAT ATPase WRNIP1 OS=Rattus norvegicus GN=Wrnip1 PE=2 SV=1//2.27469e-140
Cla005480	65.1959	19.6267	1.732	0.0065462	0.043027	up	-//-
Cla005495	2024.71	1127.55	0.84452	8.542e-05	0.001262	up	sp|Q9LTV6|DECR2_ARATH Peroxisomal 2,4-dienoyl-CoA reductase OS=Arabidopsis thaliana GN=At3g12800 PE=2 SV=1//4.92961e-161
Cla005514	2624.46	1739.46	0.59338	0.0039656	0.028801	up	sp|Q9SJG2|Y2296_ARATH Probable receptor-like protein kinase At2g42960 OS=Arabidopsis thaliana GN=At2g42960 PE=3 SV=1//0
Cla005522	18202.4	9900.22	0.8786	0.00040762	0.0046384	up	sp|Q6ZI17|OML2_ORYSJ Protein MEI2-like 2 OS=Oryza sativa subsp. japonica GN=ML2 PE=2 SV=1//0
Cla005539	2994.4	1979.33	0.59726	0.0038732	0.028291	up	sp|Q9XGM1|VATD_ARATH V-type proton ATPase subunit D OS=Arabidopsis thaliana GN=VHA-D PE=1 SV=2//1.0063e-161
Cla005542	631.94	183.796	1.7817	0.00076391	0.0077224	up	sp|C0LGE0|Y1765_ARATH Probable LRR receptor-like serine/threonine-protein kinase At1g07650 OS=Arabidopsis thaliana GN=At1g07650 PE=1 SV=1//0
Cla005543	48.8662	6.72229	2.8618	0.00038659	0.00443	up	sp|Q6DR10|TBL43_ARATH Protein trichome birefringence-like 43 OS=Arabidopsis thaliana GN=TBL43 PE=2 SV=1//1.21629e-146
Cla005555	3129.02	1655.32	0.9186	1.0756e-05	0.00020873	up	sp|Q7RTR2|NLRC3_HUMAN Protein NLRC3 OS=Homo sapiens GN=NLRC3 PE=2 SV=2//5.10012e-26
Cla005556	746.581	311.348	1.2618	6.7859e-07	1.7699e-05	up	-//-
Cla005558	4267.6	1832.94	1.2193	3.6428e-09	1.5424e-07	up	-//-
Cla005564	923.08	538.068	0.77867	0.0012261	0.011519	up	sp|Q9C4Z7|MINE1_ARATH Cell division topological specificity factor homolog, chloroplastic OS=Arabidopsis thaliana GN=MINE1 PE=1 SV=1//2.50738e-71
Cla005572	990.029	512.057	0.95117	5.7637e-05	0.00090922	up	sp|P94026|RBCMT_TOBAC Ribulose-1,5 bisphosphate carboxylase/oxygenase large subunit N-methyltransferase, chloroplastic OS=Nicotiana tabacum GN=RBCMT PE=2 SV=1//0
Cla005581	303.473	85.4473	1.8285	6.4312e-08	2.0623e-06	up	sp|Q9ZWC6|ATB_ARATH F-box protein At-B OS=Arabidopsis thaliana GN=ATB PE=2 SV=1//2.07776e-137
Cla005582	1057.84	443.892	1.2528	1.7489e-07	5.1834e-06	up	sp|Q8W206|CSN6A_ARATH COP9 signalosome complex subunit 6a OS=Arabidopsis thaliana GN=CSN6A PE=1 SV=2//7.45903e-99
Cla005583	3314.29	1674.16	0.98526	2.0293e-06	4.72e-05	up	sp|P42762|CLPD_ARATH Chaperone protein ClpD, chloroplastic OS=Arabidopsis thaliana GN=CLPD PE=1 SV=1//3.16781e-83
Cla005591	6684.19	3786.07	0.82005	4.382e-05	0.00072273	up	sp|Q42601|CARB_ARATH Carbamoyl-phosphate synthase large chain, chloroplastic OS=Arabidopsis thaliana GN=CARB PE=1 SV=1//0
Cla005592	1559.81	931.95	0.74305	0.00055892	0.0060237	up	sp|A1DCU5|DDI1_NEOFI DNA damage-inducible protein 1 OS=Neosartorya fischeri (strain ATCC 1020 / DSM 3700 / FGSC A1164 / NRRL 181) GN=ddi1 PE=3 SV=1//4.39418e-84
Cla005596	1511.26	939.246	0.68618	0.0017971	0.015599	up	-//-
Cla005597	3655.67	1866.08	0.97013	2.6579e-06	5.9967e-05	up	sp|Q8LB10|CLPR4_ARATH ATP-dependent Clp protease proteolytic subunit-related protein 4, chloroplastic OS=Arabidopsis thaliana GN=CLPR4 PE=1 SV=1//1.90165e-145
Cla005606	4892.92	2140.19	1.193	2.0844e-07	6.0673e-06	up	sp|Q8W463|RK191_ARATH 50S ribosomal protein L19-1, chloroplastic OS=Arabidopsis thaliana GN=At4g17560 PE=2 SV=1//2.58087e-55
Cla005617	1807.26	781.072	1.2103	2.8978e-08	1.0122e-06	up	sp|Q20390|PPT1_CAEEL Palmitoyl-protein thioesterase 1 OS=Caenorhabditis elegans GN=ppt-1 PE=2 SV=2//3.12999e-38
Cla005619	1279.75	618.252	1.0496	1.1504e-05	0.00022084	up	-//-
Cla005637	1257.87	710.682	0.8237	0.00038913	0.004454	up	sp|O48593|SYNO_ARATH Asparagine--tRNA ligase, chloroplastic/mitochondrial OS=Arabidopsis thaliana GN=SYNO PE=2 SV=3//0
Cla005645	13323.2	5453.93	1.2886	6.98e-05	0.0010634	up	sp|P11890|HS23C_OXYRB Small heat shock protein, chloroplastic OS=Oxybasis rubra GN=HSP23 PE=2 SV=1//1.19148e-48
Cla005690	741.515	452.379	0.71294	0.003541	0.026337	up	sp|Q8R035|ICT1_MOUSE Peptidyl-tRNA hydrolase ICT1, mitochondrial OS=Mus musculus GN=Ict1 PE=1 SV=1//1.34622e-27
Cla005693	5691.83	3838.97	0.56818	0.0047255	0.033131	up	-//-
Cla005720	195.148	88.8328	1.1354	0.0023781	0.019375	up	-//-
Cla005762	2602.43	1615.01	0.68832	0.00095169	0.0093501	up	sp|O23627|SYGM1_ARATH Glycine--tRNA ligase, mitochondrial 1 OS=Arabidopsis thaliana GN=At1g29880 PE=1 SV=1//0
Cla005801	6959.3	763.366	3.1885	0.00012775	0.0017451	up	sp|Q9ZUA5|VIT1_ARATH Vacuolar iron transporter 1 OS=Arabidopsis thaliana GN=VIT1 PE=2 SV=1//1.07271e-106
Cla005809	281.49	110.415	1.3501	5.7069e-05	0.0009039	up	sp|Q39263|ZFP4_ARATH Zinc finger protein 4 OS=Arabidopsis thaliana GN=ZFP4 PE=2 SV=2//1.27673e-34
Cla005813	2140.93	1385.1	0.62824	0.0033417	0.025189	up	sp|Q38909|XTH28_ARATH Probable xyloglucan endotransglucosylase/hydrolase protein 28 OS=Arabidopsis thaliana GN=XTH28 PE=2 SV=1//6.47296e-158
Cla005823	44.905	5.92123	2.9229	0.00078958	0.0079408	up	sp|P54120|AIG1_ARATH Protein AIG1 OS=Arabidopsis thaliana GN=AIG1 PE=2 SV=1//5.8572e-28
Cla005837	17107.2	7467.67	1.1959	1.1793e-09	5.4792e-08	up	sp|Q9ZUL7|DEF01_ARATH Defensin-like protein 1 OS=Arabidopsis thaliana GN=PDF2.3 PE=2 SV=1//4.98203e-11
Cla005871	8532.79	3555.88	1.2628	3.5364e-10	1.7921e-08	up	sp|P51819|HSP83_IPONI Heat shock protein 83 OS=Ipomoea nil GN=HSP83A PE=2 SV=1//0
Cla005878	47.2969	3.23284	3.8709	3.0613e-05	0.00052791	up	-//-
Cla005882	800.113	414.927	0.94735	0.00010501	0.0014918	up	-//-
Cla005896	1430.88	661.067	1.114	1.4911e-05	0.00027937	up	sp|Q8H9D2|NQR_SOLTU NAD(P)H:quinone oxidoreductase OS=Solanum tuberosum PE=2 SV=1//8.67592e-90
Cla005909	797.377	397.999	1.0025	4.2898e-05	0.00070871	up	-//-
Cla005926	2953.26	1936.15	0.60912	0.0030834	0.023699	up	sp|P51132|UCRI2_TOBAC Cytochrome b-c1 complex subunit Rieske-2, mitochondrial OS=Nicotiana tabacum PE=2 SV=1//3.2222e-141
Cla005927	555.92	293.342	0.92229	0.00042415	0.004782	up	sp|Q9LSE4|CCB1_ARATH Protein COFACTOR ASSEMBLY OF COMPLEX C SUBUNIT B CCB1, chloroplastic OS=Arabidopsis thaliana GN=CCB1 PE=1 SV=1//9.89888e-100
Cla005974	1086.57	543.259	1.0001	2.0804e-05	0.00037681	up	sp|Q94K75|RHON1_ARATH Rho-N domain-containing protein 1, chloroplastic OS=Arabidopsis thaliana GN=RHON1 PE=1 SV=1//4.4432e-59
Cla005983	8997.18	2784.84	1.6919	4.0463e-05	0.00067362	up	sp|Q8SAG3|ADF_VITVI Actin-depolymerizing factor OS=Vitis vinifera PE=2 SV=1//6.11311e-67
Cla006008	510.627	70.5276	2.856	1.0576e-19	2.4627e-17	up	sp|P24076|BGIA_MOMCH Glu S.griseus protease inhibitor OS=Momordica charantia PE=1 SV=1//6.22676e-11
Cla006048	168.172	33.5998	2.3234	1.8288e-07	5.4037e-06	up	sp|O04408|KSA_PEA Ent-copalyl diphosphate synthase, chloroplastic OS=Pisum sativum PE=2 SV=1//0
Cla006051	765.496	400.189	0.93571	0.00015534	0.0020573	up	sp|Q8H1F6|DGP3_ARATH DAR GTPase 3, chloroplastic OS=Arabidopsis thaliana GN=DGP3 PE=2 SV=1//1.21817e-171
Cla006123	236372	102920	1.1995	5.21e-07	1.3922e-05	up	sp|Q94A08|RFS2_ARATH Probable galactinol--sucrose galactosyltransferase 2 OS=Arabidopsis thaliana GN=RFS2 PE=2 SV=2//0
Cla006149	57603.8	28506.9	1.0149	1.4626e-07	4.4219e-06	up	sp|O49814|BCH2_CAPAN Beta-carotene hydroxylase 2, chloroplastic (Fragment) OS=Capsicum annuum GN=CA2 PE=2 SV=1//2.1834e-127
Cla006153	1897.32	1064.65	0.83359	8.6173e-05	0.0012709	up	sp|O31634|YJCL_BACSU Uncharacterized membrane protein YjcL OS=Bacillus subtilis (strain 168) GN=yjcL PE=4 SV=1//2.80457e-34
Cla006162	662.786	371.242	0.83618	0.00096823	0.0094651	up	sp|Q94G16|TATB_PEA Sec-independent protein translocase protein TATB, chloroplastic OS=Pisum sativum GN=TATB PE=1 SV=1//4.38499e-61
Cla006166	2307.28	1529.24	0.59338	0.0050913	0.035141	up	-//-
Cla006175	32.0002	2.44491	3.7102	0.0017645	0.015381	up	-//-
Cla006249	1759.85	624.112	1.4956	5.3838e-10	2.6394e-08	up	sp|Q8GW78|CLP41_ARATH Clp protease-related protein At4g12060, chloroplastic OS=Arabidopsis thaliana GN=At4g12060 PE=1 SV=1//1.87726e-74
Cla006258	344.842	106.356	1.697	1.334e-07	4.0707e-06	up	sp|F4KDA6|LPA2_ARATH Protein LOW PSII ACCUMULATION 2, chloroplastic OS=Arabidopsis thaliana GN=LPA2 PE=1 SV=1//5.54132e-54
Cla006261	366.861	192.846	0.92778	0.0013529	0.012554	up	sp|O24464|KCY_PRUAR UMP-CMP kinase OS=Prunus armeniaca PE=2 SV=1//4.7171e-104
Cla006280	159.961	52.4774	1.608	0.0012122	0.011411	up	sp|Q8VZG8|Y4885_ARATH Probable LRR receptor-like serine/threonine-protein kinase At4g08850 OS=Arabidopsis thaliana GN=At4g08850 PE=2 SV=3//0
Cla006304	1481.83	749.505	0.98337	1.1198e-05	0.00021538	up	-//-
Cla006331	800.325	375.671	1.0911	1.1825e-05	0.00022566	up	sp|O80934|Y2766_ARATH Uncharacterized protein At2g37660, chloroplastic OS=Arabidopsis thaliana GN=At2g37660 PE=2 SV=2//7.4669e-19
Cla006353	782.952	433.399	0.85323	0.00046037	0.0051371	up	-//-
Cla006403	1048.57	488.915	1.1008	3.328e-05	0.00056756	up	sp|Q8VYI9|NLTL5_ARATH Non-specific lipid-transfer protein-like protein At5g64080 OS=Arabidopsis thaliana GN=At5g64080 PE=1 SV=1//3.01112e-36
Cla006408	439.487	256.589	0.77636	0.0047798	0.033428	up	sp|A4FVI0|ZSWM7_DANRE Zinc finger SWIM domain-containing protein 7 OS=Danio rerio GN=zswim7 PE=2 SV=2//1.1634e-19
Cla006423	313.212	59.8224	2.3884	0.0027068	0.021428	up	-//-
Cla006442	5539.56	2538.48	1.1258	0.00017228	0.0022508	up	sp|P93039|NAT4_ARATH Nucleobase-ascorbate transporter 4 OS=Arabidopsis thaliana GN=NAT4 PE=2 SV=2//0
Cla006446	405.073	197.377	1.0372	0.00035337	0.0041144	up	sp|Q9C942|CSE_ARATH Caffeoylshikimate esterase OS=Arabidopsis thaliana GN=CSE PE=1 SV=1//2.24589e-133
Cla006457	798.571	189.233	2.0773	4.8793e-15	5.6144e-13	up	-//-
Cla006458	278.205	80.0075	1.7979	2.9135e-07	8.2356e-06	up	-//-
Cla006486	1434.79	894.465	0.68174	0.0018718	0.016151	up	sp|Q9FGF0|PGML1_ARATH Phosphoglycerate mutase-like protein 1 OS=Arabidopsis thaliana GN=At5g64460 PE=2 SV=1//1.86125e-155
Cla006489	3719.79	1558.31	1.2552	0.0078167	0.049563	up	sp|P93732|PIP_ARATH Proline iminopeptidase OS=Arabidopsis thaliana GN=PIP PE=2 SV=3//0
Cla006513	1866.18	1025.93	0.86315	6.5328e-05	0.0010076	up	sp|Q9LK32|Y3721_ARATH Uncharacterized protein At3g27210 OS=Arabidopsis thaliana GN=Y-2 PE=1 SV=1//6.85298e-12
Cla006544	1949.11	764.312	1.3506	6.1355e-10	2.9634e-08	up	sp|O22160|TL15A_ARATH Thylakoid lumenal 15 kDa protein 1, chloroplastic OS=Arabidopsis thaliana GN=At2g44920 PE=1 SV=2//5.96564e-100
Cla006547	368.233	213.701	0.78503	0.0071788	0.046329	up	sp|O22285|PMTB_ARATH Probable methyltransferase PMT11 OS=Arabidopsis thaliana GN=At2g39750 PE=2 SV=1//0
Cla006553	4866.92	2819.66	0.78749	9.0936e-05	0.0013235	up	sp|O04015|P5CS_ACTDE Delta-1-pyrroline-5-carboxylate synthase OS=Actinidia deliciosa PE=2 SV=1//0
Cla006584	2398.34	1325.29	0.85572	4.552e-05	0.00074636	up	sp|Q9C776|ATE2_ARATH Arginyl-tRNA--protein transferase 2 OS=Arabidopsis thaliana GN=ATE2 PE=2 SV=1//0
Cla006607	1432.43	765.103	0.90474	4.9809e-05	0.00080722	up	sp|Q06881|BCCP_NOSS1 Biotin carboxyl carrier protein of acetyl-CoA carboxylase OS=Nostoc sp. (strain PCC 7120 / UTEX 2576) GN=accB PE=1 SV=2//6.77728e-09
Cla006613	4849.54	2479.11	0.96803	1.9017e-06	4.4442e-05	up	sp|P20144|WUN1_SOLTU Wound-induced protein 1 OS=Solanum tuberosum GN=WUN1 PE=2 SV=1//1.46141e-42
Cla006649	7147.59	4611.05	0.63236	0.0015055	0.013621	up	sp|Q93WN0|SEBP2_ARATH Selenium-binding protein 2 OS=Arabidopsis thaliana GN=SBP2 PE=1 SV=1//0
Cla006650	1212.62	803.689	0.59341	0.0064372	0.042425	up	sp|Q9LK39|AAE16_ARATH Probable acyl-activating enzyme 16, chloroplastic OS=Arabidopsis thaliana GN=AAE16 PE=2 SV=1//0
Cla006685	3351.43	1046.64	1.679	1.9695e-10	1.0555e-08	up	sp|Q8GZ79|TI201_ARATH Protein TIC 20-I, chloroplastic OS=Arabidopsis thaliana GN=TIC20-I PE=1 SV=1//5.29885e-128
Cla006688	87.009	18.7846	2.2116	0.0032124	0.024441	up	sp|O48927|C78A3_SOYBN Cytochrome P450 78A3 OS=Glycine max GN=CYP78A3 PE=2 SV=1//0
Cla006696	34.3153	3.12811	3.4555	0.0010404	0.010082	up	sp|Q8LPG9|IQD14_ARATH Protein IQ-DOMAIN 14 OS=Arabidopsis thaliana GN=IQD14 PE=1 SV=1//1.34248e-16
Cla006738	9886.73	6037.88	0.71145	0.0003865	0.00443	up	sp|Q6R0H1|LHY_ARATH Protein LHY OS=Arabidopsis thaliana GN=LHY PE=1 SV=2//3.19553e-49
Cla006743	1503.26	961.466	0.64479	0.0036107	0.026794	up	sp|O24457|ODPA3_ARATH Pyruvate dehydrogenase E1 component subunit alpha-3, chloroplastic OS=Arabidopsis thaliana GN=PDH-E1 ALPHA PE=2 SV=1//0
Cla006756	422.061	200.426	1.0744	0.0001918	0.0024699	up	sp|Q9M3H5|HMA1_ARATH Probable cadmium/zinc-transporting ATPase HMA1, chloroplastic OS=Arabidopsis thaliana GN=HMA1 PE=2 SV=2//7.81672e-65
Cla006757	952.067	600.178	0.66567	0.0041792	0.030023	up	sp|Q9M3H5|HMA1_ARATH Probable cadmium/zinc-transporting ATPase HMA1, chloroplastic OS=Arabidopsis thaliana GN=HMA1 PE=2 SV=2//5.0685e-67
Cla006789	763.021	268.869	1.5048	4.2683e-08	1.4199e-06	up	sp|Q9LF50|MEX1_ARATH Maltose excess protein 1, chloroplastic OS=Arabidopsis thaliana GN=MEX1 PE=2 SV=2//1.40749e-134
Cla006828	4219.06	2059.18	1.0349	4.8131e-07	1.2933e-05	up	sp|Q93V66|FAX1_ARATH Protein FATTY ACID EXPORT 1, chloroplastic OS=Arabidopsis thaliana GN=FAX1 PE=2 SV=1//2.33583e-48
Cla006838	15817	9262.62	0.77198	6.8324e-05	0.0010449	up	sp|Q8W4L0|CML49_ARATH Probable calcium-binding protein CML49 OS=Arabidopsis thaliana GN=CML49 PE=2 SV=1//2.66701e-98
Cla006843	1741.02	860.379	1.0169	3.585e-06	7.9023e-05	up	sp|Q8S0G4|GPDH1_ORYSJ Probable glycerol-3-phosphate dehydrogenase [NAD(+)] 1, cytosolic OS=Oryza sativa subsp. japonica GN=Os01g0939600 PE=2 SV=1//0
Cla006880	400.862	160.578	1.3198	0.0049704	0.034477	up	sp|Q9SSE5|COL9_ARATH Zinc finger protein CONSTANS-LIKE 9 OS=Arabidopsis thaliana GN=COL9 PE=2 SV=1//2.98246e-110
Cla006895	803.127	350.751	1.1952	1.4785e-06	3.5351e-05	up	sp|P48279|YCF39_CYAPA Uncharacterized protein ycf39 OS=Cyanophora paradoxa GN=ycf39 PE=3 SV=1//5.65678e-117
Cla006926	3510.2	2152.44	0.70558	0.001934	0.016542	up	sp|Q9LQ73|PX11C_ARATH Peroxisomal membrane protein 11C OS=Arabidopsis thaliana GN=PEX11C PE=1 SV=1//7.15496e-130
Cla006962	4876.87	236.488	4.3661	2.1445e-06	4.9702e-05	up	sp|Q40316|VESTR_MEDSA Vestitone reductase OS=Medicago sativa PE=1 SV=1//7.51601e-143
Cla006963	4191.44	1467.5	1.5141	0.0024153	0.019596	up	-//-
Cla006982	1376.71	755.821	0.86511	9.5981e-05	0.0013815	up	sp|O04350|TBCA_ARATH Tubulin-folding cofactor A OS=Arabidopsis thaliana GN=TFCA PE=1 SV=2//2.18626e-58
Cla006994	2309.66	1536.23	0.58829	0.0046935	0.03293	up	-//-
Cla007006	1589.3	434.139	1.8722	6.8486e-12	4.4804e-10	up	sp|A5GNB0|CH10_SYNPW 10 kDa chaperonin OS=Synechococcus sp. (strain WH7803) GN=groS PE=3 SV=1//2.36893e-11
Cla007008	1354.57	205.192	2.7228	6.0421e-07	1.5929e-05	up	sp|Q9M1B9|SCRK4_ARATH Probable fructokinase-4 OS=Arabidopsis thaliana GN=At3g59480 PE=2 SV=1//0
Cla007029	569.026	0.432801	10.361	0.0006196	0.0065092	up	-//-
Cla007031	155.688	57.7624	1.4305	0.00047498	0.005258	up	sp|B7JW76|TIG_CYAP8 Trigger factor OS=Cyanothece sp. (strain PCC 8801) GN=tig PE=3 SV=1//1.85788e-06
Cla007062	659.331	195.7	1.7524	0.001188	0.011241	up	sp|Q0JG75|PSB28_ORYSJ Photosystem II reaction center PSB28 protein, chloroplastic OS=Oryza sativa subsp. japonica GN=PSB28 PE=2 SV=2//9.57975e-70
Cla007090	705.259	410.998	0.77902	0.001478	0.013435	up	sp|Q67YC9|Y4141_ARATH Uncharacterized protein At4g14100 OS=Arabidopsis thaliana GN=At4g14100 PE=2 SV=1//4.91559e-93
Cla007091	2418.35	799.951	1.596	1.7726e-13	1.6128e-11	up	-//-
Cla007095	18158.3	8513.37	1.0928	3.675e-08	1.2416e-06	up	sp|Q9M886|LBD41_ARATH LOB domain-containing protein 41 OS=Arabidopsis thaliana GN=LBD41 PE=2 SV=1//9.90224e-99
Cla007137	639.491	283.406	1.1741	8.5067e-06	0.00016928	up	sp|Q9LF14|CRS2B_ARATH Chloroplastic group IIB intron splicing facilitator CRS2-B, chloroplastic OS=Arabidopsis thaliana GN=CRS2B PE=2 SV=1//3.41422e-124
Cla007187	99.2988	36.662	1.4375	0.0042436	0.030373	up	sp|Q689D6|RPD1_ARATH Protein ROOT PRIMORDIUM DEFECTIVE 1 OS=Arabidopsis thaliana GN=RPD1 PE=1 SV=1//5.0819e-29
Cla007232	284.546	32.791	3.1173	0.0021661	0.018068	up	sp|Q9S7T7|SCC11_ARATH Sister chromatid cohesion 1 protein 1 OS=Arabidopsis thaliana GN=SYN1 PE=2 SV=2//2.13128e-31
Cla007233	48.7308	11.0399	2.1421	0.0037828	0.027807	up	sp|Q9XHP0|11S2_SESIN 11S globulin seed storage protein 2 OS=Sesamum indicum PE=2 SV=1//4.69784e-30
Cla007256	1302.07	575.61	1.1776	3.9082e-07	1.0783e-05	up	-//-
Cla007259	3091.6	1860.47	0.73268	0.00619	0.041241	up	sp|P83326|PMEI_ACTDE Pectinesterase inhibitor OS=Actinidia deliciosa GN=PMEI PE=1 SV=2//4.91306e-26
Cla007271	8005.9	1747.52	2.1958	1.0694e-15	1.3672e-13	up	sp|Q9SRK5|LSF2_ARATH Phosphoglucan phosphatase LSF2, chloroplastic OS=Arabidopsis thaliana GN=LSF2 PE=1 SV=1//1.44941e-132
Cla007272	2121.76	1284.05	0.72456	0.0027473	0.021678	up	sp|Q42967|DCUP_TOBAC Uroporphyrinogen decarboxylase, chloroplastic OS=Nicotiana tabacum GN=DCUP PE=1 SV=1//0
Cla007288	377.408	146.356	1.3666	5.7687e-06	0.00012056	up	sp|B6YUU9|TRM1_THEON tRNA (guanine(26)-N(2))-dimethyltransferase OS=Thermococcus onnurineus (strain NA1) GN=trm1 PE=3 SV=1//2.82542e-40
Cla007289	3186.6	1999.77	0.67218	0.0052238	0.035892	up	sp|P49206|RS261_ARATH 40S ribosomal protein S26-1 OS=Arabidopsis thaliana GN=RPS26A PE=2 SV=2//1.04819e-46
Cla007293	813.256	434.045	0.90586	0.00020634	0.0026277	up	sp|Q6S4P4|RF2B_ORYSJ Transcription factor RF2b OS=Oryza sativa subsp. japonica GN=RF2b PE=1 SV=2//5.22175e-99
Cla007311	5689.58	2698.48	1.0762	0.00054459	0.0058919	up	sp|Q9ASX5|Y5520_ARATH Uncharacterized aarF domain-containing protein kinase At5g05200, chloroplastic OS=Arabidopsis thaliana GN=At5g05200 PE=2 SV=1//0
Cla007388	1935.02	636.898	1.6032	6.7646e-13	5.2853e-11	up	sp|Q9LPZ1|MORF9_ARATH Multiple organellar RNA editing factor 9, chloroplastic OS=Arabidopsis thaliana GN=MORF9 PE=1 SV=1//1.08252e-96
Cla007393	137.634	15.9235	3.1116	1.9312e-09	8.5856e-08	up	sp|O81832|Y4729_ARATH G-type lectin S-receptor-like serine/threonine-protein kinase At4g27290 OS=Arabidopsis thaliana GN=At4g27290 PE=3 SV=4//0
Cla007398	24023.8	4844.07	2.3102	3.5691e-30	2.1817e-27	up	sp|O82150|FTSH_TOBAC ATP-dependent zinc metalloprotease FTSH, chloroplastic OS=Nicotiana tabacum GN=FTSH PE=2 SV=2//0
Cla007400	82.0626	26.6604	1.622	0.0037775	0.027779	up	sp|Q84P21|4CLL5_ARATH 4-coumarate--CoA ligase-like 5 OS=Arabidopsis thaliana GN=4CLL5 PE=1 SV=2//0
Cla007424	10097.1	6201.15	0.70334	0.0003198	0.0037933	up	sp|Q8RWL2|CDPKT_ARATH Calcium-dependent protein kinase 29 OS=Arabidopsis thaliana GN=CPK29 PE=2 SV=2//0
Cla007442	2900.76	1696.08	0.77423	0.00018565	0.0023954	up	sp|Q8RUF8|NILP3_ARATH Omega-amidase,chloroplastic OS=Arabidopsis thaliana GN=NLP3 PE=1 SV=1//0
Cla007449	405.557	236.557	0.77772	0.0057477	0.038761	up	sp|Q84VQ4|NDHU_ARATH NAD(P)H-quinone oxidoreductase subunit U, chloroplastic OS=Arabidopsis thaliana GN=ndhU PE=1 SV=1//1.19232e-43
Cla007466	154.995	18.3754	3.0764	3.8628e-10	1.9474e-08	up	sp|Q5QJC4|DCR1A_CHICK DNA cross-link repair 1A protein OS=Gallus gallus GN=DCLRE1A PE=1 SV=1//7.57341e-74
Cla007489	2017.84	1332.4	0.59878	0.0051241	0.03533	up	sp|Q42565|ASB1_ARATH Anthranilate synthase beta subunit 1, chloroplastic OS=Arabidopsis thaliana GN=ASB1 PE=1 SV=1//5.94323e-128
Cla007491	529.923	49.0975	3.4321	2.8437e-18	5.1033e-16	up	sp|Q42565|ASB1_ARATH Anthranilate synthase beta subunit 1, chloroplastic OS=Arabidopsis thaliana GN=ASB1 PE=1 SV=1//1.968e-136
Cla007518	1334.75	806.674	0.72652	0.0024277	0.019672	up	sp|Q8GYD9|SDE3_ARATH Probable RNA helicase SDE3 OS=Arabidopsis thaliana GN=SDE3 PE=1 SV=1//0
Cla007519	2163.31	1188.71	0.86385	4.3618e-05	0.00072	up	sp|O23714|PSB2A_ARATH Proteasome subunit beta type-2-A OS=Arabidopsis thaliana GN=PBD1 PE=1 SV=1//1.9236e-134
Cla007535	697.428	90.4399	2.947	2.9932e-24	1.2458e-21	up	sp|Q9LIK9|APS1_ARATH ATP sulfurylase 1, chloroplastic OS=Arabidopsis thaliana GN=APS1 PE=1 SV=1//0
Cla007536	137.595	61.0357	1.1727	0.0063839	0.042186	up	sp|O23320|CML8_ARATH Calmodulin-like protein 8 OS=Arabidopsis thaliana GN=CML8 PE=2 SV=1//6.73948e-09
Cla007562	358.077	106.103	1.7548	0.003399	0.025491	up	sp|Q8GYX9|WDL1_ARATH Protein WVD2-like 1 OS=Arabidopsis thaliana GN=WDL1 PE=1 SV=1//1.55075e-29
Cla007567	728.313	119.723	2.6049	4.8367e-05	0.00078776	up	sp|Q8GWQ2|AHL20_ARATH AT-hook motif nuclear-localized protein 20 OS=Arabidopsis thaliana GN=AHL20 PE=2 SV=1//4.77864e-47
Cla007568	284.572	144.001	0.98272	0.0018759	0.016155	up	sp|Q94CG2|BET12_ARATH Bet1-like SNARE 1-2 OS=Arabidopsis thaliana GN=BET12 PE=2 SV=4//3.05166e-40
Cla007570	486.72	189.238	1.3629	0.00012144	0.0016812	up	-//-
Cla007571	1026.44	593.501	0.79033	0.00069536	0.0071522	up	-//-
Cla007622	1652.35	1073.84	0.62174	0.0037666	0.027714	up	sp|B9SQR9|GATB_RICCO Glutamyl-tRNA(Gln) amidotransferase subunit B, chloroplastic/mitochondrial OS=Ricinus communis GN=GATB PE=3 SV=1//0
Cla007636	7292.83	4770.02	0.61248	0.001907	0.016347	up	sp|A2AH22|AMRA1_MOUSE Activating molecule in BECN1-regulated autophagy protein 1 OS=Mus musculus GN=Ambra1 PE=1 SV=1//2.70969e-27
Cla007641	1051.42	250.379	2.0702	1.4357e-16	1.9918e-14	up	-//-
Cla007642	1130.69	267.558	2.0793	3.042e-17	4.6854e-15	up	-//-
Cla007649	1362.5	405.85	1.7472	9.2412e-14	8.7751e-12	up	sp|Q9ZSY9|C74B2_ARATH Linolenate hydroperoxide lyase, chloroplastic OS=Arabidopsis thaliana GN=CYP74B2 PE=1 SV=1//1.37759e-45
Cla007650	6436.75	2104.39	1.6129	1.8033e-15	2.2612e-13	up	sp|B3LF83|Y74B2_ARATH Probable inactive linolenate hydroperoxide lyase OS=Arabidopsis thaliana GN=CYP74B2 PE=2 SV=1//5.01442e-133
Cla007673	1314.38	479.597	1.4545	2.9626e-10	1.525e-08	up	sp|O23049|RK6_ARATH 50S ribosomal protein L6, chloroplastic OS=Arabidopsis thaliana GN=RPL6 PE=2 SV=1//3.83753e-111
Cla007679	6833.42	3386.44	1.0128	2.7702e-06	6.207e-05	up	sp|O48650|SUI1_SALBA Protein translation factor SUI1 homolog OS=Salix bakko PE=3 SV=1//4.0487e-56
Cla007717	2786.43	1383.48	1.0101	1.238e-06	2.9934e-05	up	sp|Q69S39|UCRIA_ORYSJ Cytochrome b6-f complex iron-sulfur subunit, chloroplastic OS=Oryza sativa subsp. japonica GN=petC PE=1 SV=1//1.23407e-110
Cla007720	2690.43	1735.39	0.63258	0.0022673	0.018737	up	sp|Q7XAB8|THF1_SOLTU Protein THYLAKOID FORMATION1, chloroplastic OS=Solanum tuberosum GN=THF1 PE=2 SV=1//1.12001e-144
Cla007723	1621.75	246.917	2.7155	3.9329e-19	8.644e-17	up	-//-
Cla007724	278.106	64.4107	2.1103	4.2236e-09	1.7541e-07	up	-//-
Cla007732	3223.23	1767.4	0.86688	0.00029632	0.0035604	up	sp|Q9SKT3|SCAM1_ARATH Secretory carrier-associated membrane protein 1 OS=Arabidopsis thaliana GN=SCAMP1 PE=2 SV=1//5.70083e-139
Cla007745	246.603	10.9553	4.4925	6.782e-13	5.2853e-11	up	sp|Q9SKT1|ERF53_ARATH Ethylene-responsive transcription factor ERF053 OS=Arabidopsis thaliana GN=ERF053 PE=2 SV=1//4.87749e-54
Cla007747	1168.99	538.352	1.1186	0.00061616	0.0064869	up	sp|Q56XQ0|U496I_ARATH UPF0496 protein At2g18630 OS=Arabidopsis thaliana GN=At2g18630 PE=2 SV=3//7.262e-104
Cla007801	64.9222	2.51913	4.6877	0.00016248	0.0021388	up	sp|Q9LXD9|PME51_ARATH Probable pectinesterase/pectinesterase inhibitor 51 OS=Arabidopsis thaliana GN=PME51 PE=2 SV=1//0
Cla007807	31.3873	0	Inf	0.0021627	0.018055	up	sp|Q9FVQ0|YUC10_ARATH Probable indole-3-pyruvate monooxygenase YUCCA10 OS=Arabidopsis thaliana GN=YUC10 PE=2 SV=1//2.18613e-169
Cla007851	4751.66	1954.54	1.2816	4.4377e-10	2.2088e-08	up	-//-
Cla007917	106.197	5.57578	4.2514	2.1306e-06	4.9437e-05	up	-//-
Cla007961	1974.43	1221.87	0.69234	0.0039586	0.028786	up	sp|Q8GX84|C3H1_ARATH Zinc finger CCCH domain-containing protein 1 OS=Arabidopsis thaliana GN=At1g01350 PE=2 SV=2//2.97584e-138
Cla007966	272.371	59.4508	2.1958	0.00321	0.024441	up	-//-
Cla007979	134.76	2.82016	5.5785	7.9775e-17	1.1474e-14	up	sp|Q940D0|ARR1_ARATH Two-component response regulator ARR1 OS=Arabidopsis thaliana GN=ARR1 PE=1 SV=2//3.15366e-12
Cla008000	1650.58	684.531	1.2698	5.7386e-05	0.0009082	up	sp|Q9S7Y7|XYL1_ARATH Alpha-xylosidase 1 OS=Arabidopsis thaliana GN=XYL1 PE=1 SV=1//0
Cla008009	4831.7	3121.58	0.63026	0.0014875	0.013502	up	-//-
Cla008010	2123.08	1328.16	0.67673	0.0015932	0.014214	up	sp|P0DM58|DI3L2_ARATH DIS3-like exonuclease 2 OS=Arabidopsis thaliana GN=SOV PE=1 SV=1//0
Cla008032	131.038	1.2984	6.6571	8.4782e-19	1.6923e-16	up	sp|Q9SS60|PP210_ARATH Pentatricopeptide repeat-containing protein At3g03580 OS=Arabidopsis thaliana GN=PCMP-H23 PE=2 SV=1//1.22546e-06
Cla008047	503.284	79.1891	2.668	6.5378e-18	1.1121e-15	up	sp|O48529|STR9_ARATH Rhodanese-like domain-containing protein 9, chloroplastic OS=Arabidopsis thaliana GN=STR9 PE=2 SV=1//1.0954e-32
Cla008070	1628.42	1016.69	0.67959	0.001714	0.015029	up	sp|P38838|WSS1_YEAST DNA-dependent metalloprotease WSS1 OS=Saccharomyces cerevisiae (strain ATCC 204508 / S288c) GN=WSS1 PE=1 SV=1//4.25058e-32
Cla008081	1190.37	764.567	0.6387	0.00423	0.030298	up	-//-
Cla008100	522.196	217.397	1.2643	5.9127e-06	0.00012317	up	sp|Q9NV88|INT9_HUMAN Integrator complex subunit 9 OS=Homo sapiens GN=INTS9 PE=1 SV=2//3.15118e-47
Cla008130	650.507	236.86	1.4575	3.622e-08	1.2279e-06	up	sp|Q8R3F5|FABD_MOUSE Malonyl-CoA-acyl carrier protein transacylase, mitochondrial OS=Mus musculus GN=Mcat PE=1 SV=3//2.96199e-71
Cla008169	3635.53	1636.16	1.1519	3.5641e-08	1.2104e-06	up	sp|Q6IV56|RN141_DANRE RING finger protein 141 OS=Danio rerio GN=rnf141 PE=2 SV=2//8.36684e-08
Cla008177	760.871	461.824	0.72031	0.0028976	0.022582	up	sp|O82392|THIC_ARATH Phosphomethylpyrimidine synthase, chloroplastic OS=Arabidopsis thaliana GN=THIC PE=1 SV=1//0
Cla008180	1765.23	738.793	1.2566	1.6619e-08	6.1106e-07	up	-//-
Cla008181	2178.77	1475.49	0.56232	0.0072331	0.046596	up	sp|A7LXU3|BGH3B_BACO1 Beta-glucosidase BoGH3B OS=Bacteroides ovatus (strain ATCC 8483 / DSM 1896 / JCM 5824 / NCTC 11153) GN=BACOVA_02659 PE=1 SV=1//6.61629e-87
Cla008193	933.027	505.84	0.88324	0.00020348	0.0025998	up	sp|Q304B9|NCASE_ARATH Neutral ceramidase OS=Arabidopsis thaliana GN=At2g38010 PE=3 SV=1//0
Cla008197	2695.4	742.175	1.8607	8.9128e-10	4.2214e-08	up	sp|P27880|HSP12_MEDSA 18.2 kDa class I heat shock protein OS=Medicago sativa GN=HSP18.2 PE=2 SV=1//8.65182e-62
Cla008202	117.298	2.46158	5.5745	0.00024863	0.0030549	up	sp|Q39065|COPT1_ARATH Copper transporter 1 OS=Arabidopsis thaliana GN=COPT1 PE=2 SV=2//1.27264e-36
Cla008209	1637.62	1083.47	0.59594	0.0055482	0.037722	up	sp|P83941|ELOC_RAT Transcription elongation factor B polypeptide 1 OS=Rattus norvegicus GN=Tceb1 PE=1 SV=1//1.53309e-25
Cla008214	655.752	273.38	1.2622	1.1968e-06	2.9045e-05	up	sp|Q9STF3|PP265_ARATH Pentatricopeptide repeat-containing protein At3g46790, chloroplastic OS=Arabidopsis thaliana GN=CRR2 PE=2 SV=1//0
Cla008222	412.56	113.08	1.8673	1.2876e-09	5.9265e-08	up	-//-
Cla008236	688.998	133.934	2.363	0.00011112	0.0015582	up	sp|Q9LMH6|FDM4_ARATH Factor of DNA methylation 4 OS=Arabidopsis thaliana GN=FDM4 PE=4 SV=1//3.63101e-149
Cla008275	21.1687	1.21727	4.1202	0.0043806	0.03125	up	-//-
Cla008277	43.2892	4.46677	3.2767	0.00030764	0.0036784	up	-//-
Cla008320	5597.86	3610.6	0.63264	0.0031361	0.024	up	sp|Q2V9B0|MY1R1_SOLTU Transcription factor MYB1R1 OS=Solanum tuberosum PE=2 SV=1//1.30274e-22
Cla008322	414.565	231.869	0.83829	0.0031777	0.024234	up	sp|Q8VYP6|NOL9_ARATH Polynucleotide 5&apos;-hydroxyl-kinase NOL9 OS=Arabidopsis thaliana GN=At5g11010 PE=2 SV=1//3.7053e-167
Cla008411	390.223	133.023	1.5526	2.8431e-07	8.0599e-06	up	sp|Q8W103|CHR24_ARATH Protein CHROMATIN REMODELING 24 OS=Arabidopsis thaliana GN=CHR24 PE=2 SV=1//8.85892e-12
Cla008414	3816.91	2077	0.8779	0.0033527	0.025263	up	sp|Q9LY87|RGLG2_ARATH E3 ubiquitin-protein ligase RGLG2 OS=Arabidopsis thaliana GN=RGLG2 PE=1 SV=1//3.93894e-137
Cla008421	61.0051	6.7362	3.1789	0.0027841	0.021889	up	sp|Q84WT8|CYT4_ARATH Cysteine proteinase inhibitor 4 OS=Arabidopsis thaliana GN=CYS4 PE=3 SV=2//7.71455e-07
Cla008423	35.595	2.00519	4.1499	0.00017931	0.0023274	up	-//-
Cla008430	272.962	74.4456	1.8744	1.3332e-07	4.0707e-06	up	sp|Q9S829|NDHO_ARATH NAD(P)H-quinone oxidoreductase subunit O, chloroplastic OS=Arabidopsis thaliana GN=ndhO PE=2 SV=1//1.24113e-49
Cla008487	2086.61	1289.7	0.69412	0.001129	0.010757	up	sp|Q9XIK3|ISCAP_ARATH Iron-sulfur assembly protein IscA, chloroplastic OS=Arabidopsis thaliana GN=ISCA PE=2 SV=2//4.69375e-82
Cla008500	1709.07	537.198	1.6697	1.0306e-13	9.6922e-12	up	-//-
Cla008506	2645.97	1505.23	0.81381	9.5752e-05	0.0013792	up	sp|Q9SDY5|RCE1_ARATH NEDD8-conjugating enzyme Ubc12 OS=Arabidopsis thaliana GN=RCE1 PE=1 SV=1//5.47596e-119
Cla008508	344.645	111.705	1.6254	4.2787e-07	1.1722e-05	up	sp|O64823|MCU2_ARATH Calcium uniporter protein 2, mitochondrial OS=Arabidopsis thaliana GN=At2g23790 PE=2 SV=1//1.36382e-86
Cla008602	631.146	221.373	1.5115	0.00011061	0.0015532	up	sp|O48790|CCB14_ARATH Cyclin-B1-4 OS=Arabidopsis thaliana GN=CYCB1-4 PE=2 SV=1//2.28371e-134
Cla008603	524.487	217.193	1.2719	3.1826e-06	7.0663e-05	up	-//-
Cla008625	2792.08	1024.59	1.4463	9.7231e-12	6.2978e-10	up	sp|Q96KR6|F210B_HUMAN Protein FAM210B OS=Homo sapiens GN=FAM210B PE=1 SV=2//5.8128e-06
Cla008655	216.154	81.2719	1.4112	0.00012743	0.0017431	up	sp|Q27YU7|RSP5_CHLRE Flagellar radial spoke protein 5 OS=Chlamydomonas reinhardtii GN=RSP5 PE=1 SV=1//3.38092e-19
Cla008661	1670.3	491.417	1.7651	4.2266e-11	2.4978e-09	up	sp|Q55535|Y328_SYNY3 Putative low molecular weight protein-tyrosine-phosphatase slr0328 OS=Synechocystis sp. (strain PCC 6803 / Kazusa) GN=slr0328 PE=3 SV=1//1.03322e-38
Cla008682	7187.92	3963.47	0.85881	1.7901e-05	0.00033061	up	sp|Q9SGE0|AXS2_ARATH UDP-D-apiose/UDP-D-xylose synthase 2 OS=Arabidopsis thaliana GN=AXS2 PE=2 SV=1//0
Cla008683	27.7205	2.36723	3.5497	0.002818	0.022087	up	sp|Q9FYC7|PDAT2_ARATH Putative phospholipid:diacylglycerol acyltransferase 2 OS=Arabidopsis thaliana GN=PDAT2 PE=3 SV=1//0
Cla008698	9613.35	3409.42	1.4955	0.0019787	0.016835	up	sp|P11964|SODCP_PEA Superoxide dismutase [Cu-Zn], chloroplastic OS=Pisum sativum GN=SODCP PE=2 SV=1//2.49804e-87
Cla008704	502.865	182.746	1.4603	2.3226e-07	6.6552e-06	up	-//-
Cla008720	23881.4	5657.76	2.0776	3.984e-12	2.7441e-10	up	sp|P08926|RUBA_PEA RuBisCO large subunit-binding protein subunit alpha, chloroplastic OS=Pisum sativum PE=1 SV=2//0
Cla008729	463.582	225.389	1.0404	0.00013695	0.0018488	up	sp|Q55874|Y103_SYNY3 Uncharacterized protein sll0103 OS=Synechocystis sp. (strain PCC 6803 / Kazusa) GN=sll0103 PE=3 SV=1//3.14584e-15
Cla008730	678.894	347.481	0.96625	0.00014965	0.0019969	up	sp|Q8VYY5|NCRK_ARATH Receptor-like serine/threonine-protein kinase NCRK OS=Arabidopsis thaliana GN=NCRK PE=1 SV=1//3.12909e-159
Cla008736	1765.39	574.995	1.6184	6.4352e-13	5.0963e-11	up	sp|Q653H7|ARFR_ORYSJ Auxin response factor 18 OS=Oryza sativa subsp. japonica GN=ARF18 PE=2 SV=1//0
Cla008743	1909.16	839.631	1.1851	6.5432e-08	2.0948e-06	up	-//-
Cla008744	302.239	43.8164	2.7861	3.9876e-08	1.3379e-06	up	-//-
Cla008761	348.548	125.397	1.4749	2.6552e-06	5.9967e-05	up	sp|O81445|CNBL1_ARATH Calcineurin B-like protein 1 OS=Arabidopsis thaliana GN=CBL1 PE=1 SV=3//6.31789e-130
Cla008766	4040.31	103.452	5.2874	1.2057e-09	5.5889e-08	up	sp|O23553|BAM3_ARATH Beta-amylase 3, chloroplastic OS=Arabidopsis thaliana GN=BAM3 PE=1 SV=3//0
Cla008775	684.082	264.394	1.3715	1.1177e-07	3.4376e-06	up	sp|Q9ZVJ5|SGGP_ARATH Haloacid dehalogenase-like hydrolase domain-containing protein Sgpp OS=Arabidopsis thaliana GN=SGPP PE=1 SV=2//1.31603e-101
Cla008781	1387.65	778.168	0.83449	0.00019545	0.0025102	up	sp|Q42581|KPRS1_ARATH Ribose-phosphate pyrophosphokinase 1, chloroplastic OS=Arabidopsis thaliana GN=PRS1 PE=2 SV=2//0
Cla008802	6953.25	4643.25	0.58255	0.0031639	0.024138	up	sp|O49686|PYR1_ARATH Abscisic acid receptor PYR1 OS=Arabidopsis thaliana GN=PYR1 PE=1 SV=1//5.98429e-93
Cla008810	457.479	0	Inf	1.7261e-05	0.00031944	up	-//-
Cla008813	273.016	0	Inf	2.6533e-40	3.2438e-37	up	-//-
Cla008828	859.385	393.548	1.1268	4.2567e-06	9.1399e-05	up	-//-
Cla008831	2363.3	748.665	1.6584	2.7542e-14	2.9121e-12	up	sp|Q94KU5|PAP3_BRACM Plastid lipid-associated protein 3, chloroplastic OS=Brassica campestris GN=PAP3 PE=2 SV=1//4.13624e-97
Cla008846	1374.05	825.38	0.73531	0.00087514	0.008694	up	-//-
Cla008862	21832.2	7469.56	1.5474	3.386e-15	4.0386e-13	up	-//-
Cla008866	3247.21	1337.09	1.2801	8.2608e-10	3.9316e-08	up	sp|Q94B60|CLPP4_ARATH ATP-dependent Clp protease proteolytic subunit 4, chloroplastic OS=Arabidopsis thaliana GN=CLPP4 PE=1 SV=1//3.50239e-134
Cla008908	2516.31	999.718	1.3317	4.6441e-10	2.2998e-08	up	sp|O24030|PSA7_SOLLC Proteasome subunit alpha type-7 OS=Solanum lycopersicum GN=PAD1 PE=2 SV=1//2.71256e-151
Cla008918	4441.34	1210.08	1.8759	1.7259e-18	3.3427e-16	up	-//-
Cla008934	145.042	5.01883	4.853	0.0068661	0.04471	up	sp|Q9SEY5|AAE2_ARATH Probable acyl-activating enzyme 2 OS=Arabidopsis thaliana GN=AAE2 PE=2 SV=1//2.34396e-131
Cla008943	1315.62	676.409	0.95978	2.3188e-05	0.00041347	up	sp|Q1LZ78|NTPCR_BOVIN Cancer-related nucleoside-triphosphatase homolog OS=Bos taurus GN=NTPCR PE=2 SV=1//5.01953e-34
Cla008953	1544.08	743.418	1.0545	2.212e-06	5.1146e-05	up	sp|F4JN26|MLH3_ARATH DNA mismatch repair protein MLH3 OS=Arabidopsis thaliana GN=MLH3 PE=2 SV=2//7.5133e-62
Cla008960	106.688	6.00237	4.1517	1.3349e-10	7.3142e-09	up	-//-
Cla009043	383.506	217.835	0.81601	0.0044056	0.031345	up	sp|O81263|KITH_ORYSJ Thymidine kinase OS=Oryza sativa subsp. japonica GN=TK PE=2 SV=2//1.45955e-92
Cla009061	1628.92	547.398	1.5733	3.9451e-12	2.7269e-10	up	sp|O82768|HIS2_ARATH Histidine biosynthesis bifunctional protein hisIE, chloroplastic OS=Arabidopsis thaliana GN=HISN2 PE=1 SV=1//1.28533e-107
Cla009094	2851.03	1171.79	1.2828	1.1949e-06	2.9035e-05	up	sp|Q8LPN7|RNG1L_ARATH E3 ubiquitin-protein ligase RING1-like OS=Arabidopsis thaliana GN=At3g19950 PE=1 SV=1//5.1748e-91
Cla009102	1310.06	759.949	0.78566	0.00056378	0.0060627	up	sp|Q8GT66|TIC40_PEA Protein TIC 40, chloroplastic OS=Pisum sativum GN=TIC40 PE=1 SV=1//8.59511e-20
Cla009122	7874.43	3795.48	1.0529	1.6534e-07	4.9302e-06	up	sp|P49293|PSY_CUCME Phytoene synthase, chloroplastic OS=Cucumis melo GN=PSY PE=2 SV=1//0
Cla009147	1281.78	678.704	0.9173	5.6865e-05	0.0009014	up	sp|P43298|TMK1_ARATH Receptor protein kinase TMK1 OS=Arabidopsis thaliana GN=TMK1 PE=1 SV=1//5.60837e-171
Cla009167	79.4344	26.4169	1.5883	0.0049059	0.034163	up	sp|Q9FI13|RPI4_ARATH Probable ribose-5-phosphate isomerase 4, chloroplastic OS=Arabidopsis thaliana GN=RPI4 PE=2 SV=1//1.26296e-91
Cla009169	1732.48	1131.12	0.61509	0.0042201	0.03026	up	sp|Q8GUI6|JMJ14_ARATH Probable lysine-specific demethylase JMJ14 OS=Arabidopsis thaliana GN=JMJ14 PE=1 SV=1//1.7623e-43
Cla009216	4234.43	2846.03	0.57322	0.0049017	0.034146	up	sp|Q0VCZ3|YTHD2_BOVIN YTH domain-containing family protein 2 OS=Bos taurus GN=YTHDF2 PE=2 SV=1//1.67495e-57
Cla009230	452.09	168.11	1.4272	9.2555e-07	2.3122e-05	up	sp|Q9M302|PP270_ARATH Pentatricopeptide repeat-containing protein At3g48810 OS=Arabidopsis thaliana GN=At3g48810 PE=2 SV=1//6.70915e-30
Cla009256	1736.13	962.025	0.85173	0.00010773	0.001522	up	sp|A8MS68|PLPD1_ARATH Dihydrolipoyl dehydrogenase 1, chloroplastic OS=Arabidopsis thaliana GN=LPD1 PE=2 SV=1//0
Cla009261	21340.3	11610.7	0.87812	0.0017684	0.015401	up	sp|Q9FGY1|BXL1_ARATH Beta-D-xylosidase 1 OS=Arabidopsis thaliana GN=BXL1 PE=1 SV=1//0
Cla009262	2812.79	1679.22	0.74421	0.00036257	0.0042065	up	sp|Q5PNU3|AMSH3_ARATH AMSH-like ubiquitin thioesterase 3 OS=Arabidopsis thaliana GN=AMSH3 PE=1 SV=2//2.7294e-159
Cla009278	440.805	187.915	1.2301	6.066e-05	0.00094984	up	-//-
Cla009280	4752.4	1511.44	1.6527	1.5189e-15	1.9194e-13	up	sp|Q0WRB2|P2C73_ARATH Probable protein phosphatase 2C 73 OS=Arabidopsis thaliana GN=PPC6-7 PE=2 SV=1//8.4487e-139
Cla009282	407.973	145.618	1.4863	7.9201e-07	2.0305e-05	up	-//-
Cla009285	1163.67	452.188	1.3637	6.02e-09	2.418e-07	up	sp|Q84JZ6|MORF3_ARATH Multiple organellar RNA editing factor 3, mitochondrial OS=Arabidopsis thaliana GN=MORF3 PE=1 SV=1//4.23296e-89
Cla009293	1010.32	614.124	0.71821	0.0018101	0.01568	up	sp|Q22799|DYL1_CAEEL Dynein light chain 1, cytoplasmic OS=Caenorhabditis elegans GN=dlc-1 PE=1 SV=1//2.30398e-25
Cla009295	26.7468	0	Inf	0.0021836	0.018184	up	-//-
Cla009327	2325.45	870.212	1.4181	4.3904e-11	2.5868e-09	up	-//-
Cla009346	3560.15	1816.48	0.97079	2.4551e-06	5.5908e-05	up	sp|O78328|DXS_CAPAN Probable 1-deoxy-D-xylulose-5-phosphate synthase, chloroplastic OS=Capsicum annuum GN=TKT2 PE=2 SV=1//3.92586e-64
Cla009347	9295.02	4408.39	1.0762	6.3085e-08	2.0296e-06	up	sp|O78328|DXS_CAPAN Probable 1-deoxy-D-xylulose-5-phosphate synthase, chloroplastic OS=Capsicum annuum GN=TKT2 PE=2 SV=1//0
Cla009348	4924.21	2141.49	1.2013	3.9804e-09	1.6637e-07	up	sp|O78328|DXS_CAPAN Probable 1-deoxy-D-xylulose-5-phosphate synthase, chloroplastic OS=Capsicum annuum GN=TKT2 PE=2 SV=1//1.11388e-92
Cla009377	664.986	401.158	0.72915	0.0036535	0.02704	up	sp|Q9ZR37|DUS1_ARATH Dual specificity protein phosphatase 1 OS=Arabidopsis thaliana GN=DSPTP1 PE=1 SV=1//1.3286e-55
Cla009379	53087.5	20953.9	1.3412	2.1194e-08	7.5791e-07	up	sp|P24805|TSJT1_TOBAC Stem-specific protein TSJT1 OS=Nicotiana tabacum GN=TSJT1 PE=2 SV=1//1.44619e-34
Cla009382	444.748	265.666	0.74337	0.0072855	0.046817	up	sp|Q4TU14|RHF1A_ARATH E3 ubiquitin-protein ligase RHF1A OS=Arabidopsis thaliana GN=RHF1A PE=1 SV=1//5.67108e-25
Cla009403	17196.8	4377.57	1.9739	5.9008e-23	2.0987e-20	up	sp|Q09893|YAI5_SCHPO Uncharacterized protein C24B11.05 OS=Schizosaccharomyces pombe (strain 972 / ATCC 24843) GN=SPAC24B11.05 PE=3 SV=1//1.61188e-18
Cla009410	5406.27	2920.79	0.88828	9.0071e-06	0.00017835	up	sp|Q43072|HIS7_PEA Imidazoleglycerol-phosphate dehydratase OS=Pisum sativum GN=HIS3 PE=2 SV=1//1.7091e-126
Cla009477	746.839	469.819	0.66869	0.0077553	0.049318	up	-//-
Cla009478	2069.79	1168.87	0.82437	0.0013147	0.012258	up	-//-
Cla009491	6110.24	2529.32	1.2725	3.3115e-10	1.6913e-08	up	sp|Q55480|YZ37_SYNY3 Uncharacterized sugar kinase slr0537 OS=Synechocystis sp. (strain PCC 6803 / Kazusa) GN=slr0537 PE=3 SV=1//1.26749e-38
Cla009541	651.717	394.818	0.72306	0.0046121	0.032511	up	sp|O82251|TI202_ARATH Protein TIC 20-II, chloroplastic OS=Arabidopsis thaliana GN=TIC20-II PE=2 SV=1//7.64957e-72
Cla009543	137.854	19.3957	2.8293	1.8614e-08	6.7428e-07	up	sp|P0DKC4|PGP1B_ARATH Phosphoglycolate phosphatase 1B, chloroplastic OS=Arabidopsis thaliana GN=PGLP1B PE=1 SV=1//0
Cla009547	767.903	436.574	0.8147	0.00085701	0.0085313	up	sp|Q9STY4|RIBR_ARATH Riboflavin biosynthesis protein PYRR, chloroplastic OS=Arabidopsis thaliana GN=PYRR PE=1 SV=1//0
Cla009604	3840.13	2391.54	0.68322	0.00075258	0.0076293	up	sp|Q93Y22|COPD_ARATH Coatomer subunit delta OS=Arabidopsis thaliana GN=At5g05010 PE=1 SV=2//0
Cla009625	3529.58	1663.11	1.0856	0.0010643	0.010288	up	sp|P93014|RR5_ARATH 30S ribosomal protein S5, chloroplastic OS=Arabidopsis thaliana GN=rps5 PE=2 SV=1//4.69942e-79
Cla009630	3948.79	2382.55	0.7289	0.00032957	0.0038844	up	sp|Q8VZD4|DEG15_ARATH Glyoxysomal processing protease, glyoxysomal OS=Arabidopsis thaliana GN=DEG15 PE=1 SV=2//0
Cla009635	5805.06	3448.5	0.75134	0.0010695	0.010311	up	sp|Q9LW49|ERF4_NICSY Ethylene-responsive transcription factor 4 OS=Nicotiana sylvestris GN=ERF4 PE=2 SV=1//5.4118e-26
Cla009639	110.179	6.2361	4.1431	2.2717e-09	9.8969e-08	up	-//-
Cla009647	55.899	4.53124	3.6248	1.0903e-05	0.00021074	up	sp|Q9LX29|ACR4L_ARATH Serine/threonine-protein kinase-like protein ACR4 OS=Arabidopsis thaliana GN=ACR4 PE=1 SV=1//2.69092e-46
Cla009648	887.287	61.2289	3.8571	7.0051e-06	0.00014333	up	sp|F4HY61|NAC10_ARATH NAC domain-containing protein 10 OS=Arabidopsis thaliana GN=NAC010 PE=2 SV=1//5.31995e-77
Cla009650	260.736	76.7691	1.764	0.00057027	0.0061292	up	sp|Q9SGP6|GRXC9_ARATH Glutaredoxin-C9 OS=Arabidopsis thaliana GN=GRXC9 PE=1 SV=1//5.13034e-35
Cla009654	238.216	119.329	0.99733	0.0033881	0.025451	up	sp|Q9P7W0|OPA3_SCHPO OPA3-like protein OS=Schizosaccharomyces pombe (strain 972 / ATCC 24843) GN=SPBC1703.11 PE=3 SV=1//2.40096e-07
Cla009675	926.944	322.673	1.5224	5.6514e-10	2.7637e-08	up	sp|P51850|PDC1_PEA Pyruvate decarboxylase 1 OS=Pisum sativum GN=PDC1 PE=2 SV=1//0
Cla009686	938.125	554.181	0.75942	0.0012024	0.011346	up	sp|P82244|RK34_SPIOL 50S ribosomal protein L34, chloroplastic OS=Spinacia oleracea GN=RPL34 PE=1 SV=1//1.64878e-30
Cla009699	52.2923	0.38217	7.0962	1.0694e-08	4.0696e-07	up	sp|Q39140|TGA6_ARATH Transcription factor TGA6 OS=Arabidopsis thaliana GN=TGA6 PE=1 SV=2//8.98228e-08
Cla009739	59.1916	7.58859	2.9635	8.6626e-05	0.0012721	up	-//-
Cla009760	471.225	256.412	0.87795	0.0063757	0.042148	up	-//-
Cla009761	187.916	82.2949	1.1912	0.0013604	0.012606	up	sp|Q1XDB4|YCF23_PYRYE Uncharacterized protein ycf23 OS=Pyropia yezoensis GN=ycf23 PE=3 SV=1//2.64395e-54
Cla009762	148.745	33.9056	2.1332	0.00011097	0.0015572	up	sp|Q43704|MCM31_MAIZE DNA replication licensing factor MCM3 homolog 1 OS=Zea mays GN=ROA1 PE=2 SV=2//0
Cla009782	9320.85	6056.13	0.62206	0.0013943	0.012852	up	sp|Q9LRR9|GLO1_ARATH Peroxisomal (S)-2-hydroxy-acid oxidase GLO1 OS=Arabidopsis thaliana GN=GLO1 PE=1 SV=1//0
Cla009891	14148.2	7023.83	1.0103	2.4396e-07	6.9768e-06	up	sp|Q5E9D6|HDHD3_BOVIN Haloacid dehalogenase-like hydrolase domain-containing protein 3 OS=Bos taurus GN=HDHD3 PE=2 SV=1//8.15628e-32
Cla009899	9484.65	5369.76	0.82074	0.00035135	0.0040958	up	sp|Q922Q1|MARC2_MOUSE Mitochondrial amidoxime reducing component 2 OS=Mus musculus GN=Marc2 PE=1 SV=1//2.10644e-19
Cla009910	255.943	39.5599	2.6937	0.00058706	0.0062785	up	sp|F4KAB8|MCM6_ARATH DNA replication licensing factor MCM6 OS=Arabidopsis thaliana GN=MCM6 PE=1 SV=1//0
Cla009919	560.53	254.094	1.1414	1.8841e-05	0.0003454	up	-//-
Cla009935	644.235	386.23	0.73813	0.0032993	0.024986	up	sp|Q94CK9|LRP1_ARATH Protein LATERAL ROOT PRIMORDIUM 1 OS=Arabidopsis thaliana GN=LRP1 PE=1 SV=1//6.63141e-53
Cla009936	5273.69	1599.51	1.7212	1.0425e-16	1.467e-14	up	sp|O34355|YTCJ_BACSU Putative amidohydrolase YtcJ OS=Bacillus subtilis (strain 168) GN=ytcJ PE=4 SV=1//2.38324e-54
Cla009945	10182.7	2814.44	1.8552	8.0676e-20	1.9245e-17	up	-//-
Cla009984	616.885	313.429	0.97686	0.0003726	0.0043	up	sp|Q9FIX2|AIG2L_ARATH AIG2-like protein OS=Arabidopsis thaliana GN=At5g39720 PE=1 SV=1//5.35314e-35
Cla009985	560.792	325.423	0.78515	0.0023041	0.019001	up	sp|O23461|ARAK_ARATH L-arabinokinase OS=Arabidopsis thaliana GN=ARA1 PE=1 SV=1//2.39714e-115
Cla009990	96.8367	0.865601	6.8057	0.00041634	0.0047129	up	sp|Q9LK64|AB3C_ARATH ABC transporter C family member 3 OS=Arabidopsis thaliana GN=ABCC3 PE=1 SV=1//0
Cla010007	1056.31	670.111	0.65656	0.0039415	0.028699	up	sp|Q9SAF1|ARP3_ARATH Actin-related protein 3 OS=Arabidopsis thaliana GN=ARP3 PE=1 SV=1//0
Cla010018	217.016	1.14651	7.5644	0.0041847	0.03005	up	sp|Q9LIP3|C71BY_ARATH Cytochrome P450 71B37 OS=Arabidopsis thaliana GN=CYP71B37 PE=3 SV=2//3.96383e-133
Cla010019	13.7889	0	Inf	0.0050609	0.034993	up	sp|Q9LIP6|C71BV_ARATH Cytochrome P450 71B34 OS=Arabidopsis thaliana GN=CYP71B34 PE=2 SV=1//7.81392e-160
Cla010051	3126.04	2132.43	0.55184	0.0072284	0.046596	up	sp|Q9S7E9|GGT2_ARATH Glutamate--glyoxylate aminotransferase 2 OS=Arabidopsis thaliana GN=GGAT2 PE=1 SV=1//0
Cla010086	8594.93	4103.97	1.0665	6.9312e-08	2.2118e-06	up	sp|P27141|CAHC_TOBAC Carbonic anhydrase, chloroplastic OS=Nicotiana tabacum PE=2 SV=1//1.25461e-134
Cla010087	1370.03	333.92	2.0366	1.3175e-17	2.1477e-15	up	sp|Q9ZUC1|QORL_ARATH Quinone oxidoreductase-like protein At1g23740, chloroplastic OS=Arabidopsis thaliana GN=At1g23740 PE=2 SV=2//2.76797e-175
Cla010095	240.78	129.702	0.89252	0.0078044	0.049501	up	sp|O80742|PUB19_ARATH U-box domain-containing protein 19 OS=Arabidopsis thaliana GN=PUB19 PE=2 SV=1//6.59859e-175
Cla010103	473.491	265.733	0.83336	0.0020386	0.017233	up	sp|Q8GW38|ATL47_ARATH RING-H2 finger protein ATL47 OS=Arabidopsis thaliana GN=ATL47 PE=2 SV=1//4.39535e-62
Cla010111	2579.81	1435.62	0.8456	5.596e-05	0.00088922	up	sp|Q0WPE9|NAT7_ARATH Nucleobase-ascorbate transporter 7 OS=Arabidopsis thaliana GN=NAT7 PE=2 SV=2//0
Cla010114	719.994	357.947	1.0082	6.0929e-05	0.00095194	up	sp|P40761|YUXK_BACSU Uncharacterized protein YuxK OS=Bacillus subtilis (strain 168) GN=yuxK PE=3 SV=1//8.70568e-10
Cla010137	295.297	119.153	1.3093	5.4461e-05	0.00086752	up	sp|Q9LV16|B3GTJ_ARATH Probable beta-1,3-galactosyltransferase 19 OS=Arabidopsis thaliana GN=B3GALT19 PE=2 SV=2//0
Cla010148	4263.9	2719.63	0.64876	0.0012004	0.011332	up	sp|Q94AX2|PTST_ARATH Protein PTST, chloroplastic OS=Arabidopsis thaliana GN=PTST PE=1 SV=1//2.03153e-12
Cla010156	316.221	144.328	1.1316	0.0003274	0.0038648	up	sp|Q8H157|PTR19_ARATH Protein NRT1/ PTR FAMILY 4.6 OS=Arabidopsis thaliana GN=NPF4.6 PE=1 SV=1//0
Cla010160	35675.1	4718.54	2.9185	0.00012648	0.0017338	up	sp|Q94A41|AMY3_ARATH Alpha-amylase 3, chloroplastic OS=Arabidopsis thaliana GN=AMY3 PE=2 SV=1//0
Cla010177	895.668	497.77	0.84748	0.00031073	0.0037039	up	sp|Q54ML6|MOG1_DICDI Probable ran guanine nucleotide release factor OS=Dictyostelium discoideum GN=mog1 PE=3 SV=1//7.22741e-23
Cla010180	873.057	373.449	1.2252	0.00013471	0.0018211	up	-//-
Cla010183	172.963	6.03633	4.8407	0.0038319	0.028076	up	-//-
Cla010191	288.282	129.819	1.151	0.00051475	0.005622	up	sp|Q8LPN7|RNG1L_ARATH E3 ubiquitin-protein ligase RING1-like OS=Arabidopsis thaliana GN=At3g19950 PE=1 SV=1//3.70835e-22
Cla010194	54.9584	12.5214	2.1339	0.0023348	0.019133	up	-//-
Cla010213	448.262	228.003	0.97529	0.00050638	0.0055523	up	sp|Q9C793|AGO7_ARATH Protein argonaute 7 OS=Arabidopsis thaliana GN=AGO7 PE=2 SV=1//0
Cla010245	3577.72	1085.87	1.7202	4.257e-16	5.6647e-14	up	-//-
Cla010262	2762.63	210.58	3.7136	7.8303e-11	4.4269e-09	up	sp|Q9FX85|PER10_ARATH Peroxidase 10 OS=Arabidopsis thaliana GN=PER10 PE=1 SV=1//2.91697e-127
Cla010265	2725.43	1580.73	0.78589	0.0014348	0.01314	up	-//-
Cla010271	1483.76	455.033	1.7052	0.0012289	0.011535	up	sp|Q93Z70|ARGC_ARATH Probable N-acetyl-gamma-glutamyl-phosphate reductase, chloroplastic OS=Arabidopsis thaliana GN=At2g19940 PE=1 SV=2//0
Cla010297	489.174	132.689	1.8823	4.5127e-09	1.8623e-07	up	sp|Q94B35|ISPH_ARATH 4-hydroxy-3-methylbut-2-enyl diphosphate reductase, chloroplastic OS=Arabidopsis thaliana GN=ISPH PE=2 SV=1//0
Cla010310	3436.56	2191.1	0.64931	0.0019479	0.016646	up	sp|Q9LVQ0|PME31_ARATH Pectinesterase 31 OS=Arabidopsis thaliana GN=PME31 PE=1 SV=1//0
Cla010329	16614	295.821	5.8115	4.9011e-08	1.6113e-06	up	sp|Q7M438|RNDI_DICDI Ribonuclease DdI OS=Dictyostelium discoideum GN=ddiA PE=1 SV=3//6.69223e-24
Cla010341	55.772	4.76081	3.5503	1.071e-05	0.00020805	up	sp|Q00466|HAT7_ARATH Homeobox-leucine zipper protein HAT7 OS=Arabidopsis thaliana GN=HAT7 PE=2 SV=4//1.92028e-82
Cla010357	518.073	257.301	1.0097	0.00023209	0.0028972	up	-//-
Cla010402	116.964	13.7526	3.0883	7.3789e-06	0.00014973	up	sp|Q9LII9|GDL54_ARATH GDSL esterase/lipase At3g27950 OS=Arabidopsis thaliana GN=At3g27950 PE=2 SV=1//4.8268e-132
Cla010405	2537.02	916.075	1.4696	6.0935e-08	1.9702e-06	up	sp|O22609|DEGP1_ARATH Protease Do-like 1, chloroplastic OS=Arabidopsis thaliana GN=DEGP1 PE=1 SV=2//0
Cla010408	1633.84	1075.62	0.60311	0.0054513	0.03718	up	sp|Q500U8|TKPR1_ARATH Tetraketide alpha-pyrone reductase 1 OS=Arabidopsis thaliana GN=TKPR1 PE=1 SV=1//1.30031e-33
Cla010421	3451.84	1277.19	1.4344	1.7562e-10	9.5162e-09	up	sp|Q75VW3|DNAJ_HYDTT Chaperone protein DnaJ OS=Hydrogenobacter thermophilus (strain DSM 6534 / IAM 12695 / TK-6) GN=dnaJ PE=3 SV=1//1.38087e-12
Cla010432	2205.19	100.932	4.4494	2.9526e-49	5.2506e-46	up	sp|Q93XW5|NSP5_ARATH Nitrile-specifier protein 5 OS=Arabidopsis thaliana GN=NSP5 PE=2 SV=1//4.53834e-115
Cla010456	427.157	12.0852	5.1435	2.1808e-37	2.2452e-34	up	sp|P79051|RHP16_SCHPO ATP-dependent helicase rhp16 OS=Schizosaccharomyces pombe (strain 972 / ATCC 24843) GN=rhp16 PE=3 SV=2//2.80358e-25
Cla010457	3878.82	1986.14	0.96565	2.2291e-06	5.1418e-05	up	sp|Q9SA96|AROD1_ARATH Arogenate dehydratase/prephenate dehydratase 1, chloroplastic OS=Arabidopsis thaliana GN=ADT1 PE=1 SV=1//7.20122e-148
Cla010471	198.33	69.4551	1.5137	5.9181e-05	0.00093243	up	-//-
Cla010581	320.42	148.376	1.1107	0.0041	0.029649	up	sp|Q9SRQ7|NPC4_ARATH Non-specific phospholipase C4 OS=Arabidopsis thaliana GN=NPC4 PE=1 SV=1//0
Cla010589	312.767	154.192	1.0204	0.0010675	0.010301	up	-//-
Cla010611	4132.62	2481.45	0.73588	0.00031228	0.0037201	up	sp|O80585|MTHR2_ARATH Methylenetetrahydrofolate reductase 2 OS=Arabidopsis thaliana GN=MTHFR2 PE=1 SV=2//0
Cla010625	426.866	161.017	1.4066	2.5687e-06	5.8156e-05	up	-//-
Cla010650	1314.63	552.503	1.2506	5.6618e-08	1.8397e-06	up	sp|Q8H0W1|PLSP1_ARATH Chloroplast processing peptidase OS=Arabidopsis thaliana GN=PLSP1 PE=2 SV=2//1.04931e-119
Cla010670	669.854	239.305	1.485	1.821e-08	6.6086e-07	up	sp|Q9FJN7|GCL1_ARATH LanC-like protein GCL1 OS=Arabidopsis thaliana GN=GCL1 PE=2 SV=1//0
Cla010672	2020.04	1247.96	0.69481	0.0011207	0.010699	up	sp|Q9LX90|PABN3_ARATH Polyadenylate-binding protein 3 OS=Arabidopsis thaliana GN=PABN3 PE=1 SV=1//4.88427e-80
Cla010686	516.213	236.258	1.1276	4.91e-05	0.00079772	up	sp|Q8L3W1|VRN1_ARATH B3 domain-containing transcription factor VRN1 OS=Arabidopsis thaliana GN=VRN1 PE=1 SV=1//5.31264e-37
Cla010694	1569.86	886.104	0.82509	0.00018609	0.0023995	up	sp|Q9M876|SYYM_ARATH Tyrosine--tRNA ligase, chloroplastic/mitochondrial OS=Arabidopsis thaliana GN=EMB2768 PE=2 SV=1//0
Cla010695	331.946	113.287	1.551	1.2835e-06	3.0882e-05	up	sp|Q38946|DHE2_ARATH Glutamate dehydrogenase 2 OS=Arabidopsis thaliana GN=GDH2 PE=1 SV=1//0
Cla010708	64.2444	7.95276	3.014	2.6959e-05	0.00047084	up	sp|O65036|C3H54_ARATH Zinc finger CCCH domain-containing protein 54 OS=Arabidopsis thaliana GN=PEI1 PE=1 SV=1//1.05936e-68
Cla010709	1043.05	124.922	3.0617	6.7381e-31	4.7073e-28	up	sp|O65718|CNGC2_ARATH Cyclic nucleotide-gated ion channel 2 OS=Arabidopsis thaliana GN=CNGC2 PE=1 SV=1//0
Cla010722	762.369	391.74	0.96059	0.00012174	0.0016834	up	sp|A2WW87|GAM1_ORYSI Transcription factor GAMYB OS=Oryza sativa subsp. indica GN=GAM1 PE=2 SV=1//5.93722e-37
Cla010725	27.3035	0.787925	5.1149	0.0022486	0.01863	up	sp|Q07423|HEX6_RICCO Hexose carrier protein HEX6 OS=Ricinus communis GN=HEX6 PE=2 SV=1//0
Cla010733	216.365	14.897	3.8604	1.4152e-12	1.0407e-10	up	sp|Q8VYT5|FB254_ARATH F-box protein At5g07670 OS=Arabidopsis thaliana GN=At5g07670 PE=2 SV=1//6.31652e-176
Cla010754	2243.47	1272.9	0.81762	0.00012846	0.0017512	up	sp|Q0QLE4|DML_EUBBA 2,3-dimethylmalate lyase OS=Eubacterium barkeri GN=Dml PE=1 SV=1//1.4757e-64
Cla010777	344.65	94.2178	1.8711	0.00028273	0.0034118	up	sp|O05235|YUGF_BACSU Uncharacterized hydrolase YugF OS=Bacillus subtilis (strain 168) GN=yugF PE=3 SV=1//6.62307e-13
Cla010783	4652.14	1307.92	1.8306	1.7642e-18	3.3833e-16	up	sp|Q8L9Y0|SCP25_ARATH Serine carboxypeptidase-like 25 OS=Arabidopsis thaliana GN=SCPL25 PE=2 SV=2//1.28744e-21
Cla010794	143.355	35.2963	2.022	9.7754e-06	0.0001916	up	-//-
Cla010795	89.0849	2.08633	5.4161	0.0029824	0.023068	up	sp|Q8S8A0|GDU4_ARATH Protein GLUTAMINE DUMPER 4 OS=Arabidopsis thaliana GN=GDU4 PE=2 SV=1//6.423e-14
Cla010839	2050.4	837.386	1.2919	3.7089e-09	1.567e-07	up	sp|Q9SAC0|ZCIS_ARATH 15-cis-zeta-carotene isomerase, chloroplastic OS=Arabidopsis thaliana GN=Z-ISO PE=1 SV=1//8.49758e-171
Cla010875	681.474	362.625	0.91018	0.0019572	0.016719	up	sp|O65373|BAG5_ARATH BAG family molecular chaperone regulator 5, mitochondrial OS=Arabidopsis thaliana GN=BAG5 PE=1 SV=1//3.12828e-17
Cla010898	10288.1	2830.36	1.8619	3.6312e-20	8.8789e-18	up	sp|P80093|PDS_CAPAN 15-cis-phytoene desaturase, chloroplastic/chromoplastic OS=Capsicum annuum GN=PDS PE=1 SV=1//0
Cla010899	302.865	150.183	1.0119	0.001441	0.013166	up	sp|Q03943|IM30_PEA Membrane-associated 30 kDa protein, chloroplastic OS=Pisum sativum GN=IM30 PE=2 SV=1//1.24828e-17
Cla010900	1185.39	539.439	1.1358	1.1206e-06	2.7606e-05	up	sp|Q03943|IM30_PEA Membrane-associated 30 kDa protein, chloroplastic OS=Pisum sativum GN=IM30 PE=2 SV=1//3.15157e-112
Cla010910	1857.62	1089.23	0.77015	0.0037926	0.027848	up	sp|Q9T0A0|LACS4_ARATH Long chain acyl-CoA synthetase 4 OS=Arabidopsis thaliana GN=LACS4 PE=2 SV=1//0
Cla010940	170.524	6.79375	4.6496	0.0056417	0.038192	up	sp|Q9ZT29|SC5D_TOBAC Delta(7)-sterol-C5(6)-desaturase OS=Nicotiana tabacum PE=2 SV=1//4.22716e-136
Cla010943	234.337	76.2379	1.62	6.8478e-06	0.00014041	up	-//-
Cla010973	54.8551	0.787925	6.1214	7.3595e-06	0.00014949	up	-//-
Cla010975	319.152	116.996	1.4478	6.8214e-06	0.00014001	up	sp|Q8GWE0|PP314_ARATH Pentatricopeptide repeat-containing protein At4g16390, chloroplastic OS=Arabidopsis thaliana GN=P67 PE=1 SV=3//0
Cla011008	76.5382	1.27136	5.9117	1.8798e-10	1.0141e-08	up	sp|Q6ID77|MED11_ARATH Mediator of RNA polymerase II transcription subunit 11 OS=Arabidopsis thaliana GN=MED11 PE=1 SV=1//1.89331e-28
Cla011046	1698.11	938.874	0.85493	0.00043041	0.0048387	up	sp|Q9FMS6|CAF1K_ARATH Probable CCR4-associated factor 1 homolog 11 OS=Arabidopsis thaliana GN=CAF1-11 PE=2 SV=1//2.00855e-137
Cla011058	273.817	116.278	1.2356	0.0023105	0.019005	up	sp|Q9XIN7|NAC40_ARATH NAC domain-containing protein 40 OS=Arabidopsis thaliana GN=NTL8 PE=1 SV=1//1.39999e-86
Cla011078	589.52	307.925	0.93696	0.0069154	0.044971	up	sp|Q9LZH5|LTPG2_ARATH Non-specific lipid transfer protein GPI-anchored 2 OS=Arabidopsis thaliana GN=LTPG2 PE=2 SV=1//2.70634e-22
Cla011084	666.315	383.137	0.79834	0.0017338	0.015154	up	-//-
Cla011088	991.454	491.551	1.0122	2.0045e-05	0.00036475	up	sp|P93841|ISPE_SOLLC 4-diphosphocytidyl-2-C-methyl-D-erythritol kinase, chloroplastic/chromoplastic (Fragment) OS=Solanum lycopersicum GN=ISPE PE=1 SV=1//3.51556e-172
Cla011098	4716.02	1579.76	1.5779	0.00040878	0.0046463	up	sp|Q8W496|PTC52_ARATH Protochlorophyllide-dependent translocon component 52, chloroplastic OS=Arabidopsis thaliana GN=PTC52 PE=2 SV=1//0
Cla011100	3321.27	1961.57	0.75973	0.00025637	0.0031441	up	-//-
Cla011111	57.8312	3.22592	4.1641	0.0075471	0.048292	up	sp|Q8VZG8|Y4885_ARATH Probable LRR receptor-like serine/threonine-protein kinase At4g08850 OS=Arabidopsis thaliana GN=At4g08850 PE=2 SV=3//6.7064e-81
Cla011114	14980.2	6004.36	1.319	0.00011823	0.0016437	up	sp|P08927|RUBB_PEA RuBisCO large subunit-binding protein subunit beta, chloroplastic OS=Pisum sativum PE=1 SV=2//0
Cla011120	2448.08	1169.05	1.0663	5.0917e-07	1.3625e-05	up	-//-
Cla011132	372.517	8.0339	5.5351	0.0010979	0.010538	up	sp|Q9LMA1|FMO1_ARATH Probable flavin-containing monooxygenase 1 OS=Arabidopsis thaliana GN=FMO1 PE=2 SV=1//0
Cla011133	574.942	6.23885	6.526	0.0023009	0.018983	up	sp|Q9LY17|PME50_ARATH Probable pectinesterase 50 OS=Arabidopsis thaliana GN=PME50 PE=2 SV=1//4.59092e-114
Cla011136	1917.98	1269.17	0.59571	0.0050012	0.034667	up	sp|Q9C9P4|KASC2_ARATH 3-oxoacyl-[acyl-carrier-protein] synthase II, chloroplastic OS=Arabidopsis thaliana GN=KAS2 PE=1 SV=1//0
Cla011138	17398.7	4092.71	2.0879	1.0861e-11	6.9208e-10	up	sp|O65282|CH10C_ARATH 20 kDa chaperonin, chloroplastic OS=Arabidopsis thaliana GN=CPN21 PE=1 SV=2//3.63025e-132
Cla011139	77.851	6.08979	3.6763	2.1727e-07	6.2871e-06	up	sp|Q84QC2|ERF17_ARATH Ethylene-responsive transcription factor ERF017 OS=Arabidopsis thaliana GN=ERF017 PE=2 SV=1//1.97227e-53
Cla011140	11901.8	7527.55	0.66092	0.0032433	0.024628	up	-//-
Cla011177	4369.72	1581.44	1.4663	2.6448e-05	0.00046275	up	sp|Q9SKI2|VPS2A_ARATH Vacuolar protein sorting-associated protein 2 homolog 1 OS=Arabidopsis thaliana GN=VPS2.1 PE=1 SV=2//3.65757e-97
Cla011181	41536.1	17779	1.2242	5.3367e-06	0.00011249	up	sp|O94673|YG75_SCHPO Uncharacterized membrane protein C776.05 OS=Schizosaccharomyces pombe (strain 972 / ATCC 24843) GN=SPBC776.05 PE=4 SV=2//9.8661e-28
Cla011191	3153.52	1643.83	0.9399	0.0014729	0.0134	up	-//-
Cla011205	1053.95	287.263	1.8754	2.7974e-14	2.9419e-12	up	sp|Q9LTS3|CKX3_ARATH Cytokinin dehydrogenase 3 OS=Arabidopsis thaliana GN=CKX3 PE=1 SV=1//6.90785e-152
Cla011240	206.018	71.5463	1.5258	4.9277e-05	0.00079992	up	sp|Q8GYD2|MND1_ARATH Meiotic nuclear division protein 1 homolog OS=Arabidopsis thaliana GN=MND1 PE=1 SV=1//6.03666e-84
[truncated: 2,437 more rows]

## Sheet: O_34vsY_34.DEG
Gene_id	readcount_O_4	readcount_Y_4	log2FoldChange	pval	padj	up_down	Blast swiss prot
[truncated: 3,436 more rows]

[truncated: 7 more sheets: P_34vsW_34.DEG, R_34vsO_34.DEG, R_34vsP_34.DEG, R_34vsW_34.DEG, R_34vsY_34.DEG, Y_34vsP_34.DEG, Y_34vsW_34.DEG]
